# Supplementary material for: SNPSelect: A scalable and flexible targeted sequence-based genotyping solution
Source: PLoS One. 2018 Oct 12;13(10):e0205577. doi: 10.1371/journal.pone.0205577 (PMC6185863; doi:10.1371/journal.pone.0205577)
Supplement: S1 Table — (XLSX) [file pone.0205577.s005.xlsx]

## Sheet: S1 Table
S1 Table - Allele- and locus- barcode nucleotides used in the maize SNPSelect 1,056-plex assay
	Locus name	Locus barcode nucleotides	Allele-1 barcode nucleotides	Allele-2 barcode nucleotides
	PZE0006607533	GTACTGAC	TCAG	TCTA
	PZE-100003375	TCAGAGCT	TGTG	CATA
	PZE-101000360	GTGTGCGA	ATAG	GTCG
	PZE-101001044	GCGTGATC	TGAT	CGCA
	PZE-101002919	TCAGCGCA	GACT	CAGC
	PZE-101004580	TGTCGACG	GAGA	CGAG
	PZE-101005765	CACTCTAT	AGTA	TACA
	PZE-101009528	GTAGAGTA	AGCT	AGAC
	PZE-101011048	GACTCTAC	CGTC	CTGA
	PZE-101013713	GTACTAGC	ACTC	GTAC
	PZE-101016495	TATGACGA	ATGC	ACGT
	PZE-101016971	TCACTACG	TCAG	TCTA
	PZE-101017779	AGACTACG	TAGT	ATCA
	PZE-101019728	TACTGAGT	TGTG	CATA
	PZE-101024779	ACTAGCAC	GACT	CAGC
	PZE-101025101	GTAGTCTA	CACG	GCGC
	PZE-101027125	AGCTGCAG	CGAG	GAGA
	PZE-101029759	AGTCTGCA	AGTA	TACA
	PZE-101030261	TAGTCGAC	GTGT	CTCT
	PZE-101030925	CAGACTAT	AGCT	AGAC
	PZE-101032948	CTGCTAGC	ACTC	GTAC
	PZE-101034578	GTCGAGTG	ATGC	ACGT
	PZE-101036318	GCTGTGTC	TCAG	TCTA
	PZE-101036862	CTGAGCAC	TAGT	ATCA
	PZE-101037602	GTACAGTG	TGTG	CATA
	PZE-101039351	TACGTCAG	GACT	CAGC
	PZE-101043656	GCGACTAT	CGAG	GAGA
	PZE-101044778	CAGTCTGT	AGTA	TACA
	PZE-101047696	ATCGAGAC	GTGT	CTCT
	PZE-101048629	TAGATAGC	AGCT	AGAC
	PZE-101050298	ATACGTAG	ATGC	ACGT
	PZE-101054136	ATAGTGTA	TAGT	ATCA
	PZE-101056007	TATGTCGT	TGTG	CATA
	PZE-101056681	ACGCGAGT	ATAG	GTCG
	PZE-101058312	TCTACGTC	TGAT	CGCA
	PZE-101059816	ATGCACTC	CACG	GCGC
	PZE-101062072	GCATGTCG	CGAG	GAGA
	PZE-101062642	TGCTCGCA	AGTA	TACA
	PZE-101063074	GCTATAGT	GTGT	CTCT
	PZE-101065758	ACGTCTAG	ACTC	GTAC
	PZE-101066537	ACACACTA	ATGC	ACGT
	PZE-101069006	TACAGAGC	TAGT	ATCA
	PZE-101069307	ATGTCTGC	TGTG	CATA
	PZE-101073380	ATGAGTCT	TGAT	CGCA
	PZE-101075379	GCGCTACG	CACG	GCGC
	PZE-101076732	CATCTCTC	GCAT	GCTG
	PZE-101077213	GCGAGTCG	CGAG	GAGA
	PZE-101078026	AGCTCGAG	GTGT	CTCT
	PZE-101078713	ATACGTGC	AGCT	AGAC
	PZE-101079844	CAGTGTGA	CGTC	CTGA
	PZE-101081568	TATCACTA	ACTC	GTAC
	PZE-101081882	GAGTGTGT	ACGT	ATGC
	PZE-101082523	GCTCTACT	TCAG	TCTA
	PZE-101082812	TCTAGTCT	TAGT	ATCA
	PZE-101083942	TAGCGTGT	TGTG	CATA
	PZE-101083968	GATCGTAC	ATAG	GTCG
	PZE-101085771	ACAGCTAC	TGAT	CGCA
	PZE-101086606	TACGCACA	GACT	CAGC
	PZE-101087443	GTCTAGCA	CACG	GCGC
	PZE-101090870	GAGCACTA	CGAG	GAGA
	PZE-101092187	GCTAGACA	AGTA	TACA
	PZE-101093639	GCGCATCT	GTGT	CTCT
	PZE-101093863	GTGAGTGA	AGCT	AGAC
	PZE-101094236	GTGATACT	CGTC	CTGA
	PZE-101096065	ACAGAGCG	ATGC	ACGT
	PZE-101098561	CGCGCAGA	TCAG	TCTA
	PZE-101099263	GTGAGCAT	TAGT	ATCA
	PZE-101100477	AGCTCATG	TGTG	CATA
	PZE-101101518	CTCGATCG	ATAG	GTCG
	PZE-101103230	ATGCGTCA	TGAT	CGCA
	PZE-101103937	GTCTAGAG	GACT	CAGC
	PZE-101105381	TGATGTCG	GCAT	GCTG
	PZE-101106788	ATAGTAGC	CGAG	GAGA
	PZE-101108844	AGCTATCA	GTGT	CTCT
	PZE-101111015	ACATCTGA	CGTC	CTGA
	PZE-101111508	CAGTCATA	ACTC	GTAC
	PZE-101112660	ACTGCTAG	ATGC	ACGT
	PZE-101113716	CTCGTGAG	TCAG	TCTA
	PZE-101117018	CAGAGTAC	TGTG	CATA
	PZE-101118670	GCTCGTCG	TGAT	CGCA
	PZE-101121859	TGTATCTG	GCAT	GCTG
	PZE-101122455	ATATGACT	CGAG	GAGA
	PZE-101122861	TCTACACT	AGTA	TACA
	PZE-101126587	AGTAGTAC	CGTC	CTGA
	PZE-101129119	GACATGAC	ATGC	ACGT
	PZE-101129867	CGATGTAG	TCAG	TCTA
	PZE-101132110	GTCGCGAT	TGTG	CATA
	PZE-101133204	GTCGATAG	ATAG	GTCG
	PZE-101134573	GCACATGA	TGAT	CGCA
	PZE-101136154	GATATAGA	CACG	GCGC
	PZE-101138790	CATGCACA	GCAT	GCTG
	PZE-101139952	GTGATATA	CGAG	GAGA
	PZE-101141826	TGACAGAT	GTGT	CTCT
	PZE-101142488	ACGTGCAC	CGTC	CTGA
	PZE-101143217	GTGCGTCG	ACTC	GTAC
	PZE-101144248	CATGCGAG	ATGC	ACGT
	PZE-101144895	CGCACATA	TAGT	ATCA
	PZE-101145417	CGTGCGAT	TGTG	CATA
	PZE-101145687	TCTCGTAG	ATAG	GTCG
	PZE-101146598	TGATCTAT	TGAT	CGCA
	PZE-101147651	CTCTGTGC	CACG	GCGC
	PZE-101148449	ATCGCATG	GCAT	GCTG
	PZE-101149108	TAGAGTCT	CGAG	GAGA
	PZE-101151332	CGCTAGAG	GTGT	CTCT
	PZE-101152052	CGCACTCT	AGCT	AGAC
	PZE-101154189	AGCTGAGT	ACTC	GTAC
	PZE-101155681	GATGCGTC	TCAG	TCTA
	PZE-101156601	CTATAGCA	TAGT	ATCA
	PZE-101158547	ACTCATAG	TGTG	CATA
	PZE-101158959	GTATCAGA	ATAG	GTCG
	PZE-101159556	CTGATCGC	TGAT	CGCA
	PZE-101160390	CACTAGCA	GACT	CAGC
	PZE-101161094	CGATGCAC	CACG	GCGC
	PZE-101163233	CAGTACTG	CGAG	GAGA
	PZE-101167706	ATGTGCGC	CGTC	CTGA
	PZE-101169867	ACAGATCT	ATGC	ACGT
	PZE-101170828	GCACGATC	TCAG	TCTA
	PZE-101171300	GCTACATA	TAGT	ATCA
	PZE-101171655	ACATCTCG	TGTG	CATA
	PZE-101172710	ACGCTAGA	ATAG	GTCG
	PZE-101174451	AGACTAGT	CACG	GCGC
	PZE-101175283	CACAGACA	GCAT	GCTG
	PZE-101176809	CAGTGCAC	CGAG	GAGA
	PZE-101178467	TCACGCGT	AGTA	TACA
	PZE-101178662	TGCGCGCG	GTGT	CTCT
	PZE-101180803	GTGATCAC	AGCT	AGAC
	PZE-101181366	ACTATGTC	CTGA	CGTC
	PZE-101182606	GAGCTCAC	ACTC	GTAC
	PZE-101185029	CTCACTGA	ATGC	ACGT
	PZE-101186140	TGATGCGT	TCAG	TCTA
	PZE-101186898	ACGTCTCA	TGTG	CATA
	PZE-101190026	AGACACAC	GCGC	CACG
	PZE-101190155	CGACAGCT	GCAT	GCTG
	PZE-101191608	CAGTCGCG	CGAG	GAGA
	PZE-101192133	GATCGCGC	AGTA	TACA
	PZE-101194502	ATGAGACG	AGCT	AGAC
	PZE-101195890	CTGCGTGA	ACTC	GTAC
	PZE-101196709	CTCGACGT	ATGC	ACGT
	PZE-101198633	TCTGAGTC	TCAG	TCTA
	PZE-101199859	TGCATGAT	TGTG	CATA
	PZE-101200344	ATATCATA	ATAG	GTCG
	PZE-101203123	TATGCTCA	CACG	GCGC
	PZE-101204728	TAGACATC	GCAT	GCTG
	PZE-101205714	ACGAGCTC	CGAG	GAGA
	PZE-101206289	GAGACACG	AGTA	TACA
	PZE-101208074	TGCGCTAT	GTGT	CTCT
	PZE-101208396	CACAGCGA	AGCT	AGAC
	PZE-101208775	CTGACATC	CGTC	CTGA
	PZE-101210110	ACTCTGTA	ACTC	GTAC
	PZE-101210761	CACATGCA	ATGC	ACGT
	PZE-101212116	GCGTGACT	TCAG	TCTA
	PZE-101213558	TATCGTGA	TAGT	ATCA
	PZE-101215024	CACAGCAC	TGTG	CATA
	PZE-101215826	GCAGTAGT	TGAT	CGCA
	PZE-101218765	ATACTCTA	GCAT	GCTG
	PZE-101220442	TGCTCTCT	CGAG	GAGA
	PZE-101222779	TCTGTGTA	GTGT	CTCT
	PZE-101229884	CATGCTCT	ATGC	ACGT
	PZE-101230537	AGCTCAGA	TCAG	TCTA
	PZE-101231475	ACTATCTG	TAGT	ATCA
	PZE-101233287	GTCACATG	ATAG	GTCG
	PZE-101236600	TGCGTACT	CACG	GCGC
	PZE-101237390	ACGTCGCT	GCAT	GCTG
	PZE-101239143	GACGATGC	AGTA	TACA
	PZE-101240622	TGCGTGAG	GTGT	CTCT
	PZE-101241488	TCGAGAGT	AGCT	AGAC
	PZE-101244344	TGCTCACG	ACTC	GTAC
	PZE-101245575	CGCGTACA	ATGC	ACGT
	PZE-101246274	AGAGAGCT	TCAG	TCTA
	PZE-101248001	CTAGCAGA	TGTG	CATA
	PZE-101249681	CATGCTAC	ATAG	GTCG
	PZE-101250840	CTGACTGT	TGAT	CGCA
	PZE-101251928	ATCACACT	GACT	CAGC
	PZE-101254657	ACATGAGT	GCAT	GCTG
	PZE-101255595	CTCATGCG	CGAG	GAGA
	PZE-101256290	GCGCGTCA	AGTA	TACA
	PZE-102000079	ACAGCGAG	AGCT	AGAC
	PZE-102000846	GCGCTGTC	CGTC	CTGA
	PZE-102003236	GCTATCAC	ACTC	GTAC
	PZE-102006128	TCTGCGAG	TCAG	TCTA
	PZE-102007336	CACTCATG	TAGT	ATCA
	PZE-102011868	TGAGTACG	ATAG	GTCG
	PZE-102014212	TCTAGCGT	TGAT	CGCA
	PZE-102018100	TCGACACA	GACT	CAGC
	PZE-102021400	CGAGTCAG	CACG	GCGC
	PZE-102022207	CAGTATCG	GCAT	GCTG
	PZE-102029329	AGTGCATC	GTGT	CTCT
	PZE-102033544	ACACGTGT	ATGC	ACGT
	PZE-102036053	TATCAGTC	TCAG	TCTA
	PZE-102037264	ATGTGAGT	TAGT	ATCA
	PZE-102037806	GCTGACTC	TGTG	CATA
	PZE-102040493	CATGACAC	TGAT	CGCA
	PZE-102041532	CGAGAGAT	GACT	CAGC
	PZE-102043638	GCATCTGC	GCAT	GCTG
	PZE-102047571	TATCTCGA	AGTA	TACA
	PZE-102048060	TGTCTCAG	GTGT	CTCT
	PZE-102049305	ATCAGACA	AGCT	AGAC
	PZE-102051157	AGTACTCT	ACTC	GTAC
	PZE-102051933	CGACGAGA	ATGC	ACGT
	PZE-102052716	GTCTACTC	TCAG	TCTA
	PZE-102053654	ACTCAGAT	TAGT	ATCA
	PZE-102055209	ACGCTCTA	TGTG	CATA
	PZE-102056416	CGTGTCTC	ATAG	GTCG
	PZE-102060229	ATCATGAG	CACG	GCGC
	PZE-102061615	ATGTCACA	CGAG	GAGA
	PZE-102062683	TCAGATGC	AGTA	TACA
	PZE-102062746	ACGCATGT	GTGT	CTCT
	PZE-102065811	GATGATCA	AGCT	AGAC
	PZE-102067907	ATCTCTAG	CGTC	CTGA
	PZE-102069908	ACTGACTG	ATGC	ACGT
	PZE-102071375	CACGTCTG	TAGT	ATCA
	PZE-102072914	TGTCAGAC	TGTG	CATA
	PZE-102073763	GCGCTATA	GTCG	ATAG
	PZE-102078110	GTGACACA	GCAT	GCTG
	PZE-102078883	GACTAGTC	CGAG	GAGA
	PZE-102079812	AGTCTGAG	AGTA	TACA
	PZE-102082838	ACGAGTGT	AGCT	AGAC
	PZE-102084750	TCTCGTGT	CGTC	CTGA
	PZE-102085154	CTGCACGA	ACTC	GTAC
	PZE-102086050	AGTATAGT	ATGC	ACGT
	PZE-102087526	TGATGACT	TCAG	TCTA
	PZE-102088058	TCGATCAG	TAGT	ATCA
	PZE-102088558	GTAGCATC	TGTG	CATA
	PZE-102088949	TGCGACTC	ATAG	GTCG
	PZE-102089752	GAGCTACA	TGAT	CGCA
	PZE-102090914	CATGTGCT	CACG	GCGC
	PZE-102091834	ACGTGAGC	GCAT	GCTG
	PZE-102094252	TGTAGACA	GTGT	CTCT
	PZE-102097345	CTATACGT	CGTC	CTGA
	PZE-102100460	CGTCTGTA	ACTC	GTAC
	PZE-102100964	CTAGTCAT	ATGC	ACGT
	PZE-102101395	CTGTCTCG	TCAG	TCTA
	PZE-102103212	TATCATCG	TGTG	CATA
	PZE-102105806	CATATCGC	GACT	CAGC
	PZE-102106504	TCAGTACT	CACG	GCGC
	PZE-102109182	TATGTGAG	AGTA	TACA
	PZE-102110333	GCACGCTA	GTGT	CTCT
	PZE-102113762	GCGCGATG	ATGC	ACGT
	PZE-102114559	CGAGTACT	TCAG	TCTA
	PZE-102115836	GTCATCAG	TAGT	ATCA
	PZE-102116344	AGAGTATA	TGTG	CATA
	PZE-102116447	ACTAGTCA	ATAG	GTCG
	PZE-102117667	ACTACGAG	TGAT	CGCA
	PZE-102120959	TATAGCAT	GCAT	GCTG
	PZE-102121137	GTCGTCGA	CGAG	GAGA
	PZE-102121940	GTGAGAGT	AGTA	TACA
	PZE-102122892	ATCATACG	GTGT	CTCT
	PZE-102123089	CTCTCGAG	AGCT	AGAC
	PZE-102123949	GTCGCTCG	CGTC	CTGA
	PZE-102126512	TACGTCTC	ATGC	ACGT
	PZE-102129070	ATGATCTC	TCAG	TCTA
	PZE-102129725	TGCTCAGT	TAGT	ATCA
	PZE-102131631	CACATCAG	TGTG	CATA
	PZE-102132760	CTAGTACG	ATAG	GTCG
	PZE-102136021	GACTGACT	GACT	CAGC
	PZE-102137574	TCTCTGAT	CACG	GCGC
	PZE-102140935	TATAGAGT	AGTA	TACA
	PZE-102144397	TACGATAT	CGTC	CTGA
	PZE-102146070	GATGAGTA	ACTC	GTAC
	PZE-102148280	TAGAGCGT	TCAG	TCTA
	PZE-102148927	GTGTCACT	TAGT	ATCA
	PZE-102151305	TAGAGCTG	ATAG	GTCG
	PZE-102152001	GTGAGTAG	TGAT	CGCA
	PZE-102152286	GAGATATC	GACT	CAGC
	PZE-102155428	CGCGATAG	CGAG	GAGA
	PZE-102159907	ATGTGCAT	AGCT	AGAC
	PZE-102161136	ATCTCATC	CGTC	CTGA
	PZE-102161536	GATCTGTC	ACTC	GTAC
	PZE-102163261	GATCACTC	ATGC	ACGT
	PZE-102165529	CGATCACA	TCAG	TCTA
	PZE-102166542	GAGACAGC	TAGT	ATCA
	PZE-102169535	GACATCTC	ATAG	GTCG
	PZE-102172025	CTCACGCT	GACT	CAGC
	PZE-102172713	CGACGCGC	CACG	GCGC
	PZE-102175223	TGAGCGAG	GCAT	GCTG
	PZE-102176758	ACTGTGTG	CGAG	GAGA
	PZE-102180077	ATATGCTA	AGCT	AGAC
	PZE-102181478	ATGTGATG	ACTC	GTAC
	PZE-102183283	AGAGCGTG	TCAG	TCTA
	PZE-102183628	TCGACGAG	TAGT	ATCA
	PZE-102184387	TGAGCTGT	TGTG	CATA
	PZE-102188267	ATCAGTCG	AGTA	TACA
	PZE-102189414	ACTATCGT	GTGT	CTCT
	PZE-102191301	GATAGACT	AGCT	AGAC
	PZE-102191900	TAGCGTCG	CGTC	CTGA
	PZE-103001509	CACGCGAT	ATGC	ACGT
	PZE-103001875	TCACTCTA	TCAG	TCTA
	PZE-103003116	GTCTGCGT	TAGT	ATCA
	PZE-103005595	TCTACGAT	TGTG	CATA
	PZE-103006822	CAGCTGAT	ATAG	GTCG
	PZE-103009187	ATAGCGTC	TGAT	CGCA
	PZE-103010389	GTCTGCAG	GACT	CAGC
	PZE-103011350	TGATATAG	CACG	GCGC
	PZE-103013135	TAGTAGCG	GCAT	GCTG
	PZE-103015388	ATCGAGTA	AGTA	TACA
	PZE-103015786	CACAGTAG	GTGT	CTCT
	PZE-103016529	GCGTCTGA	AGCT	AGAC
	PZE-103018067	CGCAGTCG	ACTC	GTAC
	PZE-103019324	TATCGTAT	TCAG	TCTA
	PZE-103021324	AGCGCTCA	TGTG	CATA
	PZE-103023379	GTCGACTA	TGAT	CGCA
	PZE-103024938	CGTCGTAT	GACT	CAGC
	PZE-103025888	ATCACGTC	GCAT	GCTG
	PZE-103028869	GTATATAG	GTGT	CTCT
	PZE-103030995	AGCGTACG	AGCT	AGAC
	PZE-103031668	CGACGACT	CGTC	CTGA
	PZE-103032158	CATCAGTA	ACTC	GTAC
	PZE-103032602	TGTACAGT	ATGC	ACGT
	PZE-103034530	GCGTCTAC	TCAG	TCTA
	PZE-103035524	TGTACTAC	TAGT	ATCA
	PZE-103037289	TGCTAGTC	TGTG	CATA
	PZE-103039677	GTCGTGTC	TGAT	CGCA
	PZE-103041999	CTACGCAT	GACT	CAGC
	PZE-103044102	ACATAGTC	CGAG	GAGA
	PZE-103044842	GATCATCT	AGTA	TACA
	PZE-103045755	GTCATGTG	GTGT	CTCT
	PZE-103046475	ATGCGTGT	AGCT	AGAC
	PZE-103048893	AGTATGAT	CGTC	CTGA
	PZE-103049794	TAGTGTAT	ACTC	GTAC
	PZE-103052130	GCACGCGC	TCAG	TCTA
	PZE-103053661	ACAGACAT	TGTG	CATA
	PZE-103054575	CTGCGATG	ATAG	GTCG
	PZE-103055453	GCGAGCGA	TGAT	CGCA
	PZE-103057263	GTCAGATA	GACT	CAGC
	PZE-103057424	TACGATGA	CACG	GCGC
	PZE-103058760	GTCGCTGC	GCAT	GCTG
	PZE-103059001	TAGTATCT	CGAG	GAGA
	PZE-103060872	TGCGTATA	AGTA	TACA
	PZE-103062159	CTCTGAGT	GTGT	CTCT
	PZE-103062648	TAGTGTCA	AGCT	AGAC
	PZE-103064633	ACTGTCAG	ACTC	GTAC
	PZE-103065072	AGATACAG	ATGC	ACGT
	PZE-103066053	GCACGTCT	TCAG	TCTA
	PZE-103067889	TCAGACGT	TAGT	ATCA
	PZE-103068739	ACATGATA	TGTG	CATA
	PZE-103069222	GTCACTAG	ATAG	GTCG
	PZE-103069689	ATCAGCGC	TGAT	CGCA
	PZE-103071667	TCATCGTC	CACG	GCGC
	PZE-103072196	TGCGTGTC	GCAT	GCTG
	PZE-103074199	ATACATCG	CGAG	GAGA
	PZE-103075872	CACAGTGC	GTGT	CTCT
	PZE-103076149	GTCAGACG	AGCT	AGAC
	PZE-103078297	TAGTGCGA	ACTC	GTAC
	PZE-103081189	CGACACAT	TAGT	ATCA
	PZE-103082105	GTACGTGA	TGTG	CATA
	PZE-103082924	AGTCGTAG	ATAG	GTCG
	PZE-103083874	ATGACGAC	TGAT	CGCA
	PZE-103085447	GTATGAGT	GACT	CAGC
	PZE-103086306	GAGCTGCT	CACG	GCGC
	PZE-103087007	ATCGCAGC	GCAT	GCTG
	PZE-103087536	CGTACTGT	CGAG	GAGA
	PZE-103088324	TACGTCGA	AGTA	TACA
	PZE-103090457	GTAGTAGA	AGCT	AGAC
	PZE-103090563	ATACGACG	CGTC	CTGA
	PZE-103091412	ACGCAGTA	ATGC	ACGT
	PZE-103092682	TGAGCGTC	TCAG	TCTA
	PZE-103092830	GACATAGC	TAGT	ATCA
	PZE-103094688	AGTGACAG	TGTG	CATA
	PZE-103100131	AGCAGCTG	GCAT	GCTG
	PZE-103100885	ATACTACA	CGAG	GAGA
	PZE-103102170	CATATATC	AGTA	TACA
	PZE-103102727	AGCATGTC	GTGT	CTCT
	PZE-103102840	CATAGTAT	AGAC	AGCT
	PZE-103104806	AGTGTATG	ACTC	GTAC
	PZE-103106481	GCTGATGA	ATGC	ACGT
	PZE-103107820	ATATGCGT	TCAG	TCTA
	PZE-103108877	GCAGAGAG	TAGT	ATCA
	PZE-103109729	TGCGTCTG	TGTG	CATA
	PZE-103114346	ACACGATG	CACG	GCGC
	PZE-103117006	TCGTGCGT	GCAT	GCTG
	PZE-103118399	CGCGTCGA	CGAG	GAGA
	PZE-103119151	ACTACATG	AGTA	TACA
	PZE-103121399	TGCTGATG	AGCT	AGAC
	PZE-103123615	TCTGACTA	ACTC	GTAC
	PZE-103125672	TCATAGAT	TCAG	TCTA
	PZE-103125820	TGCACGTG	TAGT	ATCA
	PZE-103126437	TATAGTAG	TGTG	CATA
	PZE-103127374	TGACTACT	ATAG	GTCG
	PZE-103128060	CATGCTGA	TGAT	CGCA
	PZE-103130978	ACGCGCAG	CACG	GCGC
	PZE-103132492	TGTGTCTA	GCAT	GCTG
	PZE-103132991	TCATAGTG	CGAG	GAGA
	PZE-103133286	GTACGTAT	AGTA	TACA
	PZE-103134582	CACATAGA	GTGT	CTCT
	PZE-103135771	ATGCATGC	AGCT	AGAC
	PZE-103137006	TGCTGCGA	CGTC	CTGA
	PZE-103138646	ATCTCGAC	ATGC	ACGT
	PZE-103139833	CGTGATGT	TCAG	TCTA
	PZE-103143590	CACGTCGT	TGTG	CATA
	PZE-103144159	AGTCAGTC	ATAG	GTCG
	PZE-103145827	GTATACTA	TGAT	CGCA
	PZE-103147211	AGCATCTA	CACG	GCGC
	PZE-103150095	GTCTCGTG	CGAG	GAGA
	PZE-103151098	GCTGTCTG	AGTA	TACA
	PZE-103152229	GCTCATGT	GTGT	CTCT
	PZE-103153521	CTGCACAG	AGCT	AGAC
	PZE-103157525	CTACTACT	ATGC	ACGT
	PZE-103158150	AGACGCTC	TAGT	ATCA
	PZE-103159374	GTGCATGA	TGTG	CATA
	PZE-103159840	ACGTCACG	ATAG	GTCG
	PZE-103161226	ATCTATAT	TGAT	CGCA
	PZE-103162566	GACTCGCA	GACT	CAGC
	PZE-103163478	CACGACTA	CACG	GCGC
	PZE-103165542	GATAGCTC	GCAT	GCTG
	PZE-103165697	ACTACTGC	CGAG	GAGA
	PZE-103171220	CACGTAGC	CGTC	CTGA
	PZE-103174030	AGACATGC	TCAG	TCTA
	PZE-103174809	CTGATCAT	TAGT	ATCA
	PZE-103175463	GACAGTAC	TGTG	CATA
	PZE-103176922	AGATACTC	ATAG	GTCG
	PZE-103177974	TATCAGCA	TGAT	CGCA
	PZE-103178597	TCGATCGC	GACT	CAGC
	PZE-103179589	GCTCACAG	CACG	GCGC
	PZE-103182399	GCGATGTG	AGTA	TACA
	PZE-103182953	TATACAGA	GTGT	CTCT
	PZE-103183662	TCGCTACT	AGCT	AGAC
	PZE-103184341	GACACACA	CGTC	CTGA
	PZE-103185177	CGCGCGCA	ACTC	GTAC
	PZE-104000116	TCATCTAG	TCAG	TCTA
	PZE-104003542	GCGATCGT	TGTG	CATA
	PZE-104004194	GCTATGTA	TGAT	CGCA
	PZE-104005416	TGTCATCA	GACT	CAGC
	PZE-104006975	GTCGATCA	CACG	GCGC
	PZE-104008503	CATCACGC	CGAG	GAGA
	PZE-104009398	CGAGTCTA	AGTA	TACA
	PZE-104010195	CGCTCTGC	GTGT	CTCT
	PZE-104011716	TGAGCTCA	CGTC	CTGA
	PZE-104012693	GCTGTACG	ACTC	GTAC
	PZE-104013159	CGACGCAG	ATGC	ACGT
	PZE-104014229	TCTCTCTG	TAGT	ATCA
	PZE-104014994	AGTGTGTA	TGTG	CATA
	PZE-104015086	ATACAGCT	ATAG	GTCG
	PZE-104017065	TCACTATC	GACT	CAGC
	PZE-104018179	ATCGTCTA	CACG	GCGC
	PZE-104018347	GATATACG	GCAT	GCTG
	PZE-104018939	TCACGATA	CGAG	GAGA
	PZE-104021149	GACGTGAG	CGTC	CTGA
	PZE-104021357	AGCGAGAG	ACTC	GTAC
	PZE-104021862	GATACGTA	ATGC	ACGT
	PZE-104023477	ACGACTGA	TCAG	TCTA
	PZE-104023739	GTAGCACG	TAGT	ATCA
	PZE-104024128	TCATGCTG	TGTG	CATA
	PZE-104024989	CGTGCGTC	ATAG	GTCG
	PZE-104026803	GCTAGATG	TGAT	CGCA
	PZE-104027935	TATATACT	GACT	CAGC
	PZE-104028514	GACTGTCA	CACG	GCGC
	PZE-104028783	GATGCAGA	GCAT	GCTG
	PZE-104031214	TACTACAG	GTGT	CTCT
	PZE-104032228	TACTACGC	AGCT	AGAC
	PZE-104035257	CGACATCG	ATGC	ACGT
	PZE-104036188	GATGAGAG	TCAG	TCTA
	PZE-104036693	CTCTAGCG	TAGT	ATCA
	PZE-104037159	CACACTAC	TGTG	CATA
	PZE-104037429	CTCATCTC	ATAG	GTCG
	PZE-104039586	TATGCGCG	TGAT	CGCA
	PZE-104040089	AGTATACA	GACT	CAGC
	PZE-104042045	GCTAGCTA	CGAG	GAGA
	PZE-104042836	CTACTAGA	AGTA	TACA
	PZE-104044235	AGATGCGC	AGCT	AGAC
	PZE-104048161	ACTGAGAG	ATGC	ACGT
	PZE-104049616	CAGTCGAT	TCAG	TCTA
	PZE-104049978	GCTCGCTC	TAGT	ATCA
	PZE-104050723	TGAGATGA	TGTG	CATA
	PZE-104052618	AGCTATAG	ATAG	GTCG
	PZE-104054769	CACAGATG	TGAT	CGCA
	PZE-104055857	TGACACGC	CACG	GCGC
	PZE-104056820	GCTGTAGA	GCAT	GCTG
	PZE-104057462	ACTGTATA	CGAG	GAGA
	PZE-104058720	CTCAGCAT	GTGT	CTCT
	PZE-104059275	GCGACGCG	AGCT	AGAC
	PZE-104059776	CGTAGTCT	CGTC	CTGA
	PZE-104060336	GTCGTCAT	ACTC	GTAC
	PZE-104063220	AGCAGAGC	TCAG	TCTA
	PZE-104064375	ATCGCGCT	TAGT	ATCA
	PZE-104064611	GATATCTG	TGTG	CATA
	PZE-104066589	AGTCTCGT	ATAG	GTCG
	PZE-104067836	ACTCAGCG	TGAT	CGCA
	PZE-104069306	GCAGCTAG	CACG	GCGC
	PZE-104072386	CGCGTCAC	CGAG	GAGA
	PZE-104075114	ACGTAGCG	AGTA	TACA
	PZE-104077682	CATGATGC	AGCT	AGAC
	PZE-104078977	GATGTCTC	ACTC	GTAC
	PZE-104080267	TAGCACGA	ATGC	ACGT
	PZE-104080388	ATCACGAT	TCAG	TCTA
	PZE-104080745	CTGATCTA	TAGT	ATCA
	PZE-104082879	GCTCGTAT	TGTG	CATA
	PZE-104083652	TCGTAGTA	ATAG	GTCG
	PZE-104084902	GCTGCATG	GACT	CAGC
	PZE-104086310	CAGCTGTG	GCAT	GCTG
	PZE-104087711	TCGAGTCA	CGAG	GAGA
	PZE-104089383	TGACTAGC	GTGT	CTCT
	PZE-104089746	TACGCAGC	AGCT	AGAC
	PZE-104090782	AGTCACGC	CGTC	CTGA
	PZE-104093384	GAGCGTAG	ATGC	ACGT
	PZE-104094429	CTCTCACT	TCAG	TCTA
	PZE-104095248	GTATGCGC	ATCA	TAGT
	PZE-104096826	GCTGCGAT	ATAG	GTCG
	PZE-104097152	AGCGTGAC	TGAT	CGCA
	PZE-104097532	GCTCACGC	GACT	CAGC
	PZE-104099276	TATGCTAG	CACG	GCGC
	PZE-104100716	TGTATGTC	CGAG	GAGA
	PZE-104101517	CATAGAGA	GTGT	CTCT
	PZE-104102908	GACGTCTA	AGCT	AGAC
	PZE-104104541	CTGTATAT	ACTC	GTAC
	PZE-104105055	CAGAGTGT	ATGC	ACGT
	PZE-104106033	GATAGTGT	TCAG	TCTA
	PZE-104106461	CAGATACA	TAGT	ATCA
	PZE-104108132	CGTACGTG	TGTG	CATA
	PZE-104108744	ACTGCAGA	ATAG	GTCG
	PZE-104109208	TAGTGTGC	TGAT	CGCA
	PZE-104111382	GACTGCTA	GCTG	GCAT
	PZE-104111489	ATACATGT	CGAG	GAGA
	PZE-104112702	AGCTGTCG	AGTA	TACA
	PZE-104112784	TCTAGTGC	GTGT	CTCT
	PZE-104116480	CATGAGTC	ACTC	GTAC
	PZE-104118502	GCGATCTC	TCAG	TCTA
	PZE-104120017	ATACGCTG	TAGT	ATCA
	PZE-104123918	ATATAGTA	TGAT	CGCA
	PZE-104126472	TGTGTGAC	CACG	GCGC
	PZE-104128425	ATGTATAG	CGAG	GAGA
	PZE-104130234	TGACAGTG	GTGT	CTCT
	PZE-104131042	TCAGACTG	AGCT	AGAC
	PZE-104132504	CGACAGTA	ACTC	GTAC
	PZE-104133568	TACAGCAG	ATGC	ACGT
	PZE-104134644	TCACGAGC	TCAG	TCTA
	PZE-104138060	GCGTGTAT	GACT	CAGC
	PZE-104139257	CATCTAGA	CACG	GCGC
	PZE-104140802	CGTCATCT	AGTA	TACA
	PZE-104141757	CACTGTAC	GTGT	CTCT
	PZE-104142839	GTGAGCTA	AGCT	AGAC
	PZE-104144896	CTGATAGA	ACTC	GTAC
	PZE-104146000	ACTAGCGA	ATGC	ACGT
	PZE-104146082	GCGTCACA	TCAG	TCTA
	PZE-104146572	ATGAGAGA	TAGT	ATCA
	PZE-104147782	TGTCGTAC	TGTG	CATA
	PZE-104148727	TCATGCAT	ATAG	GTCG
	PZE-104148982	CAGCATAG	TGAT	CGCA
	PZE-104150197	GATACAGT	GACT	CAGC
	PZE-104150374	CGCACGTC	CACG	GCGC
	PZE-104151391	GCTCGATA	GCAT	GCTG
	PZE-104152153	ACATAGCT	CGAG	GAGA
	PZE-104153083	CGCAGCTC	AGTA	TACA
	PZE-104154700	ACGTCATC	AGCT	AGAC
	PZE-104155284	GCAGTGAT	CGTC	CTGA
	PZE-104156127	ATGTCGAT	ACTC	GTAC
	PZE-104156611	ACACATAT	ATGC	ACGT
	PZE-104157783	TGCTACTG	TCAG	TCTA
	PZE-105002166	AGCTCACT	TAGT	ATCA
	PZE-105003736	GCTCGAGT	TGTG	CATA
	PZE-105009132	TACGCGAC	TGAT	CGCA
	PZE-105009736	GACGTGCA	GACT	CAGC
	PZE-105010938	TACTAGAC	CACG	GCGC
	PZE-105014073	ATCACTGT	CGAG	GAGA
	PZE-105014612	TATATGAT	AGTA	TACA
	PZE-105015345	CATCACAG	GTGT	CTCT
	PZE-105016296	ATCATAGC	AGCT	AGAC
	PZE-105019472	CGACTCGA	ATGC	ACGT
	PZE-105021328	TCGATATA	TCAG	TCTA
	PZE-105022623	GCGCGAGC	TAGT	ATCA
	PZE-105024245	ACTGATGT	TGTG	CATA
	PZE-105025123	GTGTGCTC	TGAT	CGCA
	PZE-105027996	ACAGCACG	CACG	GCGC
	PZE-105028979	CTCGTCGC	GCAT	GCTG
	PZE-105030407	CAGCGTGC	AGTA	TACA
	PZE-105032412	TACTCGTG	AGCT	AGAC
	PZE-105033111	GTCTCGCT	CGTC	CTGA
	PZE-105033869	GCATGCGT	ACTC	GTAC
	PZE-105034671	ATGTGTAC	ATGC	ACGT
	PZE-105037986	TCGACTAC	TAGT	ATCA
	PZE-105038994	CAGAGCTC	TGTG	CATA
	PZE-105040185	GTATGCAT	ATAG	GTCG
	PZE-105041009	CTATCTGA	TGAT	CGCA
	PZE-105043947	TCGCAGCT	GACT	CAGC
	PZE-105044556	AGAGACGT	CACG	GCGC
	PZE-105047985	CGTGATAC	AGTA	TACA
	PZE-105049305	GAGCGAGT	GTGT	CTCT
	PZE-105049870	TCTACTCA	AGCT	AGAC
	PZE-105050668	ATCGCACA	ACTC	GTAC
	PZE-105051200	TATGTAGC	ATGC	ACGT
	PZE-105052239	ATCGCGAG	TCAG	TCTA
	PZE-105054935	GACATGCT	ATAG	GTCG
	PZE-105055663	GTCGCATA	TGAT	CGCA
	PZE-105056557	TGTGCGTG	GACT	CAGC
	PZE-105059371	CGCATGAC	CACG	GCGC
	PZE-105061723	ACTGAGCT	CGAG	GAGA
	PZE-105065972	GATGTACT	AGCT	AGAC
	PZE-105066316	TGAGACAG	CGTC	CTGA
	PZE-105067472	CTATATCG	ACTC	GTAC
	PZE-105069912	GCATAGAC	TCAG	TCTA
	PZE-105072451	TAGTCAGC	TGTG	CATA
	PZE-105073571	CACACATC	GTCG	ATAG
	PZE-105074128	ATGAGTGC	TGAT	CGCA
	PZE-105074459	CATGATAG	GACT	CAGC
	PZE-105075848	ATCTACAC	GCAT	GCTG
	PZE-105078089	ATCGTATC	AGTA	TACA
	PZE-105078625	AGTGAGAT	GTGT	CTCT
	PZE-105080401	AGACGAGC	AGCT	AGAC
	PZE-105082207	ATATGTCG	ACTC	GTAC
	PZE-105084195	GTACACAT	ATGC	ACGT
	PZE-105084817	TAGTGACG	TCAG	TCTA
	PZE-105086387	TGATGTAC	TAGT	ATCA
	PZE-105091035	TCTATCTA	CACG	GCGC
	PZE-105091717	GACGACGT	GCAT	GCTG
	PZE-105093093	GACGCGTA	CGAG	GAGA
	PZE-105093691	CTCTAGAT	AGTA	TACA
	PZE-105094801	TACACGCA	GTGT	CTCT
	PZE-105095533	TGATAGCT	AGCT	AGAC
	PZE-105098055	CAGCTATC	CGTC	CTGA
	PZE-105099104	TAGTACAC	ATGC	ACGT
	PZE-105099617	TACTGCTC	TCAG	TCTA
	PZE-105101310	AGTCATCG	TGTG	CATA
	PZE-105101854	ACGTGTCG	ATAG	GTCG
	PZE-105103501	TCATATCG	GACT	CAGC
	PZE-105104504	ATAGCTAT	CACG	GCGC
	PZE-105105286	GAGTCGTC	GCAT	GCTG
	PZE-105106602	GACTCAGC	CGAG	GAGA
	PZE-105107214	CTCTATGT	AGTA	TACA
	PZE-105107675	GATACGAT	GTGT	CTCT
	PZE-105108191	GAGCGCGA	AGCT	AGAC
	PZE-105110003	AGTGCACA	CGTC	CTGA
	PZE-105112096	CAGTGTAG	ATGC	ACGT
	PZE-105113193	AGTACAGA	TCAG	TCTA
	PZE-105113974	TATGTGTC	TAGT	ATCA
	PZE-105114670	ACTACGTA	TGTG	CATA
	PZE-105115809	CTGCGCTC	TGAT	CGCA
	PZE-105117483	GTACATAC	GACT	CAGC
	PZE-105117617	GATGATGT	CACG	GCGC
	PZE-105119257	CTCAGACT	GCAT	GCTG
	PZE-105122300	TCGTGATG	AGTA	TACA
	PZE-105123692	TCATACTC	GTGT	CTCT
	PZE-105125362	ACGCATAC	CGTC	CTGA
	PZE-105126109	CGATACGC	ACTC	GTAC
	PZE-105129274	GTCTCACA	TAGT	ATCA
	PZE-105129709	CTGTAGCT	TGTG	CATA
	PZE-105130799	GATCGACA	ATAG	GTCG
	PZE-105130800	GCAGAGCA	TGAT	CGCA
	PZE-105134147	ACAGTCGT	GACT	CAGC
	PZE-105134671	CAGATGCG	CACG	GCGC
	PZE-105136959	CGCTATAC	GCAT	GCTG
	PZE-105137940	AGCTAGCG	CGAG	GAGA
	PZE-105140112	TGTATGAG	GTGT	CTCT
	PZE-105141478	ATGCTGTC	CGTC	CTGA
	PZE-105142850	ACACTCGA	ACTC	GTAC
	PZE-105143985	GTCATCTA	ATGC	ACGT
	PZE-105144669	CAGTAGAG	TCAG	TCTA
	PZE-105155494	ATGAGATC	CACG	GCGC
	PZE-105158672	ATAGCGCG	CGAG	GAGA
	PZE-105162987	ATCATCTG	AGTA	TACA
	PZE-105182082	TCGCTGAG	CGTC	CTGA
	PZE-106001375	GTCGTAGT	ATGC	ACGT
	PZE-106003350	CTACTCGC	TAGT	ATCA
	PZE-106003958	CTCTACGC	TGTG	CATA
	PZE-106004192	GACGACAG	ATAG	GTCG
	PZE-106004997	GCTCAGCT	TGAT	CGCA
	PZE-106005121	GCTACACG	GACT	CAGC
	PZE-106008963	AGCGTGCA	AGTA	TACA
	PZE-106009496	TGCATACG	GTGT	CTCT
	PZE-106010241	GATGTGAC	AGCT	AGAC
	PZE-106013155	GCTATGAT	ACTC	GTAC
	PZE-106013454	TGTAGAGC	ATGC	ACGT
	PZE-106014205	CTGATATG	TCAG	TCTA
	PZE-106015639	TGCATCGA	TAGT	ATCA
	PZE-106016821	AGAGCAGA	TGTG	CATA
	PZE-106020782	CTCTCTCA	CACG	GCGC
	PZE-106022387	ATAGCTGA	GCAT	GCTG
	PZE-106023979	TCAGTAGC	CGAG	GAGA
	PZE-106025785	ATAGTATG	GTGT	CTCT
	PZE-106027262	CACGCGCG	AGCT	AGAC
	PZE-106030282	GTCGCGCA	ACTC	GTAC
	PZE-106031629	ATGCTACT	TCAG	TCTA
	PZE-106032757	TATGTCTG	TAGT	ATCA
	PZE-106035842	GTCGATGT	ATAG	GTCG
	PZE-106036132	CATGCAGC	TGAT	CGCA
	PZE-106038471	TGATAGTA	GACT	CAGC
	PZE-106041148	TGCAGTCT	GCAT	GCTG
	PZE-106041645	CAGACAGT	CGAG	GAGA
	PZE-106041752	GATAGCGA	AGTA	TACA
	PZE-106043303	GAGCAGCG	GTGT	CTCT
	PZE-106044743	TGTGATCT	AGCT	AGAC
	PZE-106045904	TCAGACAC	CGTC	CTGA
	PZE-106048118	CGAGCTGA	TCAG	TCTA
	PZE-106049203	GAGCTCGT	TGTG	CATA
	PZE-106050102	GTGCTAGT	ATAG	GTCG
	PZE-106051238	CTAGTGCA	TGAT	CGCA
	PZE-106053439	TCGACGTA	CACG	GCGC
	PZE-106054182	TCTGCGCT	GCAT	GCTG
	PZE-106054842	ATGACTAT	CGAG	GAGA
	PZE-106055850	CGTACTCA	AGTA	TACA
	PZE-106057620	TGCGAGCA	GTGT	CTCT
	PZE-106061440	ATGTACGA	TCAG	TCTA
	PZE-106061708	TCACTAGT	TAGT	ATCA
	PZE-106062511	CAGTGAGT	TGTG	CATA
	PZE-106063093	AGATGCAT	ATAG	GTCG
	PZE-106064449	TCAGAGTA	TGAT	CGCA
	PZE-106067368	TGATCATA	GCAT	GCTG
	PZE-106067697	TAGCATGC	CGAG	GAGA
	PZE-106068720	CGCTACGT	AGTA	TACA
	PZE-106069728	CGCATCGC	GTGT	CTCT
	PZE-106070154	TCGCGTGA	AGCT	AGAC
	PZE-106070677	CTAGTATA	CGTC	CTGA
	PZE-106070979	TACGTAGT	ACTC	GTAC
	PZE-106073001	GCGTAGAG	ATGC	ACGT
	PZE-106074545	CGTCATAG	TCAG	TCTA
	PZE-106076099	CTACGAGC	TAGT	ATCA
	PZE-106077080	ATCTACTA	TGTG	CATA
	PZE-106077737	TAGCGACT	ATAG	GTCG
	PZE-106078526	ACGCGTGC	TGAT	CGCA
	PZE-106082237	CTGTGTCT	CACG	GCGC
	PZE-106085217	TCGCGCTG	CGAG	GAGA
	PZE-106086786	AGAGTCAT	GTGT	CTCT
	PZE-106087430	CTACGACA	AGCT	AGAC
	PZE-106089516	TCTCTCAC	CGTC	CTGA
	PZE-106092172	TCACAGCG	ATGC	ACGT
	PZE-106093277	CAGCTGCA	TCAG	TCTA
	PZE-106094124	CTATCTAG	TAGT	ATCA
	PZE-106095396	TATGAGCT	TGTG	CATA
	PZE-106096901	GTCGAGCT	ATAG	GTCG
	PZE-106100910	GCAGACTA	CACG	GCGC
	PZE-106102358	TATAGTCA	GCAT	GCTG
	PZE-106103556	CTGCTACG	CGAG	GAGA
	PZE-106103612	CGTCGACA	AGTA	TACA
	PZE-106106978	GACTCACG	AGCT	AGAC
	PZE-106107669	GATGCTCG	CGTC	CTGA
	PZE-106109857	AGTCGAGA	ATGC	ACGT
	PZE-106111790	TCTGCATC	TCAG	TCTA
	PZE-106116788	GACATGTA	TGAT	CGCA
	PZE-106118266	CTCACGTG	GACT	CAGC
	PZE-106121498	TCAGTCAG	CACG	GCGC
	PZE-106126207	TGTGCACT	CGAG	GAGA
	PZE-106126667	CTACGTCT	AGTA	TACA
	PZE-106128325	GTGCAGCT	GTGT	CTCT
	PZE-106129549	TCGCACAC	AGCT	AGAC
	PZE-106129899	CGACGTGT	CGTC	CTGA
	PZE-107003187	CTCTGCAC	ACTC	GTAC
	PZE-107005454	CTGCTCAC	ATGC	ACGT
	PZE-107006511	TAGACTCA	TCAG	TCTA
	PZE-107008540	AGCAGACT	TAGT	ATCA
	PZE-107008894	CAGTGATG	TGTG	CATA
	PZE-107010082	AGCATCGT	ATAG	GTCG
	PZE-107010692	AGCATGCT	TGAT	CGCA
	PZE-107013193	GCACACGT	CACG	GCGC
	PZE-107013546	GAGTGCAT	GCAT	GCTG
	PZE-107014666	TCATCAGA	CGAG	GAGA
	PZE-107017393	CGTCACGT	GTGT	CTCT
	PZE-107018459	GTGACGAG	CGTC	CTGA
	PZE-107020997	GATATCGT	ATGC	ACGT
	PZE-107021672	GAGCGACG	TCAG	TCTA
	PZE-107024408	GACTATGA	ATAG	GTCG
	PZE-107025325	CGTGAGCT	GACT	CAGC
	PZE-107026387	GCGCACGA	CACG	GCGC
	PZE-107029554	CGAGTAGA	CGAG	GAGA
	PZE-107030337	AGCTAGAT	AGTA	TACA
	PZE-107031153	AGCTGCTC	GTGT	CTCT
	PZE-107032574	ATCTCTGA	AGCT	AGAC
	PZE-107035082	GCGACAGA	ATGC	ACGT
	PZE-107035765	TACTGCAT	TAGT	ATCA
	PZE-107038449	ATATGTAT	TGTG	CATA
	PZE-107038701	CTAGCTCG	ATAG	GTCG
	PZE-107041308	AGTCATGA	CAGC	GACT
	PZE-107042902	TCTGATCA	CACG	GCGC
	PZE-107043973	CTCGAGCA	GCAT	GCTG
	PZE-107044234	ACATATAC	CGAG	GAGA
	PZE-107044556	CGACACTG	AGTA	TACA
	PZE-107044727	CGTGTGCA	GTGT	CTCT
	PZE-107046954	GACTCGAT	AGCT	AGAC
	PZE-107049384	CACGACGC	ATGC	ACGT
	PZE-107051526	GTAGTCGC	TAGT	ATCA
	PZE-107052764	TGCGACGA	TGTG	CATA
	PZE-107053268	ACAGCGTA	ATAG	GTCG
	PZE-107057785	CTGTATGA	GCAT	GCTG
	PZE-107058547	AGAGATAT	CGAG	GAGA
	PZE-107060446	ATCGTGTG	GTGT	CTCT
	PZE-107061406	CGACTCAC	AGCT	AGAC
	PZE-107063357	TGCAGCGT	ACTC	GTAC
	PZE-107065747	TATGTCAC	TCAG	TCTA
	PZE-107066119	CGCTCGTG	TGTG	CATA
	PZE-107067237	CGTGTACG	TGAT	CGCA
	PZE-107070987	ATGTGTGA	GCAT	GCTG
	PZE-107072354	ACGCTGCG	CGAG	GAGA
	PZE-107072910	ACTGTCTC	AGTA	TACA
	PZE-107074506	GCTGATCT	AGCT	AGAC
	PZE-107074782	ACGTGACA	CGTC	CTGA
	PZE-107075817	CTATCGCT	ACTC	GTAC
	PZE-107076796	ACTGCGAC	ATGC	ACGT
	PZE-107078060	TAGCTGTC	TCAG	TCTA
	PZE-107078770	ATCACAGA	TGTG	CATA
	PZE-107084726	TAGTCACA	GACT	CAGC
	PZE-107086822	AGCAGCGA	CACG	GCGC
	PZE-107087395	ATGACATG	GCAT	GCTG
	PZE-107088321	CAGAGATA	CGAG	GAGA
	PZE-107088585	TGTGACGT	AGTA	TACA
	PZE-107094078	ACACTCAG	CGTC	CTGA
	PZE-107095095	TGCATCAG	ACTC	GTAC
	PZE-107098089	CAGCGCAT	TCAG	TCTA
	PZE-107098889	ATATACAT	TAGT	ATCA
	PZE-107101066	GACGCTAG	TGTG	CATA
	PZE-107102089	GCGCACTG	ATAG	GTCG
	PZE-107104709	CGTCGTGC	TGAT	CGCA
	PZE-107105994	GCGATGCA	GACT	CAGC
	PZE-107106472	CTGAGTAT	CACG	GCGC
	PZE-107107154	TACACGTC	GCAT	GCTG
	PZE-107109140	ACACAGTG	CGAG	GAGA
	PZE-107111593	CATACGTC	GTGT	CTCT
	PZE-107113197	GCATGTAC	CGTC	CTGA
	PZE-107117400	ATATCTAC	TCAG	TCTA
	PZE-107118197	GCTGCTCA	TAGT	ATCA
	PZE-107119534	CTGCATGT	TGTG	CATA
	PZE-107125313	CACTCGCT	TGAT	CGCA
	PZE-107126258	GATGATAC	CACG	GCGC
	PZE-107128348	TATAGCGC	CGAG	GAGA
	PZE-107128722	AGTCGTGT	AGTA	TACA
	PZE-107131073	TACTATGT	CGTC	CTGA
	PZE-107132828	AGTGTGCT	ACTC	GTAC
	PZE-107133704	GAGCACGC	ATGC	ACGT
	PZE-107134626	CACACTGT	TCAG	TCTA
	PZE-107135804	ACGAGATG	TAGT	ATCA
	PZE-107137797	CGCGCATG	ATAG	GTCG
	PZE-108002184	GAGACTAG	GACT	CAGC
	PZE-108002941	GTCTGTGA	CACG	GCGC
	PZE-108004274	AGTAGATC	CGAG	GAGA
	PZE-108006634	TAGCACTC	AGCT	AGAC
	PZE-108008327	CGTATCTA	ACTC	GTAC
	PZE-108010463	TACTACTA	TCAG	TCTA
	PZE-108012319	CTCTGACA	TGTG	CATA
	PZE-108012482	CGTGACAT	ATAG	GTCG
	PZE-108016030	CATACATA	CACG	GCGC
	PZE-108016518	CAGCGTCT	CGAG	GAGA
	PZE-108016983	ACAGAGAC	AGTA	TACA
	PZE-108018250	GACGCACT	GTGT	CTCT
	PZE-108019544	TGAGTGAT	CGTC	CTGA
	PZE-108020640	CTAGATAT	ACTC	GTAC
	PZE-108022547	CTACATGC	TCAG	TCTA
	PZE-108024298	CGTAGATA	TGTG	CATA
	PZE-108025003	CGATGATA	ATAG	GTCG
	PZE-108027707	AGCTACGA	GACT	CAGC
	PZE-108030050	GAGATCGC	CACG	GCGC
	PZE-108031218	AGATCGTC	GCAT	GCTG
	PZE-108031753	AGTCATAC	CGAG	GAGA
	PZE-108033821	TCATGTCA	GTGT	CTCT
	PZE-108034788	GAGTGATA	AGCT	AGAC
	PZE-108035073	CGAGTGAC	CGTC	CTGA
	PZE-108036592	TAGCGAGC	ATGC	ACGT
	PZE-108037876	CTGACGAT	TCTA	TCAG
	PZE-108038334	CACTAGTG	TAGT	ATCA
	PZE-108040317	GTCAGCGA	TGTG	CATA
	PZE-108041018	ACTGTACT	ATAG	GTCG
	PZE-108042489	AGTCGCAC	TGAT	CGCA
	PZE-108042901	TATACGAC	CACG	GCGC
	PZE-108043142	GCAGTCTC	GCAT	GCTG
	PZE-108044552	AGACGTCG	CGAG	GAGA
	PZE-108046270	TATGCGTA	AGTA	TACA
	PZE-108046705	GAGTCTCA	GTGT	CTCT
	PZE-108047454	ACAGTACA	AGCT	AGAC
	PZE-108050861	ATCAGTAC	TCAG	TCTA
	PZE-108053763	ACGTATGC	TGAT	CGCA
	PZE-108054246	ACGTCTGT	GACT	CAGC
	PZE-108055537	CTATGAGA	CACG	GCGC
	PZE-108056042	ATCTGTGT	GCAT	GCTG
	PZE-108056415	ATGCAGCA	CGAG	GAGA
	PZE-108059500	GCTACTAG	ACTC	GTAC
	PZE-108059741	CTCGACAC	ATGC	ACGT
	PZE-108061313	GCAGACGC	TCAG	TCTA
	PZE-108065108	GTCATCGT	GACT	CAGC
	PZE-108066942	TCACTGCT	CGAG	GAGA
	PZE-108067816	TACTCACT	AGTA	TACA
	PZE-108068741	GTCAGTGC	GTGT	CTCT
	PZE-108069336	TGCATGCA	AGCT	AGAC
	PZE-108069897	GATCATAG	CGTC	CTGA
	PZE-108070556	GTACGCGT	ACTC	GTAC
	PZE-108070826	GCTCAGTC	ATGC	ACGT
	PZE-108073336	TATGAGTG	TAGT	ATCA
	PZE-108075220	TCACGTCG	TGTG	CATA
	PZE-108077370	TGCTCTAG	TGAT	CGCA
	PZE-108077878	CTGACTAG	GACT	CAGC
	PZE-108078660	CTCTGCGA	CACG	GCGC
	PZE-108082808	GTAGACTG	CGAG	GAGA
	PZE-108084307	ACATCAGC	AGTA	TACA
	PZE-108084409	CTAGCACT	GTGT	CTCT
	PZE-108085971	TATGCAGT	AGCT	AGAC
	PZE-108086776	ATCATGCA	CGTC	CTGA
	PZE-108092516	TCGACATG	TAGT	ATCA
	PZE-108096791	GCGTCGTG	ATAG	GTCG
	PZE-108097802	GTCTCAGT	TGAT	CGCA
	PZE-108099484	TATCTGAC	CACG	GCGC
	PZE-108101407	CGAGATCT	CGAG	GAGA
	PZE-108104529	CAGTAGTC	GTGT	CTCT
	PZE-108107270	GCAGCAGC	AGCT	AGAC
	PZE-108108473	GTAGCGCT	CGTC	CTGA
	PZE-108110041	GTATCTCA	ACTC	GTAC
	PZE-108110136	GATCTGCA	ACGT	ATGC
	PZE-108110509	AGTGACTA	TCAG	TCTA
	PZE-108113621	TGACTATA	TAGT	ATCA
	PZE-108114666	CGACTGCA	TGTG	CATA
	PZE-108115144	TGTACGTA	ATAG	GTCG
	PZE-108116182	GTGCGCAG	TGAT	CGCA
	PZE-108121529	GATAGCAG	GCAT	GCTG
	PZE-108122589	TCATGATC	CGAG	GAGA
	PZE-108125652	GATGCGCA	GTGT	CTCT
	PZE-108125850	GCGACATC	AGCT	AGAC
	PZE-108128116	GTGCATAG	ACTC	GTAC
	PZE-108130245	ATAGAGAG	ATGC	ACGT
	PZE-108131283	TAGCACAG	TCAG	TCTA
	PZE-108133068	TAGCGATA	TAGT	ATCA
	PZE-108133641	ATGACAGC	TGTG	CATA
	PZE-108135143	CTAGACAG	TGAT	CGCA
	PZE-109000162	GTCGTCTG	GACT	CAGC
	PZE-109000860	CGTCAGTG	CACG	GCGC
	PZE-109002004	AGTGTCAC	GCAT	GCTG
	PZE-109003658	CTGTGATA	GTGT	CTCT
	PZE-109006730	GCGTCAGT	CGTC	CTGA
	PZE-109008014	CGCTACTC	ATGC	ACGT
	PZE-109008242	ACTCGTAC	TCAG	TCTA
	PZE-109008994	ATGAGCTG	TAGT	ATCA
	PZE-109010476	ACAGTCTG	TGAT	CGCA
	PZE-109011477	ACGATGTA	GACT	CAGC
	PZE-109011738	GTGCGTGC	CACG	GCGC
	PZE-109012535	TCATACGA	GCAT	GCTG
	PZE-109013421	ACGACGTG	CGAG	GAGA
	PZE-109013974	TAGCTAGT	AGTA	TACA
	PZE-109015057	TACTCTCG	GTGT	CTCT
	PZE-109015290	ACATCGCA	AGCT	AGAC
	PZE-109016177	AGTAGACG	ACTC	GTAC
	PZE-109016624	TGCTCATC	ATGC	ACGT
	PZE-109018222	TCACGTAC	TAGT	ATCA
	PZE-109018474	TGCTGTGC	TGTG	CATA
	PZE-109019829	CACGATCT	TGAT	CGCA
	PZE-109021337	AGCGCGTC	CACG	GCGC
	PZE-109021584	CGTCACTA	GCAT	GCTG
	PZE-109023492	TACGTGCT	CGAG	GAGA
	PZE-109024307	TCATGACG	AGTA	TACA
	PZE-109025557	CATACGCA	GTGT	CTCT
	PZE-109026651	AGACGCGT	AGCT	AGAC
	PZE-109028615	ACAGCATC	ATGC	ACGT
	PZE-109030589	ACTATAGC	TCAG	TCTA
	PZE-109032898	ATGATCAG	ATCA	TAGT
	PZE-109034832	TGCTATCG	TGAT	CGCA
	PZE-109042675	GAGATGAG	CGTC	CTGA
	PZE-109045288	TAGTGATC	ATGC	ACGT
	PZE-109047635	CATCATGT	TAGT	ATCA
	PZE-109049246	CGTCGCTC	ATAG	GTCG
	PZE-109050180	TCGAGCTA	TGAT	CGCA
	PZE-109054925	ATCGATCT	CGAG	GAGA
	PZE-109055211	CACGTGTC	AGTA	TACA
	PZE-109056967	GACGTAGA	GTGT	CTCT
	PZE-109057209	ACGATATC	AGCT	AGAC
	PZE-109058129	GTACTGCA	CGTC	CTGA
	PZE-109064469	GTGAGCGC	TAGT	ATCA
	PZE-109064888	ACGTACTA	TGTG	CATA
	PZE-109065712	GTGCTCGA	ATAG	GTCG
	PZE-109067144	ATACTGAG	TGAT	CGCA
	PZE-109067632	TATATGCA	GACT	CAGC
	PZE-109069913	TGTCAGTA	GCAT	GCTG
	PZE-109074670	CGAGTCGC	CGTC	CTGA
	PZE-109075570	GTGCAGTA	ACTC	GTAC
	PZE-109076505	TAGTCATG	ATGC	ACGT
	PZE-109077374	TATCACGT	TCAG	TCTA
	PZE-109077983	TACACGAT	TGTG	CATA
	PZE-109079433	AGATCTAG	ATAG	GTCG
	PZE-109082015	GAGATAGT	GACT	CAGC
	PZE-109083058	TAGTCTGA	CACG	GCGC
	PZE-109087397	GCTGCGTA	CGAG	GAGA
	PZE-109088384	TACATATA	AGTA	TACA
	PZE-109090152	AGCGCGAT	GTGT	CTCT
	PZE-109091148	ATGATCGT	AGCT	AGAC
	PZE-109092637	TGTGACTG	CGTC	CTGA
	PZE-109093846	TGATACAT	ACTC	GTAC
	PZE-109094894	ATATCAGT	ATGC	ACGT
	PZE-109095932	GTATGCTG	TCAG	TCTA
	PZE-109098921	ATAGAGCA	TGAT	CGCA
	PZE-109099702	ATCTGACG	GACT	CAGC
	PZE-109101698	AGCGCATA	CACG	GCGC
	PZE-109103267	GTCTGTCT	GCAT	GCTG
	PZE-109103697	TGCGAGAT	CGAG	GAGA
	PZE-109108323	TGACTCTC	AGCT	AGAC
	PZE-109109248	GTACGCTC	CGTC	CTGA
	PZE-109109629	TGTAGCTC	ACTC	GTAC
	PZE-109109768	GAGTATAC	ATGC	ACGT
	PZE-109110252	ATCAGATG	TCAG	TCTA
	PZE-109111133	TAGACGCG	TAGT	ATCA
	PZE-109113692	TGTATATA	ATAG	GTCG
	PZE-109115955	GCACAGAT	CGCA	TGAT
	PZE-109119211	GAGCATCA	CACG	GCGC
	PZE-109122239	ATCATATA	CGAG	GAGA
	PZE-110002424	TCACAGAC	GTGT	CTCT
	PZE-110005408	TACTCTGC	AGCT	AGAC
	PZE-110007091	GATCGCTA	ACTC	GTAC
	PZE-110007572	CGTCGATG	ATGC	ACGT
	PZE-110009725	GTGACTAC	TGTG	CATA
	PZE-110010390	TGCACACT	ATAG	GTCG
	PZE-110011312	CGAGCACG	TGAT	CGCA
	PZE-110012671	AGTGCGCG	GACT	CAGC
	PZE-110013211	ATCGACAG	CACG	GCGC
	PZE-110013759	ATCAGCAG	GCAT	GCTG
	PZE-110014694	ACAGCTCA	CGAG	GAGA
	PZE-110016288	GTGTAGTG	GTGT	CTCT
	PZE-110017901	TGTACTCG	AGCT	AGAC
	PZE-110018330	ATATCGTG	CGTC	CTGA
	PZE-110019041	TCGTCTCT	ACTC	GTAC
	PZE-110019906	GAGAGATG	ATGC	ACGT
	PZE-110020178	TCGATGCT	TCAG	TCTA
	PZE-110021463	ATCTGTCA	TAGT	ATCA
	PZE-110024032	CTGACACG	TGAT	CGCA
	PZE-110024330	CGTCTCTG	GACT	CAGC
	PZE-110025994	ATCTAGCT	CACG	GCGC
	PZE-110026264	TGCTCTGA	GCAT	GCTG
	PZE-110027038	CTAGCGTG	CGAG	GAGA
	PZE-110029429	GCATACTG	GTGT	CTCT
	PZE-110030003	CGATATCA	AGCT	AGAC
	PZE-110031865	CGAGAGCA	ACTC	GTAC
	PZE-110032621	TATGCGAT	ATGC	ACGT
	PZE-110033926	GATGCTAT	TAGT	ATCA
	PZE-110038474	TCGAGACG	GACT	CAGC
	PZE-110039360	CGATGCGA	CACG	GCGC
	PZE-110040068	GTACATCA	GCAT	GCTG
	PZE-110040705	TGTGCGCA	CGAG	GAGA
	PZE-110041371	CACTGATA	AGTA	TACA
	PZE-110044120	ACTAGATA	AGCT	AGAC
	PZE-110045597	AGCGATGC	ACTC	GTAC
	PZE-110045930	GACGTCAC	ATGC	ACGT
	PZE-110047350	GAGTACGA	TCAG	TCTA
	PZE-110047799	GTAGATGA	TAGT	ATCA
	PZE-110049371	TGAGTGCA	TGTG	CATA
	PZE-110050295	GACTACTG	ATAG	GTCG
	PZE-110053918	TACATCGC	GCAT	GCTG
	PZE-110054274	ACTGCTCT	CGAG	GAGA
	PZE-110057129	GCGTCTCG	GTGT	CTCT
	PZE-110057767	GTGTCTAG	AGCT	AGAC
	PZE-110058966	CGACGTCA	CGTC	CTGA
	PZE-110060021	TCGCACGT	ACTC	GTAC
	PZE-110060897	GTCACGTA	ATGC	ACGT
	PZE-110064279	CTAGTAGT	TAGT	ATCA
	PZE-110066098	GATGTCAG	TGTG	CATA
	PZE-110067273	ACTACACA	TGAT	CGCA
	PZE-110069835	CACGCATA	GACT	CAGC
	PZE-110070074	ATGCGCAC	CACG	GCGC
	PZE-110070387	CACTACGA	GCAT	GCTG
	PZE-110070679	TATATCAG	CGAG	GAGA
	PZE-110076741	CATCTACG	AGCT	AGAC
	PZE-110078281	CATCAGAC	CGTC	CTGA
	PZE-110080492	ACAGCTGT	ATGC	ACGT
	PZE-110082048	ATGCATAT	TCAG	TCTA
	PZE-110085234	CGTGCAGT	TGTG	CATA
	PZE-110087783	CAGCATGA	TGAT	CGCA
	PZE-110089645	AGCACTGA	GACT	CAGC
	PZE-110091181	ACTCTGAC	CACG	GCGC
	PZE-110092504	GTATATGC	GCAT	GCTG
	PZE-110095271	TCTGACGC	CGAG	GAGA
	PZE-110096735	ATACGAGT	AGTA	TACA
	PZE-110097415	CACGTACG	GTGT	CTCT
	PZE-110099188	TACAGTGA	AGCT	AGAC
	PZE-110100685	TCATCACT	CTGA	CGTC
	PZE-110101412	TGTCGTCT	ACTC	GTAC
	PZE-110103108	AGACACGA	ATGC	ACGT
	PZE-110103696	GAGTAGTA	TCAG	TCTA
	PZE-110104741	GAGAGTGC	TAGT	ATCA
	PZE-110109454	CTGCTATA	GACT	CAGC
