# Supplementary material for: SNPSelect: A scalable and flexible targeted sequence-based genotyping solution
Source: PLoS One. 2018 Oct 12;13(10):e0205577. doi: 10.1371/journal.pone.0205577 (PMC6185863; doi:10.1371/journal.pone.0205577)
Supplement: S2 Table — (XLSX) [file pone.0205577.s006.xlsx]

## Sheet: S2 Table
S2 Table - Combinatorial sequence barcode nucleotides for de-multiplexing SNPSelect sequencing data
	P5 ID tags:			P7 ID tags:
	Barcode number	Barcode sequence		Barcode number	Barcode sequence		Barcode number	Barcode sequence
	1	ATCACG		1	AACAC		54	GAATA
	2	CGATGT		2	AACCG		55	GCCAT
	3	TTAGGC		3	AACGT		56	GCGAC
	4	TGACCA		4	AACTA		57	GCGCG
	5	ACAGTG		5	AAGGC		58	GCGGT
	6	GCCAAT		6	ACACT		59	GCGTA
	7	CAGATC		7	ACAGG		60	GGAAT
	8	ACTTGA		8	ACCAG		61	GGTAC
	9	GATCAG		9	ACCGC		62	GGTCG
	10	TAGCTT		10	ACCTT		63	GGTGT
	11	GGCTAC		11	ACGAA		64	GGTTA
	12	CTTGTA		12	ACGTC		65	GTACT
	16	CCGTCC		13	ACTAT		66	GTAGG
	19	GTGAAA		14	ACTCC		67	GTCAG
	21	GTTTCG		15	ACTGA		68	GTCCA
	30	CACCGG		16	ACTTG		69	GTCGC
				17	AGGAC		70	GTCTT
				18	AGGCG		71	GTGAA
				19	AGGTA		72	GTGTC
				20	ATAAC		73	GTTAT
				21	ATACG		74	GTTCC
				22	ATAGT		75	GTTGA
				23	ATATA		76	TAACT
				24	ATTGC		77	TAAGG
				25	CACTG		78	TACAG
				26	CAGAC		79	TACCA
				27	CAGCG		80	TACGC
				28	CAGGT		81	TACTT
				29	CAGTA		82	TAGAA
				30	CATAG		83	TAGTC
				31	CCAAC		84	TATAC
				32	CCACG		85	TATCG
				33	CCAGT		86	TATGT
				34	CCATA		87	TATTA
				35	CGACT		88	TCAGA
				36	CGAGG		89	TCCAC
				37	CGCAG		90	TCCGT
				38	CGCCA		91	TCCTA
				39	CGCGC		92	TCGCA
				40	CGCTT		93	TGAAC
				41	CGGAA		94	TGACG
				42	CGGTC		95	TGAGT
				43	CGTAT		96	TGATA
				44	CGTCC		97	TTGCG
				45	CGTGA		98	AATGG
				46	CGTTG		99	CAACA
				47	CTATG		100	CCTCA
				48	CTGAG		101	CTCGG
				49	CTTAC		102	GCTCT
				50	CTTCG		103	GGCTG
				51	CTTGT		104	TCAAG
				52	GAACG		105	TCTAA
				53	GAAGT		106	TGCCT
