# Supplementary material for: SNPSelect: A scalable and flexible targeted sequence-based genotyping solution
Source: PLoS One. 2018 Oct 12;13(10):e0205577. doi: 10.1371/journal.pone.0205577 (PMC6185863; doi:10.1371/journal.pone.0205577)
Supplement: S3 Table — (TXT) [file pone.0205577.s007.txt]

Locus ID	Sample ID	A	C	G	T	+	-
PZE0006607533	CO125_P1	28	0	1294	0	0	0
PZE0006607533	CO125_P1_D	26	0	1289	0	0	0
PZE0006607533	MA14E43_40001	53	0	1872	0	0	0
PZE0006607533	MA14E43_40002	618	0	836	0	0	0
PZE0006607533	MA14E43_40003	402	0	651	0	0	0
PZE0006607533	MA14E43_40004	1148	0	13	0	0	0
PZE0006607533	MA14E43_40005	1167	0	4	0	0	0
PZE0006607533	MA14E43_40006	591	0	811	0	0	0
PZE0006607533	MA14E43_40007	522	0	635	0	0	0
PZE0006607533	MA14E43_40008	727	0	929	0	0	0
PZE0006607533	MA14E43_40009	64	0	1711	0	0	0
PZE0006607533	MA14E43_40010	836	0	7	0	0	0
PZE0006607533	MA14E43_40011	35	0	1195	0	0	0
PZE0006607533	MA14E43_40012	458	0	627	0	0	0
PZE0006607533	MA14E43_40013	809	0	787	0	0	0
PZE0006607533	MA14E43_40014	1130	0	171	0	0	0
PZE0006607533	MA14E43_40015	1103	0	1184	0	0	0
PZE0006607533	MA14E43_40016	891	0	34	0	0	0
PZE0006607533	MA14E43_40017	43	0	1382	0	0	0
PZE0006607533	MA14E43_40018	470	0	696	0	0	0
PZE0006607533	MA14E43_40019	596	0	737	0	0	0
PZE0006607533	MA14E43_40020	986	0	6	0	0	0
PZE0006607533	MA14E43_40021	536	0	769	0	0	0
PZE0006607533	MA14E43_40022	751	0	947	0	0	0
PZE0006607533	MA14E43_40023	452	0	1158	0	0	0
PZE0006607533	MA14E43_40024	66	0	1533	0	0	0
PZE0006607533	MA14E43_40025	58	0	1598	0	0	0
PZE0006607533	MA14E43_40026	28	0	1255	0	0	0
PZE0006607533	MA14E43_40027	598	0	989	0	0	0
PZE0006607533	MA14E43_40028	583	0	792	0	0	0
PZE0006607533	MA14E43_40028_D	715	0	848	0	0	0
PZE0006607533	MA14E43_40030	482	0	571	0	0	0
PZE0006607533	MA14E43_40031	1565	0	7	0	0	0
PZE0006607533	MA14E43_40032	582	0	858	0	0	0
PZE0006607533	MA14E43_40033	620	0	956	0	0	0
PZE0006607533	MA14E43_40034	800	0	2	0	0	0
PZE0006607533	MA14E43_40035	644	0	949	0	0	0
PZE0006607533	MA14E43_40035_D	771	0	954	0	0	0
PZE0006607533	MA14E43_40036	31	0	1727	0	0	0
PZE0006607533	MA14E43_40037	1374	0	11	0	0	0
PZE0006607533	MA14E43_40038	54	0	1705	0	0	0
PZE0006607533	MA14E43_40039	47	0	2028	0	0	0
PZE0006607533	MA14E43_40040	597	0	689	0	0	0
PZE0006607533	MA14E43_40041	45	0	1826	0	0	0
PZE0006607533	MA14E43_40042	641	0	843	0	0	0
PZE0006607533	MA14E43_40044	514	0	722	0	0	0
PZE0006607533	MA14E43_40045	763	0	1159	0	0	0
PZE0006607533	MA14E43_40046	58	0	1609	0	0	0
PZE0006607533	MA14E43_40047	712	0	994	0	0	0
PZE0006607533	MA14E43_40048	1301	0	5	0	0	0
PZE0006607533	MA14E43_40049	68	0	2096	0	0	0
PZE0006607533	MA14E43_40050	26	0	1086	0	0	0
PZE0006607533	MA14E43_40051	58	0	2084	0	0	0
PZE0006607533	MA14E43_40052	653	0	993	0	0	0
PZE0006607533	MA14E43_40053	667	0	962	0	0	0
PZE0006607533	MA14E43_40054	645	0	921	0	0	0
PZE0006607533	MA14E43_40055	1749	0	3	0	0	0
PZE0006607533	MA14E43_40056	1254	0	12	0	0	0
PZE0006607533	MA14E43_40057	454	0	808	0	0	0
PZE0006607533	MA14E43_40058	24	0	1601	0	0	0
PZE0006607533	MA14E43_40059	1275	0	7	0	0	0
PZE0006607533	MA14E43_40060	1340	0	2	0	0	0
PZE0006607533	MA14E43_40061	608	0	872	0	0	0
PZE0006607533	MA14E43_40062	14	0	7	0	0	0
PZE0006607533	MA14E43_40063	1397	0	7	0	0	0
PZE0006607533	MA14E43_40064	726	0	992	0	0	0
PZE0006607533	MA14E43_40065	1366	0	10	0	0	0
PZE0006607533	MA14E43_40066	709	0	968	0	0	0
PZE0006607533	MA14E43_40067	33	0	1150	0	0	0
PZE0006607533	MA14E43_40068	542	0	770	0	0	0
PZE0006607533	MA14E43_40069	1556	0	53	0	0	0
PZE0006607533	MA14E43_40070	386	0	540	0	0	0
PZE0006607533	MA14E43_40071	811	0	1309	0	0	0
PZE0006607533	MA14E43_40072	698	0	1054	0	0	0
PZE0006607533	MA14E43_40073	661	0	958	0	0	0
PZE0006607533	MA14E43_40074	454	0	654	0	0	0
PZE0006607533	MA14E43_40075	1103	0	3	0	0	0
PZE0006607533	MA14E43_40076	679	0	891	0	0	0
PZE0006607533	MA14E43_40077	676	0	953	0	0	0
PZE0006607533	MA14E43_40078	639	0	15	0	0	0
PZE0006607533	MA14E43_40079	926	0	1509	0	0	0
PZE0006607533	MA14E43_40080	770	0	1086	0	0	0
PZE0006607533	MA14E43_40081	556	0	767	0	0	0
PZE0006607533	MA14E43_40082	539	0	852	0	0	0
PZE0006607533	MA14E43_40083	107	0	125	0	0	0
PZE0006607533	MA14E43_40084	46	0	2009	0	0	0
PZE0006607533	MA14E43_40085	805	0	1154	0	0	0
PZE0006607533	MA14E43_40086	1066	0	18	0	0	0
PZE0006607533	MA14E43_40087	1212	0	1718	0	0	0
PZE0006607533	MA14E43_40088	699	0	963	0	0	0
PZE0006607533	MA14E43_40089	988	0	14	0	0	0
PZE0006607533	MA14E43_40090	690	0	802	0	0	0
PZE0006607533	MA14E43_40091	347	0	667	0	0	0
PZE0006607533	MA14E43_40092	569	0	849	0	0	0
PZE0006607533	MA14E43_40093	796	0	1111	0	0	0
PZE0006607533	MA14E43_40094	58	0	1376	0	0	0
PZE0006607533	MA14E43_40095	710	0	730	0	0	0
PZE0006607533	MA14E43_40096	475	0	657	0	0	0
PZE0006607533	MA14E43_40097	48	0	1531	0	0	0
PZE0006607533	MA14E43_40098	52	0	1149	0	0	0
PZE0006607533	MA14E43_40099	406	0	606	0	0	0
PZE0006607533	MA14E43_40100	513	0	484	0	0	0
PZE0006607533	MA14E43_40101	41	0	1848	0	0	0
PZE0006607533	MA14E43_40102	628	0	989	0	0	0
PZE0006607533	MA14E43_40103	27	0	1601	0	0	0
PZE0006607533	MA14E43_40104	1004	0	18	0	0	0
PZE0006607533	MA14E43_40105	245	0	260	0	0	0
PZE0006607533	MA14E43_40106	524	0	587	0	0	0
PZE0006607533	MA14E43_40107	114	0	918	0	0	0
PZE0006607533	MA14E43_40108	511	0	856	0	0	0
PZE0006607533	MA14E43_40109	706	0	845	0	0	0
PZE0006607533	MA14E43_40110	920	0	17	0	0	0
PZE0006607533	MA14E43_40111	263	0	425	0	0	0
PZE0006607533	MA14E43_40112	315	0	461	0	0	0
PZE0006607533	MA14E43_40113	844	0	22	0	0	0
PZE0006607533	MA14E43_40114	343	0	573	0	0	0
PZE0006607533	MA14E43_40115	17	0	1523	0	0	0
PZE0006607533	MA14E43_40116	36	0	1272	0	0	0
PZE0006607533	MA14E43_40117	1203	0	6	0	0	0
PZE0006607533	MA14E43_40118	911	0	77	0	0	0
PZE0006607533	MA14E43_40119	104	0	1048	0	0	0
PZE0006607533	MA14E43_40120	400	0	519	0	0	0
PZE0006607533	MA14E43_40121	456	0	841	0	0	0
PZE0006607533	MA14E43_40122	713	0	5	0	0	0
PZE0006607533	MA14E43_40123	507	0	813	0	0	0
PZE0006607533	MA14E43_40124	543	0	912	0	0	0
PZE0006607533	MA14E43_40125	483	0	585	0	0	0
PZE0006607533	MA14E43_40126	372	0	644	0	0	0
PZE0006607533	MA14E43_40127	997	0	30	0	0	0
PZE0006607533	MA14E43_40128	398	0	627	0	0	0
PZE0006607533	MA14E43_40129	456	0	759	0	0	0
PZE0006607533	MA14E43_40130	19	0	1668	0	0	0
PZE0006607533	MA14E43_40131	11	0	2019	0	0	0
PZE0006607533	MA14E43_40132	126	0	1496	0	0	0
PZE0006607533	MA14E43_40133	1247	0	5	0	0	0
PZE0006607533	MA14E43_40134	479	0	588	0	0	0
PZE0006607533	MA14E43_40135	341	0	570	0	0	0
PZE0006607533	MA14E43_40136	717	0	1097	0	0	0
PZE0006607533	MA14E43_40137	459	0	863	0	0	0
PZE0006607533	MA14E43_40138	606	0	818	0	0	0
PZE0006607533	MA14E43_40139	516	0	713	0	0	0
PZE0006607533	MA14E43_40140	515	0	723	0	0	0
PZE0006607533	MA14E43_40141	559	0	731	0	0	0
PZE0006607533	MA14E43_40142	1076	0	4	0	0	0
PZE0006607533	MA14E43_40143	364	0	637	0	0	0
PZE0006607533	MA14E43_40144	8	0	1179	0	0	0
PZE0006607533	MA14E43_40145	888	0	6	0	0	0
PZE0006607533	MA14E43_40146	37	0	1412	0	0	0
PZE0006607533	MA14E43_40147	492	0	505	0	0	0
PZE0006607533	MA14E43_40148	539	0	720	0	0	0
PZE0006607533	MA14E43_40149	612	0	726	0	0	0
PZE0006607533	MA14E43_40150	675	0	1036	0	0	0
PZE0006607533	MA14E43_40151	381	0	593	0	0	0
PZE0006607533	MA14E43_40152	699	0	1	0	0	0
PZE0006607533	MA14E43_40153	1097	0	2	0	0	0
PZE0006607533	MA14E43_40154	22	0	1374	0	0	0
PZE0006607533	MA14E43_40155	862	0	9	0	0	0
PZE0006607533	MA14E43_40156	4	0	18	0	0	0
PZE0006607533	MA14E43_40157	565	0	828	0	0	0
PZE0006607533	MA14E43_40158	431	0	628	0	0	0
PZE0006607533	MA14E43_40159	1236	0	8	0	0	0
PZE0006607533	MA14E43_40160	532	0	707	0	0	0
PZE0006607533	MA14E43_40161	17	0	883	0	0	0
PZE0006607533	MA14E43_40162	711	0	4	0	0	0
PZE0006607533	MA14E43_40163	48	0	1046	0	0	0
PZE0006607533	MA14E43_40164	617	0	1059	0	0	0
PZE0006607533	MA14E43_40165	662	0	970	0	0	0
PZE0006607533	MA14E43_40166	357	0	485	0	0	0
PZE0006607533	MA14E43_40167	718	0	8	0	0	0
PZE0006607533	MA14E43_40168	399	0	561	0	0	0
PZE0006607533	MA14E43_40169	559	0	679	0	0	0
PZE0006607533	MA14E43_40170	936	0	8	0	0	0
PZE0006607533	MA14E43_40171	528	0	819	0	0	0
PZE0006607533	MA14E43_40172	910	0	12	0	0	0
PZE0006607533	MA14E43_40173	971	0	1385	0	0	0
PZE0006607533	MA14E43_40174	634	0	1021	0	0	0
PZE0006607533	MA14E43_40175	23	0	1733	0	0	0
PZE0006607533	MA14E43_40176	926	0	6	0	0	0
PZE0006607533	MA14E43_40177	673	0	916	0	0	0
PZE0006607533	MA14E43_40178	1041	0	6	0	0	0
PZE0006607533	MA14E43_40179	25	0	1661	0	0	0
PZE0006607533	MA14E43_40180	396	0	532	0	0	0
PZE0006607533	MA14E43_40181	26	0	1440	0	0	0
PZE0006607533	MA14E43_40182	12	0	1488	0	0	0
PZE0006607533	MA14E43_40183	331	0	471	0	0	0
PZE0006607533	MA14E43_40184	602	0	834	0	0	0
PZE0006607533	MA14E43_40185	1003	0	8	0	0	0
PZE0006607533	MA14E43_40186	783	0	1061	0	0	0
PZE0006607533	PH207_P2	1549	0	30	0	0	0
PZE0006607533	PH207_P2_D	1828	0	15	0	0	0
PZE-100003375	CO125_P1	51	0	173	0	0	0
PZE-100003375	CO125_P1_D	37	0	220	0	0	0
PZE-100003375	MA14E43_40001	66	0	225	0	0	0
PZE-100003375	MA14E43_40002	62	0	245	0	0	0
PZE-100003375	MA14E43_40003	181	0	83	0	0	0
PZE-100003375	MA14E43_40004	219	0	174	0	0	0
PZE-100003375	MA14E43_40005	212	0	158	0	0	0
PZE-100003375	MA14E43_40006	207	0	209	0	0	0
PZE-100003375	MA14E43_40007	50	0	183	0	0	0
PZE-100003375	MA14E43_40008	171	0	182	0	0	0
PZE-100003375	MA14E43_40009	158	0	144	0	0	0
PZE-100003375	MA14E43_40010	216	0	97	0	0	0
PZE-100003375	MA14E43_40011	256	0	100	0	0	0
PZE-100003375	MA14E43_40012	36	0	163	0	0	0
PZE-100003375	MA14E43_40013	190	0	161	0	0	0
PZE-100003375	MA14E43_40014	364	0	148	0	0	0
PZE-100003375	MA14E43_40015	313	0	169	0	0	0
PZE-100003375	MA14E43_40016	130	0	116	0	0	0
PZE-100003375	MA14E43_40017	108	0	147	0	0	0
PZE-100003375	MA14E43_40018	219	0	92	0	0	0
PZE-100003375	MA14E43_40019	198	0	123	0	0	0
PZE-100003375	MA14E43_40020	46	0	149	0	0	0
PZE-100003375	MA14E43_40021	277	0	97	0	0	0
PZE-100003375	MA14E43_40022	50	0	205	0	0	0
PZE-100003375	MA14E43_40023	353	0	467	0	0	0
PZE-100003375	MA14E43_40024	198	0	144	0	0	0
PZE-100003375	MA14E43_40025	159	0	153	0	0	0
PZE-100003375	MA14E43_40026	22	0	135	0	0	0
PZE-100003375	MA14E43_40027	203	0	148	0	0	0
PZE-100003375	MA14E43_40028	62	0	214	0	0	0
PZE-100003375	MA14E43_40028_D	72	0	252	0	0	0
PZE-100003375	MA14E43_40030	127	0	124	0	0	0
PZE-100003375	MA14E43_40031	75	0	205	0	0	0
PZE-100003375	MA14E43_40032	220	0	83	0	0	0
PZE-100003375	MA14E43_40033	65	0	233	0	0	0
PZE-100003375	MA14E43_40034	36	0	154	0	0	0
PZE-100003375	MA14E43_40035	227	0	207	0	0	0
PZE-100003375	MA14E43_40035_D	324	0	231	0	0	0
PZE-100003375	MA14E43_40036	153	0	135	0	0	0
PZE-100003375	MA14E43_40037	396	0	169	0	0	0
PZE-100003375	MA14E43_40038	197	0	166	0	0	0
PZE-100003375	MA14E43_40039	230	0	187	0	0	0
PZE-100003375	MA14E43_40040	272	0	76	0	0	0
PZE-100003375	MA14E43_40041	59	0	190	0	0	0
PZE-100003375	MA14E43_40042	144	0	113	0	0	0
PZE-100003375	MA14E43_40044	163	0	198	0	0	0
PZE-100003375	MA14E43_40045	91	0	230	0	0	0
PZE-100003375	MA14E43_40046	46	0	217	0	0	0
PZE-100003375	MA14E43_40047	65	0	191	0	0	0
PZE-100003375	MA14E43_40048	44	0	172	0	0	0
PZE-100003375	MA14E43_40049	46	0	261	0	0	0
PZE-100003375	MA14E43_40050	33	0	119	0	0	0
PZE-100003375	MA14E43_40051	199	0	145	0	0	0
PZE-100003375	MA14E43_40052	187	0	189	0	0	0
PZE-100003375	MA14E43_40053	393	0	155	0	0	0
PZE-100003375	MA14E43_40054	350	0	97	0	0	0
PZE-100003375	MA14E43_40055	242	0	196	0	0	0
PZE-100003375	MA14E43_40056	151	0	121	0	0	0
PZE-100003375	MA14E43_40057	158	0	144	0	0	0
PZE-100003375	MA14E43_40058	287	0	119	0	0	0
PZE-100003375	MA14E43_40059	325	0	130	0	0	0
PZE-100003375	MA14E43_40060	78	0	179	0	0	0
PZE-100003375	MA14E43_40061	378	0	113	0	0	0
PZE-100003375	MA14E43_40062	15	0	6	0	0	0
PZE-100003375	MA14E43_40063	200	0	133	0	0	0
PZE-100003375	MA14E43_40064	211	0	172	0	0	0
PZE-100003375	MA14E43_40065	409	0	162	0	0	0
PZE-100003375	MA14E43_40066	173	0	137	0	0	0
PZE-100003375	MA14E43_40067	143	0	106	0	0	0
PZE-100003375	MA14E43_40068	55	0	180	0	0	0
PZE-100003375	MA14E43_40069	277	0	207	0	0	0
PZE-100003375	MA14E43_40070	37	0	126	0	0	0
PZE-100003375	MA14E43_40071	274	0	178	0	0	0
PZE-100003375	MA14E43_40072	433	0	111	0	0	0
PZE-100003375	MA14E43_40073	229	0	222	0	0	0
PZE-100003375	MA14E43_40074	204	0	65	0	0	0
PZE-100003375	MA14E43_40075	193	0	140	0	0	0
PZE-100003375	MA14E43_40076	347	0	93	0	0	0
PZE-100003375	MA14E43_40077	191	0	166	0	0	0
PZE-100003375	MA14E43_40078	160	0	43	0	0	0
PZE-100003375	MA14E43_40079	322	0	184	0	0	0
PZE-100003375	MA14E43_40080	230	0	189	0	0	0
PZE-100003375	MA14E43_40081	64	0	140	0	0	0
PZE-100003375	MA14E43_40082	185	0	151	0	0	0
PZE-100003375	MA14E43_40083	0	0	29	0	0	0
PZE-100003375	MA14E43_40084	45	0	222	0	0	0
PZE-100003375	MA14E43_40085	244	0	174	0	0	0
PZE-100003375	MA14E43_40086	50	0	180	0	0	0
PZE-100003375	MA14E43_40087	114	0	634	0	0	0
PZE-100003375	MA14E43_40088	86	0	215	0	0	0
PZE-100003375	MA14E43_40089	36	0	180	0	0	0
PZE-100003375	MA14E43_40090	57	0	195	0	0	0
PZE-100003375	MA14E43_40091	28	0	141	0	0	0
PZE-100003375	MA14E43_40092	176	0	151	0	0	0
PZE-100003375	MA14E43_40093	232	0	158	0	0	0
PZE-100003375	MA14E43_40094	218	0	142	0	0	0
PZE-100003375	MA14E43_40095	430	0	188	0	0	0
PZE-100003375	MA14E43_40096	150	0	133	0	0	0
PZE-100003375	MA14E43_40097	246	0	155	0	0	0
PZE-100003375	MA14E43_40098	60	0	184	0	0	0
PZE-100003375	MA14E43_40099	26	0	160	0	0	0
PZE-100003375	MA14E43_40100	91	0	112	0	0	0
PZE-100003375	MA14E43_40101	299	0	180	0	0	0
PZE-100003375	MA14E43_40102	108	0	269	0	0	0
PZE-100003375	MA14E43_40103	343	0	160	0	0	0
PZE-100003375	MA14E43_40104	211	0	152	0	0	0
PZE-100003375	MA14E43_40105	89	0	58	0	0	0
PZE-100003375	MA14E43_40106	263	0	113	0	0	0
PZE-100003375	MA14E43_40107	118	0	123	0	0	0
PZE-100003375	MA14E43_40108	211	0	122	0	0	0
PZE-100003375	MA14E43_40109	421	0	136	0	0	0
PZE-100003375	MA14E43_40110	275	0	162	0	0	0
PZE-100003375	MA14E43_40111	101	0	93	0	0	0
PZE-100003375	MA14E43_40112	165	0	118	0	0	0
PZE-100003375	MA14E43_40113	176	0	157	0	0	0
PZE-100003375	MA14E43_40114	31	0	138	0	0	0
PZE-100003375	MA14E43_40115	419	0	181	0	0	0
PZE-100003375	MA14E43_40116	317	0	96	0	0	0
PZE-100003375	MA14E43_40117	377	0	192	0	0	0
PZE-100003375	MA14E43_40118	242	0	111	0	0	0
PZE-100003375	MA14E43_40119	141	0	142	0	0	0
PZE-100003375	MA14E43_40120	181	0	178	0	0	0
PZE-100003375	MA14E43_40121	151	0	160	0	0	0
PZE-100003375	MA14E43_40122	51	0	173	0	0	0
PZE-100003375	MA14E43_40123	91	0	233	0	0	0
PZE-100003375	MA14E43_40124	75	0	235	0	0	0
PZE-100003375	MA14E43_40125	26	0	182	0	0	0
PZE-100003375	MA14E43_40126	63	0	167	0	0	0
PZE-100003375	MA14E43_40127	65	0	148	0	0	0
PZE-100003375	MA14E43_40128	45	0	173	0	0	0
PZE-100003375	MA14E43_40129	46	0	204	0	0	0
PZE-100003375	MA14E43_40130	39	0	236	0	0	0
PZE-100003375	MA14E43_40131	43	0	283	0	0	0
PZE-100003375	MA14E43_40132	100	0	190	0	0	0
PZE-100003375	MA14E43_40133	46	0	266	0	0	0
PZE-100003375	MA14E43_40134	153	0	156	0	0	0
PZE-100003375	MA14E43_40135	161	0	167	0	0	0
PZE-100003375	MA14E43_40136	28	0	405	0	0	0
PZE-100003375	MA14E43_40137	252	0	198	0	0	0
PZE-100003375	MA14E43_40138	294	0	111	0	0	0
PZE-100003375	MA14E43_40139	194	0	192	0	0	0
PZE-100003375	MA14E43_40140	164	0	175	0	0	0
PZE-100003375	MA14E43_40141	199	0	121	0	0	0
PZE-100003375	MA14E43_40142	57	0	235	0	0	0
PZE-100003375	MA14E43_40143	134	0	142	0	0	0
PZE-100003375	MA14E43_40144	37	0	150	0	0	0
PZE-100003375	MA14E43_40145	234	0	139	0	0	0
PZE-100003375	MA14E43_40146	326	0	169	0	0	0
PZE-100003375	MA14E43_40147	164	0	108	0	0	0
PZE-100003375	MA14E43_40148	396	0	100	0	0	0
PZE-100003375	MA14E43_40149	345	0	148	0	0	0
PZE-100003375	MA14E43_40150	189	0	176	0	0	0
PZE-100003375	MA14E43_40151	26	0	140	0	0	0
PZE-100003375	MA14E43_40152	239	0	123	0	0	0
PZE-100003375	MA14E43_40153	377	0	158	0	0	0
PZE-100003375	MA14E43_40154	191	0	187	0	0	0
PZE-100003375	MA14E43_40155	77	0	208	0	0	0
PZE-100003375	MA14E43_40156	6	0	70	0	0	0
PZE-100003375	MA14E43_40157	58	0	178	0	0	0
PZE-100003375	MA14E43_40158	66	0	193	0	0	0
PZE-100003375	MA14E43_40159	300	0	246	0	0	0
PZE-100003375	MA14E43_40160	38	0	195	0	0	0
PZE-100003375	MA14E43_40161	206	0	97	0	0	0
PZE-100003375	MA14E43_40162	176	0	112	0	0	0
PZE-100003375	MA14E43_40163	45	0	145	0	0	0
PZE-100003375	MA14E43_40164	68	0	251	0	0	0
PZE-100003375	MA14E43_40165	81	0	266	0	0	0
PZE-100003375	MA14E43_40166	47	0	174	0	0	0
PZE-100003375	MA14E43_40167	245	0	95	0	0	0
PZE-100003375	MA14E43_40168	159	0	174	0	0	0
PZE-100003375	MA14E43_40169	136	0	209	0	0	0
PZE-100003375	MA14E43_40170	180	0	153	0	0	0
PZE-100003375	MA14E43_40171	326	0	155	0	0	0
PZE-100003375	MA14E43_40172	296	0	103	0	0	0
PZE-100003375	MA14E43_40173	321	0	307	0	0	0
PZE-100003375	MA14E43_40174	447	0	206	0	0	0
PZE-100003375	MA14E43_40175	323	0	185	0	0	0
PZE-100003375	MA14E43_40176	63	0	180	0	0	0
PZE-100003375	MA14E43_40177	41	0	289	0	0	0
PZE-100003375	MA14E43_40178	183	0	233	0	0	0
PZE-100003375	MA14E43_40179	207	0	200	0	0	0
PZE-100003375	MA14E43_40180	95	0	163	0	0	0
PZE-100003375	MA14E43_40181	420	0	163	0	0	0
PZE-100003375	MA14E43_40182	234	0	226	0	0	0
PZE-100003375	MA14E43_40183	26	0	142	0	0	0
PZE-100003375	MA14E43_40184	324	0	138	0	0	0
PZE-100003375	MA14E43_40185	355	0	174	0	0	0
PZE-100003375	MA14E43_40186	438	0	153	0	0	0
PZE-100003375	PH207_P2	454	0	123	0	0	0
PZE-100003375	PH207_P2_D	482	0	218	0	0	0
PZE-101000360	CO125_P1	139	0	454	0	0	0
PZE-101000360	CO125_P1_D	210	0	571	0	0	0
PZE-101000360	MA14E43_40001	148	0	939	0	0	0
PZE-101000360	MA14E43_40002	201	0	797	0	0	0
PZE-101000360	MA14E43_40003	151	0	535	0	0	0
PZE-101000360	MA14E43_40004	267	0	688	0	0	0
PZE-101000360	MA14E43_40005	163	0	664	0	0	0
PZE-101000360	MA14E43_40006	161	0	649	0	0	0
PZE-101000360	MA14E43_40007	143	0	561	0	0	0
PZE-101000360	MA14E43_40008	201	0	763	0	0	0
PZE-101000360	MA14E43_40009	252	0	650	0	0	0
PZE-101000360	MA14E43_40010	143	0	409	0	0	0
PZE-101000360	MA14E43_40011	128	0	447	0	0	0
PZE-101000360	MA14E43_40012	202	0	540	0	0	0
PZE-101000360	MA14E43_40013	179	0	721	0	0	0
PZE-101000360	MA14E43_40014	213	0	751	0	0	0
PZE-101000360	MA14E43_40015	214	0	1145	0	0	0
PZE-101000360	MA14E43_40016	152	0	481	0	0	0
PZE-101000360	MA14E43_40017	172	0	520	0	0	0
PZE-101000360	MA14E43_40018	128	0	483	0	0	0
PZE-101000360	MA14E43_40019	188	0	567	0	0	0
PZE-101000360	MA14E43_40020	175	0	531	0	0	0
PZE-101000360	MA14E43_40021	203	0	599	0	0	0
PZE-101000360	MA14E43_40022	208	0	738	0	0	0
PZE-101000360	MA14E43_40023	4	0	594	0	0	0
PZE-101000360	MA14E43_40024	191	0	600	0	0	0
PZE-101000360	MA14E43_40025	172	0	549	0	0	0
PZE-101000360	MA14E43_40026	103	0	382	0	0	0
PZE-101000360	MA14E43_40027	190	0	687	0	0	0
PZE-101000360	MA14E43_40028	209	0	610	0	0	0
PZE-101000360	MA14E43_40028_D	191	0	794	0	0	0
PZE-101000360	MA14E43_40030	144	0	474	0	0	0
PZE-101000360	MA14E43_40031	228	0	772	0	0	0
PZE-101000360	MA14E43_40032	220	0	604	0	0	0
PZE-101000360	MA14E43_40033	260	0	738	0	0	0
PZE-101000360	MA14E43_40034	162	0	402	0	0	0
PZE-101000360	MA14E43_40035	218	0	846	0	0	0
PZE-101000360	MA14E43_40035_D	238	0	834	0	0	0
PZE-101000360	MA14E43_40036	187	0	679	0	0	0
PZE-101000360	MA14E43_40037	230	0	843	0	0	0
PZE-101000360	MA14E43_40038	248	0	708	0	0	0
PZE-101000360	MA14E43_40039	278	0	839	0	0	0
PZE-101000360	MA14E43_40040	221	0	726	0	0	0
PZE-101000360	MA14E43_40041	191	0	712	0	0	0
PZE-101000360	MA14E43_40042	196	0	532	0	0	0
PZE-101000360	MA14E43_40044	183	0	546	0	0	0
PZE-101000360	MA14E43_40045	211	0	978	0	0	0
PZE-101000360	MA14E43_40046	170	0	707	0	0	0
PZE-101000360	MA14E43_40047	275	0	916	0	0	0
PZE-101000360	MA14E43_40048	163	0	768	0	0	0
PZE-101000360	MA14E43_40049	197	0	784	0	0	0
PZE-101000360	MA14E43_40050	131	0	399	0	0	0
PZE-101000360	MA14E43_40051	207	0	664	0	0	0
PZE-101000360	MA14E43_40052	183	0	667	0	0	0
PZE-101000360	MA14E43_40053	255	0	783	0	0	0
PZE-101000360	MA14E43_40054	151	0	655	0	0	0
PZE-101000360	MA14E43_40055	168	0	778	0	0	0
PZE-101000360	MA14E43_40056	184	0	650	0	0	0
PZE-101000360	MA14E43_40057	202	0	536	0	0	0
PZE-101000360	MA14E43_40058	189	0	527	0	0	0
PZE-101000360	MA14E43_40059	165	0	739	0	0	0
PZE-101000360	MA14E43_40060	221	0	802	0	0	0
PZE-101000360	MA14E43_40061	179	0	635	0	0	0
PZE-101000360	MA14E43_40062	3	0	50	0	0	0
PZE-101000360	MA14E43_40063	208	0	759	0	0	0
PZE-101000360	MA14E43_40064	162	0	773	0	0	0
PZE-101000360	MA14E43_40065	249	0	802	0	0	0
PZE-101000360	MA14E43_40066	215	0	689	0	0	0
PZE-101000360	MA14E43_40067	113	0	464	0	0	0
PZE-101000360	MA14E43_40068	193	0	609	0	0	0
PZE-101000360	MA14E43_40069	262	0	961	0	0	0
PZE-101000360	MA14E43_40070	108	0	387	0	0	0
PZE-101000360	MA14E43_40071	110	0	966	0	0	0
PZE-101000360	MA14E43_40072	191	0	694	0	0	0
PZE-101000360	MA14E43_40073	176	0	847	0	0	0
PZE-101000360	MA14E43_40074	101	0	483	0	0	0
PZE-101000360	MA14E43_40075	170	0	669	0	0	0
PZE-101000360	MA14E43_40076	163	0	671	0	0	0
PZE-101000360	MA14E43_40077	167	0	768	0	0	0
PZE-101000360	MA14E43_40078	88	0	325	0	0	0
PZE-101000360	MA14E43_40079	95	0	1091	0	0	0
PZE-101000360	MA14E43_40080	165	0	813	0	0	0
PZE-101000360	MA14E43_40081	131	0	599	0	0	0
PZE-101000360	MA14E43_40082	173	0	543	0	0	0
PZE-101000360	MA14E43_40083	0	0	35	0	0	0
PZE-101000360	MA14E43_40084	154	0	853	0	0	0
PZE-101000360	MA14E43_40085	236	0	964	0	0	0
PZE-101000360	MA14E43_40086	150	0	552	0	0	0
PZE-101000360	MA14E43_40087	395	0	1833	0	0	0
PZE-101000360	MA14E43_40088	208	0	790	0	0	0
PZE-101000360	MA14E43_40089	156	0	577	0	0	0
PZE-101000360	MA14E43_40090	206	0	748	0	0	0
PZE-101000360	MA14E43_40091	146	0	444	0	0	0
PZE-101000360	MA14E43_40092	129	0	629	0	0	0
PZE-101000360	MA14E43_40093	152	0	765	0	0	0
PZE-101000360	MA14E43_40094	159	0	711	0	0	0
PZE-101000360	MA14E43_40095	185	0	790	0	0	0
PZE-101000360	MA14E43_40096	167	0	594	0	0	0
PZE-101000360	MA14E43_40097	86	0	634	0	0	0
PZE-101000360	MA14E43_40098	141	0	555	0	0	0
PZE-101000360	MA14E43_40099	155	0	480	0	0	0
PZE-101000360	MA14E43_40100	118	0	450	0	0	0
PZE-101000360	MA14E43_40101	78	0	698	0	0	0
PZE-101000360	MA14E43_40102	130	0	779	0	0	0
PZE-101000360	MA14E43_40103	112	0	458	0	0	0
PZE-101000360	MA14E43_40104	121	0	749	0	0	0
PZE-101000360	MA14E43_40105	64	0	231	0	0	0
PZE-101000360	MA14E43_40106	120	0	538	0	0	0
PZE-101000360	MA14E43_40107	67	0	421	0	0	0
PZE-101000360	MA14E43_40108	88	0	569	0	0	0
PZE-101000360	MA14E43_40109	163	0	825	0	0	0
PZE-101000360	MA14E43_40110	129	0	490	0	0	0
PZE-101000360	MA14E43_40111	87	0	346	0	0	0
PZE-101000360	MA14E43_40112	76	0	335	0	0	0
PZE-101000360	MA14E43_40113	104	0	559	0	0	0
PZE-101000360	MA14E43_40114	55	0	284	0	0	0
PZE-101000360	MA14E43_40115	172	0	623	0	0	0
PZE-101000360	MA14E43_40116	120	0	465	0	0	0
PZE-101000360	MA14E43_40117	131	0	697	0	0	0
PZE-101000360	MA14E43_40118	134	0	494	0	0	0
PZE-101000360	MA14E43_40119	107	0	402	0	0	0
PZE-101000360	MA14E43_40120	122	0	377	0	0	0
PZE-101000360	MA14E43_40121	75	0	494	0	0	0
PZE-101000360	MA14E43_40122	66	0	417	0	0	0
PZE-101000360	MA14E43_40123	152	0	607	0	0	0
PZE-101000360	MA14E43_40124	156	0	643	0	0	0
PZE-101000360	MA14E43_40125	149	0	630	0	0	0
PZE-101000360	MA14E43_40126	78	0	386	0	0	0
PZE-101000360	MA14E43_40127	136	0	506	0	0	0
PZE-101000360	MA14E43_40128	90	0	420	0	0	0
PZE-101000360	MA14E43_40129	141	0	452	0	0	0
PZE-101000360	MA14E43_40130	99	0	556	0	0	0
PZE-101000360	MA14E43_40131	68	0	665	0	0	0
PZE-101000360	MA14E43_40132	124	0	664	0	0	0
PZE-101000360	MA14E43_40133	121	0	717	0	0	0
PZE-101000360	MA14E43_40134	115	0	508	0	0	0
PZE-101000360	MA14E43_40135	94	0	467	0	0	0
PZE-101000360	MA14E43_40136	28	0	788	0	0	0
PZE-101000360	MA14E43_40137	161	0	577	0	0	0
PZE-101000360	MA14E43_40138	129	0	505	0	0	0
PZE-101000360	MA14E43_40139	120	0	575	0	0	0
PZE-101000360	MA14E43_40140	182	0	589	0	0	0
PZE-101000360	MA14E43_40141	192	0	683	0	0	0
PZE-101000360	MA14E43_40142	121	0	535	0	0	0
PZE-101000360	MA14E43_40143	110	0	458	0	0	0
PZE-101000360	MA14E43_40144	74	0	331	0	0	0
PZE-101000360	MA14E43_40145	92	0	498	0	0	0
PZE-101000360	MA14E43_40146	139	0	616	0	0	0
PZE-101000360	MA14E43_40147	91	0	412	0	0	0
PZE-101000360	MA14E43_40148	102	0	648	0	0	0
PZE-101000360	MA14E43_40149	140	0	729	0	0	0
PZE-101000360	MA14E43_40150	197	0	702	0	0	0
PZE-101000360	MA14E43_40151	90	0	462	0	0	0
PZE-101000360	MA14E43_40152	115	0	421	0	0	0
PZE-101000360	MA14E43_40153	162	0	536	0	0	0
PZE-101000360	MA14E43_40154	85	0	473	0	0	0
PZE-101000360	MA14E43_40155	83	0	488	0	0	0
PZE-101000360	MA14E43_40156	3	0	10	0	0	0
PZE-101000360	MA14E43_40157	134	0	711	0	0	0
PZE-101000360	MA14E43_40158	168	0	606	0	0	0
PZE-101000360	MA14E43_40159	135	0	654	0	0	0
PZE-101000360	MA14E43_40160	121	0	528	0	0	0
PZE-101000360	MA14E43_40161	71	0	320	0	0	0
PZE-101000360	MA14E43_40162	78	0	402	0	0	0
PZE-101000360	MA14E43_40163	98	0	389	0	0	0
PZE-101000360	MA14E43_40164	95	0	646	0	0	0
PZE-101000360	MA14E43_40165	220	0	781	0	0	0
PZE-101000360	MA14E43_40166	106	0	598	0	0	0
PZE-101000360	MA14E43_40167	59	0	451	0	0	0
PZE-101000360	MA14E43_40168	65	0	411	0	0	0
PZE-101000360	MA14E43_40169	204	0	619	0	0	0
PZE-101000360	MA14E43_40170	124	0	523	0	0	0
PZE-101000360	MA14E43_40171	164	0	561	0	0	0
PZE-101000360	MA14E43_40172	100	0	505	0	0	0
PZE-101000360	MA14E43_40173	229	0	1152	0	0	0
PZE-101000360	MA14E43_40174	203	0	909	0	0	0
PZE-101000360	MA14E43_40175	125	0	603	0	0	0
PZE-101000360	MA14E43_40176	91	0	482	0	0	0
PZE-101000360	MA14E43_40177	142	0	739	0	0	0
PZE-101000360	MA14E43_40178	152	0	676	0	0	0
PZE-101000360	MA14E43_40179	161	0	775	0	0	0
PZE-101000360	MA14E43_40180	100	0	321	0	0	0
PZE-101000360	MA14E43_40181	150	0	763	0	0	0
PZE-101000360	MA14E43_40182	236	0	865	0	0	0
PZE-101000360	MA14E43_40183	121	0	423	0	0	0
PZE-101000360	MA14E43_40184	143	0	669	0	0	0
PZE-101000360	MA14E43_40185	189	0	621	0	0	0
PZE-101000360	MA14E43_40186	185	0	830	0	0	0
PZE-101000360	PH207_P2	206	0	721	0	0	0
PZE-101000360	PH207_P2_D	233	0	906	0	0	0
PZE-101001044	CO125_P1	273	0	34	0	0	0
PZE-101001044	CO125_P1_D	270	0	27	0	0	0
PZE-101001044	MA14E43_40001	415	0	60	0	0	0
PZE-101001044	MA14E43_40002	380	0	52	0	0	0
PZE-101001044	MA14E43_40003	227	0	35	0	0	0
PZE-101001044	MA14E43_40004	235	0	35	0	0	0
PZE-101001044	MA14E43_40005	266	0	49	0	0	0
PZE-101001044	MA14E43_40006	243	0	55	0	0	0
PZE-101001044	MA14E43_40007	205	0	35	0	0	0
PZE-101001044	MA14E43_40008	332	0	62	0	0	0
PZE-101001044	MA14E43_40009	273	0	38	0	0	0
PZE-101001044	MA14E43_40010	193	0	40	0	0	0
PZE-101001044	MA14E43_40011	206	0	39	0	0	0
PZE-101001044	MA14E43_40012	251	0	24	0	0	0
PZE-101001044	MA14E43_40013	351	0	61	0	0	0
PZE-101001044	MA14E43_40014	305	0	45	0	0	0
PZE-101001044	MA14E43_40015	486	0	54	0	0	0
PZE-101001044	MA14E43_40016	234	0	30	0	0	0
PZE-101001044	MA14E43_40017	256	0	39	0	0	0
PZE-101001044	MA14E43_40018	193	0	47	0	0	0
PZE-101001044	MA14E43_40019	240	0	33	0	0	0
PZE-101001044	MA14E43_40020	238	0	29	0	0	0
PZE-101001044	MA14E43_40021	262	0	40	0	0	0
PZE-101001044	MA14E43_40022	307	0	48	0	0	0
PZE-101001044	MA14E43_40023	743	0	0	0	0	0
PZE-101001044	MA14E43_40024	314	0	41	0	0	0
PZE-101001044	MA14E43_40025	266	0	55	0	0	0
PZE-101001044	MA14E43_40026	211	0	35	0	0	0
PZE-101001044	MA14E43_40027	322	0	44	0	0	0
PZE-101001044	MA14E43_40028	281	0	53	0	0	0
PZE-101001044	MA14E43_40028_D	415	0	41	0	0	0
PZE-101001044	MA14E43_40030	267	0	32	0	0	0
PZE-101001044	MA14E43_40031	318	0	64	0	0	0
PZE-101001044	MA14E43_40032	297	0	35	0	0	0
PZE-101001044	MA14E43_40033	288	0	54	0	0	0
PZE-101001044	MA14E43_40034	225	0	32	0	0	0
PZE-101001044	MA14E43_40035	350	0	48	0	0	0
PZE-101001044	MA14E43_40035_D	344	0	54	0	0	0
PZE-101001044	MA14E43_40036	321	0	43	0	0	0
PZE-101001044	MA14E43_40037	359	0	65	0	0	0
PZE-101001044	MA14E43_40038	275	0	41	0	0	0
PZE-101001044	MA14E43_40039	354	0	76	0	0	0
PZE-101001044	MA14E43_40040	292	0	44	0	0	0
PZE-101001044	MA14E43_40041	271	0	78	0	0	0
PZE-101001044	MA14E43_40042	278	0	46	0	0	0
PZE-101001044	MA14E43_40044	290	0	56	0	0	0
PZE-101001044	MA14E43_40045	393	0	72	0	0	0
PZE-101001044	MA14E43_40046	271	0	38	0	0	0
PZE-101001044	MA14E43_40047	371	0	75	0	0	0
PZE-101001044	MA14E43_40048	298	0	42	0	0	0
PZE-101001044	MA14E43_40049	266	0	52	0	0	0
PZE-101001044	MA14E43_40050	176	0	19	0	0	0
PZE-101001044	MA14E43_40051	370	0	61	0	0	0
PZE-101001044	MA14E43_40052	350	0	62	0	0	0
PZE-101001044	MA14E43_40053	346	0	47	0	0	0
PZE-101001044	MA14E43_40054	318	0	57	0	0	0
PZE-101001044	MA14E43_40055	375	0	35	0	0	0
PZE-101001044	MA14E43_40056	322	0	53	0	0	0
PZE-101001044	MA14E43_40057	223	0	28	0	0	0
PZE-101001044	MA14E43_40058	337	0	37	0	0	0
PZE-101001044	MA14E43_40059	239	0	58	0	0	0
PZE-101001044	MA14E43_40060	367	0	73	0	0	0
PZE-101001044	MA14E43_40061	272	0	42	0	0	0
PZE-101001044	MA14E43_40062	241	0	0	0	0	0
PZE-101001044	MA14E43_40063	345	0	50	0	0	0
PZE-101001044	MA14E43_40064	319	0	56	0	0	0
PZE-101001044	MA14E43_40065	286	0	68	0	0	0
PZE-101001044	MA14E43_40066	290	0	57	0	0	0
PZE-101001044	MA14E43_40067	221	0	24	0	0	0
PZE-101001044	MA14E43_40068	312	0	39	0	0	0
PZE-101001044	MA14E43_40069	360	0	76	0	0	0
PZE-101001044	MA14E43_40070	154	0	11	0	0	0
PZE-101001044	MA14E43_40071	369	0	19	0	0	0
PZE-101001044	MA14E43_40072	371	0	38	0	0	0
PZE-101001044	MA14E43_40073	364	0	63	0	0	0
PZE-101001044	MA14E43_40074	218	0	19	0	0	0
PZE-101001044	MA14E43_40075	299	0	41	0	0	0
PZE-101001044	MA14E43_40076	305	0	51	0	0	0
PZE-101001044	MA14E43_40077	427	0	52	0	0	0
PZE-101001044	MA14E43_40078	148	0	4	0	0	0
PZE-101001044	MA14E43_40079	578	0	38	0	0	0
PZE-101001044	MA14E43_40080	347	0	36	0	0	0
PZE-101001044	MA14E43_40081	236	0	33	0	0	0
PZE-101001044	MA14E43_40082	293	0	51	0	0	0
PZE-101001044	MA14E43_40083	179	0	0	0	0	0
PZE-101001044	MA14E43_40084	305	0	90	0	0	0
PZE-101001044	MA14E43_40085	351	0	78	0	0	0
PZE-101001044	MA14E43_40086	254	0	34	0	0	0
PZE-101001044	MA14E43_40087	607	0	75	0	0	0
PZE-101001044	MA14E43_40088	376	0	41	0	0	0
PZE-101001044	MA14E43_40089	225	0	22	0	0	0
PZE-101001044	MA14E43_40090	323	0	38	0	0	0
PZE-101001044	MA14E43_40091	192	0	22	0	0	0
PZE-101001044	MA14E43_40092	265	0	50	0	0	0
PZE-101001044	MA14E43_40093	383	0	54	0	0	0
PZE-101001044	MA14E43_40094	315	0	35	0	0	0
PZE-101001044	MA14E43_40095	335	0	29	0	0	0
PZE-101001044	MA14E43_40096	205	0	20	0	0	0
PZE-101001044	MA14E43_40097	233	0	28	0	0	0
PZE-101001044	MA14E43_40098	197	0	7	0	0	0
PZE-101001044	MA14E43_40099	222	0	18	0	0	0
PZE-101001044	MA14E43_40100	229	0	33	0	0	0
PZE-101001044	MA14E43_40101	275	0	45	0	0	0
PZE-101001044	MA14E43_40102	250	0	35	0	0	0
PZE-101001044	MA14E43_40103	216	0	22	0	0	0
PZE-101001044	MA14E43_40104	264	0	13	0	0	0
PZE-101001044	MA14E43_40105	88	0	18	0	0	0
PZE-101001044	MA14E43_40106	200	0	14	0	0	0
PZE-101001044	MA14E43_40107	170	0	8	0	0	0
PZE-101001044	MA14E43_40108	256	0	19	0	0	0
PZE-101001044	MA14E43_40109	303	0	25	0	0	0
PZE-101001044	MA14E43_40110	194	0	24	0	0	0
PZE-101001044	MA14E43_40111	137	0	11	0	0	0
PZE-101001044	MA14E43_40112	156	0	28	0	0	0
PZE-101001044	MA14E43_40113	187	0	40	0	0	0
PZE-101001044	MA14E43_40114	155	0	8	0	0	0
PZE-101001044	MA14E43_40115	289	0	39	0	0	0
PZE-101001044	MA14E43_40116	147	0	20	0	0	0
PZE-101001044	MA14E43_40117	313	0	25	0	0	0
PZE-101001044	MA14E43_40118	185	0	6	0	0	0
PZE-101001044	MA14E43_40119	162	0	11	0	0	0
PZE-101001044	MA14E43_40120	184	0	20	0	0	0
PZE-101001044	MA14E43_40121	224	0	31	0	0	0
PZE-101001044	MA14E43_40122	155	0	11	0	0	0
PZE-101001044	MA14E43_40123	193	0	9	0	0	0
PZE-101001044	MA14E43_40124	287	0	24	0	0	0
PZE-101001044	MA14E43_40125	253	0	14	0	0	0
PZE-101001044	MA14E43_40126	181	0	27	0	0	0
PZE-101001044	MA14E43_40127	258	0	18	0	0	0
PZE-101001044	MA14E43_40128	192	0	20	0	0	0
PZE-101001044	MA14E43_40129	226	0	34	0	0	0
PZE-101001044	MA14E43_40130	266	0	34	0	0	0
PZE-101001044	MA14E43_40131	323	0	18	0	0	0
PZE-101001044	MA14E43_40132	297	0	18	0	0	0
PZE-101001044	MA14E43_40133	263	0	17	0	0	0
PZE-101001044	MA14E43_40134	193	0	17	0	0	0
PZE-101001044	MA14E43_40135	174	0	28	0	0	0
PZE-101001044	MA14E43_40136	301	0	6	0	0	0
PZE-101001044	MA14E43_40137	240	0	36	0	0	0
PZE-101001044	MA14E43_40138	222	0	35	0	0	0
PZE-101001044	MA14E43_40139	235	0	38	0	0	0
PZE-101001044	MA14E43_40140	179	0	24	0	0	0
PZE-101001044	MA14E43_40141	259	0	28	0	0	0
PZE-101001044	MA14E43_40142	221	0	26	0	0	0
PZE-101001044	MA14E43_40143	230	0	19	0	0	0
PZE-101001044	MA14E43_40144	150	0	17	0	0	0
PZE-101001044	MA14E43_40145	191	0	20	0	0	0
PZE-101001044	MA14E43_40146	257	0	43	0	0	0
PZE-101001044	MA14E43_40147	175	0	19	0	0	0
PZE-101001044	MA14E43_40148	230	0	50	0	0	0
PZE-101001044	MA14E43_40149	270	0	42	0	0	0
PZE-101001044	MA14E43_40150	314	0	37	0	0	0
PZE-101001044	MA14E43_40151	151	0	20	0	0	0
PZE-101001044	MA14E43_40152	138	0	22	0	0	0
PZE-101001044	MA14E43_40153	215	0	11	0	0	0
PZE-101001044	MA14E43_40154	180	0	18	0	0	0
PZE-101001044	MA14E43_40155	179	0	19	0	0	0
PZE-101001044	MA14E43_40156	283	0	0	0	0	0
PZE-101001044	MA14E43_40157	265	0	32	0	0	0
PZE-101001044	MA14E43_40158	179	0	30	0	0	0
PZE-101001044	MA14E43_40159	264	0	32	0	0	0
PZE-101001044	MA14E43_40160	234	0	42	0	0	0
PZE-101001044	MA14E43_40161	154	0	12	0	0	0
PZE-101001044	MA14E43_40162	132	0	25	0	0	0
PZE-101001044	MA14E43_40163	153	0	5	0	0	0
PZE-101001044	MA14E43_40164	289	0	23	0	0	0
PZE-101001044	MA14E43_40165	329	0	14	0	0	0
PZE-101001044	MA14E43_40166	217	0	31	0	0	0
PZE-101001044	MA14E43_40167	161	0	35	0	0	0
PZE-101001044	MA14E43_40168	172	0	15	0	0	0
PZE-101001044	MA14E43_40169	250	0	27	0	0	0
PZE-101001044	MA14E43_40170	243	0	33	0	0	0
PZE-101001044	MA14E43_40171	234	0	24	0	0	0
PZE-101001044	MA14E43_40172	210	0	21	0	0	0
PZE-101001044	MA14E43_40173	439	0	44	0	0	0
PZE-101001044	MA14E43_40174	320	0	58	0	0	0
PZE-101001044	MA14E43_40175	264	0	27	0	0	0
PZE-101001044	MA14E43_40176	246	0	15	0	0	0
PZE-101001044	MA14E43_40177	295	0	31	0	0	0
PZE-101001044	MA14E43_40178	290	0	50	0	0	0
PZE-101001044	MA14E43_40179	332	0	32	0	0	0
PZE-101001044	MA14E43_40180	123	0	9	0	0	0
PZE-101001044	MA14E43_40181	243	0	62	0	0	0
PZE-101001044	MA14E43_40182	278	0	34	0	0	0
PZE-101001044	MA14E43_40183	185	0	6	0	0	0
PZE-101001044	MA14E43_40184	291	0	24	0	0	0
PZE-101001044	MA14E43_40185	284	0	21	0	0	0
PZE-101001044	MA14E43_40186	364	0	72	0	0	0
PZE-101001044	PH207_P2	396	0	15	0	0	0
PZE-101001044	PH207_P2_D	355	0	34	0	0	0
PZE-101002919	CO125_P1	3	0	185	0	0	0
PZE-101002919	CO125_P1_D	19	0	145	0	0	0
PZE-101002919	MA14E43_40001	5	0	152	0	0	0
PZE-101002919	MA14E43_40002	71	0	7	0	0	0
PZE-101002919	MA14E43_40003	27	0	64	0	0	0
PZE-101002919	MA14E43_40004	27	0	66	0	0	0
PZE-101002919	MA14E43_40005	30	0	67	0	0	0
PZE-101002919	MA14E43_40006	41	0	2	0	0	0
PZE-101002919	MA14E43_40007	1	0	99	0	0	0
PZE-101002919	MA14E43_40008	48	0	95	0	0	0
PZE-101002919	MA14E43_40009	49	0	3	0	0	0
PZE-101002919	MA14E43_40010	1	0	101	0	0	0
PZE-101002919	MA14E43_40011	29	0	52	0	0	0
PZE-101002919	MA14E43_40012	29	0	86	0	0	0
PZE-101002919	MA14E43_40013	29	0	59	0	0	0
PZE-101002919	MA14E43_40014	16	0	141	0	0	0
PZE-101002919	MA14E43_40015	7	0	261	0	0	0
PZE-101002919	MA14E43_40016	31	0	47	0	0	0
PZE-101002919	MA14E43_40017	23	0	70	0	0	0
PZE-101002919	MA14E43_40018	31	0	55	0	0	0
PZE-101002919	MA14E43_40019	75	0	1	0	0	0
PZE-101002919	MA14E43_40020	13	0	118	0	0	0
PZE-101002919	MA14E43_40021	55	0	0	0	0	0
PZE-101002919	MA14E43_40022	26	0	104	0	0	0
PZE-101002919	MA14E43_40023	0	0	336	0	0	0
PZE-101002919	MA14E43_40024	8	0	151	0	0	0
PZE-101002919	MA14E43_40025	38	0	82	0	0	0
PZE-101002919	MA14E43_40026	11	0	123	0	0	0
PZE-101002919	MA14E43_40027	34	0	86	0	0	0
PZE-101002919	MA14E43_40028	46	0	93	0	0	0
PZE-101002919	MA14E43_40028_D	28	0	110	0	0	0
PZE-101002919	MA14E43_40030	46	0	4	0	0	0
PZE-101002919	MA14E43_40031	84	0	0	0	0	0
PZE-101002919	MA14E43_40032	31	0	97	0	0	0
PZE-101002919	MA14E43_40033	73	0	4	0	0	0
PZE-101002919	MA14E43_40034	22	0	78	0	0	0
PZE-101002919	MA14E43_40035	85	0	2	0	0	0
PZE-101002919	MA14E43_40035_D	95	0	1	0	0	0
PZE-101002919	MA14E43_40036	36	0	73	0	0	0
PZE-101002919	MA14E43_40037	34	0	79	0	0	0
PZE-101002919	MA14E43_40038	45	0	8	0	0	0
PZE-101002919	MA14E43_40039	89	0	3	0	0	0
PZE-101002919	MA14E43_40040	65	0	8	0	0	0
PZE-101002919	MA14E43_40041	10	0	184	0	0	0
PZE-101002919	MA14E43_40042	2	0	140	0	0	0
PZE-101002919	MA14E43_40044	30	0	64	0	0	0
PZE-101002919	MA14E43_40045	10	0	209	0	0	0
PZE-101002919	MA14E43_40046	75	0	3	0	0	0
PZE-101002919	MA14E43_40047	72	0	6	0	0	0
PZE-101002919	MA14E43_40048	76	0	0	0	0	0
PZE-101002919	MA14E43_40049	39	0	75	0	0	0
PZE-101002919	MA14E43_40050	9	0	106	0	0	0
PZE-101002919	MA14E43_40051	31	0	91	0	0	0
PZE-101002919	MA14E43_40052	57	0	1	0	0	0
PZE-101002919	MA14E43_40053	40	0	107	0	0	0
PZE-101002919	MA14E43_40054	27	0	94	0	0	0
PZE-101002919	MA14E43_40055	69	0	1	0	0	0
PZE-101002919	MA14E43_40056	48	0	1	0	0	0
PZE-101002919	MA14E43_40057	6	0	135	0	0	0
PZE-101002919	MA14E43_40058	15	0	81	0	0	0
PZE-101002919	MA14E43_40059	31	0	1	0	0	0
PZE-101002919	MA14E43_40060	41	0	109	0	0	0
PZE-101002919	MA14E43_40061	34	0	107	0	0	0
PZE-101002919	MA14E43_40062	0	0	22	0	0	0
PZE-101002919	MA14E43_40063	20	0	73	0	0	0
PZE-101002919	MA14E43_40064	5	0	148	0	0	0
PZE-101002919	MA14E43_40065	10	0	150	0	0	0
PZE-101002919	MA14E43_40066	44	0	3	0	0	0
PZE-101002919	MA14E43_40067	9	0	107	0	0	0
PZE-101002919	MA14E43_40068	63	0	2	0	0	0
PZE-101002919	MA14E43_40069	12	0	234	0	0	0
PZE-101002919	MA14E43_40070	22	0	62	0	0	0
PZE-101002919	MA14E43_40071	89	0	1	0	0	0
PZE-101002919	MA14E43_40072	32	0	79	0	0	0
PZE-101002919	MA14E43_40073	44	0	106	0	0	0
PZE-101002919	MA14E43_40074	31	0	74	0	0	0
PZE-101002919	MA14E43_40075	37	0	61	0	0	0
PZE-101002919	MA14E43_40076	49	0	79	0	0	0
PZE-101002919	MA14E43_40077	10	0	179	0	0	0
PZE-101002919	MA14E43_40078	2	0	90	0	0	0
PZE-101002919	MA14E43_40079	52	0	100	0	0	0
PZE-101002919	MA14E43_40080	36	0	96	0	0	0
PZE-101002919	MA14E43_40081	3	0	149	0	0	0
PZE-101002919	MA14E43_40082	62	0	4	0	0	0
PZE-101002919	MA14E43_40083	0	0	144	0	0	0
PZE-101002919	MA14E43_40084	22	0	115	0	0	0
PZE-101002919	MA14E43_40085	15	0	152	0	0	0
PZE-101002919	MA14E43_40086	8	0	125	0	0	0
PZE-101002919	MA14E43_40087	88	0	135	0	0	0
PZE-101002919	MA14E43_40088	9	0	185	0	0	0
PZE-101002919	MA14E43_40089	4	0	122	0	0	0
PZE-101002919	MA14E43_40090	7	0	148	0	0	0
PZE-101002919	MA14E43_40091	23	0	45	0	0	0
PZE-101002919	MA14E43_40092	39	0	58	0	0	0
PZE-101002919	MA14E43_40093	9	0	201	0	0	0
PZE-101002919	MA14E43_40094	10	0	165	0	0	0
PZE-101002919	MA14E43_40095	38	0	2	0	0	0
PZE-101002919	MA14E43_40096	28	0	62	0	0	0
PZE-101002919	MA14E43_40097	22	0	90	0	0	0
PZE-101002919	MA14E43_40098	5	0	126	0	0	0
PZE-101002919	MA14E43_40099	51	0	0	0	0	0
PZE-101002919	MA14E43_40100	17	0	42	0	0	0
PZE-101002919	MA14E43_40101	46	0	5	0	0	0
PZE-101002919	MA14E43_40102	21	0	144	0	0	0
PZE-101002919	MA14E43_40103	6	0	137	0	0	0
PZE-101002919	MA14E43_40104	59	0	3	0	0	0
PZE-101002919	MA14E43_40105	4	0	95	0	0	0
PZE-101002919	MA14E43_40106	27	0	42	0	0	0
PZE-101002919	MA14E43_40107	15	0	61	0	0	0
PZE-101002919	MA14E43_40108	75	0	13	0	0	0
PZE-101002919	MA14E43_40109	74	0	2	0	0	0
PZE-101002919	MA14E43_40110	35	0	71	0	0	0
PZE-101002919	MA14E43_40111	16	0	36	0	0	0
PZE-101002919	MA14E43_40112	23	0	55	0	0	0
PZE-101002919	MA14E43_40113	47	0	50	0	0	0
PZE-101002919	MA14E43_40114	19	0	56	0	0	0
PZE-101002919	MA14E43_40115	44	0	129	0	0	0
PZE-101002919	MA14E43_40116	29	0	74	0	0	0
PZE-101002919	MA14E43_40117	14	0	167	0	0	0
PZE-101002919	MA14E43_40118	23	0	47	0	0	0
PZE-101002919	MA14E43_40119	43	0	9	0	0	0
PZE-101002919	MA14E43_40120	4	0	137	0	0	0
PZE-101002919	MA14E43_40121	21	0	88	0	0	0
PZE-101002919	MA14E43_40122	2	0	108	0	0	0
PZE-101002919	MA14E43_40123	20	0	68	0	0	0
PZE-101002919	MA14E43_40124	29	0	110	0	0	0
PZE-101002919	MA14E43_40125	48	0	9	0	0	0
PZE-101002919	MA14E43_40126	10	0	49	0	0	0
PZE-101002919	MA14E43_40127	14	0	124	0	0	0
PZE-101002919	MA14E43_40128	5	0	130	0	0	0
PZE-101002919	MA14E43_40129	32	0	77	0	0	0
PZE-101002919	MA14E43_40130	24	0	72	0	0	0
PZE-101002919	MA14E43_40131	46	0	66	0	0	0
PZE-101002919	MA14E43_40132	23	0	85	0	0	0
PZE-101002919	MA14E43_40133	27	0	74	0	0	0
PZE-101002919	MA14E43_40134	20	0	184	0	0	0
PZE-101002919	MA14E43_40135	11	0	131	0	0	0
PZE-101002919	MA14E43_40136	38	0	139	0	0	0
PZE-101002919	MA14E43_40137	32	0	95	0	0	0
PZE-101002919	MA14E43_40138	22	0	50	0	0	0
PZE-101002919	MA14E43_40139	21	0	112	0	0	0
PZE-101002919	MA14E43_40140	38	0	4	0	0	0
PZE-101002919	MA14E43_40141	83	0	3	0	0	0
PZE-101002919	MA14E43_40142	30	0	57	0	0	0
PZE-101002919	MA14E43_40143	21	0	3	0	0	0
PZE-101002919	MA14E43_40144	33	0	73	0	0	0
PZE-101002919	MA14E43_40145	25	0	87	0	0	0
PZE-101002919	MA14E43_40146	55	0	88	0	0	0
PZE-101002919	MA14E43_40147	27	0	43	0	0	0
PZE-101002919	MA14E43_40148	57	0	1	0	0	0
PZE-101002919	MA14E43_40149	68	0	2	0	0	0
PZE-101002919	MA14E43_40150	31	0	81	0	0	0
PZE-101002919	MA14E43_40151	22	0	62	0	0	0
PZE-101002919	MA14E43_40152	37	0	64	0	0	0
PZE-101002919	MA14E43_40153	3	0	178	0	0	0
PZE-101002919	MA14E43_40154	48	0	1	0	0	0
PZE-101002919	MA14E43_40155	11	0	136	0	0	0
PZE-101002919	MA14E43_40156	149	0	1	0	0	0
PZE-101002919	MA14E43_40157	14	0	95	0	0	0
PZE-101002919	MA14E43_40158	7	0	162	0	0	0
PZE-101002919	MA14E43_40159	0	0	168	0	0	0
PZE-101002919	MA14E43_40160	39	0	93	0	0	0
PZE-101002919	MA14E43_40161	9	0	143	0	0	0
PZE-101002919	MA14E43_40162	34	0	2	0	0	0
PZE-101002919	MA14E43_40163	19	0	64	0	0	0
PZE-101002919	MA14E43_40164	40	0	89	0	0	0
PZE-101002919	MA14E43_40165	31	0	93	0	0	0
PZE-101002919	MA14E43_40166	7	0	122	0	0	0
PZE-101002919	MA14E43_40167	35	0	0	0	0	0
PZE-101002919	MA14E43_40168	62	0	1	0	0	0
PZE-101002919	MA14E43_40169	56	0	90	0	0	0
PZE-101002919	MA14E43_40170	66	0	4	0	0	0
PZE-101002919	MA14E43_40171	8	0	160	0	0	0
PZE-101002919	MA14E43_40172	23	0	88	0	0	0
PZE-101002919	MA14E43_40173	72	0	114	0	0	0
PZE-101002919	MA14E43_40174	41	0	136	0	0	0
PZE-101002919	MA14E43_40175	8	0	139	0	0	0
PZE-101002919	MA14E43_40176	31	0	52	0	0	0
PZE-101002919	MA14E43_40177	41	0	76	0	0	0
PZE-101002919	MA14E43_40178	4	0	217	0	0	0
PZE-101002919	MA14E43_40179	42	0	113	0	0	0
PZE-101002919	MA14E43_40180	19	0	33	0	0	0
PZE-101002919	MA14E43_40181	84	0	0	0	0	0
PZE-101002919	MA14E43_40182	16	0	231	0	0	0
PZE-101002919	MA14E43_40183	33	0	67	0	0	0
PZE-101002919	MA14E43_40184	51	0	93	0	0	0
PZE-101002919	MA14E43_40185	78	0	0	0	0	0
PZE-101002919	MA14E43_40186	40	0	66	0	0	0
PZE-101002919	PH207_P2	46	0	5	0	0	0
PZE-101002919	PH207_P2_D	52	0	1	0	0	0
PZE-101004580	CO125_P1	0	1	14	0	0	0
PZE-101004580	CO125_P1_D	0	1	22	0	0	0
PZE-101004580	MA14E43_40001	0	6	11	0	0	0
PZE-101004580	MA14E43_40002	0	160	0	0	0	0
PZE-101004580	MA14E43_40003	0	79	7	0	0	0
PZE-101004580	MA14E43_40004	0	104	8	0	0	0
PZE-101004580	MA14E43_40005	0	73	9	0	0	0
PZE-101004580	MA14E43_40006	0	88	6	0	0	0
PZE-101004580	MA14E43_40007	0	1	12	0	0	0
PZE-101004580	MA14E43_40008	0	90	3	0	0	0
PZE-101004580	MA14E43_40009	0	63	15	0	0	0
PZE-101004580	MA14E43_40010	0	1	12	0	0	0
PZE-101004580	MA14E43_40011	0	58	0	0	0	0
PZE-101004580	MA14E43_40012	0	65	12	0	0	0
PZE-101004580	MA14E43_40013	0	61	5	0	0	0
PZE-101004580	MA14E43_40014	0	8	17	0	0	0
PZE-101004580	MA14E43_40015	0	149	10	0	0	0
PZE-101004580	MA14E43_40016	0	67	15	0	0	0
PZE-101004580	MA14E43_40017	0	68	9	0	0	0
PZE-101004580	MA14E43_40018	0	42	12	0	0	0
PZE-101004580	MA14E43_40019	0	84	14	0	0	0
PZE-101004580	MA14E43_40020	0	70	6	0	0	0
PZE-101004580	MA14E43_40021	0	128	0	0	0	0
PZE-101004580	MA14E43_40022	0	48	5	0	0	0
PZE-101004580	MA14E43_40023	0	1	0	0	0	0
PZE-101004580	MA14E43_40024	0	84	14	0	0	0
PZE-101004580	MA14E43_40025	0	82	7	0	0	0
PZE-101004580	MA14E43_40026	0	2	19	0	0	0
PZE-101004580	MA14E43_40027	0	81	26	0	0	0
PZE-101004580	MA14E43_40028	0	92	18	0	0	0
PZE-101004580	MA14E43_40028_D	0	99	9	0	0	0
PZE-101004580	MA14E43_40030	0	184	1	0	0	0
PZE-101004580	MA14E43_40031	0	244	0	0	0	0
PZE-101004580	MA14E43_40032	0	85	9	0	0	0
PZE-101004580	MA14E43_40033	0	173	0	0	0	0
PZE-101004580	MA14E43_40034	0	95	15	0	0	0
PZE-101004580	MA14E43_40035	0	169	1	0	0	0
PZE-101004580	MA14E43_40035_D	0	184	0	0	0	0
PZE-101004580	MA14E43_40036	0	91	15	0	0	0
PZE-101004580	MA14E43_40037	0	90	6	0	0	0
PZE-101004580	MA14E43_40038	0	202	0	0	0	0
PZE-101004580	MA14E43_40039	0	191	0	0	0	0
PZE-101004580	MA14E43_40040	0	99	11	0	0	0
PZE-101004580	MA14E43_40041	0	0	16	0	0	0
PZE-101004580	MA14E43_40042	0	0	16	0	0	0
PZE-101004580	MA14E43_40044	0	61	4	0	0	0
PZE-101004580	MA14E43_40045	0	1	15	0	0	0
PZE-101004580	MA14E43_40046	0	182	0	0	0	0
PZE-101004580	MA14E43_40047	0	101	14	0	0	0
PZE-101004580	MA14E43_40048	0	212	0	0	0	0
PZE-101004580	MA14E43_40049	0	117	7	0	0	0
PZE-101004580	MA14E43_40050	0	0	16	0	0	0
PZE-101004580	MA14E43_40051	0	81	9	0	0	0
PZE-101004580	MA14E43_40052	0	146	0	0	0	0
PZE-101004580	MA14E43_40053	0	104	19	0	0	0
PZE-101004580	MA14E43_40054	0	77	21	0	0	0
PZE-101004580	MA14E43_40055	0	180	0	0	0	0
PZE-101004580	MA14E43_40056	0	169	1	0	0	0
PZE-101004580	MA14E43_40057	0	1	29	0	0	0
PZE-101004580	MA14E43_40058	0	163	0	0	0	0
PZE-101004580	MA14E43_40059	0	128	0	0	0	0
PZE-101004580	MA14E43_40060	0	126	10	0	0	0
PZE-101004580	MA14E43_40061	0	70	2	0	0	0
PZE-101004580	MA14E43_40062	0	3	0	0	0	0
PZE-101004580	MA14E43_40063	0	77	9	0	0	0
PZE-101004580	MA14E43_40064	0	2	14	0	0	0
PZE-101004580	MA14E43_40065	0	1	25	0	0	0
PZE-101004580	MA14E43_40066	0	186	0	0	0	0
PZE-101004580	MA14E43_40067	0	1	10	0	0	0
PZE-101004580	MA14E43_40068	0	122	0	0	0	0
PZE-101004580	MA14E43_40069	0	6	37	0	0	0
PZE-101004580	MA14E43_40070	0	56	8	0	0	0
PZE-101004580	MA14E43_40071	0	262	0	0	0	0
PZE-101004580	MA14E43_40072	0	96	5	0	0	0
PZE-101004580	MA14E43_40073	0	88	9	0	0	0
PZE-101004580	MA14E43_40074	0	68	8	0	0	0
PZE-101004580	MA14E43_40075	0	90	3	0	0	0
PZE-101004580	MA14E43_40076	0	85	11	0	0	0
PZE-101004580	MA14E43_40077	0	77	9	0	0	0
PZE-101004580	MA14E43_40078	0	2	9	0	0	0
PZE-101004580	MA14E43_40079	0	130	5	0	0	0
PZE-101004580	MA14E43_40080	0	94	8	0	0	0
PZE-101004580	MA14E43_40081	0	0	4	0	0	0
PZE-101004580	MA14E43_40082	0	131	0	0	0	0
PZE-101004580	MA14E43_40083	0	1	0	0	0	0
PZE-101004580	MA14E43_40084	0	80	12	0	0	0
PZE-101004580	MA14E43_40085	0	0	18	0	0	0
PZE-101004580	MA14E43_40086	0	5	5	0	0	0
PZE-101004580	MA14E43_40087	0	213	2	0	0	0
PZE-101004580	MA14E43_40088	0	2	15	0	0	0
PZE-101004580	MA14E43_40089	0	0	27	0	0	0
PZE-101004580	MA14E43_40090	0	0	12	0	0	0
PZE-101004580	MA14E43_40091	0	56	2	0	0	0
PZE-101004580	MA14E43_40092	0	56	8	0	0	0
PZE-101004580	MA14E43_40093	0	4	7	0	0	0
PZE-101004580	MA14E43_40094	0	77	13	0	0	0
PZE-101004580	MA14E43_40095	0	142	0	0	0	0
PZE-101004580	MA14E43_40096	0	71	14	0	0	0
PZE-101004580	MA14E43_40097	0	67	12	0	0	0
PZE-101004580	MA14E43_40098	0	0	17	0	0	0
PZE-101004580	MA14E43_40099	0	86	0	0	0	0
PZE-101004580	MA14E43_40100	0	1	13	0	0	0
PZE-101004580	MA14E43_40101	0	183	1	0	0	0
PZE-101004580	MA14E43_40102	0	110	3	0	0	0
PZE-101004580	MA14E43_40103	0	81	18	0	0	0
PZE-101004580	MA14E43_40104	0	113	0	0	0	0
PZE-101004580	MA14E43_40105	0	0	13	0	0	0
PZE-101004580	MA14E43_40106	0	118	0	0	0	0
PZE-101004580	MA14E43_40107	0	19	8	0	0	0
PZE-101004580	MA14E43_40108	0	47	1	0	0	0
PZE-101004580	MA14E43_40109	0	143	0	0	0	0
PZE-101004580	MA14E43_40110	0	52	4	0	0	0
PZE-101004580	MA14E43_40111	0	21	7	0	0	0
PZE-101004580	MA14E43_40112	0	47	3	0	0	0
PZE-101004580	MA14E43_40113	0	35	13	0	0	0
PZE-101004580	MA14E43_40114	0	63	10	0	0	0
PZE-101004580	MA14E43_40115	0	84	24	0	0	0
PZE-101004580	MA14E43_40116	0	29	9	0	0	0
PZE-101004580	MA14E43_40117	0	0	30	0	0	0
PZE-101004580	MA14E43_40118	0	60	2	0	0	0
PZE-101004580	MA14E43_40119	0	86	2	0	0	0
PZE-101004580	MA14E43_40120	0	1	15	0	0	0
PZE-101004580	MA14E43_40121	0	76	6	0	0	0
PZE-101004580	MA14E43_40122	0	0	21	0	0	0
PZE-101004580	MA14E43_40123	0	85	2	0	0	0
PZE-101004580	MA14E43_40124	0	72	17	0	0	0
PZE-101004580	MA14E43_40125	0	84	11	0	0	0
PZE-101004580	MA14E43_40126	0	68	22	0	0	0
PZE-101004580	MA14E43_40127	0	3	14	0	0	0
PZE-101004580	MA14E43_40128	0	5	7	0	0	0
PZE-101004580	MA14E43_40129	0	39	15	0	0	0
PZE-101004580	MA14E43_40130	0	66	8	0	0	0
PZE-101004580	MA14E43_40131	0	71	7	0	0	0
PZE-101004580	MA14E43_40132	0	45	15	0	0	0
PZE-101004580	MA14E43_40133	0	58	14	0	0	0
PZE-101004580	MA14E43_40134	0	1	29	0	0	0
PZE-101004580	MA14E43_40135	0	3	6	0	0	0
PZE-101004580	MA14E43_40136	0	10	6	0	0	0
PZE-101004580	MA14E43_40137	0	80	5	0	0	0
PZE-101004580	MA14E43_40138	0	75	17	0	0	0
PZE-101004580	MA14E43_40139	0	5	30	0	0	0
PZE-101004580	MA14E43_40140	0	103	0	0	0	0
PZE-101004580	MA14E43_40141	0	111	0	0	0	0
PZE-101004580	MA14E43_40142	0	124	11	0	0	0
PZE-101004580	MA14E43_40143	0	90	0	0	0	0
PZE-101004580	MA14E43_40144	0	43	6	0	0	0
PZE-101004580	MA14E43_40145	0	81	20	0	0	0
PZE-101004580	MA14E43_40146	0	57	10	0	0	0
PZE-101004580	MA14E43_40147	0	45	6	0	0	0
PZE-101004580	MA14E43_40148	0	112	0	0	0	0
PZE-101004580	MA14E43_40149	0	113	0	0	0	0
PZE-101004580	MA14E43_40150	0	99	13	0	0	0
PZE-101004580	MA14E43_40151	0	26	8	0	0	0
PZE-101004580	MA14E43_40152	0	32	13	0	0	0
PZE-101004580	MA14E43_40153	0	0	25	0	0	0
PZE-101004580	MA14E43_40154	0	147	0	0	0	0
PZE-101004580	MA14E43_40155	0	1	10	0	0	0
PZE-101004580	MA14E43_40156	0	3	0	0	0	0
PZE-101004580	MA14E43_40157	0	37	13	0	0	0
PZE-101004580	MA14E43_40158	0	0	12	0	0	0
PZE-101004580	MA14E43_40159	0	89	4	0	0	0
PZE-101004580	MA14E43_40160	0	58	13	0	0	0
PZE-101004580	MA14E43_40161	0	1	18	0	0	0
PZE-101004580	MA14E43_40162	0	76	0	0	0	0
PZE-101004580	MA14E43_40163	0	91	5	0	0	0
PZE-101004580	MA14E43_40164	0	0	16	0	0	0
PZE-101004580	MA14E43_40165	0	122	2	0	0	0
PZE-101004580	MA14E43_40166	0	1	29	0	0	0
PZE-101004580	MA14E43_40167	0	67	0	0	0	0
PZE-101004580	MA14E43_40168	0	134	0	0	0	0
PZE-101004580	MA14E43_40169	0	93	8	0	0	0
PZE-101004580	MA14E43_40170	0	106	3	0	0	0
PZE-101004580	MA14E43_40171	0	92	7	0	0	0
PZE-101004580	MA14E43_40172	0	41	11	0	0	0
PZE-101004580	MA14E43_40173	0	93	10	0	0	0
PZE-101004580	MA14E43_40174	0	86	26	0	0	0
PZE-101004580	MA14E43_40175	0	0	19	0	0	0
PZE-101004580	MA14E43_40176	0	51	10	0	0	0
PZE-101004580	MA14E43_40177	0	49	16	0	0	0
PZE-101004580	MA14E43_40178	0	58	26	0	0	0
PZE-101004580	MA14E43_40179	0	100	16	0	0	0
PZE-101004580	MA14E43_40180	0	17	8	0	0	0
PZE-101004580	MA14E43_40181	0	224	0	0	0	0
PZE-101004580	MA14E43_40182	0	14	27	0	0	0
PZE-101004580	MA14E43_40183	0	48	11	0	0	0
PZE-101004580	MA14E43_40184	0	67	4	0	0	0
PZE-101004580	MA14E43_40185	0	159	0	0	0	0
PZE-101004580	MA14E43_40186	0	160	0	0	0	0
PZE-101004580	PH207_P2	0	132	0	0	0	0
PZE-101004580	PH207_P2_D	0	128	0	0	0	0
PZE-101005765	CO125_P1	78	0	1057	0	0	0
PZE-101005765	CO125_P1_D	97	0	1098	0	0	0
PZE-101005765	MA14E43_40001	173	0	1962	0	0	0
PZE-101005765	MA14E43_40002	1072	0	1	0	0	0
PZE-101005765	MA14E43_40003	572	0	478	0	0	0
PZE-101005765	MA14E43_40004	498	0	631	0	0	0
PZE-101005765	MA14E43_40005	552	0	577	0	0	0
PZE-101005765	MA14E43_40006	588	0	681	0	0	0
PZE-101005765	MA14E43_40007	92	0	1113	0	0	0
PZE-101005765	MA14E43_40008	628	0	829	0	0	0
PZE-101005765	MA14E43_40009	550	0	634	0	0	0
PZE-101005765	MA14E43_40010	133	0	840	0	0	0
PZE-101005765	MA14E43_40011	448	0	474	0	0	0
PZE-101005765	MA14E43_40012	528	0	491	0	0	0
PZE-101005765	MA14E43_40013	576	0	826	0	0	0
PZE-101005765	MA14E43_40014	230	0	1325	0	0	0
PZE-101005765	MA14E43_40015	195	0	2117	0	0	0
PZE-101005765	MA14E43_40016	565	0	465	0	0	0
PZE-101005765	MA14E43_40017	500	0	545	0	0	0
PZE-101005765	MA14E43_40018	429	0	512	0	0	0
PZE-101005765	MA14E43_40019	489	0	560	0	0	0
PZE-101005765	MA14E43_40020	523	0	613	0	0	0
PZE-101005765	MA14E43_40021	1012	0	5	0	0	0
PZE-101005765	MA14E43_40022	622	0	723	0	0	0
PZE-101005765	MA14E43_40023	3	0	2640	0	0	0
PZE-101005765	MA14E43_40024	562	0	670	0	0	0
PZE-101005765	MA14E43_40025	466	0	555	0	0	0
PZE-101005765	MA14E43_40026	111	0	941	0	0	0
PZE-101005765	MA14E43_40027	1168	0	8	0	0	0
PZE-101005765	MA14E43_40028	565	0	592	0	0	0
PZE-101005765	MA14E43_40028_D	711	0	821	0	0	0
PZE-101005765	MA14E43_40030	924	0	13	0	0	0
PZE-101005765	MA14E43_40031	1306	0	12	0	0	0
PZE-101005765	MA14E43_40032	647	0	530	0	0	0
PZE-101005765	MA14E43_40033	1179	0	19	0	0	0
PZE-101005765	MA14E43_40034	501	0	486	0	0	0
PZE-101005765	MA14E43_40035	596	0	677	0	0	0
PZE-101005765	MA14E43_40035_D	639	0	638	0	0	0
PZE-101005765	MA14E43_40036	648	0	631	0	0	0
PZE-101005765	MA14E43_40037	223	0	1556	0	0	0
PZE-101005765	MA14E43_40038	1052	0	16	0	0	0
PZE-101005765	MA14E43_40039	1412	0	9	0	0	0
PZE-101005765	MA14E43_40040	187	0	1301	0	0	0
PZE-101005765	MA14E43_40041	200	0	1328	0	0	0
PZE-101005765	MA14E43_40042	124	0	1241	0	0	0
PZE-101005765	MA14E43_40044	168	0	1212	0	0	0
PZE-101005765	MA14E43_40045	205	0	1660	0	0	0
PZE-101005765	MA14E43_40046	546	0	614	0	0	0
PZE-101005765	MA14E43_40047	790	0	939	0	0	0
PZE-101005765	MA14E43_40048	716	0	801	0	0	0
PZE-101005765	MA14E43_40049	655	0	647	0	0	0
PZE-101005765	MA14E43_40050	102	0	932	0	0	0
PZE-101005765	MA14E43_40051	739	0	832	0	0	0
PZE-101005765	MA14E43_40052	1096	0	0	0	0	0
PZE-101005765	MA14E43_40053	759	0	664	0	0	0
PZE-101005765	MA14E43_40054	586	0	838	0	0	0
PZE-101005765	MA14E43_40055	1554	0	8	0	0	0
PZE-101005765	MA14E43_40056	1228	0	20	0	0	0
PZE-101005765	MA14E43_40057	554	0	613	0	0	0
PZE-101005765	MA14E43_40058	911	0	3	0	0	0
PZE-101005765	MA14E43_40059	1061	0	6	0	0	0
PZE-101005765	MA14E43_40060	722	0	735	0	0	0
PZE-101005765	MA14E43_40061	611	0	713	0	0	0
PZE-101005765	MA14E43_40062	163	0	9	0	0	0
PZE-101005765	MA14E43_40063	604	0	828	0	0	0
PZE-101005765	MA14E43_40064	131	0	1336	0	0	0
PZE-101005765	MA14E43_40065	203	0	1549	0	0	0
PZE-101005765	MA14E43_40066	1051	0	1	0	0	0
PZE-101005765	MA14E43_40067	108	0	918	0	0	0
PZE-101005765	MA14E43_40068	1071	0	5	0	0	0
PZE-101005765	MA14E43_40069	974	0	942	0	0	0
PZE-101005765	MA14E43_40070	360	0	390	0	0	0
PZE-101005765	MA14E43_40071	1386	0	2	0	0	0
PZE-101005765	MA14E43_40072	720	0	769	0	0	0
PZE-101005765	MA14E43_40073	588	0	717	0	0	0
PZE-101005765	MA14E43_40074	381	0	465	0	0	0
PZE-101005765	MA14E43_40075	578	0	700	0	0	0
PZE-101005765	MA14E43_40076	594	0	754	0	0	0
PZE-101005765	MA14E43_40077	742	0	744	0	0	0
PZE-101005765	MA14E43_40078	346	0	326	0	0	0
PZE-101005765	MA14E43_40079	912	0	1006	0	0	0
PZE-101005765	MA14E43_40080	667	0	813	0	0	0
PZE-101005765	MA14E43_40081	83	0	1221	0	0	0
PZE-101005765	MA14E43_40082	1006	0	2	0	0	0
PZE-101005765	MA14E43_40083	17	0	1	0	0	0
PZE-101005765	MA14E43_40084	660	0	720	0	0	0
PZE-101005765	MA14E43_40085	214	0	1969	0	0	0
PZE-101005765	MA14E43_40086	87	0	1047	0	0	0
PZE-101005765	MA14E43_40087	1190	0	1355	0	0	0
PZE-101005765	MA14E43_40088	167	0	1560	0	0	0
PZE-101005765	MA14E43_40089	131	0	1148	0	0	0
PZE-101005765	MA14E43_40090	136	0	1396	0	0	0
PZE-101005765	MA14E43_40091	475	0	527	0	0	0
PZE-101005765	MA14E43_40092	133	0	1356	0	0	0
PZE-101005765	MA14E43_40093	135	0	1581	0	0	0
PZE-101005765	MA14E43_40094	446	0	610	0	0	0
PZE-101005765	MA14E43_40095	1300	0	17	0	0	0
PZE-101005765	MA14E43_40096	465	0	504	0	0	0
PZE-101005765	MA14E43_40097	474	0	549	0	0	0
PZE-101005765	MA14E43_40098	120	0	1025	0	0	0
PZE-101005765	MA14E43_40099	540	0	5	0	0	0
PZE-101005765	MA14E43_40100	85	0	995	0	0	0
PZE-101005765	MA14E43_40101	1133	0	24	0	0	0
PZE-101005765	MA14E43_40102	498	0	809	0	0	0
PZE-101005765	MA14E43_40103	451	0	489	0	0	0
PZE-101005765	MA14E43_40104	802	0	10	0	0	0
PZE-101005765	MA14E43_40105	26	0	444	0	0	0
PZE-101005765	MA14E43_40106	750	0	2	0	0	0
PZE-101005765	MA14E43_40107	350	0	409	0	0	0
PZE-101005765	MA14E43_40108	503	0	531	0	0	0
PZE-101005765	MA14E43_40109	1144	0	2	0	0	0
PZE-101005765	MA14E43_40110	461	0	489	0	0	0
PZE-101005765	MA14E43_40111	274	0	264	0	0	0
PZE-101005765	MA14E43_40112	334	0	397	0	0	0
PZE-101005765	MA14E43_40113	455	0	482	0	0	0
PZE-101005765	MA14E43_40114	333	0	395	0	0	0
PZE-101005765	MA14E43_40115	443	0	525	0	0	0
PZE-101005765	MA14E43_40116	387	0	477	0	0	0
PZE-101005765	MA14E43_40117	73	0	1485	0	0	0
PZE-101005765	MA14E43_40118	745	0	27	0	0	0
PZE-101005765	MA14E43_40119	544	0	47	0	0	0
PZE-101005765	MA14E43_40120	30	0	839	0	0	0
PZE-101005765	MA14E43_40121	454	0	576	0	0	0
PZE-101005765	MA14E43_40122	43	0	850	0	0	0
PZE-101005765	MA14E43_40123	453	0	558	0	0	0
PZE-101005765	MA14E43_40124	448	0	522	0	0	0
PZE-101005765	MA14E43_40125	450	0	599	0	0	0
PZE-101005765	MA14E43_40126	63	0	860	0	0	0
PZE-101005765	MA14E43_40127	96	0	1125	0	0	0
PZE-101005765	MA14E43_40128	66	0	958	0	0	0
PZE-101005765	MA14E43_40129	410	0	490	0	0	0
PZE-101005765	MA14E43_40130	494	0	573	0	0	0
PZE-101005765	MA14E43_40131	228	0	1119	0	0	0
PZE-101005765	MA14E43_40132	472	0	633	0	0	0
PZE-101005765	MA14E43_40133	558	0	671	0	0	0
PZE-101005765	MA14E43_40134	84	0	939	0	0	0
PZE-101005765	MA14E43_40135	51	0	984	0	0	0
PZE-101005765	MA14E43_40136	28	0	1881	0	0	0
PZE-101005765	MA14E43_40137	95	0	1196	0	0	0
PZE-101005765	MA14E43_40138	124	0	1140	0	0	0
PZE-101005765	MA14E43_40139	132	0	975	0	0	0
PZE-101005765	MA14E43_40140	743	0	0	0	0	0
PZE-101005765	MA14E43_40141	926	0	2	0	0	0
PZE-101005765	MA14E43_40142	486	0	669	0	0	0
PZE-101005765	MA14E43_40143	576	0	5	0	0	0
PZE-101005765	MA14E43_40144	360	0	455	0	0	0
PZE-101005765	MA14E43_40145	441	0	494	0	0	0
PZE-101005765	MA14E43_40146	407	0	468	0	0	0
PZE-101005765	MA14E43_40147	354	0	382	0	0	0
PZE-101005765	MA14E43_40148	805	0	0	0	0	0
PZE-101005765	MA14E43_40149	995	0	13	0	0	0
PZE-101005765	MA14E43_40150	643	0	713	0	0	0
PZE-101005765	MA14E43_40151	331	0	421	0	0	0
PZE-101005765	MA14E43_40152	302	0	392	0	0	0
PZE-101005765	MA14E43_40153	68	0	976	0	0	0
PZE-101005765	MA14E43_40154	794	0	5	0	0	0
PZE-101005765	MA14E43_40155	50	0	1057	0	0	0
PZE-101005765	MA14E43_40156	14	0	11	0	0	0
PZE-101005765	MA14E43_40157	537	0	549	0	0	0
PZE-101005765	MA14E43_40158	61	0	1094	0	0	0
PZE-101005765	MA14E43_40159	943	0	2	0	0	0
PZE-101005765	MA14E43_40160	448	0	479	0	0	0
PZE-101005765	MA14E43_40161	52	0	626	0	0	0
PZE-101005765	MA14E43_40162	595	0	10	0	0	0
PZE-101005765	MA14E43_40163	590	0	10	0	0	0
PZE-101005765	MA14E43_40164	537	0	726	0	0	0
PZE-101005765	MA14E43_40165	524	0	681	0	0	0
PZE-101005765	MA14E43_40166	77	0	957	0	0	0
PZE-101005765	MA14E43_40167	592	0	1	0	0	0
PZE-101005765	MA14E43_40168	629	0	3	0	0	0
PZE-101005765	MA14E43_40169	546	0	560	0	0	0
PZE-101005765	MA14E43_40170	769	0	8	0	0	0
PZE-101005765	MA14E43_40171	525	0	552	0	0	0
PZE-101005765	MA14E43_40172	450	0	480	0	0	0
PZE-101005765	MA14E43_40173	114	0	2123	0	0	0
PZE-101005765	MA14E43_40174	569	0	648	0	0	0
PZE-101005765	MA14E43_40175	93	0	1185	0	0	0
PZE-101005765	MA14E43_40176	397	0	544	0	0	0
PZE-101005765	MA14E43_40177	156	0	1377	0	0	0
PZE-101005765	MA14E43_40178	575	0	630	0	0	0
PZE-101005765	MA14E43_40179	537	0	708	0	0	0
PZE-101005765	MA14E43_40180	365	0	387	0	0	0
PZE-101005765	MA14E43_40181	1064	0	1	0	0	0
PZE-101005765	MA14E43_40182	112	0	1396	0	0	0
PZE-101005765	MA14E43_40183	352	0	483	0	0	0
PZE-101005765	MA14E43_40184	645	0	565	0	0	0
PZE-101005765	MA14E43_40185	935	0	12	0	0	0
PZE-101005765	MA14E43_40186	1410	0	18	0	0	0
PZE-101005765	PH207_P2	1477	0	41	0	0	0
PZE-101005765	PH207_P2_D	1372	0	8	0	0	0
PZE-101009528	CO125_P1	427	0	3	0	0	0
PZE-101009528	CO125_P1_D	473	0	2	0	0	0
PZE-101009528	MA14E43_40001	777	0	8	0	0	0
PZE-101009528	MA14E43_40002	604	0	9	0	0	0
PZE-101009528	MA14E43_40003	399	0	3	0	0	0
PZE-101009528	MA14E43_40004	530	0	7	0	0	0
PZE-101009528	MA14E43_40005	523	0	5	0	0	0
PZE-101009528	MA14E43_40006	529	0	6	0	0	0
PZE-101009528	MA14E43_40007	415	0	1	0	0	0
PZE-101009528	MA14E43_40008	639	0	0	0	0	0
PZE-101009528	MA14E43_40009	551	0	8	0	0	0
PZE-101009528	MA14E43_40010	370	0	1	0	0	0
PZE-101009528	MA14E43_40011	376	0	4	0	0	0
PZE-101009528	MA14E43_40012	363	0	0	0	0	0
PZE-101009528	MA14E43_40013	686	0	3	0	0	0
PZE-101009528	MA14E43_40014	521	0	3	0	0	0
PZE-101009528	MA14E43_40015	792	0	9	0	0	0
PZE-101009528	MA14E43_40016	446	0	1	0	0	0
PZE-101009528	MA14E43_40017	419	0	7	0	0	0
PZE-101009528	MA14E43_40018	407	0	4	0	0	0
PZE-101009528	MA14E43_40019	376	0	1	0	0	0
PZE-101009528	MA14E43_40020	418	0	5	0	0	0
PZE-101009528	MA14E43_40021	458	0	4	0	0	0
PZE-101009528	MA14E43_40022	603	0	5	0	0	0
PZE-101009528	MA14E43_40023	664	0	0	0	0	0
PZE-101009528	MA14E43_40024	587	0	5	0	0	0
PZE-101009528	MA14E43_40025	445	0	2	0	0	0
PZE-101009528	MA14E43_40026	404	0	7	0	0	0
PZE-101009528	MA14E43_40027	554	0	0	0	0	0
PZE-101009528	MA14E43_40028	447	0	1	0	0	0
PZE-101009528	MA14E43_40028_D	605	0	1	0	0	0
PZE-101009528	MA14E43_40030	438	0	1	0	0	0
PZE-101009528	MA14E43_40031	595	0	2	0	0	0
PZE-101009528	MA14E43_40032	600	0	7	0	0	0
PZE-101009528	MA14E43_40033	561	0	5	0	0	0
PZE-101009528	MA14E43_40034	379	0	3	0	0	0
PZE-101009528	MA14E43_40035	524	0	5	0	0	0
PZE-101009528	MA14E43_40035_D	510	0	0	0	0	0
PZE-101009528	MA14E43_40036	528	0	4	0	0	0
PZE-101009528	MA14E43_40037	606	0	1	0	0	0
PZE-101009528	MA14E43_40038	493	0	4	0	0	0
PZE-101009528	MA14E43_40039	662	0	12	0	0	0
PZE-101009528	MA14E43_40040	444	0	2	0	0	0
PZE-101009528	MA14E43_40041	484	0	8	0	0	0
PZE-101009528	MA14E43_40042	583	0	1	0	0	0
PZE-101009528	MA14E43_40044	448	0	2	0	0	0
PZE-101009528	MA14E43_40045	633	0	0	0	0	0
PZE-101009528	MA14E43_40046	519	0	4	0	0	0
PZE-101009528	MA14E43_40047	745	0	2	0	0	0
PZE-101009528	MA14E43_40048	688	0	5	0	0	0
PZE-101009528	MA14E43_40049	654	0	8	0	0	0
PZE-101009528	MA14E43_40050	337	0	1	0	0	0
PZE-101009528	MA14E43_40051	641	0	0	0	0	0
PZE-101009528	MA14E43_40052	511	0	2	0	0	0
PZE-101009528	MA14E43_40053	530	0	6	0	0	0
PZE-101009528	MA14E43_40054	564	0	8	0	0	0
PZE-101009528	MA14E43_40055	750	0	0	0	0	0
PZE-101009528	MA14E43_40056	597	0	6	0	0	0
PZE-101009528	MA14E43_40057	443	0	3	0	0	0
PZE-101009528	MA14E43_40058	490	0	2	0	0	0
PZE-101009528	MA14E43_40059	533	0	1	0	0	0
PZE-101009528	MA14E43_40060	564	0	9	0	0	0
PZE-101009528	MA14E43_40061	491	0	3	0	0	0
PZE-101009528	MA14E43_40062	205	0	0	0	0	0
PZE-101009528	MA14E43_40063	527	0	3	0	0	0
PZE-101009528	MA14E43_40064	502	0	0	0	0	0
PZE-101009528	MA14E43_40065	607	0	5	0	0	0
PZE-101009528	MA14E43_40066	481	0	0	0	0	0
PZE-101009528	MA14E43_40067	337	0	2	0	0	0
PZE-101009528	MA14E43_40068	440	0	6	0	0	0
PZE-101009528	MA14E43_40069	746	0	2	0	0	0
PZE-101009528	MA14E43_40070	283	0	2	0	0	0
PZE-101009528	MA14E43_40071	687	0	0	0	0	0
PZE-101009528	MA14E43_40072	573	0	3	0	0	0
PZE-101009528	MA14E43_40073	619	0	2	0	0	0
PZE-101009528	MA14E43_40074	335	0	1	0	0	0
PZE-101009528	MA14E43_40075	570	0	3	0	0	0
PZE-101009528	MA14E43_40076	520	0	3	0	0	0
PZE-101009528	MA14E43_40077	596	0	16	0	0	0
PZE-101009528	MA14E43_40078	256	0	1	0	0	0
PZE-101009528	MA14E43_40079	833	0	1	0	0	0
PZE-101009528	MA14E43_40080	565	0	7	0	0	0
PZE-101009528	MA14E43_40081	505	0	3	0	0	0
PZE-101009528	MA14E43_40082	469	0	3	0	0	0
PZE-101009528	MA14E43_40083	93	0	0	0	0	0
PZE-101009528	MA14E43_40084	562	0	7	0	0	0
PZE-101009528	MA14E43_40085	723	0	0	0	0	0
PZE-101009528	MA14E43_40086	478	0	3	0	0	0
PZE-101009528	MA14E43_40087	1149	0	7	0	0	0
PZE-101009528	MA14E43_40088	615	0	0	0	0	0
PZE-101009528	MA14E43_40089	432	0	3	0	0	0
PZE-101009528	MA14E43_40090	552	0	7	0	0	0
PZE-101009528	MA14E43_40091	401	0	6	0	0	0
PZE-101009528	MA14E43_40092	471	0	0	0	0	0
PZE-101009528	MA14E43_40093	566	0	0	0	0	0
PZE-101009528	MA14E43_40094	538	0	3	0	0	0
PZE-101009528	MA14E43_40095	594	0	6	0	0	0
PZE-101009528	MA14E43_40096	403	0	0	0	0	0
PZE-101009528	MA14E43_40097	424	0	0	0	0	0
PZE-101009528	MA14E43_40098	447	0	4	0	0	0
PZE-101009528	MA14E43_40099	354	0	5	0	0	0
PZE-101009528	MA14E43_40100	297	0	2	0	0	0
PZE-101009528	MA14E43_40101	444	0	9	0	0	0
PZE-101009528	MA14E43_40102	472	0	5	0	0	0
PZE-101009528	MA14E43_40103	444	0	13	0	0	0
PZE-101009528	MA14E43_40104	413	0	0	0	0	0
PZE-101009528	MA14E43_40105	219	0	2	0	0	0
PZE-101009528	MA14E43_40106	341	0	1	0	0	0
PZE-101009528	MA14E43_40107	298	0	3	0	0	0
PZE-101009528	MA14E43_40108	453	0	6	0	0	0
PZE-101009528	MA14E43_40109	555	0	14	0	0	0
PZE-101009528	MA14E43_40110	342	0	2	0	0	0
PZE-101009528	MA14E43_40111	224	0	1	0	0	0
PZE-101009528	MA14E43_40112	330	0	2	0	0	0
PZE-101009528	MA14E43_40113	381	0	11	0	0	0
PZE-101009528	MA14E43_40114	247	0	1	0	0	0
PZE-101009528	MA14E43_40115	456	0	0	0	0	0
PZE-101009528	MA14E43_40116	345	0	0	0	0	0
PZE-101009528	MA14E43_40117	511	0	9	0	0	0
PZE-101009528	MA14E43_40118	377	0	1	0	0	0
PZE-101009528	MA14E43_40119	311	0	2	0	0	0
PZE-101009528	MA14E43_40120	301	0	1	0	0	0
PZE-101009528	MA14E43_40121	325	0	0	0	0	0
PZE-101009528	MA14E43_40122	260	0	1	0	0	0
PZE-101009528	MA14E43_40123	353	0	2	0	0	0
PZE-101009528	MA14E43_40124	432	0	2	0	0	0
PZE-101009528	MA14E43_40125	424	0	0	0	0	0
PZE-101009528	MA14E43_40126	312	0	0	0	0	0
PZE-101009528	MA14E43_40127	584	0	9	0	0	0
PZE-101009528	MA14E43_40128	397	0	4	0	0	0
PZE-101009528	MA14E43_40129	451	0	8	0	0	0
PZE-101009528	MA14E43_40130	462	0	2	0	0	0
PZE-101009528	MA14E43_40131	535	0	1	0	0	0
PZE-101009528	MA14E43_40132	498	0	2	0	0	0
PZE-101009528	MA14E43_40133	536	0	1	0	0	0
PZE-101009528	MA14E43_40134	319	0	8	0	0	0
PZE-101009528	MA14E43_40135	340	0	0	0	0	0
PZE-101009528	MA14E43_40136	585	0	0	0	0	0
PZE-101009528	MA14E43_40137	434	0	0	0	0	0
PZE-101009528	MA14E43_40138	411	0	1	0	0	0
PZE-101009528	MA14E43_40139	430	0	0	0	0	0
PZE-101009528	MA14E43_40140	351	0	3	0	0	0
PZE-101009528	MA14E43_40141	448	0	5	0	0	0
PZE-101009528	MA14E43_40142	439	0	2	0	0	0
PZE-101009528	MA14E43_40143	290	0	9	0	0	0
PZE-101009528	MA14E43_40144	336	0	0	0	0	0
PZE-101009528	MA14E43_40145	360	0	0	0	0	0
PZE-101009528	MA14E43_40146	418	0	5	0	0	0
PZE-101009528	MA14E43_40147	268	0	0	0	0	0
PZE-101009528	MA14E43_40148	381	0	7	0	0	0
PZE-101009528	MA14E43_40149	491	0	15	0	0	0
PZE-101009528	MA14E43_40150	552	0	4	0	0	0
PZE-101009528	MA14E43_40151	265	0	4	0	0	0
PZE-101009528	MA14E43_40152	297	0	4	0	0	0
PZE-101009528	MA14E43_40153	354	0	12	0	0	0
PZE-101009528	MA14E43_40154	313	0	2	0	0	0
PZE-101009528	MA14E43_40155	347	0	1	0	0	0
PZE-101009528	MA14E43_40156	7	0	0	0	0	0
PZE-101009528	MA14E43_40157	435	0	0	0	0	0
PZE-101009528	MA14E43_40158	412	0	7	0	0	0
PZE-101009528	MA14E43_40159	513	0	6	0	0	0
PZE-101009528	MA14E43_40160	375	0	0	0	0	0
PZE-101009528	MA14E43_40161	329	0	3	0	0	0
PZE-101009528	MA14E43_40162	304	0	2	0	0	0
PZE-101009528	MA14E43_40163	293	0	0	0	0	0
PZE-101009528	MA14E43_40164	495	0	0	0	0	0
PZE-101009528	MA14E43_40165	580	0	4	0	0	0
PZE-101009528	MA14E43_40166	374	0	3	0	0	0
PZE-101009528	MA14E43_40167	361	0	1	0	0	0
PZE-101009528	MA14E43_40168	338	0	1	0	0	0
PZE-101009528	MA14E43_40169	538	0	10	0	0	0
PZE-101009528	MA14E43_40170	404	0	3	0	0	0
PZE-101009528	MA14E43_40171	382	0	8	0	0	0
PZE-101009528	MA14E43_40172	357	0	8	0	0	0
PZE-101009528	MA14E43_40173	831	0	5	0	0	0
PZE-101009528	MA14E43_40174	686	0	4	0	0	0
PZE-101009528	MA14E43_40175	505	0	0	0	0	0
PZE-101009528	MA14E43_40176	378	0	4	0	0	0
PZE-101009528	MA14E43_40177	574	0	2	0	0	0
PZE-101009528	MA14E43_40178	372	0	16	0	0	0
PZE-101009528	MA14E43_40179	462	0	3	0	0	0
PZE-101009528	MA14E43_40180	333	0	3	0	0	0
PZE-101009528	MA14E43_40181	435	0	5	0	0	0
PZE-101009528	MA14E43_40182	509	0	0	0	0	0
PZE-101009528	MA14E43_40183	350	0	0	0	0	0
PZE-101009528	MA14E43_40184	566	0	3	0	0	0
PZE-101009528	MA14E43_40185	395	0	1	0	0	0
PZE-101009528	MA14E43_40186	659	0	2	0	0	0
PZE-101009528	PH207_P2	649	0	6	0	0	0
PZE-101009528	PH207_P2_D	843	0	9	0	0	0
PZE-101011048	CO125_P1	659	0	64	0	0	0
PZE-101011048	CO125_P1_D	672	0	61	0	0	0
PZE-101011048	MA14E43_40001	1009	0	42	0	0	0
PZE-101011048	MA14E43_40002	650	0	30	0	0	0
PZE-101011048	MA14E43_40003	460	0	30	0	0	0
PZE-101011048	MA14E43_40004	665	0	38	0	0	0
PZE-101011048	MA14E43_40005	601	0	43	0	0	0
PZE-101011048	MA14E43_40006	438	0	31	0	0	0
PZE-101011048	MA14E43_40007	656	0	41	0	0	0
PZE-101011048	MA14E43_40008	922	0	75	0	0	0
PZE-101011048	MA14E43_40009	639	0	37	0	0	0
PZE-101011048	MA14E43_40010	435	0	52	0	0	0
PZE-101011048	MA14E43_40011	456	0	33	0	0	0
PZE-101011048	MA14E43_40012	566	0	35	0	0	0
PZE-101011048	MA14E43_40013	848	0	72	0	0	0
PZE-101011048	MA14E43_40014	738	0	59	0	0	0
PZE-101011048	MA14E43_40015	1011	0	42	0	0	0
PZE-101011048	MA14E43_40016	447	0	30	0	0	0
PZE-101011048	MA14E43_40017	517	0	44	0	0	0
PZE-101011048	MA14E43_40018	491	0	53	0	0	0
PZE-101011048	MA14E43_40019	514	0	21	0	0	0
PZE-101011048	MA14E43_40020	537	0	53	0	0	0
PZE-101011048	MA14E43_40021	563	0	34	0	0	0
PZE-101011048	MA14E43_40022	859	0	61	0	0	0
PZE-101011048	MA14E43_40023	1610	0	0	0	0	0
PZE-101011048	MA14E43_40024	729	0	66	0	0	0
PZE-101011048	MA14E43_40025	654	0	59	0	0	0
PZE-101011048	MA14E43_40026	562	0	74	0	0	0
PZE-101011048	MA14E43_40027	605	0	16	0	0	0
PZE-101011048	MA14E43_40028	624	0	21	0	0	0
PZE-101011048	MA14E43_40028_D	792	0	15	0	0	0
PZE-101011048	MA14E43_40030	495	0	18	0	0	0
PZE-101011048	MA14E43_40031	823	0	58	0	0	0
PZE-101011048	MA14E43_40032	757	0	41	0	0	0
PZE-101011048	MA14E43_40033	846	0	40	0	0	0
PZE-101011048	MA14E43_40034	556	0	46	0	0	0
PZE-101011048	MA14E43_40035	884	0	70	0	0	0
PZE-101011048	MA14E43_40035_D	897	0	78	0	0	0
PZE-101011048	MA14E43_40036	730	0	69	0	0	0
PZE-101011048	MA14E43_40037	1022	0	64	0	0	0
PZE-101011048	MA14E43_40038	642	0	47	0	0	0
PZE-101011048	MA14E43_40039	764	0	25	0	0	0
PZE-101011048	MA14E43_40040	784	0	102	0	0	0
PZE-101011048	MA14E43_40041	925	0	75	0	0	0
PZE-101011048	MA14E43_40042	821	0	34	0	0	0
PZE-101011048	MA14E43_40044	799	0	55	0	0	0
PZE-101011048	MA14E43_40045	1141	0	71	0	0	0
PZE-101011048	MA14E43_40046	676	0	38	0	0	0
PZE-101011048	MA14E43_40047	883	0	65	0	0	0
PZE-101011048	MA14E43_40048	583	0	42	0	0	0
PZE-101011048	MA14E43_40049	946	0	84	0	0	0
PZE-101011048	MA14E43_40050	530	0	44	0	0	0
PZE-101011048	MA14E43_40051	994	0	70	0	0	0
PZE-101011048	MA14E43_40052	663	0	9	0	0	0
PZE-101011048	MA14E43_40053	891	0	44	0	0	0
PZE-101011048	MA14E43_40054	646	0	45	0	0	0
PZE-101011048	MA14E43_40055	743	0	14	0	0	0
PZE-101011048	MA14E43_40056	745	0	51	0	0	0
PZE-101011048	MA14E43_40057	609	0	53	0	0	0
PZE-101011048	MA14E43_40058	600	0	25	0	0	0
PZE-101011048	MA14E43_40059	614	0	31	0	0	0
PZE-101011048	MA14E43_40060	872	0	55	0	0	0
PZE-101011048	MA14E43_40061	717	0	21	0	0	0
PZE-101011048	MA14E43_40062	254	0	2	0	0	0
PZE-101011048	MA14E43_40063	794	0	41	0	0	0
PZE-101011048	MA14E43_40064	860	0	51	0	0	0
PZE-101011048	MA14E43_40065	1024	0	86	0	0	0
PZE-101011048	MA14E43_40066	657	0	20	0	0	0
PZE-101011048	MA14E43_40067	572	0	40	0	0	0
PZE-101011048	MA14E43_40068	628	0	22	0	0	0
PZE-101011048	MA14E43_40069	1055	0	53	0	0	0
PZE-101011048	MA14E43_40070	503	0	21	0	0	0
PZE-101011048	MA14E43_40071	770	0	33	0	0	0
PZE-101011048	MA14E43_40072	829	0	31	0	0	0
PZE-101011048	MA14E43_40073	729	0	14	0	0	0
PZE-101011048	MA14E43_40074	396	0	13	0	0	0
PZE-101011048	MA14E43_40075	716	0	29	0	0	0
PZE-101011048	MA14E43_40076	738	0	50	0	0	0
PZE-101011048	MA14E43_40077	736	0	31	0	0	0
PZE-101011048	MA14E43_40078	349	0	20	0	0	0
PZE-101011048	MA14E43_40079	1070	0	5	0	0	0
PZE-101011048	MA14E43_40080	885	0	26	0	0	0
PZE-101011048	MA14E43_40081	704	0	53	0	0	0
PZE-101011048	MA14E43_40082	495	0	19	0	0	0
PZE-101011048	MA14E43_40083	40	0	0	0	0	0
PZE-101011048	MA14E43_40084	796	0	43	0	0	0
PZE-101011048	MA14E43_40085	1196	0	54	0	0	0
PZE-101011048	MA14E43_40086	710	0	46	0	0	0
PZE-101011048	MA14E43_40087	1375	0	71	0	0	0
PZE-101011048	MA14E43_40088	891	0	57	0	0	0
PZE-101011048	MA14E43_40089	644	0	38	0	0	0
PZE-101011048	MA14E43_40090	749	0	65	0	0	0
PZE-101011048	MA14E43_40091	467	0	29	0	0	0
PZE-101011048	MA14E43_40092	738	0	69	0	0	0
PZE-101011048	MA14E43_40093	1034	0	103	0	0	0
PZE-101011048	MA14E43_40094	625	0	49	0	0	0
PZE-101011048	MA14E43_40095	429	0	21	0	0	0
PZE-101011048	MA14E43_40096	425	0	16	0	0	0
PZE-101011048	MA14E43_40097	540	0	59	0	0	0
PZE-101011048	MA14E43_40098	521	0	67	0	0	0
PZE-101011048	MA14E43_40099	409	0	45	0	0	0
PZE-101011048	MA14E43_40100	399	0	22	0	0	0
PZE-101011048	MA14E43_40101	605	0	40	0	0	0
PZE-101011048	MA14E43_40102	739	0	47	0	0	0
PZE-101011048	MA14E43_40103	591	0	35	0	0	0
PZE-101011048	MA14E43_40104	496	0	22	0	0	0
PZE-101011048	MA14E43_40105	260	0	42	0	0	0
PZE-101011048	MA14E43_40106	362	0	24	0	0	0
PZE-101011048	MA14E43_40107	348	0	19	0	0	0
PZE-101011048	MA14E43_40108	583	0	43	0	0	0
PZE-101011048	MA14E43_40109	455	0	10	0	0	0
PZE-101011048	MA14E43_40110	486	0	35	0	0	0
PZE-101011048	MA14E43_40111	287	0	22	0	0	0
PZE-101011048	MA14E43_40112	397	0	80	0	0	0
PZE-101011048	MA14E43_40113	382	0	33	0	0	0
PZE-101011048	MA14E43_40114	266	0	10	0	0	0
PZE-101011048	MA14E43_40115	634	0	61	0	0	0
PZE-101011048	MA14E43_40116	501	0	32	0	0	0
PZE-101011048	MA14E43_40117	808	0	85	0	0	0
PZE-101011048	MA14E43_40118	452	0	28	0	0	0
PZE-101011048	MA14E43_40119	432	0	19	0	0	0
PZE-101011048	MA14E43_40120	497	0	39	0	0	0
PZE-101011048	MA14E43_40121	568	0	43	0	0	0
PZE-101011048	MA14E43_40122	505	0	19	0	0	0
PZE-101011048	MA14E43_40123	512	0	32	0	0	0
PZE-101011048	MA14E43_40124	672	0	37	0	0	0
PZE-101011048	MA14E43_40125	527	0	49	0	0	0
PZE-101011048	MA14E43_40126	428	0	49	0	0	0
PZE-101011048	MA14E43_40127	705	0	31	0	0	0
PZE-101011048	MA14E43_40128	505	0	33	0	0	0
PZE-101011048	MA14E43_40129	499	0	20	0	0	0
PZE-101011048	MA14E43_40130	684	0	56	0	0	0
PZE-101011048	MA14E43_40131	751	0	27	0	0	0
PZE-101011048	MA14E43_40132	556	0	67	0	0	0
PZE-101011048	MA14E43_40133	585	0	30	0	0	0
PZE-101011048	MA14E43_40134	489	0	44	0	0	0
PZE-101011048	MA14E43_40135	491	0	52	0	0	0
PZE-101011048	MA14E43_40136	937	0	22	0	0	0
PZE-101011048	MA14E43_40137	716	0	43	0	0	0
PZE-101011048	MA14E43_40138	626	0	78	0	0	0
PZE-101011048	MA14E43_40139	650	0	65	0	0	0
PZE-101011048	MA14E43_40140	470	0	19	0	0	0
PZE-101011048	MA14E43_40141	665	0	60	0	0	0
PZE-101011048	MA14E43_40142	629	0	47	0	0	0
PZE-101011048	MA14E43_40143	346	0	5	0	0	0
PZE-101011048	MA14E43_40144	394	0	33	0	0	0
PZE-101011048	MA14E43_40145	442	0	22	0	0	0
PZE-101011048	MA14E43_40146	591	0	86	0	0	0
PZE-101011048	MA14E43_40147	480	0	41	0	0	0
PZE-101011048	MA14E43_40148	564	0	20	0	0	0
PZE-101011048	MA14E43_40149	533	0	28	0	0	0
PZE-101011048	MA14E43_40150	591	0	28	0	0	0
PZE-101011048	MA14E43_40151	445	0	32	0	0	0
PZE-101011048	MA14E43_40152	413	0	48	0	0	0
PZE-101011048	MA14E43_40153	650	0	44	0	0	0
PZE-101011048	MA14E43_40154	381	0	15	0	0	0
PZE-101011048	MA14E43_40155	672	0	46	0	0	0
PZE-101011048	MA14E43_40156	3	0	256	0	0	0
PZE-101011048	MA14E43_40157	651	0	54	0	0	0
PZE-101011048	MA14E43_40158	573	0	80	0	0	0
PZE-101011048	MA14E43_40159	530	0	35	0	0	0
PZE-101011048	MA14E43_40160	493	0	27	0	0	0
PZE-101011048	MA14E43_40161	392	0	32	0	0	0
PZE-101011048	MA14E43_40162	257	0	11	0	0	0
PZE-101011048	MA14E43_40163	388	0	29	0	0	0
PZE-101011048	MA14E43_40164	670	0	26	0	0	0
PZE-101011048	MA14E43_40165	518	0	33	0	0	0
PZE-101011048	MA14E43_40166	527	0	44	0	0	0
PZE-101011048	MA14E43_40167	388	0	47	0	0	0
PZE-101011048	MA14E43_40168	375	0	37	0	0	0
PZE-101011048	MA14E43_40169	645	0	47	0	0	0
PZE-101011048	MA14E43_40170	427	0	41	0	0	0
PZE-101011048	MA14E43_40171	612	0	55	0	0	0
PZE-101011048	MA14E43_40172	456	0	47	0	0	0
PZE-101011048	MA14E43_40173	1129	0	103	0	0	0
PZE-101011048	MA14E43_40174	579	0	35	0	0	0
PZE-101011048	MA14E43_40175	554	0	60	0	0	0
PZE-101011048	MA14E43_40176	515	0	31	0	0	0
PZE-101011048	MA14E43_40177	667	0	56	0	0	0
PZE-101011048	MA14E43_40178	590	0	83	0	0	0
PZE-101011048	MA14E43_40179	791	0	40	0	0	0
PZE-101011048	MA14E43_40180	291	0	28	0	0	0
PZE-101011048	MA14E43_40181	664	0	19	0	0	0
PZE-101011048	MA14E43_40182	952	0	84	0	0	0
PZE-101011048	MA14E43_40183	440	0	20	0	0	0
PZE-101011048	MA14E43_40184	625	0	73	0	0	0
PZE-101011048	MA14E43_40185	614	0	28	0	0	0
PZE-101011048	MA14E43_40186	601	0	16	0	0	0
PZE-101011048	PH207_P2	525	0	21	0	0	0
PZE-101011048	PH207_P2_D	569	0	38	0	0	0
PZE-101013713	CO125_P1	83	0	0	0	0	0
PZE-101013713	CO125_P1_D	112	0	0	0	0	0
PZE-101013713	MA14E43_40001	106	0	2	0	0	0
PZE-101013713	MA14E43_40002	108	0	6	0	0	0
PZE-101013713	MA14E43_40003	85	0	1	0	0	0
PZE-101013713	MA14E43_40004	135	0	0	0	0	0
PZE-101013713	MA14E43_40005	116	0	2	0	0	0
PZE-101013713	MA14E43_40006	102	0	5	0	0	0
PZE-101013713	MA14E43_40007	62	0	0	0	0	0
PZE-101013713	MA14E43_40008	140	0	2	0	0	0
PZE-101013713	MA14E43_40009	112	0	0	0	0	0
PZE-101013713	MA14E43_40010	86	0	0	0	0	0
PZE-101013713	MA14E43_40011	140	0	1	0	0	0
PZE-101013713	MA14E43_40012	88	0	1	0	0	0
PZE-101013713	MA14E43_40013	124	0	0	0	0	0
PZE-101013713	MA14E43_40014	137	0	0	0	0	0
PZE-101013713	MA14E43_40015	93	0	2	0	0	0
PZE-101013713	MA14E43_40016	119	0	0	0	0	0
PZE-101013713	MA14E43_40017	105	0	4	0	0	0
PZE-101013713	MA14E43_40018	98	0	6	0	0	0
PZE-101013713	MA14E43_40019	134	0	1	0	0	0
PZE-101013713	MA14E43_40020	144	0	5	0	0	0
PZE-101013713	MA14E43_40021	131	0	1	0	0	0
PZE-101013713	MA14E43_40022	107	0	2	0	0	0
PZE-101013713	MA14E43_40023	106	0	0	0	0	0
PZE-101013713	MA14E43_40024	108	0	2	0	0	0
PZE-101013713	MA14E43_40025	143	0	4	0	0	0
PZE-101013713	MA14E43_40026	96	0	2	0	0	0
PZE-101013713	MA14E43_40027	149	0	0	0	0	0
PZE-101013713	MA14E43_40028	140	0	4	0	0	0
PZE-101013713	MA14E43_40028_D	200	0	10	0	0	0
PZE-101013713	MA14E43_40030	104	0	0	0	0	0
PZE-101013713	MA14E43_40031	140	0	3	0	0	0
PZE-101013713	MA14E43_40032	121	0	5	0	0	0
PZE-101013713	MA14E43_40033	156	0	7	0	0	0
PZE-101013713	MA14E43_40034	112	0	1	0	0	0
PZE-101013713	MA14E43_40035	168	0	2	0	0	0
PZE-101013713	MA14E43_40035_D	181	0	3	0	0	0
PZE-101013713	MA14E43_40036	151	0	6	0	0	0
PZE-101013713	MA14E43_40037	198	0	1	0	0	0
PZE-101013713	MA14E43_40038	109	0	3	0	0	0
PZE-101013713	MA14E43_40039	172	0	4	0	0	0
PZE-101013713	MA14E43_40040	86	0	0	0	0	0
PZE-101013713	MA14E43_40041	127	0	0	0	0	0
PZE-101013713	MA14E43_40042	114	0	4	0	0	0
PZE-101013713	MA14E43_40044	175	0	11	0	0	0
PZE-101013713	MA14E43_40045	195	0	0	0	0	0
PZE-101013713	MA14E43_40046	118	0	4	0	0	0
PZE-101013713	MA14E43_40047	166	0	1	0	0	0
PZE-101013713	MA14E43_40048	101	0	1	0	0	0
PZE-101013713	MA14E43_40049	151	0	2	0	0	0
PZE-101013713	MA14E43_40050	113	0	2	0	0	0
PZE-101013713	MA14E43_40051	87	0	0	0	0	0
PZE-101013713	MA14E43_40052	186	0	1	0	0	0
PZE-101013713	MA14E43_40053	126	0	3	0	0	0
PZE-101013713	MA14E43_40054	96	0	4	0	0	0
PZE-101013713	MA14E43_40055	128	0	3	0	0	0
PZE-101013713	MA14E43_40056	131	0	1	0	0	0
PZE-101013713	MA14E43_40057	152	0	0	0	0	0
PZE-101013713	MA14E43_40058	149	0	2	0	0	0
PZE-101013713	MA14E43_40059	120	0	2	0	0	0
PZE-101013713	MA14E43_40060	190	0	2	0	0	0
PZE-101013713	MA14E43_40061	152	0	0	0	0	0
PZE-101013713	MA14E43_40062	4	0	0	0	0	0
PZE-101013713	MA14E43_40063	174	0	4	0	0	0
PZE-101013713	MA14E43_40064	168	0	7	0	0	0
PZE-101013713	MA14E43_40065	127	0	1	0	0	0
PZE-101013713	MA14E43_40066	185	0	4	0	0	0
PZE-101013713	MA14E43_40067	83	0	0	0	0	0
PZE-101013713	MA14E43_40068	172	0	0	0	0	0
PZE-101013713	MA14E43_40069	231	0	1	0	0	0
PZE-101013713	MA14E43_40070	96	0	3	0	0	0
PZE-101013713	MA14E43_40071	201	0	0	0	0	0
PZE-101013713	MA14E43_40072	161	0	7	0	0	0
PZE-101013713	MA14E43_40073	225	0	0	0	0	0
PZE-101013713	MA14E43_40074	103	0	2	0	0	0
PZE-101013713	MA14E43_40075	110	0	1	0	0	0
PZE-101013713	MA14E43_40076	162	0	5	0	0	0
PZE-101013713	MA14E43_40077	109	0	3	0	0	0
PZE-101013713	MA14E43_40078	58	0	1	0	0	0
PZE-101013713	MA14E43_40079	153	0	0	0	0	0
PZE-101013713	MA14E43_40080	122	0	8	0	0	0
PZE-101013713	MA14E43_40081	126	0	0	0	0	0
PZE-101013713	MA14E43_40082	144	0	6	0	0	0
PZE-101013713	MA14E43_40083	41	0	0	0	0	0
PZE-101013713	MA14E43_40084	171	0	11	0	0	0
PZE-101013713	MA14E43_40085	153	0	1	0	0	0
PZE-101013713	MA14E43_40086	116	0	0	0	0	0
PZE-101013713	MA14E43_40087	179	0	1	0	0	0
PZE-101013713	MA14E43_40088	159	0	3	0	0	0
PZE-101013713	MA14E43_40089	116	0	1	0	0	0
PZE-101013713	MA14E43_40090	73	0	5	0	0	0
PZE-101013713	MA14E43_40091	85	0	0	0	0	0
PZE-101013713	MA14E43_40092	154	0	3	0	0	0
PZE-101013713	MA14E43_40093	162	0	2	0	0	0
PZE-101013713	MA14E43_40094	87	0	2	0	0	0
PZE-101013713	MA14E43_40095	90	0	1	0	0	0
PZE-101013713	MA14E43_40096	96	0	0	0	0	0
PZE-101013713	MA14E43_40097	114	0	2	0	0	0
PZE-101013713	MA14E43_40098	57	0	3	0	0	0
PZE-101013713	MA14E43_40099	72	0	0	0	0	0
PZE-101013713	MA14E43_40100	69	0	0	0	0	0
PZE-101013713	MA14E43_40101	168	0	0	0	0	0
PZE-101013713	MA14E43_40102	188	0	5	0	0	0
PZE-101013713	MA14E43_40103	111	0	2	0	0	0
PZE-101013713	MA14E43_40104	108	0	2	0	0	0
PZE-101013713	MA14E43_40105	43	0	0	0	0	0
PZE-101013713	MA14E43_40106	81	0	1	0	0	0
PZE-101013713	MA14E43_40107	91	0	1	0	0	0
PZE-101013713	MA14E43_40108	90	0	2	0	0	0
PZE-101013713	MA14E43_40109	78	0	1	0	0	0
PZE-101013713	MA14E43_40110	88	0	0	0	0	0
PZE-101013713	MA14E43_40111	52	0	4	0	0	0
PZE-101013713	MA14E43_40112	69	0	4	0	0	0
PZE-101013713	MA14E43_40113	99	0	13	0	0	0
PZE-101013713	MA14E43_40114	65	0	0	0	0	0
PZE-101013713	MA14E43_40115	110	0	11	0	0	0
PZE-101013713	MA14E43_40116	77	0	6	0	0	0
PZE-101013713	MA14E43_40117	150	0	4	0	0	0
PZE-101013713	MA14E43_40118	67	0	6	0	0	0
PZE-101013713	MA14E43_40119	94	0	1	0	0	0
PZE-101013713	MA14E43_40120	59	0	1	0	0	0
PZE-101013713	MA14E43_40121	91	0	5	0	0	0
PZE-101013713	MA14E43_40122	102	0	0	0	0	0
PZE-101013713	MA14E43_40123	112	0	1	0	0	0
PZE-101013713	MA14E43_40124	111	0	1	0	0	0
PZE-101013713	MA14E43_40125	153	0	13	0	0	0
PZE-101013713	MA14E43_40126	122	0	0	0	0	0
PZE-101013713	MA14E43_40127	68	0	1	0	0	0
PZE-101013713	MA14E43_40128	82	0	0	0	0	0
PZE-101013713	MA14E43_40129	113	0	1	0	0	0
PZE-101013713	MA14E43_40130	140	0	3	0	0	0
PZE-101013713	MA14E43_40131	156	0	1	0	0	0
PZE-101013713	MA14E43_40132	126	0	7	0	0	0
PZE-101013713	MA14E43_40133	115	0	2	0	0	0
PZE-101013713	MA14E43_40134	98	0	2	0	0	0
PZE-101013713	MA14E43_40135	80	0	0	0	0	0
PZE-101013713	MA14E43_40136	120	0	0	0	0	0
PZE-101013713	MA14E43_40137	142	0	0	0	0	0
PZE-101013713	MA14E43_40138	72	0	1	0	0	0
PZE-101013713	MA14E43_40139	131	0	1	0	0	0
PZE-101013713	MA14E43_40140	48	0	21	0	0	0
PZE-101013713	MA14E43_40141	85	0	1	0	0	0
PZE-101013713	MA14E43_40142	82	0	0	0	0	0
PZE-101013713	MA14E43_40143	93	0	0	0	0	0
PZE-101013713	MA14E43_40144	100	0	2	0	0	0
PZE-101013713	MA14E43_40145	89	0	0	0	0	0
PZE-101013713	MA14E43_40146	103	0	0	0	0	0
PZE-101013713	MA14E43_40147	64	0	6	0	0	0
PZE-101013713	MA14E43_40148	97	0	7	0	0	0
PZE-101013713	MA14E43_40149	83	0	7	0	0	0
PZE-101013713	MA14E43_40150	100	0	1	0	0	0
PZE-101013713	MA14E43_40151	84	0	3	0	0	0
PZE-101013713	MA14E43_40152	78	0	5	0	0	0
PZE-101013713	MA14E43_40153	97	0	0	0	0	0
PZE-101013713	MA14E43_40154	129	0	11	0	0	0
PZE-101013713	MA14E43_40155	113	0	1	0	0	0
PZE-101013713	MA14E43_40156	2	0	1	0	0	0
PZE-101013713	MA14E43_40157	108	0	1	0	0	0
PZE-101013713	MA14E43_40158	90	0	6	0	0	0
PZE-101013713	MA14E43_40159	118	0	0	0	0	0
PZE-101013713	MA14E43_40160	87	0	1	0	0	0
PZE-101013713	MA14E43_40161	52	0	5	0	0	0
PZE-101013713	MA14E43_40162	65	0	5	0	0	0
PZE-101013713	MA14E43_40163	82	0	5	0	0	0
PZE-101013713	MA14E43_40164	106	0	0	0	0	0
PZE-101013713	MA14E43_40165	123	0	0	0	0	0
PZE-101013713	MA14E43_40166	94	0	1	0	0	0
PZE-101013713	MA14E43_40167	66	0	0	0	0	0
PZE-101013713	MA14E43_40168	67	0	5	0	0	0
PZE-101013713	MA14E43_40169	133	0	2	0	0	0
PZE-101013713	MA14E43_40170	81	0	1	0	0	0
PZE-101013713	MA14E43_40171	119	0	1	0	0	0
PZE-101013713	MA14E43_40172	100	0	0	0	0	0
PZE-101013713	MA14E43_40173	147	0	11	0	0	0
PZE-101013713	MA14E43_40174	81	0	1	0	0	0
PZE-101013713	MA14E43_40175	123	0	2	0	0	0
PZE-101013713	MA14E43_40176	70	0	0	0	0	0
PZE-101013713	MA14E43_40177	81	0	1	0	0	0
PZE-101013713	MA14E43_40178	140	0	4	0	0	0
PZE-101013713	MA14E43_40179	85	0	5	0	0	0
PZE-101013713	MA14E43_40180	51	0	6	0	0	0
PZE-101013713	MA14E43_40181	90	0	0	0	0	0
PZE-101013713	MA14E43_40182	137	0	15	0	0	0
PZE-101013713	MA14E43_40183	61	0	0	0	0	0
PZE-101013713	MA14E43_40184	123	0	4	0	0	0
PZE-101013713	MA14E43_40185	93	0	4	0	0	0
PZE-101013713	MA14E43_40186	103	0	5	0	0	0
PZE-101013713	PH207_P2	100	0	5	0	0	0
PZE-101013713	PH207_P2_D	86	0	10	0	0	0
PZE-101016495	CO125_P1	103	0	0	0	0	0
PZE-101016495	CO125_P1_D	159	0	0	0	0	0
PZE-101016495	MA14E43_40001	149	0	0	0	0	0
PZE-101016495	MA14E43_40002	156	0	0	0	0	0
PZE-101016495	MA14E43_40003	144	0	4	0	0	0
PZE-101016495	MA14E43_40004	142	0	0	0	0	0
PZE-101016495	MA14E43_40005	176	0	0	0	0	0
PZE-101016495	MA14E43_40006	134	0	1	0	0	0
PZE-101016495	MA14E43_40007	110	0	0	0	0	0
PZE-101016495	MA14E43_40008	155	0	0	0	0	0
PZE-101016495	MA14E43_40009	143	0	0	0	0	0
PZE-101016495	MA14E43_40010	115	0	0	0	0	0
PZE-101016495	MA14E43_40011	85	0	0	0	0	0
PZE-101016495	MA14E43_40012	112	0	0	0	0	0
PZE-101016495	MA14E43_40013	134	0	0	0	0	0
PZE-101016495	MA14E43_40014	161	0	0	0	0	0
PZE-101016495	MA14E43_40015	193	0	0	0	0	0
PZE-101016495	MA14E43_40016	102	0	0	0	0	0
PZE-101016495	MA14E43_40017	133	0	0	0	0	0
PZE-101016495	MA14E43_40018	131	0	1	0	0	0
PZE-101016495	MA14E43_40019	133	0	0	0	0	0
PZE-101016495	MA14E43_40020	144	0	0	0	0	0
PZE-101016495	MA14E43_40021	131	0	0	0	0	0
PZE-101016495	MA14E43_40022	178	0	7	0	0	0
PZE-101016495	MA14E43_40023	101	0	0	0	0	0
PZE-101016495	MA14E43_40024	137	0	0	0	0	0
PZE-101016495	MA14E43_40025	137	0	0	0	0	0
PZE-101016495	MA14E43_40026	85	0	0	0	0	0
PZE-101016495	MA14E43_40027	172	0	0	0	0	0
PZE-101016495	MA14E43_40028	144	0	0	0	0	0
PZE-101016495	MA14E43_40028_D	184	0	0	0	0	0
PZE-101016495	MA14E43_40030	156	0	0	0	0	0
PZE-101016495	MA14E43_40031	158	0	0	0	0	0
PZE-101016495	MA14E43_40032	121	0	0	0	0	0
PZE-101016495	MA14E43_40033	84	0	0	0	0	0
PZE-101016495	MA14E43_40034	110	0	0	0	0	0
PZE-101016495	MA14E43_40035	166	0	0	0	0	0
PZE-101016495	MA14E43_40035_D	138	0	0	0	0	0
PZE-101016495	MA14E43_40036	139	0	0	0	0	0
PZE-101016495	MA14E43_40037	149	0	0	0	0	0
PZE-101016495	MA14E43_40038	138	0	0	0	0	0
PZE-101016495	MA14E43_40039	202	0	0	0	0	0
PZE-101016495	MA14E43_40040	105	0	0	0	0	0
PZE-101016495	MA14E43_40041	154	0	1	0	0	0
PZE-101016495	MA14E43_40042	88	0	0	0	0	0
PZE-101016495	MA14E43_40044	132	0	0	0	0	0
PZE-101016495	MA14E43_40045	168	0	0	0	0	0
PZE-101016495	MA14E43_40046	121	0	1	0	0	0
PZE-101016495	MA14E43_40047	154	0	0	0	0	0
PZE-101016495	MA14E43_40048	134	0	0	0	0	0
PZE-101016495	MA14E43_40049	194	0	0	0	0	0
PZE-101016495	MA14E43_40050	104	0	0	0	0	0
PZE-101016495	MA14E43_40051	146	0	0	0	0	0
PZE-101016495	MA14E43_40052	113	0	0	0	0	0
PZE-101016495	MA14E43_40053	216	0	0	0	0	0
PZE-101016495	MA14E43_40054	123	0	0	0	0	0
PZE-101016495	MA14E43_40055	234	0	0	0	0	0
PZE-101016495	MA14E43_40056	144	0	0	0	0	0
PZE-101016495	MA14E43_40057	120	0	0	0	0	0
PZE-101016495	MA14E43_40058	149	0	0	0	0	0
PZE-101016495	MA14E43_40059	130	0	0	0	0	0
PZE-101016495	MA14E43_40060	171	0	0	0	0	0
PZE-101016495	MA14E43_40061	132	0	0	0	0	0
PZE-101016495	MA14E43_40062	204	0	0	0	0	0
PZE-101016495	MA14E43_40063	147	0	0	0	0	0
PZE-101016495	MA14E43_40064	146	0	0	0	0	0
PZE-101016495	MA14E43_40065	97	0	0	0	0	0
PZE-101016495	MA14E43_40066	160	0	0	0	0	0
PZE-101016495	MA14E43_40067	96	0	4	0	0	0
PZE-101016495	MA14E43_40068	159	0	0	0	0	0
PZE-101016495	MA14E43_40069	231	0	0	0	0	0
PZE-101016495	MA14E43_40070	97	0	0	0	0	0
PZE-101016495	MA14E43_40071	159	0	0	0	0	0
PZE-101016495	MA14E43_40072	179	0	0	0	0	0
PZE-101016495	MA14E43_40073	151	0	2	0	0	0
PZE-101016495	MA14E43_40074	101	0	0	0	0	0
PZE-101016495	MA14E43_40075	125	0	0	0	0	0
PZE-101016495	MA14E43_40076	166	0	2	0	0	0
PZE-101016495	MA14E43_40077	158	0	0	0	0	0
PZE-101016495	MA14E43_40078	95	0	0	0	0	0
PZE-101016495	MA14E43_40079	187	0	3	0	0	0
PZE-101016495	MA14E43_40080	171	0	0	0	0	0
PZE-101016495	MA14E43_40081	95	0	0	0	0	0
PZE-101016495	MA14E43_40082	142	0	0	0	0	0
PZE-101016495	MA14E43_40084	141	0	0	0	0	0
PZE-101016495	MA14E43_40085	133	0	0	0	0	0
PZE-101016495	MA14E43_40086	113	0	0	0	0	0
PZE-101016495	MA14E43_40087	286	0	1	0	0	0
PZE-101016495	MA14E43_40088	174	0	0	0	0	0
PZE-101016495	MA14E43_40089	132	0	3	0	0	0
PZE-101016495	MA14E43_40090	141	0	0	0	0	0
PZE-101016495	MA14E43_40091	71	0	0	0	0	0
PZE-101016495	MA14E43_40092	121	0	0	0	0	0
PZE-101016495	MA14E43_40093	175	0	0	0	0	0
PZE-101016495	MA14E43_40094	153	0	1	0	0	0
PZE-101016495	MA14E43_40095	141	0	0	0	0	0
PZE-101016495	MA14E43_40096	122	0	5	0	0	0
PZE-101016495	MA14E43_40097	137	0	1	0	0	0
PZE-101016495	MA14E43_40098	116	0	0	0	0	0
[truncated: 194,697 more rows]
