# Supplementary material for: SNPSelect: A scalable and flexible targeted sequence-based genotyping solution
Source: PLoS One. 2018 Oct 12;13(10):e0205577. doi: 10.1371/journal.pone.0205577 (PMC6185863; doi:10.1371/journal.pone.0205577)
Supplement: S4 Table — (TXT) [file pone.0205577.s008.txt]

Locus ID	Sample ID	A	C	G	T	+	-
PZE0006607533	R_0001	886	0	0	0	0	0
PZE0006607533	R_0005	1148	0	11	0	0	0
PZE0006607533	R_0007	1425	0	0	0	0	0
PZE0006607533	R_0008	1522	0	1	0	0	0
PZE0006607533	R_0010	519	0	56	0	0	0
PZE0006607533	R_0012	1038	0	0	0	0	0
PZE0006607533	R_0014	512	0	17	0	0	0
PZE0006607533	R_0015	1525	0	0	0	0	0
PZE0006607533	R_0016	1101	0	0	0	0	0
PZE0006607533	R_0017	1733	0	90	0	0	0
PZE0006607533	R_0021	1585	0	0	0	0	0
PZE0006607533	R_0022	1483	0	0	0	0	0
PZE0006607533	R_0023	1267	0	0	0	0	0
PZE0006607533	R_0024	1224	0	0	0	0	0
PZE0006607533	R_0025	922	0	0	0	0	0
PZE0006607533	R_0027	866	0	0	0	0	0
PZE0006607533	R_0029	1070	0	4	0	0	0
PZE0006607533	R_0030	1321	0	1	0	0	0
PZE0006607533	R_0031	892	0	0	0	0	0
PZE0006607533	R_0032	396	0	1	0	0	0
PZE0006607533	R_0033	201	0	2	0	0	0
PZE0006607533	R_0034	435	0	0	0	0	0
PZE0006607533	R_0035	784	0	0	0	0	0
PZE0006607533	R_0039	880	0	0	0	0	0
PZE0006607533	R_0040	1375	0	0	0	0	0
PZE0006607533	R_0043	202	0	0	0	0	0
PZE0006607533	R_0044	449	0	0	0	0	0
PZE0006607533	R_0046	658	0	0	0	0	0
PZE0006607533	R_0048	1451	0	0	0	0	0
PZE0006607533	R_0052	109	0	0	0	0	0
PZE0006607533	R_0054	930	0	0	0	0	0
PZE0006607533	R_0054_D	1412	0	0	0	0	0
PZE0006607533	R_0057	84	0	1	0	0	0
PZE0006607533	R_0060	1055	0	1	0	0	0
PZE0006607533	R_0061	486	0	1	0	0	0
PZE0006607533	R_0061_D	491	0	0	0	0	0
PZE0006607533	R_0063	211	0	0	0	0	0
PZE0006607533	R_0066	806	0	0	0	0	0
PZE0006607533	R_0066_D	342	0	1	0	0	0
PZE0006607533	R_0074	856	0	0	0	0	0
PZE0006607533	R_0075	339	0	0	0	0	0
PZE0006607533	R_0076	99	0	2	0	0	0
PZE0006607533	R_0077	118	0	0	0	0	0
PZE0006607533	R_0079	432	0	0	0	0	0
PZE0006607533	R_0262	716	0	0	0	0	0
PZE0006607533	R_0264	15	0	0	0	0	0
PZE0006607533	R_0265	176	0	0	0	0	0
PZE0006607533	R_0266	1283	0	0	0	0	0
PZE0006607533	R_0267	724	0	0	0	0	0
PZE0006607533	R_0267_D	643	0	0	0	0	0
PZE0006607533	R_0269	1026	0	6	0	0	0
PZE0006607533	R_0272	207	0	17	0	0	0
PZE0006607533	R_0275	796	0	0	0	0	0
PZE0006607533	R_0276	912	0	0	0	0	0
PZE0006607533	R_0281	758	0	0	0	0	0
PZE0006607533	R_0284	209	0	0	0	0	0
PZE0006607533	R_0287	723	0	0	0	0	0
PZE0006607533	R_0288	1008	0	0	0	0	0
PZE0006607533	R_0288_D	148	0	0	0	0	0
PZE0006607533	R_0297	638	0	0	0	0	0
PZE0006607533	R_0297_D	839	0	0	0	0	0
PZE0006607533	R_0310	270	0	0	0	0	0
PZE0006607533	R_0311	142	0	1	0	0	0
PZE0006607533	R_0315	564	0	0	0	0	0
PZE0006607533	R_0315_D	621	0	0	0	0	0
PZE0006607533	R_0317	103	0	0	0	0	0
PZE0006607533	R_0317_D	557	0	0	0	0	0
PZE0006607533	R_0321	672	0	0	0	0	0
PZE0006607533	R_0322	330	0	0	0	0	0
PZE0006607533	R_0323	890	0	0	0	0	0
PZE0006607533	R_0328	266	0	0	0	0	0
PZE0006607533	R_0337	562	0	0	0	0	0
PZE0006607533	R_0341	452	0	0	0	0	0
PZE0006607533	R_0341_D	437	0	1	0	0	0
PZE0006607533	R_0345	535	0	0	0	0	0
PZE0006607533	R_0354	780	0	2	0	0	0
PZE0006607533	R_0355	761	0	0	0	0	0
PZE0006607533	R_0357	735	0	0	0	0	0
PZE0006607533	R_0360	84	0	0	0	0	0
PZE0006607533	R_0360_D	637	0	0	0	0	0
PZE0006607533	R_0364	133	0	0	0	0	0
PZE0006607533	R_0364_D	161	0	0	0	0	0
PZE0006607533	R_0365	1017	0	0	0	0	0
PZE0006607533	R_0368	449	0	0	0	0	0
PZE0006607533	R_0369	14	0	0	0	0	0
PZE0006607533	R_0378	450	0	0	0	0	0
PZE0006607533	R_0379	153	0	0	0	0	0
PZE0006607533	R_0382	972	0	0	0	0	0
PZE0006607533	R_0383	542	0	0	0	0	0
PZE0006607533	R_0383_D	316	0	0	0	0	0
PZE0006607533	R_B73	390	0	1	0	0	0
PZE-100003375	R_0001	2	0	75	0	0	0
PZE-100003375	R_0005	0	0	172	0	0	0
PZE-100003375	R_0007	215	0	13	0	0	0
PZE-100003375	R_0008	284	0	38	0	0	0
PZE-100003375	R_0010	26	0	57	0	0	0
PZE-100003375	R_0012	166	0	39	0	0	0
PZE-100003375	R_0014	75	0	13	0	0	0
PZE-100003375	R_0015	161	0	52	0	0	0
PZE-100003375	R_0016	31	0	45	0	0	0
PZE-100003375	R_0017	228	0	17	0	0	0
PZE-100003375	R_0021	237	0	30	0	0	0
PZE-100003375	R_0022	3	0	69	0	0	0
PZE-100003375	R_0023	0	0	88	0	0	0
PZE-100003375	R_0024	13	0	48	0	0	0
PZE-100003375	R_0025	123	0	14	0	0	0
PZE-100003375	R_0027	6	0	95	0	0	0
PZE-100003375	R_0029	99	0	16	0	0	0
PZE-100003375	R_0030	147	0	0	0	0	0
PZE-100003375	R_0031	212	0	4	0	0	0
PZE-100003375	R_0032	137	0	64	0	0	0
PZE-100003375	R_0033	105	0	5	0	0	0
PZE-100003375	R_0034	16	0	5	0	0	0
PZE-100003375	R_0035	0	0	152	0	0	0
PZE-100003375	R_0039	3	0	57	0	0	0
PZE-100003375	R_0040	47	0	60	0	0	0
PZE-100003375	R_0043	9	0	22	0	0	0
PZE-100003375	R_0044	0	0	14	0	0	0
PZE-100003375	R_0046	17	0	85	0	0	0
PZE-100003375	R_0048	121	0	75	0	0	0
PZE-100003375	R_0052	6	0	11	0	0	0
PZE-100003375	R_0054	112	0	13	0	0	0
PZE-100003375	R_0054_D	137	0	38	0	0	0
PZE-100003375	R_0057	5	0	0	0	0	0
PZE-100003375	R_0060	194	0	0	0	0	0
PZE-100003375	R_0061	32	0	51	0	0	0
PZE-100003375	R_0061_D	45	0	42	0	0	0
PZE-100003375	R_0063	3	0	23	0	0	0
PZE-100003375	R_0066	87	0	1	0	0	0
PZE-100003375	R_0066_D	154	0	70	0	0	0
PZE-100003375	R_0074	127	0	56	0	0	0
PZE-100003375	R_0075	10	0	0	0	0	0
PZE-100003375	R_0076	14	0	8	0	0	0
PZE-100003375	R_0077	0	0	7	0	0	0
PZE-100003375	R_0079	70	0	0	0	0	0
PZE-100003375	R_0262	0	0	40	0	0	0
PZE-100003375	R_0264	1	0	1	0	0	0
PZE-100003375	R_0265	0	0	16	0	0	0
PZE-100003375	R_0266	65	0	96	0	0	0
PZE-100003375	R_0267	51	0	7	0	0	0
PZE-100003375	R_0267_D	123	0	62	0	0	0
PZE-100003375	R_0269	131	0	2	0	0	0
PZE-100003375	R_0272	13	0	4	0	0	0
PZE-100003375	R_0275	20	0	109	0	0	0
PZE-100003375	R_0276	292	0	19	0	0	0
PZE-100003375	R_0281	1	0	38	0	0	0
PZE-100003375	R_0284	166	0	0	0	0	0
PZE-100003375	R_0287	28	0	0	0	0	0
PZE-100003375	R_0288	170	0	25	0	0	0
PZE-100003375	R_0288_D	18	0	9	0	0	0
PZE-100003375	R_0297	182	0	10	0	0	0
PZE-100003375	R_0297_D	209	0	4	0	0	0
PZE-100003375	R_0310	17	0	29	0	0	0
PZE-100003375	R_0311	0	0	13	0	0	0
PZE-100003375	R_0315	67	0	12	0	0	0
PZE-100003375	R_0315_D	72	0	10	0	0	0
PZE-100003375	R_0317	11	0	7	0	0	0
PZE-100003375	R_0317_D	5	0	22	0	0	0
PZE-100003375	R_0321	67	0	2	0	0	0
PZE-100003375	R_0322	1	0	3	0	0	0
PZE-100003375	R_0323	178	0	40	0	0	0
PZE-100003375	R_0328	110	0	13	0	0	0
PZE-100003375	R_0337	75	0	9	0	0	0
PZE-100003375	R_0341	0	0	53	0	0	0
PZE-100003375	R_0341_D	26	0	25	0	0	0
PZE-100003375	R_0345	1	0	35	0	0	0
PZE-100003375	R_0354	207	0	42	0	0	0
PZE-100003375	R_0355	152	0	29	0	0	0
PZE-100003375	R_0357	132	0	1	0	0	0
PZE-100003375	R_0360	1	0	9	0	0	0
PZE-100003375	R_0360_D	51	0	59	0	0	0
PZE-100003375	R_0364	60	0	10	0	0	0
PZE-100003375	R_0364_D	4	0	20	0	0	0
PZE-100003375	R_0365	165	0	0	0	0	0
PZE-100003375	R_0368	21	0	49	0	0	0
PZE-100003375	R_0369	1	0	0	0	0	0
PZE-100003375	R_0378	0	0	26	0	0	0
PZE-100003375	R_0379	35	0	6	0	0	0
PZE-100003375	R_0382	61	0	24	0	0	0
PZE-100003375	R_0383	89	0	34	0	0	0
PZE-100003375	R_0383_D	72	0	7	0	0	0
PZE-100003375	R_B73	1	0	32	0	0	0
PZE-101000360	R_0001	48	0	529	0	0	0
PZE-101000360	R_0005	152	0	464	0	0	0
PZE-101000360	R_0007	41	0	359	0	0	0
PZE-101000360	R_0008	191	0	390	0	0	0
PZE-101000360	R_0010	5	0	272	0	0	0
PZE-101000360	R_0012	93	0	402	0	0	0
PZE-101000360	R_0014	524	0	0	0	0	0
PZE-101000360	R_0015	718	0	0	0	0	0
PZE-101000360	R_0016	728	0	3	0	0	0
PZE-101000360	R_0017	1675	0	1	0	0	0
PZE-101000360	R_0021	131	0	361	0	0	0
PZE-101000360	R_0022	83	0	742	0	0	0
PZE-101000360	R_0023	30	0	432	0	0	0
PZE-101000360	R_0024	82	0	226	0	0	0
PZE-101000360	R_0025	768	0	0	0	0	0
PZE-101000360	R_0027	1044	0	1	0	0	0
PZE-101000360	R_0029	895	0	0	0	0	0
PZE-101000360	R_0030	469	0	0	0	0	0
PZE-101000360	R_0031	684	0	1	0	0	0
PZE-101000360	R_0032	2	0	227	0	0	0
PZE-101000360	R_0033	225	0	5	0	0	0
PZE-101000360	R_0034	2	0	172	0	0	0
PZE-101000360	R_0035	605	0	31	0	0	0
PZE-101000360	R_0039	640	0	55	0	0	0
PZE-101000360	R_0040	29	0	392	0	0	0
PZE-101000360	R_0043	5	0	31	0	0	0
PZE-101000360	R_0044	405	0	0	0	0	0
PZE-101000360	R_0046	16	0	156	0	0	0
PZE-101000360	R_0048	106	0	569	0	0	0
PZE-101000360	R_0052	123	0	0	0	0	0
PZE-101000360	R_0054	22	0	281	0	0	0
PZE-101000360	R_0054_D	6	0	516	0	0	0
PZE-101000360	R_0057	4	0	27	0	0	0
PZE-101000360	R_0060	10	0	547	0	0	0
PZE-101000360	R_0061	260	0	0	0	0	0
PZE-101000360	R_0061_D	309	0	21	0	0	0
PZE-101000360	R_0063	144	0	0	0	0	0
PZE-101000360	R_0066	39	0	240	0	0	0
PZE-101000360	R_0066_D	10	0	103	0	0	0
PZE-101000360	R_0074	712	0	2	0	0	0
PZE-101000360	R_0075	205	0	0	0	0	0
PZE-101000360	R_0076	12	0	22	0	0	0
PZE-101000360	R_0077	4	0	17	0	0	0
PZE-101000360	R_0079	296	0	0	0	0	0
PZE-101000360	R_0262	0	0	206	0	0	0
PZE-101000360	R_0264	12	0	0	0	0	0
PZE-101000360	R_0265	162	0	0	0	0	0
PZE-101000360	R_0266	1316	0	0	0	0	0
PZE-101000360	R_0267	443	0	0	0	0	0
PZE-101000360	R_0267_D	483	0	0	0	0	0
PZE-101000360	R_0269	0	0	450	0	0	0
PZE-101000360	R_0272	17	0	65	0	0	0
PZE-101000360	R_0275	0	0	313	0	0	0
PZE-101000360	R_0276	792	0	0	0	0	0
PZE-101000360	R_0281	39	0	269	0	0	0
PZE-101000360	R_0284	0	0	308	0	0	0
PZE-101000360	R_0287	814	0	2	0	0	0
PZE-101000360	R_0288	861	0	0	0	0	0
PZE-101000360	R_0288_D	183	0	0	0	0	0
PZE-101000360	R_0297	2	0	231	0	0	0
PZE-101000360	R_0297_D	43	0	170	0	0	0
PZE-101000360	R_0310	0	0	45	0	0	0
PZE-101000360	R_0311	112	0	0	0	0	0
PZE-101000360	R_0315	0	0	95	0	0	0
PZE-101000360	R_0315_D	29	0	278	0	0	0
PZE-101000360	R_0317	79	0	0	0	0	0
PZE-101000360	R_0317_D	530	0	2	0	0	0
PZE-101000360	R_0321	529	0	0	0	0	0
PZE-101000360	R_0322	206	0	0	0	0	0
PZE-101000360	R_0323	48	0	406	0	0	0
PZE-101000360	R_0328	188	0	0	0	0	0
PZE-101000360	R_0337	6	0	96	0	0	0
PZE-101000360	R_0341	473	0	1	0	0	0
PZE-101000360	R_0341_D	327	0	0	0	0	0
PZE-101000360	R_0345	15	0	221	0	0	0
PZE-101000360	R_0354	483	0	3	0	0	0
PZE-101000360	R_0355	116	0	179	0	0	0
PZE-101000360	R_0357	30	0	74	0	0	0
PZE-101000360	R_0360	80	0	1	0	0	0
PZE-101000360	R_0360_D	276	0	1	0	0	0
PZE-101000360	R_0364	45	0	106	0	0	0
PZE-101000360	R_0364_D	4	0	76	0	0	0
PZE-101000360	R_0365	639	0	0	0	0	0
PZE-101000360	R_0368	5	0	109	0	0	0
PZE-101000360	R_0369	0	0	2	0	0	0
PZE-101000360	R_0378	358	0	0	0	0	0
PZE-101000360	R_0379	191	0	1	0	0	0
PZE-101000360	R_0382	714	0	2	0	0	0
PZE-101000360	R_0383	36	0	128	0	0	0
PZE-101000360	R_0383_D	16	0	179	0	0	0
PZE-101000360	R_B73	265	0	1	0	0	0
PZE-101001044	R_0001	0	0	205	0	0	0
PZE-101001044	R_0005	0	0	84	0	0	0
PZE-101001044	R_0007	0	0	40	0	0	0
PZE-101001044	R_0008	0	0	65	0	0	0
PZE-101001044	R_0010	0	0	47	0	0	0
PZE-101001044	R_0012	0	0	52	0	0	0
PZE-101001044	R_0014	0	0	73	0	0	0
PZE-101001044	R_0015	0	0	49	0	0	0
PZE-101001044	R_0016	0	0	73	0	0	0
PZE-101001044	R_0017	0	0	61	0	0	0
PZE-101001044	R_0021	202	0	34	0	0	0
PZE-101001044	R_0022	0	0	130	0	0	0
PZE-101001044	R_0023	0	0	103	0	0	0
PZE-101001044	R_0024	0	0	29	0	0	0
PZE-101001044	R_0027	0	0	94	0	0	0
PZE-101001044	R_0029	0	0	1	0	0	0
PZE-101001044	R_0030	0	0	123	0	0	0
PZE-101001044	R_0031	0	0	35	0	0	0
PZE-101001044	R_0032	0	0	83	0	0	0
PZE-101001044	R_0033	0	0	32	0	0	0
PZE-101001044	R_0034	0	0	56	0	0	0
PZE-101001044	R_0035	1	0	44	0	0	0
PZE-101001044	R_0039	0	0	5	0	0	0
PZE-101001044	R_0040	0	0	1	0	0	0
PZE-101001044	R_0043	0	0	20	0	0	0
PZE-101001044	R_0044	0	0	9	0	0	0
PZE-101001044	R_0046	0	0	22	0	0	0
PZE-101001044	R_0048	0	0	61	0	0	0
PZE-101001044	R_0052	0	0	9	0	0	0
PZE-101001044	R_0054	0	0	45	0	0	0
PZE-101001044	R_0054_D	0	0	75	0	0	0
PZE-101001044	R_0057	0	0	6	0	0	0
PZE-101001044	R_0060	0	0	53	0	0	0
PZE-101001044	R_0061	0	0	22	0	0	0
PZE-101001044	R_0061_D	0	0	43	0	0	0
PZE-101001044	R_0063	3	0	12	0	0	0
PZE-101001044	R_0066	0	0	59	0	0	0
PZE-101001044	R_0066_D	1	0	24	0	0	0
PZE-101001044	R_0074	0	0	146	0	0	0
PZE-101001044	R_0075	0	0	25	0	0	0
PZE-101001044	R_0076	0	0	11	0	0	0
PZE-101001044	R_0077	0	0	9	0	0	0
PZE-101001044	R_0079	0	0	2	0	0	0
PZE-101001044	R_0262	0	0	23	0	0	0
PZE-101001044	R_0264	0	0	3	0	0	0
PZE-101001044	R_0265	0	0	7	0	0	0
PZE-101001044	R_0266	0	0	46	0	0	0
PZE-101001044	R_0267	0	0	52	0	0	0
PZE-101001044	R_0267_D	0	0	57	0	0	0
PZE-101001044	R_0272	0	0	11	0	0	0
PZE-101001044	R_0275	0	0	139	0	0	0
PZE-101001044	R_0276	0	0	17	0	0	0
PZE-101001044	R_0281	0	0	28	0	0	0
PZE-101001044	R_0287	0	0	7	0	0	0
PZE-101001044	R_0288	1	0	27	0	0	0
PZE-101001044	R_0288_D	0	0	3	0	0	0
PZE-101001044	R_0297	0	0	10	0	0	0
PZE-101001044	R_0297_D	0	0	53	0	0	0
PZE-101001044	R_0310	11	0	1	0	0	0
PZE-101001044	R_0311	0	0	5	0	0	0
PZE-101001044	R_0315	0	0	12	0	0	0
PZE-101001044	R_0315_D	0	0	9	0	0	0
PZE-101001044	R_0317	0	0	1	0	0	0
PZE-101001044	R_0317_D	0	0	219	0	0	0
PZE-101001044	R_0321	0	0	19	0	0	0
PZE-101001044	R_0322	0	0	14	0	0	0
PZE-101001044	R_0328	0	0	2	0	0	0
PZE-101001044	R_0337	0	0	53	0	0	0
PZE-101001044	R_0341	0	0	1	0	0	0
PZE-101001044	R_0341_D	0	0	53	0	0	0
PZE-101001044	R_0345	0	0	20	0	0	0
PZE-101001044	R_0354	0	0	19	0	0	0
PZE-101001044	R_0355	0	0	28	0	0	0
PZE-101001044	R_0357	0	0	1	0	0	0
PZE-101001044	R_0360	0	0	2	0	0	0
PZE-101001044	R_0360_D	0	0	1	0	0	0
PZE-101001044	R_0364	0	0	22	0	0	0
PZE-101001044	R_0364_D	0	0	38	0	0	0
PZE-101001044	R_0365	0	0	40	0	0	0
PZE-101001044	R_0368	0	0	37	0	0	0
PZE-101001044	R_0379	0	0	7	0	0	0
PZE-101001044	R_0382	0	0	32	0	0	0
PZE-101001044	R_0383	0	0	4	0	0	0
PZE-101001044	R_0383_D	0	0	6	0	0	0
PZE-101001044	R_B73	0	0	7	0	0	0
PZE-101002919	R_0001	141	0	0	0	0	0
PZE-101002919	R_0005	326	0	0	0	0	0
PZE-101002919	R_0007	322	0	0	0	0	0
PZE-101002919	R_0008	28	0	0	0	0	0
PZE-101002919	R_0010	36	0	0	0	0	0
PZE-101002919	R_0012	265	0	0	0	0	0
PZE-101002919	R_0014	13	0	0	0	0	0
PZE-101002919	R_0015	453	0	0	0	0	0
PZE-101002919	R_0016	308	0	0	0	0	0
PZE-101002919	R_0017	329	0	0	0	0	0
PZE-101002919	R_0021	128	0	0	0	0	0
PZE-101002919	R_0022	759	0	0	0	0	0
PZE-101002919	R_0023	168	0	0	0	0	0
PZE-101002919	R_0024	114	0	0	0	0	0
PZE-101002919	R_0025	242	0	0	0	0	0
PZE-101002919	R_0027	176	0	0	0	0	0
PZE-101002919	R_0029	246	0	0	0	0	0
PZE-101002919	R_0030	169	0	0	0	0	0
PZE-101002919	R_0031	270	0	0	0	0	0
PZE-101002919	R_0032	226	0	0	0	0	0
PZE-101002919	R_0033	10	0	0	0	0	0
PZE-101002919	R_0034	5	0	0	0	0	0
PZE-101002919	R_0035	94	0	0	0	0	0
PZE-101002919	R_0039	144	0	0	0	0	0
PZE-101002919	R_0040	16	0	0	0	0	0
PZE-101002919	R_0043	37	0	0	0	0	0
PZE-101002919	R_0044	11	0	0	0	0	0
PZE-101002919	R_0046	41	0	0	0	0	0
PZE-101002919	R_0048	75	0	6	0	0	0
PZE-101002919	R_0052	14	0	0	0	0	0
PZE-101002919	R_0054	114	0	65	0	0	0
PZE-101002919	R_0054_D	84	0	0	0	0	0
PZE-101002919	R_0057	2	0	0	0	0	0
PZE-101002919	R_0060	22	0	0	0	0	0
PZE-101002919	R_0061	61	0	0	0	0	0
PZE-101002919	R_0061_D	153	0	2	0	0	0
PZE-101002919	R_0063	64	0	0	0	0	0
PZE-101002919	R_0066	42	0	0	0	0	0
PZE-101002919	R_0066_D	64	0	0	0	0	0
PZE-101002919	R_0074	152	0	0	0	0	0
PZE-101002919	R_0075	7	0	0	0	0	0
PZE-101002919	R_0076	10	0	0	0	0	0
PZE-101002919	R_0077	1	0	0	0	0	0
PZE-101002919	R_0079	3	0	0	0	0	0
PZE-101002919	R_0262	5	0	1	0	0	0
PZE-101002919	R_0265	72	0	0	0	0	0
PZE-101002919	R_0266	119	0	0	0	0	0
PZE-101002919	R_0267	77	0	0	0	0	0
PZE-101002919	R_0267_D	16	0	0	0	0	0
PZE-101002919	R_0269	34	0	1	0	0	0
PZE-101002919	R_0275	60	0	0	0	0	0
PZE-101002919	R_0276	76	0	0	0	0	0
PZE-101002919	R_0281	1	0	12	0	0	0
PZE-101002919	R_0284	131	0	0	0	0	0
PZE-101002919	R_0287	140	0	0	0	0	0
PZE-101002919	R_0288	22	0	0	0	0	0
PZE-101002919	R_0288_D	13	0	0	0	0	0
PZE-101002919	R_0297	62	0	0	0	0	0
PZE-101002919	R_0297_D	317	0	0	0	0	0
PZE-101002919	R_0310	2	0	0	0	0	0
PZE-101002919	R_0311	13	0	0	0	0	0
PZE-101002919	R_0315_D	108	0	0	0	0	0
PZE-101002919	R_0317	68	0	0	0	0	0
PZE-101002919	R_0317_D	8	0	0	0	0	0
PZE-101002919	R_0321	127	0	0	0	0	0
PZE-101002919	R_0322	35	0	0	0	0	0
PZE-101002919	R_0323	235	0	0	0	0	0
PZE-101002919	R_0328	29	0	0	0	0	0
PZE-101002919	R_0337	62	0	6	0	0	0
PZE-101002919	R_0341	187	0	0	0	0	0
PZE-101002919	R_0341_D	113	0	0	0	0	0
PZE-101002919	R_0345	137	0	0	0	0	0
PZE-101002919	R_0354	219	0	0	0	0	0
PZE-101002919	R_0355	4	0	38	0	0	0
PZE-101002919	R_0357	13	0	0	0	0	0
PZE-101002919	R_0360	34	0	0	0	0	0
PZE-101002919	R_0360_D	208	0	0	0	0	0
PZE-101002919	R_0364	14	0	0	0	0	0
PZE-101002919	R_0365	120	0	0	0	0	0
PZE-101002919	R_0368	41	0	0	0	0	0
PZE-101002919	R_0378	33	0	0	0	0	0
PZE-101002919	R_0379	2	0	0	0	0	0
PZE-101002919	R_0382	20	0	0	0	0	0
PZE-101002919	R_0383	86	0	0	0	0	0
PZE-101002919	R_0383_D	37	0	0	0	0	0
PZE-101002919	R_B73	31	0	0	0	0	0
PZE-101004580	R_0001	0	246	0	0	0	0
PZE-101004580	R_0005	0	414	0	0	0	0
PZE-101004580	R_0007	0	193	0	0	0	0
PZE-101004580	R_0008	0	147	0	0	0	0
PZE-101004580	R_0010	0	5	0	0	0	0
PZE-101004580	R_0012	0	264	0	0	0	0
PZE-101004580	R_0014	0	212	0	0	0	0
PZE-101004580	R_0015	0	241	0	0	0	0
PZE-101004580	R_0016	0	50	0	0	0	0
PZE-101004580	R_0017	0	128	0	0	0	0
PZE-101004580	R_0021	0	424	0	0	0	0
PZE-101004580	R_0022	0	90	0	0	0	0
PZE-101004580	R_0023	0	124	0	0	0	0
PZE-101004580	R_0024	0	169	0	0	0	0
PZE-101004580	R_0025	0	94	0	0	0	0
PZE-101004580	R_0027	0	340	0	0	0	0
PZE-101004580	R_0029	0	47	0	0	0	0
PZE-101004580	R_0030	0	575	0	0	0	0
PZE-101004580	R_0031	0	206	0	0	0	0
PZE-101004580	R_0032	0	220	0	0	0	0
PZE-101004580	R_0033	0	48	0	0	0	0
PZE-101004580	R_0034	0	35	0	0	0	0
PZE-101004580	R_0035	0	56	0	0	0	0
PZE-101004580	R_0039	0	104	0	0	0	0
PZE-101004580	R_0040	0	253	0	0	0	0
PZE-101004580	R_0043	0	31	0	0	0	0
PZE-101004580	R_0044	0	29	0	0	0	0
PZE-101004580	R_0046	0	26	0	0	0	0
PZE-101004580	R_0048	0	49	0	0	0	0
PZE-101004580	R_0052	0	33	0	0	0	0
PZE-101004580	R_0054	0	261	0	0	0	0
PZE-101004580	R_0054_D	0	286	0	0	0	0
PZE-101004580	R_0057	0	10	0	0	0	0
PZE-101004580	R_0060	0	182	0	0	0	0
PZE-101004580	R_0061	0	141	0	0	0	0
PZE-101004580	R_0061_D	0	126	0	0	0	0
PZE-101004580	R_0063	0	8	0	0	0	0
PZE-101004580	R_0066	0	127	0	0	0	0
PZE-101004580	R_0066_D	0	63	0	0	0	0
PZE-101004580	R_0074	0	60	0	0	0	0
PZE-101004580	R_0075	0	9	0	0	0	0
PZE-101004580	R_0076	0	8	0	0	0	0
PZE-101004580	R_0077	0	11	0	0	0	0
PZE-101004580	R_0079	0	20	0	0	0	0
PZE-101004580	R_0262	0	96	0	0	0	0
PZE-101004580	R_0264	0	2	0	0	0	0
PZE-101004580	R_0265	0	5	0	0	0	0
PZE-101004580	R_0266	0	112	0	0	0	0
PZE-101004580	R_0267	0	81	0	0	0	0
PZE-101004580	R_0267_D	0	169	0	0	0	0
PZE-101004580	R_0269	0	269	0	0	0	0
PZE-101004580	R_0272	0	85	0	0	0	0
PZE-101004580	R_0275	0	81	0	0	0	0
PZE-101004580	R_0276	0	434	0	0	0	0
PZE-101004580	R_0281	0	21	0	0	0	0
PZE-101004580	R_0284	0	24	0	0	0	0
PZE-101004580	R_0287	0	96	0	0	0	0
PZE-101004580	R_0288	0	373	0	0	0	0
PZE-101004580	R_0288_D	0	78	0	0	0	0
PZE-101004580	R_0297	0	48	0	0	0	0
PZE-101004580	R_0297_D	0	131	0	0	0	0
PZE-101004580	R_0310	0	23	0	0	0	0
PZE-101004580	R_0311	0	23	0	0	0	0
PZE-101004580	R_0315	0	76	0	0	0	0
PZE-101004580	R_0315_D	0	122	0	0	0	0
PZE-101004580	R_0317	0	32	0	0	0	0
PZE-101004580	R_0317_D	0	137	0	0	0	0
PZE-101004580	R_0321	0	34	0	0	0	0
PZE-101004580	R_0322	0	50	0	0	0	0
PZE-101004580	R_0323	0	170	0	0	0	0
PZE-101004580	R_0328	0	24	0	0	0	0
PZE-101004580	R_0337	0	233	0	0	0	0
PZE-101004580	R_0341	0	43	0	0	0	0
PZE-101004580	R_0341_D	0	57	0	0	0	0
PZE-101004580	R_0345	0	135	0	0	0	0
PZE-101004580	R_0354	0	286	0	0	0	0
PZE-101004580	R_0355	0	35	0	0	0	0
PZE-101004580	R_0357	0	92	0	0	0	0
PZE-101004580	R_0360	0	1	0	0	0	0
PZE-101004580	R_0360_D	0	9	0	0	0	0
PZE-101004580	R_0364	0	28	0	0	0	0
PZE-101004580	R_0364_D	0	71	0	0	0	0
PZE-101004580	R_0365	0	2	0	0	0	0
PZE-101004580	R_0368	0	274	0	0	0	0
PZE-101004580	R_0369	0	1	0	0	0	0
PZE-101004580	R_0378	0	14	0	0	0	0
PZE-101004580	R_0379	0	35	0	0	0	0
PZE-101004580	R_0382	0	51	0	0	0	0
PZE-101004580	R_0383	0	132	0	0	0	0
PZE-101004580	R_0383_D	0	16	0	0	0	0
PZE-101004580	R_B73	0	40	0	0	0	0
PZE-101005765	R_0001	4902	0	0	0	0	0
PZE-101005765	R_0005	6032	0	0	0	0	0
PZE-101005765	R_0007	3936	0	0	0	0	0
PZE-101005765	R_0008	5059	0	0	0	0	0
PZE-101005765	R_0010	1688	0	6	0	0	0
PZE-101005765	R_0012	3565	0	2	0	0	0
PZE-101005765	R_0014	2455	0	0	0	0	0
PZE-101005765	R_0015	5476	0	0	0	0	0
PZE-101005765	R_0016	4402	0	12	0	0	0
PZE-101005765	R_0017	5945	0	14	0	0	0
PZE-101005765	R_0021	4711	0	12	0	0	0
PZE-101005765	R_0022	7071	0	0	0	0	0
PZE-101005765	R_0023	4374	0	2	0	0	0
PZE-101005765	R_0024	2535	0	0	0	0	0
PZE-101005765	R_0025	2403	0	0	0	0	0
PZE-101005765	R_0027	4325	0	0	0	0	0
PZE-101005765	R_0029	3852	0	0	0	0	0
PZE-101005765	R_0030	3094	0	1	0	0	0
PZE-101005765	R_0031	4528	0	7	0	0	0
PZE-101005765	R_0032	1465	0	0	0	0	0
PZE-101005765	R_0033	1096	0	0	0	0	0
PZE-101005765	R_0034	1142	0	0	0	0	0
PZE-101005765	R_0035	2960	0	0	0	0	0
PZE-101005765	R_0039	1640	0	2	0	0	0
PZE-101005765	R_0040	3570	0	0	0	0	0
PZE-101005765	R_0043	596	0	0	0	0	0
PZE-101005765	R_0044	1586	0	60	0	0	0
PZE-101005765	R_0046	1850	0	0	0	0	0
PZE-101005765	R_0048	4488	0	2	0	0	0
PZE-101005765	R_0052	923	0	0	0	0	0
PZE-101005765	R_0054	4232	0	0	0	0	0
PZE-101005765	R_0054_D	4140	0	0	0	0	0
PZE-101005765	R_0057	257	0	0	0	0	0
PZE-101005765	R_0060	4198	0	0	0	0	0
PZE-101005765	R_0061	2609	0	0	0	0	0
PZE-101005765	R_0061_D	1766	0	0	0	0	0
PZE-101005765	R_0063	542	0	0	0	0	0
PZE-101005765	R_0066	2738	0	0	0	0	0
PZE-101005765	R_0066_D	1609	0	3	0	0	0
PZE-101005765	R_0074	3543	0	0	0	0	0
PZE-101005765	R_0075	1247	0	0	0	0	0
PZE-101005765	R_0076	309	0	1	0	0	0
PZE-101005765	R_0077	296	0	0	0	0	0
PZE-101005765	R_0079	1347	0	0	0	0	0
PZE-101005765	R_0262	1766	0	0	0	0	0
PZE-101005765	R_0264	56	0	1	0	0	0
PZE-101005765	R_0265	753	0	0	0	0	0
PZE-101005765	R_0266	5327	0	1	0	0	0
PZE-101005765	R_0267	2907	0	11	0	0	0
PZE-101005765	R_0267_D	2755	0	0	0	0	0
PZE-101005765	R_0269	2342	0	0	0	0	0
PZE-101005765	R_0272	908	0	0	0	0	0
PZE-101005765	R_0275	1622	0	0	0	0	0
PZE-101005765	R_0276	3544	0	0	0	0	0
PZE-101005765	R_0281	2239	0	0	0	0	0
PZE-101005765	R_0284	1689	0	0	0	0	0
PZE-101005765	R_0287	2006	0	0	0	0	0
PZE-101005765	R_0288	3000	0	0	0	0	0
PZE-101005765	R_0288_D	455	0	0	0	0	0
PZE-101005765	R_0297	1894	0	0	0	0	0
PZE-101005765	R_0297_D	2422	0	2	0	0	0
PZE-101005765	R_0310	789	0	0	0	0	0
PZE-101005765	R_0311	657	0	0	0	0	0
PZE-101005765	R_0315	1197	0	0	0	0	0
PZE-101005765	R_0315_D	1824	0	0	0	0	0
PZE-101005765	R_0317	340	0	0	0	0	0
PZE-101005765	R_0317_D	1718	0	0	0	0	0
PZE-101005765	R_0321	2979	0	0	0	0	0
PZE-101005765	R_0322	529	0	0	0	0	0
PZE-101005765	R_0323	2296	0	0	0	0	0
PZE-101005765	R_0328	1117	0	1	0	0	0
PZE-101005765	R_0337	1914	0	22	0	0	0
PZE-101005765	R_0341	1430	0	0	0	0	0
PZE-101005765	R_0341_D	1856	0	3	0	0	0
PZE-101005765	R_0345	2177	0	1	0	0	0
PZE-101005765	R_0354	230	0	2931	0	0	0
PZE-101005765	R_0355	2333	0	0	0	0	0
PZE-101005765	R_0357	1582	0	0	0	0	0
PZE-101005765	R_0360	282	0	0	0	0	0
PZE-101005765	R_0360_D	2138	0	0	0	0	0
PZE-101005765	R_0364	748	0	0	0	0	0
PZE-101005765	R_0364_D	1000	0	0	0	0	0
PZE-101005765	R_0365	2547	0	0	0	0	0
PZE-101005765	R_0368	2075	0	0	0	0	0
PZE-101005765	R_0369	36	0	0	0	0	0
PZE-101005765	R_0378	1966	0	0	0	0	0
PZE-101005765	R_0379	672	0	0	0	0	0
PZE-101005765	R_0382	2869	0	0	0	0	0
PZE-101005765	R_0383	2216	0	0	0	0	0
PZE-101005765	R_0383_D	1001	0	0	0	0	0
PZE-101005765	R_B73	1251	0	0	0	0	0
PZE-101009528	R_0001	67	0	1569	0	0	0
PZE-101009528	R_0005	83	0	933	0	0	0
PZE-101009528	R_0007	1076	0	18	0	0	0
PZE-101009528	R_0008	57	0	673	0	0	0
PZE-101009528	R_0010	863	0	3	0	0	0
PZE-101009528	R_0012	790	0	0	0	0	0
PZE-101009528	R_0014	340	0	2	0	0	0
PZE-101009528	R_0015	801	0	0	0	0	0
PZE-101009528	R_0016	547	0	58	0	0	0
PZE-101009528	R_0017	140	0	1308	0	0	0
PZE-101009528	R_0021	61	0	1076	0	0	0
PZE-101009528	R_0022	1014	0	0	0	0	0
PZE-101009528	R_0023	160	0	895	0	0	0
PZE-101009528	R_0024	329	0	2	0	0	0
PZE-101009528	R_0025	66	0	376	0	0	0
PZE-101009528	R_0027	613	0	0	0	0	0
PZE-101009528	R_0029	57	0	538	0	0	0
PZE-101009528	R_0030	41	0	762	0	0	0
PZE-101009528	R_0031	506	0	1	0	0	0
PZE-101009528	R_0032	123	0	429	0	0	0
PZE-101009528	R_0033	11	0	155	0	0	0
PZE-101009528	R_0034	1	0	314	0	0	0
PZE-101009528	R_0035	777	0	0	0	0	0
PZE-101009528	R_0039	432	0	0	0	0	0
PZE-101009528	R_0040	12	0	1147	0	0	0
PZE-101009528	R_0043	23	0	123	0	0	0
PZE-101009528	R_0044	63	0	290	0	0	0
PZE-101009528	R_0046	439	0	0	0	0	0
PZE-101009528	R_0048	958	0	0	0	0	0
PZE-101009528	R_0052	107	0	1	0	0	0
PZE-101009528	R_0054	97	0	719	0	0	0
PZE-101009528	R_0054_D	138	0	887	0	0	0
PZE-101009528	R_0057	59	0	0	0	0	0
PZE-101009528	R_0060	117	0	880	0	0	0
PZE-101009528	R_0061	368	0	3	0	0	0
PZE-101009528	R_0061_D	233	0	0	0	0	0
PZE-101009528	R_0063	162	0	2	0	0	0
PZE-101009528	R_0066	113	0	775	0	0	0
PZE-101009528	R_0066_D	126	0	361	0	0	0
PZE-101009528	R_0074	14	0	595	0	0	0
PZE-101009528	R_0075	137	0	0	0	0	0
PZE-101009528	R_0076	59	0	0	0	0	0
PZE-101009528	R_0077	4	0	77	0	0	0
PZE-101009528	R_0079	371	0	0	0	0	0
PZE-101009528	R_0262	535	0	15	0	0	0
PZE-101009528	R_0264	3	0	13	0	0	0
PZE-101009528	R_0265	31	0	127	0	0	0
PZE-101009528	R_0266	980	0	0	0	0	0
PZE-101009528	R_0267	12	0	544	0	0	0
PZE-101009528	R_0267_D	87	0	529	0	0	0
PZE-101009528	R_0269	104	0	661	0	0	0
PZE-101009528	R_0272	137	0	0	0	0	0
PZE-101009528	R_0275	53	0	412	0	0	0
PZE-101009528	R_0276	484	0	0	0	0	0
PZE-101009528	R_0281	23	0	1022	0	0	0
PZE-101009528	R_0284	6	0	339	0	0	0
PZE-101009528	R_0287	525	0	0	0	0	0
PZE-101009528	R_0288	19	0	694	0	0	0
PZE-101009528	R_0288_D	9	0	130	0	0	0
PZE-101009528	R_0297	1	0	244	0	0	0
PZE-101009528	R_0297_D	144	0	643	0	0	0
PZE-101009528	R_0310	15	0	171	0	0	0
PZE-101009528	R_0311	8	0	55	0	0	0
PZE-101009528	R_0315	103	0	229	0	0	0
PZE-101009528	R_0315_D	48	0	398	0	0	0
PZE-101009528	R_0317	142	0	0	0	0	0
PZE-101009528	R_0317_D	226	0	15	0	0	0
PZE-101009528	R_0321	0	0	383	0	0	0
PZE-101009528	R_0322	16	0	0	0	0	0
PZE-101009528	R_0323	2	0	622	0	0	0
PZE-101009528	R_0328	167	0	4	0	0	0
PZE-101009528	R_0337	5	0	321	0	0	0
PZE-101009528	R_0341	224	0	1	0	0	0
PZE-101009528	R_0341_D	457	0	0	0	0	0
PZE-101009528	R_0345	283	0	0	0	0	0
PZE-101009528	R_0354	524	0	3	0	0	0
PZE-101009528	R_0355	100	0	592	0	0	0
PZE-101009528	R_0357	7	0	511	0	0	0
PZE-101009528	R_0360	1	0	67	0	0	0
PZE-101009528	R_0360_D	49	0	273	0	0	0
PZE-101009528	R_0364	11	0	243	0	0	0
PZE-101009528	R_0364_D	1	0	220	0	0	0
PZE-101009528	R_0365	0	0	492	0	0	0
PZE-101009528	R_0368	53	0	708	0	0	0
PZE-101009528	R_0369	15	0	0	0	0	0
PZE-101009528	R_0378	346	0	1	0	0	0
PZE-101009528	R_0379	137	0	8	0	0	0
PZE-101009528	R_0382	75	0	696	0	0	0
PZE-101009528	R_0383	232	0	42	0	0	0
PZE-101009528	R_0383_D	133	0	9	0	0	0
PZE-101009528	R_B73	248	0	4	0	0	0
PZE-101011048	R_0001	1256	0	1	0	0	0
PZE-101011048	R_0005	1028	0	27	0	0	0
PZE-101011048	R_0007	517	0	1434	0	0	0
PZE-101011048	R_0008	991	0	12	0	0	0
PZE-101011048	R_0010	141	0	632	0	0	0
PZE-101011048	R_0012	1033	0	50	0	0	0
PZE-101011048	R_0014	248	0	1013	0	0	0
PZE-101011048	R_0015	286	0	2389	0	0	0
PZE-101011048	R_0016	502	0	1825	0	0	0
PZE-101011048	R_0017	1282	0	12	0	0	0
PZE-101011048	R_0021	1474	0	69	0	0	0
PZE-101011048	R_0022	683	0	1389	0	0	0
PZE-101011048	R_0023	1085	0	5	0	0	0
PZE-101011048	R_0024	102	0	1397	0	0	0
PZE-101011048	R_0025	559	0	66	0	0	0
PZE-101011048	R_0027	356	0	1289	0	0	0
PZE-101011048	R_0029	1061	0	111	0	0	0
PZE-101011048	R_0030	757	0	46	0	0	0
PZE-101011048	R_0031	227	0	1474	0	0	0
PZE-101011048	R_0032	669	0	3	0	0	0
PZE-101011048	R_0033	154	0	0	0	0	0
PZE-101011048	R_0034	427	0	38	0	0	0
PZE-101011048	R_0035	308	0	1125	0	0	0
PZE-101011048	R_0039	245	0	896	0	0	0
PZE-101011048	R_0040	701	0	43	0	0	0
PZE-101011048	R_0043	140	0	0	0	0	0
PZE-101011048	R_0044	138	0	0	0	0	0
PZE-101011048	R_0046	245	0	593	0	0	0
PZE-101011048	R_0048	339	0	1774	0	0	0
PZE-101011048	R_0052	143	0	272	0	0	0
PZE-101011048	R_0054	775	0	41	0	0	0
PZE-101011048	R_0054_D	1065	0	42	0	0	0
PZE-101011048	R_0057	44	0	1	0	0	0
PZE-101011048	R_0060	1323	0	95	0	0	0
PZE-101011048	R_0061	105	0	783	0	0	0
PZE-101011048	R_0061_D	125	0	444	0	0	0
PZE-101011048	R_0063	60	0	225	0	0	0
PZE-101011048	R_0066	741	0	55	0	0	0
PZE-101011048	R_0066_D	461	0	37	0	0	0
PZE-101011048	R_0074	680	0	89	0	0	0
PZE-101011048	R_0075	35	0	426	0	0	0
PZE-101011048	R_0076	22	0	116	0	0	0
PZE-101011048	R_0077	69	0	0	0	0	0
PZE-101011048	R_0079	128	0	683	0	0	0
PZE-101011048	R_0262	126	0	849	0	0	0
PZE-101011048	R_0264	19	0	1	0	0	0
PZE-101011048	R_0265	118	0	1	0	0	0
PZE-101011048	R_0266	419	0	2280	0	0	0
PZE-101011048	R_0267	702	0	7	0	0	0
PZE-101011048	R_0267_D	888	0	70	0	0	0
PZE-101011048	R_0269	273	0	102	0	0	0
PZE-101011048	R_0272	33	0	120	0	0	0
PZE-101011048	R_0275	232	0	54	0	0	0
PZE-101011048	R_0276	335	0	1421	0	0	0
PZE-101011048	R_0281	430	0	23	0	0	0
PZE-101011048	R_0284	459	0	12	0	0	0
PZE-101011048	R_0287	154	0	1155	0	0	0
PZE-101011048	R_0288	463	0	82	0	0	0
PZE-101011048	R_0288_D	98	0	27	0	0	0
PZE-101011048	R_0297	281	0	2	0	0	0
PZE-101011048	R_0297_D	141	0	29	0	0	0
PZE-101011048	R_0310	50	0	33	0	0	0
PZE-101011048	R_0311	103	0	1	0	0	0
PZE-101011048	R_0315	230	0	0	0	0	0
PZE-101011048	R_0315_D	460	0	23	0	0	0
PZE-101011048	R_0317	131	0	3	0	0	0
PZE-101011048	R_0317_D	541	0	78	0	0	0
PZE-101011048	R_0321	509	0	7	0	0	0
PZE-101011048	R_0322	51	0	247	0	0	0
PZE-101011048	R_0323	495	0	0	0	0	0
PZE-101011048	R_0328	37	0	307	0	0	0
PZE-101011048	R_0337	118	0	763	0	0	0
PZE-101011048	R_0341	180	0	613	0	0	0
PZE-101011048	R_0341_D	159	0	577	0	0	0
PZE-101011048	R_0345	184	0	544	0	0	0
PZE-101011048	R_0354	320	0	925	0	0	0
PZE-101011048	R_0355	446	0	18	0	0	0
PZE-101011048	R_0357	271	0	11	0	0	0
PZE-101011048	R_0360	30	0	6	0	0	0
PZE-101011048	R_0360_D	384	0	2	0	0	0
PZE-101011048	R_0364	207	0	15	0	0	0
PZE-101011048	R_0364_D	213	0	1	0	0	0
PZE-101011048	R_0365	327	0	0	0	0	0
PZE-101011048	R_0368	228	0	34	0	0	0
PZE-101011048	R_0369	4	0	9	0	0	0
PZE-101011048	R_0378	125	0	633	0	0	0
PZE-101011048	R_0379	47	0	280	0	0	0
PZE-101011048	R_0382	817	0	14	0	0	0
PZE-101011048	R_0383	351	0	847	0	0	0
PZE-101011048	R_0383_D	158	0	312	0	0	0
PZE-101011048	R_B73	109	0	483	0	0	0
PZE-101013713	R_0001	160	0	0	0	0	0
PZE-101013713	R_0005	28	0	1	0	0	0
PZE-101013713	R_0007	141	0	5	0	0	0
PZE-101013713	R_0008	183	0	0	0	0	0
PZE-101013713	R_0010	96	0	0	0	0	0
PZE-101013713	R_0012	1	0	0	0	0	0
PZE-101013713	R_0014	60	0	0	0	0	0
PZE-101013713	R_0015	196	0	32	0	0	0
PZE-101013713	R_0016	220	0	0	0	0	0
PZE-101013713	R_0017	54	0	0	0	0	0
PZE-101013713	R_0021	224	0	0	0	0	0
PZE-101013713	R_0022	382	0	0	0	0	0
PZE-101013713	R_0023	24	0	0	0	0	0
PZE-101013713	R_0024	178	0	0	0	0	0
PZE-101013713	R_0025	83	0	0	0	0	0
PZE-101013713	R_0027	492	0	0	0	0	0
PZE-101013713	R_0029	74	0	0	0	0	0
PZE-101013713	R_0030	158	0	18	0	0	0
PZE-101013713	R_0031	386	0	0	0	0	0
PZE-101013713	R_0032	21	0	0	0	0	0
PZE-101013713	R_0033	43	0	0	0	0	0
PZE-101013713	R_0034	30	0	0	0	0	0
PZE-101013713	R_0035	67	0	0	0	0	0
PZE-101013713	R_0039	123	0	2	0	0	0
PZE-101013713	R_0040	198	0	0	0	0	0
PZE-101013713	R_0043	14	0	0	0	0	0
PZE-101013713	R_0044	2	0	0	0	0	0
PZE-101013713	R_0046	184	0	0	0	0	0
PZE-101013713	R_0048	96	0	1	0	0	0
PZE-101013713	R_0052	26	0	0	0	0	0
PZE-101013713	R_0054	106	0	1	0	0	0
PZE-101013713	R_0054_D	75	0	0	0	0	0
PZE-101013713	R_0057	14	0	0	0	0	0
PZE-101013713	R_0060	91	0	0	0	0	0
PZE-101013713	R_0061	181	0	0	0	0	0
PZE-101013713	R_0061_D	112	0	0	0	0	0
PZE-101013713	R_0063	51	0	0	0	0	0
PZE-101013713	R_0066	92	0	0	0	0	0
PZE-101013713	R_0074	62	0	0	0	0	0
PZE-101013713	R_0075	103	0	14	0	0	0
PZE-101013713	R_0076	11	0	1	0	0	0
PZE-101013713	R_0077	6	0	0	0	0	0
PZE-101013713	R_0079	170	0	1	0	0	0
PZE-101013713	R_0262	37	0	0	0	0	0
PZE-101013713	R_0264	1	0	0	0	0	0
PZE-101013713	R_0266	412	0	0	0	0	0
PZE-101013713	R_0267	28	0	0	0	0	0
PZE-101013713	R_0267_D	18	0	0	0	0	0
PZE-101013713	R_0269	46	0	0	0	0	0
PZE-101013713	R_0272	4	0	0	0	0	0
PZE-101013713	R_0275	103	0	14	0	0	0
PZE-101013713	R_0276	318	0	13	0	0	0
PZE-101013713	R_0281	142	0	0	0	0	0
PZE-101013713	R_0284	49	0	0	0	0	0
PZE-101013713	R_0287	61	0	0	0	0	0
PZE-101013713	R_0288	55	0	0	0	0	0
PZE-101013713	R_0288_D	15	0	0	0	0	0
PZE-101013713	R_0297	65	0	0	0	0	0
PZE-101013713	R_0297_D	43	0	0	0	0	0
PZE-101013713	R_0310	1	0	0	0	0	0
PZE-101013713	R_0311	48	0	0	0	0	0
PZE-101013713	R_0315	55	0	0	0	0	0
PZE-101013713	R_0315_D	65	0	0	0	0	0
PZE-101013713	R_0317	19	0	0	0	0	0
PZE-101013713	R_0317_D	25	0	0	0	0	0
PZE-101013713	R_0321	175	0	0	0	0	0
PZE-101013713	R_0322	18	0	0	0	0	0
PZE-101013713	R_0323	1	0	0	0	0	0
PZE-101013713	R_0328	56	0	1	0	0	0
PZE-101013713	R_0337	24	0	0	0	0	0
PZE-101013713	R_0341	56	0	0	0	0	0
PZE-101013713	R_0341_D	66	0	0	0	0	0
PZE-101013713	R_0345	208	0	0	0	0	0
PZE-101013713	R_0354	137	0	0	0	0	0
PZE-101013713	R_0355	119	0	0	0	0	0
PZE-101013713	R_0357	7	0	0	0	0	0
PZE-101013713	R_0360	6	0	0	0	0	0
PZE-101013713	R_0360_D	146	0	0	0	0	0
PZE-101013713	R_0364	4	0	0	0	0	0
PZE-101013713	R_0364_D	8	0	0	0	0	0
PZE-101013713	R_0365	66	0	0	0	0	0
PZE-101013713	R_0369	1	0	0	0	0	0
PZE-101013713	R_0378	70	0	0	0	0	0
PZE-101013713	R_0379	3	0	0	0	0	0
PZE-101013713	R_0382	54	0	0	0	0	0
PZE-101013713	R_0383	77	0	0	0	0	0
PZE-101013713	R_0383_D	82	0	0	0	0	0
PZE-101013713	R_B73	25	0	0	0	0	0
PZE-101016495	R_0001	660	0	0	0	0	0
PZE-101016495	R_0005	707	0	0	0	0	0
PZE-101016495	R_0007	160	0	346	0	0	0
PZE-101016495	R_0008	262	0	0	0	0	0
PZE-101016495	R_0010	62	0	0	0	0	0
PZE-101016495	R_0012	317	0	0	0	0	0
PZE-101016495	R_0014	74	0	0	0	0	0
PZE-101016495	R_0015	149	0	0	0	0	0
PZE-101016495	R_0016	458	0	0	0	0	0
PZE-101016495	R_0017	582	0	0	0	0	0
PZE-101016495	R_0021	423	0	0	0	0	0
PZE-101016495	R_0022	532	0	0	0	0	0
PZE-101016495	R_0023	321	0	0	0	0	0
PZE-101016495	R_0024	214	0	0	0	0	0
PZE-101016495	R_0025	230	0	0	0	0	0
PZE-101016495	R_0027	167	0	0	0	0	0
PZE-101016495	R_0029	227	0	0	0	0	0
PZE-101016495	R_0030	312	0	0	0	0	0
PZE-101016495	R_0031	547	0	1	0	0	0
PZE-101016495	R_0032	179	0	0	0	0	0
PZE-101016495	R_0033	95	0	0	0	0	0
PZE-101016495	R_0034	273	0	0	0	0	0
PZE-101016495	R_0035	266	0	0	0	0	0
PZE-101016495	R_0039	291	0	0	0	0	0
PZE-101016495	R_0040	116	0	0	0	0	0
PZE-101016495	R_0043	92	0	0	0	0	0
PZE-101016495	R_0044	198	0	0	0	0	0
PZE-101016495	R_0046	198	0	0	0	0	0
PZE-101016495	R_0048	305	0	0	0	0	0
PZE-101016495	R_0052	155	0	0	0	0	0
PZE-101016495	R_0054	552	0	0	0	0	0
PZE-101016495	R_0054_D	350	0	0	0	0	0
PZE-101016495	R_0057	41	0	0	0	0	0
PZE-101016495	R_0060	245	0	0	0	0	0
PZE-101016495	R_0061	116	0	0	0	0	0
PZE-101016495	R_0061_D	268	0	0	0	0	0
PZE-101016495	R_0063	38	0	0	0	0	0
PZE-101016495	R_0066	151	0	0	0	0	0
PZE-101016495	R_0066_D	88	0	0	0	0	0
PZE-101016495	R_0074	272	0	0	0	0	0
PZE-101016495	R_0075	105	0	0	0	0	0
PZE-101016495	R_0076	37	0	0	0	0	0
PZE-101016495	R_0077	27	0	0	0	0	0
PZE-101016495	R_0079	104	0	0	0	0	0
PZE-101016495	R_0262	185	0	0	0	0	0
PZE-101016495	R_0264	10	0	0	0	0	0
PZE-101016495	R_0265	73	0	0	0	0	0
PZE-101016495	R_0266	364	0	0	0	0	0
PZE-101016495	R_0267	28	0	0	0	0	0
PZE-101016495	R_0267_D	153	0	0	0	0	0
PZE-101016495	R_0269	137	0	0	0	0	0
PZE-101016495	R_0272	77	0	0	0	0	0
PZE-101016495	R_0275	26	0	0	0	0	0
PZE-101016495	R_0276	343	0	0	0	0	0
PZE-101016495	R_0281	301	0	0	0	0	0
PZE-101016495	R_0284	314	0	0	0	0	0
PZE-101016495	R_0287	241	0	0	0	0	0
PZE-101016495	R_0288	248	0	0	0	0	0
PZE-101016495	R_0288_D	22	0	0	0	0	0
PZE-101016495	R_0297	513	0	0	0	0	0
PZE-101016495	R_0297_D	113	0	0	0	0	0
PZE-101016495	R_0310	80	0	0	0	0	0
PZE-101016495	R_0311	39	0	0	0	0	0
PZE-101016495	R_0315	41	0	0	0	0	0
PZE-101016495	R_0315_D	182	0	0	0	0	0
PZE-101016495	R_0317	30	0	0	0	0	0
PZE-101016495	R_0317_D	155	0	0	0	0	0
PZE-101016495	R_0321	223	0	0	0	0	0
PZE-101016495	R_0322	56	0	0	0	0	0
PZE-101016495	R_0323	176	0	0	0	0	0
PZE-101016495	R_0328	61	0	0	0	0	0
PZE-101016495	R_0337	199	0	2	0	0	0
PZE-101016495	R_0341	58	0	0	0	0	0
PZE-101016495	R_0341_D	134	0	0	0	0	0
PZE-101016495	R_0345	242	0	0	0	0	0
PZE-101016495	R_0354	386	0	0	0	0	0
PZE-101016495	R_0355	93	0	0	0	0	0
PZE-101016495	R_0357	113	0	0	0	0	0
PZE-101016495	R_0360	16	0	0	0	0	0
PZE-101016495	R_0360_D	161	0	0	0	0	0
PZE-101016495	R_0364	52	0	0	0	0	0
PZE-101016495	R_0364_D	23	0	0	0	0	0
PZE-101016495	R_0365	59	0	0	0	0	0
PZE-101016495	R_0368	54	0	0	0	0	0
PZE-101016495	R_0369	5	0	0	0	0	0
PZE-101016495	R_0378	424	0	0	0	0	0
PZE-101016495	R_0379	115	0	0	0	0	0
PZE-101016495	R_0382	313	0	0	0	0	0
PZE-101016495	R_0383	224	0	0	0	0	0
PZE-101016495	R_0383_D	55	0	0	0	0	0
PZE-101016495	R_B73	165	0	0	0	0	0
PZE-101016971	R_0001	0	602	0	0	0	0
PZE-101016971	R_0005	0	1297	0	0	0	0
PZE-101016971	R_0007	0	466	0	0	0	0
PZE-101016971	R_0008	0	778	0	0	0	0
PZE-101016971	R_0010	0	487	0	0	0	0
PZE-101016971	R_0012	0	514	0	0	0	0
PZE-101016971	R_0014	0	264	0	0	0	0
PZE-101016971	R_0015	0	741	0	0	0	0
PZE-101016971	R_0016	0	497	0	0	0	0
PZE-101016971	R_0017	0	938	0	0	0	0
PZE-101016971	R_0021	0	903	0	0	0	0
PZE-101016971	R_0022	1	1026	0	0	0	0
PZE-101016971	R_0023	0	754	0	0	0	0
PZE-101016971	R_0024	0	469	0	0	0	0
PZE-101016971	R_0025	0	344	0	0	0	0
PZE-101016971	R_0027	0	519	0	0	0	0
PZE-101016971	R_0029	0	653	0	0	0	0
PZE-101016971	R_0030	0	619	0	0	0	0
PZE-101016971	R_0031	0	466	0	0	0	0
PZE-101016971	R_0032	0	244	0	0	0	0
PZE-101016971	R_0033	0	261	0	0	0	0
PZE-101016971	R_0034	0	212	0	0	0	0
PZE-101016971	R_0035	0	587	0	0	0	0
PZE-101016971	R_0039	0	431	0	0	0	0
PZE-101016971	R_0040	0	704	0	0	0	0
PZE-101016971	R_0043	0	56	0	0	0	0
PZE-101016971	R_0044	0	452	0	0	0	0
PZE-101016971	R_0046	0	399	0	0	0	0
PZE-101016971	R_0048	0	635	0	0	0	0
PZE-101016971	R_0052	0	170	0	0	0	0
PZE-101016971	R_0054	0	471	0	0	0	0
PZE-101016971	R_0054_D	0	667	0	0	0	0
PZE-101016971	R_0057	0	29	0	0	0	0
PZE-101016971	R_0060	0	615	0	0	0	0
PZE-101016971	R_0061	0	289	0	0	0	0
PZE-101016971	R_0061_D	0	328	0	0	0	0
PZE-101016971	R_0063	0	106	0	0	0	0
PZE-101016971	R_0066	0	458	0	0	0	0
PZE-101016971	R_0066_D	0	275	0	0	0	0
PZE-101016971	R_0074	0	717	0	0	0	0
PZE-101016971	R_0075	0	99	0	0	0	0
PZE-101016971	R_0076	0	50	0	0	0	0
PZE-101016971	R_0077	0	31	0	0	0	0
PZE-101016971	R_0079	0	188	0	0	0	0
PZE-101016971	R_0262	0	309	0	0	0	0
PZE-101016971	R_0264	0	9	0	0	0	0
PZE-101016971	R_0265	0	92	0	0	0	0
PZE-101016971	R_0266	0	789	0	0	0	0
PZE-101016971	R_0267	0	405	0	0	0	0
PZE-101016971	R_0267_D	0	431	0	0	0	0
PZE-101016971	R_0269	0	306	0	0	0	0
PZE-101016971	R_0272	0	116	0	0	0	0
PZE-101016971	R_0275	0	808	0	0	0	0
PZE-101016971	R_0276	0	586	0	0	0	0
PZE-101016971	R_0281	0	249	0	0	0	0
PZE-101016971	R_0284	0	107	0	0	0	0
PZE-101016971	R_0287	0	330	0	0	0	0
PZE-101016971	R_0288	1	584	0	0	0	0
PZE-101016971	R_0288_D	0	99	0	0	0	0
PZE-101016971	R_0297	0	123	0	0	0	0
PZE-101016971	R_0297_D	0	319	0	0	0	0
PZE-101016971	R_0310	3	51	0	0	0	0
PZE-101016971	R_0311	0	101	0	0	0	0
PZE-101016971	R_0315	0	262	0	0	0	0
PZE-101016971	R_0315_D	0	307	0	0	0	0
PZE-101016971	R_0317	0	118	0	0	0	0
PZE-101016971	R_0317_D	0	405	0	0	0	0
PZE-101016971	R_0321	0	148	0	0	0	0
PZE-101016971	R_0322	0	150	0	0	0	0
PZE-101016971	R_0323	0	757	0	0	0	0
PZE-101016971	R_0328	0	199	0	0	0	0
PZE-101016971	R_0337	0	287	0	0	0	0
PZE-101016971	R_0341	0	265	0	0	0	0
PZE-101016971	R_0341_D	0	242	0	0	0	0
PZE-101016971	R_0345	0	276	0	0	0	0
PZE-101016971	R_0354	0	359	0	0	0	0
PZE-101016971	R_0355	0	513	0	0	0	0
PZE-101016971	R_0357	0	296	0	0	0	0
PZE-101016971	R_0360	0	36	0	0	0	0
PZE-101016971	R_0360_D	0	176	0	0	0	0
PZE-101016971	R_0364	0	52	0	0	0	0
PZE-101016971	R_0364_D	0	198	0	0	0	0
PZE-101016971	R_0365	0	458	0	0	0	0
PZE-101016971	R_0368	0	407	0	0	0	0
PZE-101016971	R_0369	0	4	0	0	0	0
PZE-101016971	R_0378	0	208	0	0	0	0
PZE-101016971	R_0379	0	66	0	0	0	0
PZE-101016971	R_0382	0	521	0	0	0	0
PZE-101016971	R_0383	0	401	0	0	0	0
PZE-101016971	R_0383_D	0	181	0	0	0	0
PZE-101016971	R_B73	0	211	0	0	0	0
PZE-101017779	R_0005	0	0	3	0	0	0
PZE-101017779	R_0015	5	0	0	0	0	0
PZE-101017779	R_0016	18	0	0	0	0	0
PZE-101017779	R_0021	2	0	0	0	0	0
PZE-101017779	R_0023	1	0	0	0	0	0
PZE-101017779	R_0024	36	0	0	0	0	0
PZE-101017779	R_0027	2	0	0	0	0	0
PZE-101017779	R_0030	20	0	0	0	0	0
PZE-101017779	R_0035	1	0	0	0	0	0
PZE-101017779	R_0039	40	0	0	0	0	0
PZE-101017779	R_0043	1	0	0	0	0	0
PZE-101017779	R_0046	7	0	0	0	0	0
PZE-101017779	R_0048	3	0	7	0	0	0
PZE-101017779	R_0057	0	0	6	0	0	0
PZE-101017779	R_0061	2	0	0	0	0	0
PZE-101017779	R_0063	1	0	0	0	0	0
PZE-101017779	R_0066	0	0	8	0	0	0
PZE-101017779	R_0075	15	0	0	0	0	0
PZE-101017779	R_0079	1	0	0	0	0	0
PZE-101017779	R_0267_D	0	0	22	0	0	0
PZE-101017779	R_0284	0	0	1	0	0	0
PZE-101017779	R_0288	20	0	0	0	0	0
PZE-101017779	R_0288_D	13	0	0	0	0	0
PZE-101017779	R_0297_D	0	0	15	0	0	0
PZE-101017779	R_0315	3	0	0	0	0	0
PZE-101017779	R_0322	18	0	0	0	0	0
PZE-101017779	R_0341	35	0	0	0	0	0
PZE-101017779	R_0341_D	32	0	0	0	0	0
PZE-101017779	R_0345	0	0	1	0	0	0
PZE-101017779	R_0360	0	0	11	0	0	0
PZE-101017779	R_0365	0	0	1	0	0	0
PZE-101017779	R_0383	38	0	0	0	0	0
PZE-101019728	R_0001	0	640	0	0	0	0
PZE-101019728	R_0005	0	414	0	0	0	0
PZE-101019728	R_0007	0	176	0	0	0	0
PZE-101019728	R_0008	0	561	0	0	0	0
PZE-101019728	R_0010	0	117	0	0	0	0
PZE-101019728	R_0012	0	250	0	0	0	0
PZE-101019728	R_0014	0	94	0	0	0	0
PZE-101019728	R_0015	0	674	0	0	0	0
PZE-101019728	R_0016	0	441	0	0	0	0
PZE-101019728	R_0017	0	484	0	0	0	0
PZE-101019728	R_0021	0	140	0	0	0	0
PZE-101019728	R_0022	0	235	0	0	0	0
PZE-101019728	R_0023	0	628	0	0	0	0
PZE-101019728	R_0024	0	203	0	0	0	0
PZE-101019728	R_0025	0	137	0	0	0	0
PZE-101019728	R_0027	0	304	0	0	0	0
PZE-101019728	R_0029	0	468	0	0	0	0
PZE-101019728	R_0030	0	511	0	0	0	0
PZE-101019728	R_0031	0	341	0	0	0	0
PZE-101019728	R_0032	0	369	0	0	0	0
PZE-101019728	R_0033	0	160	0	0	0	0
PZE-101019728	R_0034	0	90	0	0	0	0
PZE-101019728	R_0035	0	385	0	0	0	0
PZE-101019728	R_0039	0	73	0	0	0	0
PZE-101019728	R_0040	0	502	0	0	0	0
PZE-101019728	R_0043	0	62	0	0	0	0
PZE-101019728	R_0044	0	42	0	0	0	0
PZE-101019728	R_0046	0	146	0	0	0	0
PZE-101019728	R_0048	0	801	0	0	0	0
PZE-101019728	R_0052	0	133	0	0	0	0
PZE-101019728	R_0054	0	300	0	0	0	0
PZE-101019728	R_0054_D	0	343	0	0	0	0
PZE-101019728	R_0057	0	12	0	0	0	0
PZE-101019728	R_0060	0	439	0	0	0	0
PZE-101019728	R_0061	0	179	0	0	0	0
PZE-101019728	R_0061_D	0	268	0	0	0	0
PZE-101019728	R_0063	0	129	0	0	0	0
PZE-101019728	R_0066	0	91	0	0	0	0
PZE-101019728	R_0066_D	0	134	0	0	0	0
PZE-101019728	R_0074	0	446	0	0	0	0
PZE-101019728	R_0075	0	93	0	0	0	0
PZE-101019728	R_0076	0	15	0	0	0	0
PZE-101019728	R_0077	0	40	0	0	0	0
PZE-101019728	R_0079	0	190	0	0	0	0
PZE-101019728	R_0262	0	76	0	0	0	0
PZE-101019728	R_0264	0	5	0	0	0	0
PZE-101019728	R_0265	0	39	0	0	0	0
PZE-101019728	R_0266	0	152	0	0	0	0
PZE-101019728	R_0267	0	285	0	0	0	0
PZE-101019728	R_0267_D	0	328	0	0	0	0
PZE-101019728	R_0269	0	297	0	0	0	0
PZE-101019728	R_0272	0	17	0	0	0	0
PZE-101019728	R_0275	0	112	0	0	0	0
PZE-101019728	R_0276	0	352	0	0	0	0
PZE-101019728	R_0281	0	183	0	0	0	0
PZE-101019728	R_0284	0	110	0	0	0	0
PZE-101019728	R_0287	0	111	0	0	0	0
PZE-101019728	R_0288	0	167	0	0	0	0
PZE-101019728	R_0288_D	0	74	0	0	0	0
PZE-101019728	R_0297	0	150	0	0	0	0
PZE-101019728	R_0297_D	0	264	0	0	0	0
PZE-101019728	R_0310	0	46	0	0	0	0
PZE-101019728	R_0311	0	59	0	0	0	0
PZE-101019728	R_0315	0	173	0	0	0	0
PZE-101019728	R_0315_D	0	162	0	0	0	0
PZE-101019728	R_0317	0	34	0	0	0	0
PZE-101019728	R_0317_D	0	207	0	0	0	0
PZE-101019728	R_0321	0	175	0	0	0	0
PZE-101019728	R_0322	0	134	0	0	0	0
PZE-101019728	R_0323	0	281	0	0	0	0
PZE-101019728	R_0328	0	69	0	0	0	0
PZE-101019728	R_0337	0	320	0	0	0	0
PZE-101019728	R_0341	0	290	0	0	0	0
PZE-101019728	R_0341_D	0	109	0	0	0	0
PZE-101019728	R_0345	0	113	0	0	0	0
PZE-101019728	R_0354	0	74	0	0	0	0
PZE-101019728	R_0355	0	95	0	0	0	0
PZE-101019728	R_0357	0	247	0	0	0	0
PZE-101019728	R_0360	0	29	0	0	0	0
PZE-101019728	R_0360_D	0	314	0	0	0	0
PZE-101019728	R_0364	0	87	0	0	0	0
PZE-101019728	R_0364_D	0	29	0	0	0	0
PZE-101019728	R_0365	0	169	0	0	0	0
PZE-101019728	R_0368	0	248	0	0	0	0
PZE-101019728	R_0369	0	7	0	0	0	0
PZE-101019728	R_0378	0	61	0	0	0	0
PZE-101019728	R_0379	0	10	0	0	0	0
PZE-101019728	R_0382	0	139	0	0	0	0
PZE-101019728	R_0383	0	317	0	0	0	0
PZE-101019728	R_0383_D	0	122	0	0	0	0
PZE-101019728	R_B73	0	143	0	0	0	0
PZE-101024779	R_0001	0	0	283	0	0	0
PZE-101024779	R_0005	0	0	227	0	0	0
PZE-101024779	R_0007	0	0	273	0	0	0
PZE-101024779	R_0008	0	0	260	0	0	0
PZE-101024779	R_0010	0	0	43	0	0	0
PZE-101024779	R_0012	0	0	225	0	0	0
PZE-101024779	R_0014	0	0	64	0	0	0
PZE-101024779	R_0015	0	0	120	0	0	0
PZE-101024779	R_0016	0	0	265	0	0	0
PZE-101024779	R_0017	0	0	308	0	0	0
PZE-101024779	R_0021	0	0	191	0	0	0
PZE-101024779	R_0022	0	0	286	0	0	0
PZE-101024779	R_0023	0	0	36	0	0	0
PZE-101024779	R_0024	0	0	142	0	0	0
PZE-101024779	R_0025	0	0	49	0	0	0
PZE-101024779	R_0027	0	0	57	0	0	0
PZE-101024779	R_0029	0	0	80	0	0	0
PZE-101024779	R_0030	0	0	225	0	0	0
PZE-101024779	R_0031	0	0	59	0	0	0
PZE-101024779	R_0032	0	0	139	0	0	0
PZE-101024779	R_0033	0	0	33	0	0	0
PZE-101024779	R_0034	0	0	53	0	0	0
PZE-101024779	R_0035	0	0	178	0	0	0
PZE-101024779	R_0039	0	0	15	0	0	0
PZE-101024779	R_0040	0	0	157	0	0	0
PZE-101024779	R_0043	0	0	22	0	0	0
PZE-101024779	R_0044	0	0	115	0	0	0
PZE-101024779	R_0046	0	0	72	0	0	0
PZE-101024779	R_0048	0	0	303	0	0	0
PZE-101024779	R_0052	0	0	16	0	0	0
PZE-101024779	R_0054	0	0	146	0	0	0
PZE-101024779	R_0054_D	0	0	117	0	0	0
PZE-101024779	R_0057	0	0	5	0	0	0
PZE-101024779	R_0060	0	0	119	0	0	0
PZE-101024779	R_0061	0	0	46	0	0	0
PZE-101024779	R_0061_D	0	0	31	0	0	0
PZE-101024779	R_0063	0	0	37	0	0	0
PZE-101024779	R_0066	0	0	147	0	0	0
PZE-101024779	R_0066_D	0	0	84	0	0	0
PZE-101024779	R_0074	0	0	166	0	0	0
PZE-101024779	R_0075	0	0	66	0	0	0
PZE-101024779	R_0076	0	0	17	0	0	0
PZE-101024779	R_0077	0	0	11	0	0	0
PZE-101024779	R_0079	0	0	39	0	0	0
PZE-101024779	R_0262	0	0	109	0	0	0
PZE-101024779	R_0264	0	0	1	0	0	0
PZE-101024779	R_0265	0	0	27	0	0	0
PZE-101024779	R_0266	0	0	97	0	0	0
PZE-101024779	R_0267	0	0	167	0	0	0
PZE-101024779	R_0267_D	0	0	218	0	0	0
PZE-101024779	R_0269	0	0	24	0	0	0
PZE-101024779	R_0272	0	0	22	0	0	0
PZE-101024779	R_0275	0	0	38	0	0	0
PZE-101024779	R_0276	0	0	93	0	0	0
PZE-101024779	R_0281	0	0	143	0	0	0
PZE-101024779	R_0284	0	0	92	0	0	0
PZE-101024779	R_0287	0	0	153	0	0	0
PZE-101024779	R_0288	0	0	50	0	0	0
PZE-101024779	R_0288_D	0	0	20	0	0	0
PZE-101024779	R_0297	0	0	62	0	0	0
PZE-101024779	R_0297_D	0	0	93	0	0	0
PZE-101024779	R_0310	0	0	4	0	0	0
PZE-101024779	R_0311	0	0	16	0	0	0
PZE-101024779	R_0315	0	0	95	0	0	0
PZE-101024779	R_0315_D	0	0	83	0	0	0
PZE-101024779	R_0317	0	0	42	0	0	0
PZE-101024779	R_0317_D	0	0	61	0	0	0
PZE-101024779	R_0321	0	0	56	0	0	0
PZE-101024779	R_0322	0	0	45	0	0	0
PZE-101024779	R_0323	0	0	72	0	0	0
PZE-101024779	R_0328	0	0	60	0	0	0
PZE-101024779	R_0337	0	0	78	0	0	0
PZE-101024779	R_0341	0	0	35	0	0	0
PZE-101024779	R_0341_D	1	0	36	0	0	0
PZE-101024779	R_0345	0	0	82	0	0	0
PZE-101024779	R_0354	0	0	156	0	0	0
PZE-101024779	R_0355	0	0	47	0	0	0
PZE-101024779	R_0357	0	0	78	0	0	0
PZE-101024779	R_0360	0	0	32	0	0	0
PZE-101024779	R_0360_D	0	0	75	0	0	0
PZE-101024779	R_0364	0	0	13	0	0	0
PZE-101024779	R_0364_D	0	0	30	0	0	0
PZE-101024779	R_0365	0	0	42	0	0	0
PZE-101024779	R_0368	0	0	174	0	0	0
PZE-101024779	R_0378	0	0	65	0	0	0
PZE-101024779	R_0379	0	0	54	0	0	0
PZE-101024779	R_0382	0	0	130	0	0	0
PZE-101024779	R_0383	0	0	90	0	0	0
PZE-101024779	R_0383_D	0	0	65	0	0	0
PZE-101024779	R_B73	0	0	52	0	0	0
PZE-101025101	R_0001	1	1618	0	0	0	0
PZE-101025101	R_0005	0	1329	0	0	0	0
PZE-101025101	R_0007	932	1	0	0	0	0
PZE-101025101	R_0008	1	1010	0	0	0	0
PZE-101025101	R_0010	912	2	0	0	0	0
PZE-101025101	R_0012	578	0	0	0	0	0
PZE-101025101	R_0014	853	2	0	0	0	0
PZE-101025101	R_0015	996	26	0	0	0	0
PZE-101025101	R_0016	808	21	0	0	0	0
PZE-101025101	R_0017	4	1685	0	0	0	0
PZE-101025101	R_0021	1266	62	0	0	0	0
PZE-101025101	R_0022	0	1336	0	0	0	0
PZE-101025101	R_0023	907	4	0	0	0	0
PZE-101025101	R_0024	0	627	0	0	0	0
PZE-101025101	R_0025	755	4	0	0	0	0
PZE-101025101	R_0027	1	895	0	0	0	0
PZE-101025101	R_0029	2	1050	0	0	0	0
PZE-101025101	R_0030	1114	3	0	0	0	0
PZE-101025101	R_0031	578	6	0	0	0	0
PZE-101025101	R_0032	475	19	0	0	0	0
PZE-101025101	R_0033	311	27	0	0	0	0
PZE-101025101	R_0034	4	437	0	0	0	0
PZE-101025101	R_0035	0	787	0	0	0	0
PZE-101025101	R_0039	1161	7	0	0	0	0
PZE-101025101	R_0040	3	857	0	0	0	0
PZE-101025101	R_0043	139	0	0	0	0	0
PZE-101025101	R_0044	354	4	0	0	0	0
PZE-101025101	R_0046	0	569	0	0	0	0
PZE-101025101	R_0048	3	1633	0	0	0	0
PZE-101025101	R_0052	164	8	0	0	0	0
PZE-101025101	R_0054	2	1132	0	0	0	0
PZE-101025101	R_0054_D	1	1046	0	0	0	0
PZE-101025101	R_0057	1	59	0	0	0	0
PZE-101025101	R_0060	1	1224	0	0	0	0
PZE-101025101	R_0061	545	59	0	0	0	0
PZE-101025101	R_0061_D	551	8	0	0	0	0
PZE-101025101	R_0063	165	5	0	0	0	0
PZE-101025101	R_0066	535	2	0	0	0	0
PZE-101025101	R_0066_D	208	41	0	0	0	0
PZE-101025101	R_0074	1	838	0	0	0	0
PZE-101025101	R_0075	0	276	0	0	0	0
PZE-101025101	R_0076	0	65	0	0	0	0
PZE-101025101	R_0077	97	6	0	0	0	0
PZE-101025101	R_0079	0	381	0	0	0	0
PZE-101025101	R_0262	574	2	0	0	0	0
PZE-101025101	R_0264	7	12	0	0	0	0
PZE-101025101	R_0265	96	2	0	0	0	0
PZE-101025101	R_0266	992	1	0	0	0	0
PZE-101025101	R_0267	2	563	0	0	0	0
PZE-101025101	R_0267_D	0	669	0	0	0	0
PZE-101025101	R_0269	1	695	0	0	0	0
PZE-101025101	R_0272	190	2	0	0	0	0
PZE-101025101	R_0275	1	619	0	0	0	0
PZE-101025101	R_0276	1376	1	0	0	0	0
PZE-101025101	R_0281	1	513	0	0	0	0
PZE-101025101	R_0284	403	0	0	0	0	0
PZE-101025101	R_0287	0	689	0	0	0	0
PZE-101025101	R_0288	0	666	0	0	0	0
PZE-101025101	R_0288_D	2	140	0	0	0	0
PZE-101025101	R_0297	0	383	0	0	0	0
PZE-101025101	R_0297_D	1	507	0	0	0	0
PZE-101025101	R_0310	0	161	0	0	0	0
PZE-101025101	R_0311	223	0	0	0	0	0
PZE-101025101	R_0315	288	0	0	0	0	0
PZE-101025101	R_0315_D	360	7	0	0	0	0
PZE-101025101	R_0317	67	0	0	0	0	0
PZE-101025101	R_0317_D	516	24	0	0	0	0
PZE-101025101	R_0321	1	501	0	0	0	0
PZE-101025101	R_0322	134	2	0	0	0	0
PZE-101025101	R_0323	0	600	0	0	0	0
PZE-101025101	R_0328	0	200	0	0	0	0
PZE-101025101	R_0337	3	372	0	0	0	0
PZE-101025101	R_0341	8	344	0	0	0	0
PZE-101025101	R_0341_D	27	431	0	0	0	0
PZE-101025101	R_0345	12	496	0	0	0	0
PZE-101025101	R_0354	636	1	0	0	0	0
PZE-101025101	R_0355	695	6	0	0	0	0
PZE-101025101	R_0357	10	679	0	0	0	0
PZE-101025101	R_0360	100	3	0	0	0	0
PZE-101025101	R_0360_D	369	3	0	0	0	0
PZE-101025101	R_0364	3	135	0	0	0	0
PZE-101025101	R_0364_D	1	290	0	0	0	0
PZE-101025101	R_0365	612	3	0	0	0	0
PZE-101025101	R_0368	4	716	0	0	0	0
PZE-101025101	R_0369	5	14	0	0	0	0
PZE-101025101	R_0378	0	701	0	0	0	0
PZE-101025101	R_0379	190	11	0	0	0	0
PZE-101025101	R_0382	447	7	0	0	0	0
PZE-101025101	R_0383	613	49	0	0	0	0
PZE-101025101	R_0383_D	201	0	0	0	0	0
PZE-101025101	R_B73	559	9	0	0	0	0
PZE-101027125	R_0001	0	0	789	0	0	0
PZE-101027125	R_0005	0	0	806	0	0	0
PZE-101027125	R_0007	0	0	942	0	0	0
PZE-101027125	R_0008	0	1	644	0	0	0
PZE-101027125	R_0010	0	0	321	0	0	0
PZE-101027125	R_0012	0	0	288	0	0	0
PZE-101027125	R_0014	0	0	307	0	0	0
PZE-101027125	R_0015	0	0	583	0	0	0
PZE-101027125	R_0016	0	0	971	0	0	0
PZE-101027125	R_0017	0	0	692	0	0	0
PZE-101027125	R_0021	0	0	623	0	0	0
PZE-101027125	R_0022	0	0	618	0	0	0
PZE-101027125	R_0023	0	0	890	0	0	0
PZE-101027125	R_0024	0	1	979	0	0	0
PZE-101027125	R_0025	0	0	572	0	0	0
PZE-101027125	R_0027	0	0	610	0	0	0
PZE-101027125	R_0029	0	0	309	0	0	0
PZE-101027125	R_0030	0	0	919	0	0	0
PZE-101027125	R_0031	0	0	970	0	0	0
PZE-101027125	R_0032	0	0	354	0	0	0
PZE-101027125	R_0033	0	1	336	0	0	0
PZE-101027125	R_0034	0	0	228	0	0	0
PZE-101027125	R_0035	0	0	508	0	0	0
PZE-101027125	R_0039	0	0	583	0	0	0
PZE-101027125	R_0040	0	0	871	0	0	0
PZE-101027125	R_0043	0	0	202	0	0	0
PZE-101027125	R_0044	0	0	399	0	0	0
PZE-101027125	R_0046	0	14	240	0	0	0
PZE-101027125	R_0048	0	1	587	0	0	0
PZE-101027125	R_0052	0	24	306	0	0	0
PZE-101027125	R_0054	0	0	618	0	0	0
PZE-101027125	R_0054_D	0	0	671	0	0	0
PZE-101027125	R_0057	0	0	32	0	0	0
PZE-101027125	R_0060	0	0	1129	0	0	0
PZE-101027125	R_0061	0	0	649	0	0	0
PZE-101027125	R_0061_D	0	0	371	0	0	0
PZE-101027125	R_0063	0	0	134	0	0	0
PZE-101027125	R_0066	0	0	748	0	0	0
PZE-101027125	R_0066_D	0	0	277	0	0	0
PZE-101027125	R_0074	0	1	829	0	0	0
PZE-101027125	R_0075	0	0	136	0	0	0
PZE-101027125	R_0076	0	0	73	0	0	0
PZE-101027125	R_0077	0	1	78	0	0	0
PZE-101027125	R_0079	0	0	194	0	0	0
PZE-101027125	R_0262	0	0	812	0	0	0
PZE-101027125	R_0264	0	0	16	0	0	0
PZE-101027125	R_0265	0	0	125	0	0	0
PZE-101027125	R_0266	0	0	1061	0	0	0
PZE-101027125	R_0267	0	0	333	0	0	0
PZE-101027125	R_0267_D	0	0	402	0	0	0
PZE-101027125	R_0269	0	0	84	0	0	0
PZE-101027125	R_0272	0	0	122	0	0	0
PZE-101027125	R_0275	0	1	225	0	0	0
PZE-101027125	R_0276	0	0	837	0	0	0
PZE-101027125	R_0281	0	1	226	0	0	0
PZE-101027125	R_0284	0	0	536	0	0	0
PZE-101027125	R_0287	0	1	397	0	0	0
PZE-101027125	R_0288	0	0	313	0	0	0
PZE-101027125	R_0288_D	0	0	95	0	0	0
PZE-101027125	R_0297	0	1	346	0	0	0
PZE-101027125	R_0297_D	0	17	616	0	0	0
PZE-101027125	R_0310	0	0	78	0	0	0
PZE-101027125	R_0311	0	0	80	0	0	0
PZE-101027125	R_0315	0	0	227	0	0	0
PZE-101027125	R_0315_D	0	0	246	0	0	0
PZE-101027125	R_0317	0	0	126	0	0	0
PZE-101027125	R_0317_D	0	0	442	0	0	0
PZE-101027125	R_0321	0	0	325	0	0	0
PZE-101027125	R_0322	0	0	82	0	0	0
PZE-101027125	R_0323	0	0	446	0	0	0
PZE-101027125	R_0328	0	0	235	0	0	0
PZE-101027125	R_0337	0	0	277	0	0	0
PZE-101027125	R_0341	0	0	172	0	0	0
PZE-101027125	R_0341_D	0	0	275	0	0	0
PZE-101027125	R_0345	0	0	456	0	0	0
PZE-101027125	R_0354	0	0	895	0	0	0
PZE-101027125	R_0355	0	0	244	0	0	0
PZE-101027125	R_0357	0	1	94	0	0	0
PZE-101027125	R_0360	0	0	43	0	0	0
PZE-101027125	R_0360_D	0	1	309	0	0	0
PZE-101027125	R_0364	0	0	172	0	0	0
PZE-101027125	R_0364_D	0	0	74	0	0	0
PZE-101027125	R_0365	0	0	341	0	0	0
PZE-101027125	R_0368	0	0	223	0	0	0
PZE-101027125	R_0369	0	0	6	0	0	0
PZE-101027125	R_0378	0	29	90	0	0	0
PZE-101027125	R_0379	0	0	63	0	0	0
PZE-101027125	R_0382	0	1	414	0	0	0
PZE-101027125	R_0383	0	0	307	0	0	0
PZE-101027125	R_0383_D	0	0	166	0	0	0
PZE-101027125	R_B73	0	11	209	0	0	0
PZE-101029759	R_0001	1	0	355	0	0	0
PZE-101029759	R_0005	155	0	0	0	0	0
PZE-101029759	R_0007	0	0	230	0	0	0
PZE-101029759	R_0008	49	0	0	0	0	0
PZE-101029759	R_0010	1	0	60	0	0	0
PZE-101029759	R_0012	0	0	131	0	0	0
PZE-101029759	R_0014	35	0	123	0	0	0
PZE-101029759	R_0015	0	0	197	0	0	0
PZE-101029759	R_0016	0	0	231	0	0	0
PZE-101029759	R_0017	22	0	1	0	0	0
PZE-101029759	R_0021	0	0	487	0	0	0
PZE-101029759	R_0023	0	0	131	0	0	0
PZE-101029759	R_0024	0	0	146	0	0	0
PZE-101029759	R_0025	0	0	55	0	0	0
PZE-101029759	R_0027	44	0	0	0	0	0
PZE-101029759	R_0029	110	0	0	0	0	0
PZE-101029759	R_0030	22	0	151	0	0	0
PZE-101029759	R_0031	0	0	27	0	0	0
PZE-101029759	R_0032	0	0	36	0	0	0
PZE-101029759	R_0033	0	0	33	0	0	0
PZE-101029759	R_0034	13	0	0	0	0	0
PZE-101029759	R_0035	0	0	1	0	0	0
PZE-101029759	R_0039	54	0	245	0	0	0
PZE-101029759	R_0040	1	0	0	0	0	0
PZE-101029759	R_0043	0	0	9	0	0	0
PZE-101029759	R_0044	0	0	14	0	0	0
PZE-101029759	R_0046	6	0	0	0	0	0
PZE-101029759	R_0048	46	0	0	0	0	0
PZE-101029759	R_0052	0	0	24	0	0	0
PZE-101029759	R_0054	9	0	0	0	0	0
PZE-101029759	R_0054_D	22	0	1	0	0	0
PZE-101029759	R_0057	1	0	0	0	0	0
PZE-101029759	R_0061	0	0	120	0	0	0
PZE-101029759	R_0061_D	0	0	158	0	0	0
PZE-101029759	R_0063	0	0	28	0	0	0
PZE-101029759	R_0066	21	0	167	0	0	0
PZE-101029759	R_0066_D	0	0	69	0	0	0
PZE-101029759	R_0074	109	0	0	0	0	0
PZE-101029759	R_0075	0	0	16	0	0	0
PZE-101029759	R_0076	31	0	0	0	0	0
PZE-101029759	R_0079	40	0	0	0	0	0
PZE-101029759	R_0262	0	0	156	0	0	0
PZE-101029759	R_0264	0	0	5	0	0	0
PZE-101029759	R_0265	0	0	52	0	0	0
PZE-101029759	R_0266	0	0	196	0	0	0
PZE-101029759	R_0267	57	0	0	0	0	0
PZE-101029759	R_0272	0	0	5	0	0	0
PZE-101029759	R_0276	0	0	170	0	0	0
PZE-101029759	R_0281	68	0	0	0	0	0
PZE-101029759	R_0288	5	0	0	0	0	0
PZE-101029759	R_0288_D	29	0	1	0	0	0
PZE-101029759	R_0297	0	0	124	0	0	0
PZE-101029759	R_0297_D	0	0	43	0	0	0
PZE-101029759	R_0310	0	0	1	0	0	0
PZE-101029759	R_0311	0	0	42	0	0	0
PZE-101029759	R_0315	0	0	88	0	0	0
PZE-101029759	R_0315_D	1	0	33	0	0	0
PZE-101029759	R_0317	0	0	57	0	0	0
PZE-101029759	R_0317_D	2	0	12	0	0	0
PZE-101029759	R_0323	16	0	0	0	0	0
PZE-101029759	R_0328	0	0	89	0	0	0
PZE-101029759	R_0341	3	0	0	0	0	0
PZE-101029759	R_0341_D	23	0	2	0	0	0
PZE-101029759	R_0345	1	0	1	0	0	0
PZE-101029759	R_0354	0	0	126	0	0	0
PZE-101029759	R_0355	0	0	62	0	0	0
PZE-101029759	R_0357	0	0	2	0	0	0
PZE-101029759	R_0360	0	0	8	0	0	0
PZE-101029759	R_0360_D	0	0	103	0	0	0
PZE-101029759	R_0364	0	0	2	0	0	0
PZE-101029759	R_0365	20	0	98	0	0	0
PZE-101029759	R_0368	34	0	0	0	0	0
PZE-101029759	R_0369	0	0	3	0	0	0
PZE-101029759	R_0378	29	0	0	0	0	0
PZE-101029759	R_0379	0	0	80	0	0	0
PZE-101029759	R_0382	0	0	89	0	0	0
PZE-101029759	R_0383	0	0	64	0	0	0
PZE-101029759	R_0383_D	0	0	45	0	0	0
PZE-101029759	R_B73	0	0	58	0	0	0
PZE-101030261	R_0001	761	0	0	0	0	0
PZE-101030261	R_0005	1	869	0	0	0	0
PZE-101030261	R_0007	939	1	0	0	0	0
PZE-101030261	R_0008	2	373	0	0	0	0
PZE-101030261	R_0010	680	2	0	0	0	0
PZE-101030261	R_0012	1039	0	0	0	0	0
PZE-101030261	R_0014	454	1	0	0	0	0
PZE-101030261	R_0015	977	0	0	0	0	0
PZE-101030261	R_0016	861	0	0	0	0	0
PZE-101030261	R_0017	0	706	0	0	0	0
PZE-101030261	R_0021	931	9	0	0	0	0
PZE-101030261	R_0022	2	921	0	0	0	0
PZE-101030261	R_0023	406	0	0	0	0	0
PZE-101030261	R_0024	418	0	0	0	0	0
PZE-101030261	R_0025	484	0	0	0	0	0
PZE-101030261	R_0027	0	367	0	0	0	0
PZE-101030261	R_0029	2	667	0	0	0	0
PZE-101030261	R_0030	1103	0	0	0	0	0
PZE-101030261	R_0031	659	0	0	0	0	0
PZE-101030261	R_0032	369	0	0	0	0	0
PZE-101030261	R_0033	185	8	0	0	0	0
PZE-101030261	R_0034	3	190	0	0	0	0
PZE-101030261	R_0035	0	571	0	0	0	0
PZE-101030261	R_0039	438	0	0	0	0	0
PZE-101030261	R_0040	0	517	0	0	0	0
PZE-101030261	R_0043	75	0	0	0	0	0
PZE-101030261	R_0044	60	0	0	0	0	0
PZE-101030261	R_0046	1	296	0	0	0	0
PZE-101030261	R_0048	0	758	0	0	0	0
PZE-101030261	R_0052	279	0	0	0	0	0
PZE-101030261	R_0054	0	540	0	0	0	0
PZE-101030261	R_0054_D	0	406	0	0	0	0
PZE-101030261	R_0057	0	9	0	0	0	0
PZE-101030261	R_0060	0	526	0	0	0	0
PZE-101030261	R_0061	403	0	0	0	0	0
PZE-101030261	R_0061_D	377	0	0	0	0	0
PZE-101030261	R_0063	191	0	0	0	0	0
PZE-101030261	R_0066	485	1	0	0	0	0
PZE-101030261	R_0066_D	419	0	0	0	0	0
PZE-101030261	R_0074	0	387	0	0	0	0
PZE-101030261	R_0075	259	0	0	0	0	0
PZE-101030261	R_0076	1	79	0	0	0	0
PZE-101030261	R_0077	1	20	0	0	0	0
PZE-101030261	R_0079	1	198	0	0	0	0
PZE-101030261	R_0262	290	0	0	0	0	0
PZE-101030261	R_0264	5	0	0	0	0	0
PZE-101030261	R_0265	67	0	0	0	0	0
PZE-101030261	R_0266	998	1	0	0	0	0
PZE-101030261	R_0267	2	295	0	0	0	0
PZE-101030261	R_0267_D	0	548	0	0	0	0
PZE-101030261	R_0269	0	191	0	0	0	0
PZE-101030261	R_0272	211	0	0	0	0	0
PZE-101030261	R_0275	1	332	0	0	0	0
PZE-101030261	R_0276	541	0	0	0	0	0
PZE-101030261	R_0281	0	175	0	0	0	0
PZE-101030261	R_0284	0	272	0	0	0	0
PZE-101030261	R_0287	0	190	0	0	0	0
PZE-101030261	R_0288	0	432	0	0	0	0
PZE-101030261	R_0288_D	1	108	0	0	0	0
PZE-101030261	R_0297	373	1	0	0	0	0
PZE-101030261	R_0297_D	376	0	0	0	0	0
PZE-101030261	R_0310	1	67	0	0	0	0
PZE-101030261	R_0311	91	0	0	0	0	0
PZE-101030261	R_0315	243	0	0	0	0	0
PZE-101030261	R_0315_D	492	1	0	0	0	0
PZE-101030261	R_0317	133	0	0	0	0	0
PZE-101030261	R_0317_D	232	11	0	0	0	0
PZE-101030261	R_0321	1	223	0	0	0	0
PZE-101030261	R_0322	3	81	0	0	0	0
PZE-101030261	R_0323	1	241	0	0	0	0
PZE-101030261	R_0328	282	0	0	0	0	0
PZE-101030261	R_0337	5	225	0	0	0	0
PZE-101030261	R_0341	4	211	0	0	0	0
PZE-101030261	R_0341_D	22	211	0	0	0	0
PZE-101030261	R_0345	11	222	0	0	0	0
PZE-101030261	R_0354	603	0	0	0	0	0
PZE-101030261	R_0355	349	6	0	0	0	0
PZE-101030261	R_0357	9	190	0	0	0	0
PZE-101030261	R_0360	6	65	0	0	0	0
PZE-101030261	R_0360_D	0	60	0	0	0	0
PZE-101030261	R_0364	3	93	0	0	0	0
PZE-101030261	R_0364_D	0	103	0	0	0	0
PZE-101030261	R_0365	890	1	0	0	0	0
PZE-101030261	R_0368	0	242	0	0	0	0
PZE-101030261	R_0369	23	6	0	0	0	0
PZE-101030261	R_0378	4	242	0	0	0	0
PZE-101030261	R_0379	116	6	0	0	0	0
PZE-101030261	R_0382	960	2	0	0	0	0
PZE-101030261	R_0383	429	1	0	0	0	0
PZE-101030261	R_0383_D	130	0	0	0	0	0
PZE-101030261	R_B73	175	0	0	0	0	0
PZE-101030925	R_0001	0	0	625	0	0	0
PZE-101030925	R_0005	0	0	740	0	0	0
PZE-101030925	R_0007	0	0	799	0	0	0
PZE-101030925	R_0008	0	0	549	0	0	0
PZE-101030925	R_0010	0	0	302	0	0	0
PZE-101030925	R_0012	0	0	1060	0	0	0
PZE-101030925	R_0014	0	0	156	0	0	0
PZE-101030925	R_0015	0	0	856	0	0	0
PZE-101030925	R_0016	0	0	561	0	0	0
PZE-101030925	R_0017	0	0	930	0	0	0
PZE-101030925	R_0021	0	0	657	0	0	0
PZE-101030925	R_0022	0	0	630	0	0	0
PZE-101030925	R_0023	0	0	219	0	0	0
PZE-101030925	R_0024	0	0	227	0	0	0
PZE-101030925	R_0025	0	0	530	0	0	0
PZE-101030925	R_0027	0	0	724	0	0	0
PZE-101030925	R_0029	20	0	324	0	0	0
PZE-101030925	R_0030	0	0	903	0	0	0
PZE-101030925	R_0031	0	0	437	0	0	0
PZE-101030925	R_0032	0	0	273	0	0	0
PZE-101030925	R_0033	0	0	215	0	0	0
PZE-101030925	R_0034	0	0	374	0	0	0
PZE-101030925	R_0035	0	0	646	0	0	0
PZE-101030925	R_0039	0	0	469	0	0	0
PZE-101030925	R_0040	0	0	798	0	0	0
PZE-101030925	R_0043	0	0	149	0	0	0
PZE-101030925	R_0044	0	0	196	0	0	0
PZE-101030925	R_0046	0	0	377	0	0	0
PZE-101030925	R_0048	0	0	799	0	0	0
PZE-101030925	R_0052	0	0	295	0	0	0
PZE-101030925	R_0054	0	0	442	0	0	0
PZE-101030925	R_0054_D	0	0	341	0	0	0
PZE-101030925	R_0057	0	0	21	0	0	0
PZE-101030925	R_0060	0	0	556	0	0	0
PZE-101030925	R_0061	0	0	642	0	0	0
PZE-101030925	R_0061_D	0	0	258	0	0	0
PZE-101030925	R_0063	0	0	90	0	0	0
PZE-101030925	R_0066	0	0	436	0	0	0
PZE-101030925	R_0066_D	0	0	187	0	0	0
PZE-101030925	R_0074	0	0	843	0	0	0
PZE-101030925	R_0075	0	0	176	0	0	0
PZE-101030925	R_0076	0	0	44	0	0	0
PZE-101030925	R_0077	0	0	14	0	0	0
PZE-101030925	R_0079	0	0	304	0	0	0
PZE-101030925	R_0262	0	0	279	0	0	0
PZE-101030925	R_0264	0	0	12	0	0	0
PZE-101030925	R_0265	0	0	83	0	0	0
PZE-101030925	R_0266	0	0	763	0	0	0
PZE-101030925	R_0267	0	0	262	0	0	0
PZE-101030925	R_0267_D	0	0	242	0	0	0
PZE-101030925	R_0269	0	0	357	0	0	0
PZE-101030925	R_0272	0	0	243	0	0	0
PZE-101030925	R_0275	0	0	208	0	0	0
PZE-101030925	R_0276	0	0	1003	0	0	0
PZE-101030925	R_0281	0	0	110	0	0	0
PZE-101030925	R_0284	0	0	241	0	0	0
PZE-101030925	R_0287	0	0	186	0	0	0
PZE-101030925	R_0288	0	0	458	0	0	0
PZE-101030925	R_0288_D	0	0	95	0	0	0
PZE-101030925	R_0297	0	0	345	0	0	0
PZE-101030925	R_0297_D	0	0	176	0	0	0
PZE-101030925	R_0310	0	0	55	0	0	0
PZE-101030925	R_0311	0	0	48	0	0	0
PZE-101030925	R_0315	0	0	295	0	0	0
PZE-101030925	R_0315_D	0	0	170	0	0	0
PZE-101030925	R_0317	0	0	59	0	0	0
PZE-101030925	R_0317_D	0	0	368	0	0	0
PZE-101030925	R_0321	0	0	215	0	0	0
PZE-101030925	R_0322	0	0	90	0	0	0
PZE-101030925	R_0323	0	0	527	0	0	0
PZE-101030925	R_0328	0	0	249	0	0	0
PZE-101030925	R_0337	0	0	234	0	0	0
PZE-101030925	R_0341	0	0	284	0	0	0
PZE-101030925	R_0341_D	0	0	234	0	0	0
PZE-101030925	R_0345	0	0	219	0	0	0
PZE-101030925	R_0354	0	0	398	0	0	0
PZE-101030925	R_0355	0	0	195	0	0	0
PZE-101030925	R_0357	0	0	317	0	0	0
PZE-101030925	R_0360	0	0	41	0	0	0
PZE-101030925	R_0360_D	0	0	127	0	0	0
PZE-101030925	R_0364	0	0	20	0	0	0
PZE-101030925	R_0364_D	0	0	17	0	0	0
PZE-101030925	R_0365	0	0	288	0	0	0
PZE-101030925	R_0368	0	0	828	0	0	0
PZE-101030925	R_0369	0	0	6	0	0	0
PZE-101030925	R_0378	0	0	342	0	0	0
PZE-101030925	R_0379	0	0	117	0	0	0
PZE-101030925	R_0382	0	0	342	0	0	0
PZE-101030925	R_0383	0	0	337	0	0	0
PZE-101030925	R_0383_D	0	0	90	0	0	0
PZE-101030925	R_B73	0	0	237	0	0	0
PZE-101032948	R_0001	683	0	89	0	0	0
PZE-101032948	R_0005	32	0	1757	0	0	0
PZE-101032948	R_0007	0	0	1925	0	0	0
PZE-101032948	R_0008	12	0	1882	0	0	0
PZE-101032948	R_0010	442	0	133	0	0	0
PZE-101032948	R_0012	642	0	21	0	0	0
PZE-101032948	R_0014	448	0	18	0	0	0
PZE-101032948	R_0015	705	0	122	0	0	0
PZE-101032948	R_0016	44	0	1546	0	0	0
PZE-101032948	R_0017	88	0	2286	0	0	0
PZE-101032948	R_0021	1323	0	23	0	0	0
PZE-101032948	R_0022	0	0	2461	0	0	0
PZE-101032948	R_0023	1	0	2172	0	0	0
PZE-101032948	R_0024	528	0	24	0	0	0
PZE-101032948	R_0025	423	0	55	0	0	0
PZE-101032948	R_0027	736	0	2	0	0	0
PZE-101032948	R_0029	14	0	1470	0	0	0
PZE-101032948	R_0030	688	0	78	0	0	0
PZE-101032948	R_0031	736	0	163	0	0	0
PZE-101032948	R_0032	313	0	38	0	0	0
PZE-101032948	R_0033	12	0	447	0	0	0
PZE-101032948	R_0034	28	0	594	0	0	0
PZE-101032948	R_0035	290	0	30	0	0	0
PZE-101032948	R_0039	511	0	19	0	0	0
PZE-101032948	R_0040	1	0	1344	0	0	0
PZE-101032948	R_0043	80	0	0	0	0	0
PZE-101032948	R_0044	299	0	0	0	0	0
PZE-101032948	R_0046	0	0	655	0	0	0
PZE-101032948	R_0048	23	0	2140	0	0	0
PZE-101032948	R_0052	166	0	94	0	0	0
PZE-101032948	R_0054	11	0	1460	0	0	0
PZE-101032948	R_0054_D	8	0	1821	0	0	0
PZE-101032948	R_0057	0	0	111	0	0	0
PZE-101032948	R_0060	0	0	1424	0	0	0
PZE-101032948	R_0061	399	0	5	0	0	0
PZE-101032948	R_0061_D	332	0	14	0	0	0
PZE-101032948	R_0063	207	0	8	0	0	0
PZE-101032948	R_0066	712	0	88	0	0	0
PZE-101032948	R_0066_D	135	0	32	0	0	0
PZE-101032948	R_0074	17	0	1336	0	0	0
PZE-101032948	R_0075	173	0	2	0	0	0
PZE-101032948	R_0076	2	0	205	0	0	0
PZE-101032948	R_0077	4	0	106	0	0	0
PZE-101032948	R_0079	0	0	606	0	0	0
PZE-101032948	R_0262	257	0	44	0	0	0
PZE-101032948	R_0264	6	0	5	0	0	0
PZE-101032948	R_0265	79	0	5	0	0	0
PZE-101032948	R_0266	1012	0	0	0	0	0
PZE-101032948	R_0267	76	0	954	0	0	0
PZE-101032948	R_0267_D	20	0	886	0	0	0
PZE-101032948	R_0269	212	0	0	0	0	0
PZE-101032948	R_0272	195	0	13	0	0	0
PZE-101032948	R_0275	1	0	699	0	0	0
PZE-101032948	R_0276	579	0	70	0	0	0
PZE-101032948	R_0281	28	0	816	0	0	0
PZE-101032948	R_0284	4	0	526	0	0	0
PZE-101032948	R_0287	0	0	657	0	0	0
PZE-101032948	R_0288	0	0	1210	0	0	0
PZE-101032948	R_0288_D	2	0	178	0	0	0
PZE-101032948	R_0297	365	0	19	0	0	0
PZE-101032948	R_0297_D	386	0	18	0	0	0
PZE-101032948	R_0310	1	0	234	0	0	0
PZE-101032948	R_0311	103	0	14	0	0	0
PZE-101032948	R_0315	365	0	6	0	0	0
PZE-101032948	R_0315_D	351	0	15	0	0	0
PZE-101032948	R_0317	87	0	9	0	0	0
PZE-101032948	R_0317_D	169	0	139	0	0	0
PZE-101032948	R_0321	0	0	1016	0	0	0
PZE-101032948	R_0322	0	0	347	0	0	0
PZE-101032948	R_0323	0	0	820	0	0	0
PZE-101032948	R_0328	242	0	16	0	0	0
PZE-101032948	R_0337	1	0	473	0	0	0
PZE-101032948	R_0341	12	0	652	0	0	0
PZE-101032948	R_0341_D	49	0	656	0	0	0
PZE-101032948	R_0345	18	0	840	0	0	0
PZE-101032948	R_0354	426	0	109	0	0	0
PZE-101032948	R_0355	521	0	30	0	0	0
PZE-101032948	R_0357	9	0	898	0	0	0
PZE-101032948	R_0360	2	0	85	0	0	0
PZE-101032948	R_0360_D	0	0	685	0	0	0
PZE-101032948	R_0364	0	0	233	0	0	0
PZE-101032948	R_0364_D	0	0	172	0	0	0
PZE-101032948	R_0365	554	0	90	0	0	0
PZE-101032948	R_0368	60	0	701	0	0	0
PZE-101032948	R_0369	1	0	7	0	0	0
PZE-101032948	R_0378	3	0	586	0	0	0
PZE-101032948	R_0379	10	0	191	0	0	0
PZE-101032948	R_0382	570	0	76	0	0	0
PZE-101032948	R_0383	237	0	52	0	0	0
PZE-101032948	R_0383_D	284	0	10	0	0	0
PZE-101032948	R_B73	200	0	10	0	0	0
PZE-101034578	R_0001	242	0	0	0	0	0
PZE-101034578	R_0005	717	0	1	0	0	0
PZE-101034578	R_0007	326	0	1	0	0	0
PZE-101034578	R_0008	656	0	0	0	0	0
PZE-101034578	R_0010	1	0	183	0	0	0
PZE-101034578	R_0012	4	0	502	0	0	0
PZE-101034578	R_0014	0	0	272	0	0	0
PZE-101034578	R_0015	1	0	380	0	0	0
PZE-101034578	R_0016	881	0	0	0	0	0
PZE-101034578	R_0017	697	0	1	0	0	0
PZE-101034578	R_0021	1	0	646	0	0	0
PZE-101034578	R_0022	999	0	0	0	0	0
PZE-101034578	R_0023	279	0	131	0	0	0
PZE-101034578	R_0024	0	0	369	0	0	0
PZE-101034578	R_0025	0	0	617	0	0	0
PZE-101034578	R_0027	0	0	386	0	0	0
PZE-101034578	R_0029	306	0	0	0	0	0
PZE-101034578	R_0030	514	0	0	0	0	0
PZE-101034578	R_0031	4	0	447	0	0	0
PZE-101034578	R_0032	51	0	283	0	0	0
PZE-101034578	R_0033	155	0	0	0	0	0
PZE-101034578	R_0034	253	0	1	0	0	0
PZE-101034578	R_0035	1	0	335	0	0	0
PZE-101034578	R_0039	94	0	303	0	0	0
PZE-101034578	R_0040	0	0	366	0	0	0
PZE-101034578	R_0043	0	0	19	0	0	0
PZE-101034578	R_0044	0	0	248	0	0	0
PZE-101034578	R_0046	142	0	35	0	0	0
PZE-101034578	R_0048	601	0	0	0	0	0
PZE-101034578	R_0052	0	0	22	0	0	0
PZE-101034578	R_0054	418	0	0	0	0	0
PZE-101034578	R_0054_D	355	0	1	0	0	0
PZE-101034578	R_0057	40	0	0	0	0	0
PZE-101034578	R_0060	620	0	0	0	0	0
PZE-101034578	R_0061	1	0	271	0	0	0
PZE-101034578	R_0061_D	11	0	177	0	0	0
PZE-101034578	R_0063	0	0	60	0	0	0
PZE-101034578	R_0066	0	0	191	0	0	0
PZE-101034578	R_0066_D	16	0	96	0	0	0
PZE-101034578	R_0074	192	0	0	0	0	0
PZE-101034578	R_0075	0	0	30	0	0	0
PZE-101034578	R_0076	48	0	0	0	0	0
PZE-101034578	R_0077	16	0	0	0	0	0
PZE-101034578	R_0079	272	0	0	0	0	0
PZE-101034578	R_0262	0	0	339	0	0	0
PZE-101034578	R_0264	4	0	0	0	0	0
PZE-101034578	R_0265	8	0	127	0	0	0
PZE-101034578	R_0266	0	0	357	0	0	0
PZE-101034578	R_0267	264	0	0	0	0	0
PZE-101034578	R_0267_D	41	0	0	0	0	0
PZE-101034578	R_0269	0	0	156	0	0	0
PZE-101034578	R_0272	0	0	128	0	0	0
PZE-101034578	R_0275	265	0	0	0	0	0
PZE-101034578	R_0276	0	0	312	0	0	0
PZE-101034578	R_0281	289	0	0	0	0	0
PZE-101034578	R_0284	100	0	0	0	0	0
PZE-101034578	R_0287	453	0	0	0	0	0
PZE-101034578	R_0288	438	0	0	0	0	0
PZE-101034578	R_0288_D	32	0	0	0	0	0
PZE-101034578	R_0297	1	0	110	0	0	0
PZE-101034578	R_0297_D	0	0	69	0	0	0
PZE-101034578	R_0310	16	0	1	0	0	0
PZE-101034578	R_0311	11	0	97	0	0	0
PZE-101034578	R_0315	1	0	0	0	0	0
PZE-101034578	R_0315_D	12	0	0	0	0	0
PZE-101034578	R_0317	12	0	25	0	0	0
PZE-101034578	R_0317_D	11	0	183	0	0	0
PZE-101034578	R_0321	110	0	0	0	0	0
PZE-101034578	R_0322	63	0	0	0	0	0
PZE-101034578	R_0323	305	0	0	0	0	0
PZE-101034578	R_0328	19	0	147	0	0	0
PZE-101034578	R_0337	105	0	0	0	0	0
PZE-101034578	R_0341	355	0	3	0	0	0
PZE-101034578	R_0341_D	228	0	6	0	0	0
PZE-101034578	R_0345	149	0	7	0	0	0
PZE-101034578	R_0354	0	0	394	0	0	0
PZE-101034578	R_0355	1	0	214	0	0	0
PZE-101034578	R_0357	77	0	9	0	0	0
PZE-101034578	R_0360	32	0	0	0	0	0
PZE-101034578	R_0360_D	24	0	1	0	0	0
PZE-101034578	R_0364	34	0	0	0	0	0
PZE-101034578	R_0364_D	93	0	0	0	0	0
PZE-101034578	R_0365	0	0	356	0	0	0
PZE-101034578	R_0368	0	0	146	0	0	0
PZE-101034578	R_0369	4	0	0	0	0	0
PZE-101034578	R_0378	473	0	1	0	0	0
PZE-101034578	R_0379	80	0	0	0	0	0
PZE-101034578	R_0382	47	0	340	0	0	0
PZE-101034578	R_0383	1	0	212	0	0	0
PZE-101034578	R_0383_D	0	0	71	0	0	0
PZE-101034578	R_B73	1	0	116	0	0	0
PZE-101036318	R_0001	850	0	4	0	0	0
PZE-101036318	R_0005	518	0	1	0	0	0
PZE-101036318	R_0007	549	0	2	0	0	0
PZE-101036318	R_0008	554	0	45	0	0	0
PZE-101036318	R_0010	2	0	804	0	0	0
PZE-101036318	R_0012	0	0	1024	0	0	0
PZE-101036318	R_0014	0	0	914	0	0	0
PZE-101036318	R_0015	0	0	1932	0	0	0
PZE-101036318	R_0016	382	0	4	0	0	0
PZE-101036318	R_0017	440	0	2	0	0	0
PZE-101036318	R_0021	0	0	2077	0	0	0
PZE-101036318	R_0022	479	0	148	0	0	0
PZE-101036318	R_0023	845	0	51	0	0	0
PZE-101036318	R_0024	0	0	889	0	0	0
PZE-101036318	R_0025	0	0	1438	0	0	0
PZE-101036318	R_0027	0	0	1963	0	0	0
PZE-101036318	R_0029	547	0	3	0	0	0
PZE-101036318	R_0030	374	0	24	0	0	0
PZE-101036318	R_0031	1	0	1628	0	0	0
PZE-101036318	R_0032	0	0	1165	0	0	0
PZE-101036318	R_0033	216	0	0	0	0	0
PZE-101036318	R_0034	170	0	3	0	0	0
PZE-101036318	R_0035	0	0	1627	0	0	0
PZE-101036318	R_0039	0	0	1453	0	0	0
PZE-101036318	R_0040	85	0	1278	0	0	0
PZE-101036318	R_0043	0	0	283	0	0	0
PZE-101036318	R_0044	1	0	1251	0	0	0
PZE-101036318	R_0046	259	0	0	0	0	0
PZE-101036318	R_0048	521	0	0	0	0	0
PZE-101036318	R_0052	0	0	170	0	0	0
PZE-101036318	R_0054	501	0	3	0	0	0
PZE-101036318	R_0054_D	548	0	0	0	0	0
PZE-101036318	R_0057	37	0	0	0	0	0
PZE-101036318	R_0060	300	0	1	0	0	0
PZE-101036318	R_0061	1	0	845	0	0	0
PZE-101036318	R_0061_D	0	0	790	0	0	0
PZE-101036318	R_0063	0	0	361	0	0	0
PZE-101036318	R_0066	0	0	1403	0	0	0
PZE-101036318	R_0066_D	8	0	552	0	0	0
PZE-101036318	R_0074	754	0	0	0	0	0
PZE-101036318	R_0075	0	0	544	0	0	0
PZE-101036318	R_0076	95	0	0	0	0	0
PZE-101036318	R_0077	63	0	0	0	0	0
PZE-101036318	R_0079	118	0	2	0	0	0
PZE-101036318	R_0262	0	0	953	0	0	0
PZE-101036318	R_0264	1	0	1	0	0	0
PZE-101036318	R_0265	1	0	239	0	0	0
PZE-101036318	R_0266	0	0	1865	0	0	0
PZE-101036318	R_0267	725	0	1	0	0	0
PZE-101036318	R_0267_D	174	0	6	0	0	0
PZE-101036318	R_0269	8	0	1267	0	0	0
PZE-101036318	R_0272	0	0	260	0	0	0
PZE-101036318	R_0275	830	0	0	0	0	0
PZE-101036318	R_0276	1	0	2014	0	0	0
PZE-101036318	R_0281	0	0	1104	0	0	0
PZE-101036318	R_0284	426	0	0	0	0	0
PZE-101036318	R_0287	259	0	141	0	0	0
PZE-101036318	R_0288	44	0	0	0	0	0
PZE-101036318	R_0288_D	111	0	0	0	0	0
PZE-101036318	R_0297	0	0	624	0	0	0
PZE-101036318	R_0297_D	0	0	1095	0	0	0
PZE-101036318	R_0310	67	0	1	0	0	0
PZE-101036318	R_0311	0	0	314	0	0	0
PZE-101036318	R_0315	154	0	0	0	0	0
PZE-101036318	R_0315_D	524	0	1	0	0	0
PZE-101036318	R_0317	0	0	297	0	0	0
PZE-101036318	R_0317_D	22	0	832	0	0	0
PZE-101036318	R_0321	270	0	0	0	0	0
PZE-101036318	R_0322	146	0	2	0	0	0
PZE-101036318	R_0323	230	0	2	0	0	0
PZE-101036318	R_0328	0	0	375	0	0	0
PZE-101036318	R_0337	130	0	5	0	0	0
PZE-101036318	R_0341	0	0	552	0	0	0
PZE-101036318	R_0341_D	0	0	876	0	0	0
PZE-101036318	R_0345	324	0	38	0	0	0
PZE-101036318	R_0354	0	0	1177	0	0	0
PZE-101036318	R_0355	0	0	1240	0	0	0
PZE-101036318	R_0357	370	0	19	0	0	0
PZE-101036318	R_0360	25	0	9	0	0	0
PZE-101036318	R_0360_D	179	0	0	0	0	0
PZE-101036318	R_0364	85	0	0	0	0	0
PZE-101036318	R_0364_D	188	0	0	0	0	0
PZE-101036318	R_0365	5	0	863	0	0	0
[truncated: 89,355 more rows]
