# Supplementary material for: SNPSelect: A scalable and flexible targeted sequence-based genotyping solution
Source: PLoS One. 2018 Oct 12;13(10):e0205577. doi: 10.1371/journal.pone.0205577 (PMC6185863; doi:10.1371/journal.pone.0205577)
Supplement: S5 Table — (TXT) [file pone.0205577.s009.txt]

Locus ID	Sample ID	A	C	G	T	+	-
PZE0006607533	A632	2	0	697	0	0	0
PZE0006607533	A632_D	17	0	529	0	0	0
PZE0006607533	B14	245	0	1973	0	0	0
PZE0006607533	B14_D	47	0	1647	0	0	0
PZE0006607533	B37	1103	0	2	0	0	0
PZE0006607533	B37_D	1632	0	517	0	0	0
PZE0006607533	B97	0	0	1966	0	0	0
PZE0006607533	B97_D	1	0	305	0	0	0
PZE0006607533	CM105	61	0	2069	0	0	0
PZE0006607533	CM105_D	101	0	1920	0	0	0
PZE0006607533	CML_103	38	0	473	0	0	0
PZE0006607533	CML_247	4	0	635	0	0	0
PZE0006607533	CML_247_D	56	0	855	0	0	0
PZE0006607533	CML_277	0	0	1069	0	0	0
PZE0006607533	CML_277_D	24	0	1177	0	0	0
PZE0006607533	CML_322	3	0	510	0	0	0
PZE0006607533	CML_333	25	0	306	0	0	0
PZE0006607533	CML_52	5	0	365	0	0	0
PZE0006607533	CML228	0	0	1556	0	0	0
PZE0006607533	CML69	1	0	1912	0	0	0
PZE0006607533	CO109	3	0	2844	0	0	0
PZE0006607533	CO109_D	3	0	3229	0	0	0
PZE0006607533	CO125	7	0	795	0	0	0
PZE0006607533	F2	203	0	2923	0	0	0
PZE0006607533	F2_D	2	0	364	0	0	0
PZE0006607533	F7_ear_nr_6_6	7	0	803	0	0	0
PZE0006607533	F7_ear_nr_6_6_D	28	0	880	0	0	0
PZE0006607533	germ_B73	1276	0	0	0	0	0
PZE0006607533	germ_B73_D	2051	0	96	0	0	0
PZE0006607533	germp_Mo17	1672	0	1	0	0	0
PZE0006607533	germp_Mo17_D	422	0	0	0	0	0
PZE0006607533	HP301	879	0	140	0	0	0
PZE0006607533	HP301_D	445	0	1	0	0	0
PZE0006607533	Il14H	218	0	0	0	0	0
PZE0006607533	Ki11	4	0	440	0	0	0
PZE0006607533	Ki3	0	0	501	0	0	0
PZE0006607533	Ky21	8	0	1341	0	0	0
PZE0006607533	LH1	1497	0	1	0	0	0
PZE0006607533	LH1_D	1351	0	2	0	0	0
PZE0006607533	LH123HT	7	0	1469	0	0	0
PZE0006607533	LH123HT_D	37	0	2818	0	0	0
PZE0006607533	LH132	2028	0	0	0	0	0
PZE0006607533	LH132_D	324	0	1	0	0	0
PZE0006607533	LH146Ht	396	0	2	0	0	0
PZE0006607533	LH146Ht_D	208	0	2	0	0	0
PZE0006607533	LH59	152	0	0	0	0	0
PZE0006607533	LH59_D	508	0	104	0	0	0
PZE0006607533	LH82	1523	0	14	0	0	0
PZE0006607533	LH82_D	389	0	16	0	0	0
PZE0006607533	LH93	0	0	3342	0	0	0
PZE0006607533	LH93_D	64	0	717	0	0	0
PZE0006607533	M162W	1	0	960	0	0	0
PZE0006607533	M162W_D	38	0	1281	0	0	0
PZE0006607533	M37W	24	0	659	0	0	0
PZE0006607533	M37W_D	140	0	1615	0	0	0
PZE0006607533	Mo18W	22	0	256	0	0	0
PZE0006607533	Mo18W_D	56	0	688	0	0	0
PZE0006607533	Ms71	350	0	2825	0	0	0
PZE0006607533	Ms71_D	4	0	1922	0	0	0
PZE0006607533	NC350	1	0	527	0	0	0
PZE0006607533	NC350_D	34	0	1604	0	0	0
PZE0006607533	NC358	0	0	1041	0	0	0
PZE0006607533	NC358_D	3	0	3235	0	0	0
PZE0006607533	Oh43	2190	0	342	0	0	0
PZE0006607533	Oh43_D	470	0	22	0	0	0
PZE0006607533	Oh7B	1	0	2118	0	0	0
PZE0006607533	Oh7B_D	1	0	548	0	0	0
PZE0006607533	P39_GM_B	1688	0	1	0	0	0
PZE0006607533	PH207	1710	0	0	0	0	0
PZE0006607533	PH207_D	2545	0	60	0	0	0
PZE0006607533	PHB47	2130	0	1	0	0	0
PZE0006607533	PHB47_D	636	0	28	0	0	0
PZE0006607533	PHG29	173	0	16	0	0	0
PZE0006607533	PHG29_D	8	0	10	0	0	0
PZE0006607533	PHG35	2	0	300	0	0	0
PZE0006607533	PHG35_D	3	0	1472	0	0	0
PZE0006607533	PHG39	34	0	999	0	0	0
PZE0006607533	PHG39_D	68	0	2228	0	0	0
PZE0006607533	PHG84	1116	0	8	0	0	0
PZE0006607533	PHG84_D	1495	0	0	0	0	0
PZE0006607533	PHJ40	13	0	910	0	0	0
PZE0006607533	PHJ40_D	92	0	3374	0	0	0
PZE0006607533	PHZ51	0	0	1320	0	0	0
PZE0006607533	PHZ51_D	14	0	508	0	0	0
PZE0006607533	Tx303	0	0	902	0	0	0
PZE0006607533	Tx303_D	7	0	477	0	0	0
PZE0006607533	Tzi_8	14	0	2799	0	0	0
PZE0006607533	Tzi_8_D	30	0	272	0	0	0
PZE0006607533	W117	8	0	2330	0	0	0
PZE0006607533	W117_D	44	0	896	0	0	0
PZE0006607533	W153R	2796	0	2	0	0	0
PZE0006607533	W153R_D	2956	0	120	0	0	0
PZE0006607533	W401	493	0	2	0	0	0
PZE-100003375	A632	0	0	52	0	0	0
PZE-100003375	A632_D	0	0	43	0	0	0
PZE-100003375	B14	100	0	86	0	0	0
PZE-100003375	B14_D	0	0	65	0	0	0
PZE-100003375	B37	22	0	115	0	0	0
PZE-100003375	B37_D	468	0	2	0	0	0
PZE-100003375	B97	7	0	99	0	0	0
PZE-100003375	B97_D	0	0	44	0	0	0
PZE-100003375	CM105	111	0	168	0	0	0
PZE-100003375	CM105_D	15	0	74	0	0	0
PZE-100003375	CML_103	0	0	5	0	0	0
PZE-100003375	CML_247	25	0	49	0	0	0
PZE-100003375	CML_247_D	7	0	21	0	0	0
PZE-100003375	CML_277	71	0	0	0	0	0
PZE-100003375	CML_277_D	231	0	107	0	0	0
PZE-100003375	CML_322	0	0	9	0	0	0
PZE-100003375	CML_333	0	0	46	0	0	0
PZE-100003375	CML_52	0	0	3	0	0	0
PZE-100003375	CML228	0	0	72	0	0	0
PZE-100003375	CML69	0	0	138	0	0	0
PZE-100003375	CO109	28	0	237	0	0	0
PZE-100003375	CO109_D	139	0	113	0	0	0
PZE-100003375	CO125	29	0	111	0	0	0
PZE-100003375	F2	2	0	6	0	0	0
PZE-100003375	F2_D	1	0	6	0	0	0
PZE-100003375	F7_ear_nr_6_6	3	0	0	0	0	0
PZE-100003375	F7_ear_nr_6_6_D	0	0	37	0	0	0
PZE-100003375	germ_B73	50	0	328	0	0	0
PZE-100003375	germ_B73_D	0	0	11	0	0	0
PZE-100003375	germp_Mo17	182	0	10	0	0	0
PZE-100003375	germp_Mo17_D	2	0	0	0	0	0
PZE-100003375	HP301_D	10	0	3	0	0	0
PZE-100003375	Il14H	0	0	12	0	0	0
PZE-100003375	Ki11	8	0	33	0	0	0
PZE-100003375	Ki3	16	0	23	0	0	0
PZE-100003375	Ky21	94	0	16	0	0	0
PZE-100003375	LH1	121	0	71	0	0	0
PZE-100003375	LH1_D	221	0	50	0	0	0
PZE-100003375	LH123HT	209	0	127	0	0	0
PZE-100003375	LH123HT_D	200	0	44	0	0	0
PZE-100003375	LH132	114	0	76	0	0	0
PZE-100003375	LH132_D	0	0	79	0	0	0
PZE-100003375	LH146Ht	0	0	1	0	0	0
PZE-100003375	LH146Ht_D	1	0	14	0	0	0
PZE-100003375	LH59	22	0	4	0	0	0
PZE-100003375	LH59_D	154	0	17	0	0	0
PZE-100003375	LH82	26	0	286	0	0	0
PZE-100003375	LH82_D	47	0	12	0	0	0
PZE-100003375	LH93	87	0	124	0	0	0
PZE-100003375	LH93_D	6	0	42	0	0	0
PZE-100003375	M162W	35	0	35	0	0	0
PZE-100003375	M162W_D	8	0	17	0	0	0
PZE-100003375	M37W	0	0	11	0	0	0
PZE-100003375	M37W_D	35	0	206	0	0	0
PZE-100003375	Mo18W	0	0	2	0	0	0
PZE-100003375	Mo18W_D	0	0	7	0	0	0
PZE-100003375	Ms71	2	0	25	0	0	0
PZE-100003375	Ms71_D	1	0	81	0	0	0
PZE-100003375	NC350	28	0	38	0	0	0
PZE-100003375	NC350_D	10	0	87	0	0	0
PZE-100003375	NC358	11	0	83	0	0	0
PZE-100003375	NC358_D	79	0	90	0	0	0
PZE-100003375	Oh43	218	0	15	0	0	0
PZE-100003375	Oh43_D	17	0	17	0	0	0
PZE-100003375	Oh7B	3	0	21	0	0	0
PZE-100003375	Oh7B_D	6	0	6	0	0	0
PZE-100003375	P39_GM_B	0	0	23	0	0	0
PZE-100003375	PH207	43	0	59	0	0	0
PZE-100003375	PH207_D	0	0	327	0	0	0
PZE-100003375	PHB47	114	0	153	0	0	0
PZE-100003375	PHB47_D	211	0	74	0	0	0
PZE-100003375	PHG29	21	0	17	0	0	0
PZE-100003375	PHG29_D	1	0	0	0	0	0
PZE-100003375	PHG35	0	0	70	0	0	0
PZE-100003375	PHG35_D	2	0	29	0	0	0
PZE-100003375	PHG39	45	0	40	0	0	0
PZE-100003375	PHG39_D	268	0	14	0	0	0
PZE-100003375	PHG84	33	0	30	0	0	0
PZE-100003375	PHG84_D	1	0	200	0	0	0
PZE-100003375	PHJ40	139	0	9	0	0	0
PZE-100003375	PHJ40_D	520	0	109	0	0	0
PZE-100003375	PHZ51	1	0	187	0	0	0
PZE-100003375	Tx303	60	0	5	0	0	0
PZE-100003375	Tx303_D	41	0	3	0	0	0
PZE-100003375	Tzi_8	70	0	94	0	0	0
PZE-100003375	Tzi_8_D	12	0	17	0	0	0
PZE-100003375	W117	1	0	133	0	0	0
PZE-100003375	W117_D	41	0	88	0	0	0
PZE-100003375	W153R	318	0	202	0	0	0
PZE-100003375	W153R_D	25	0	116	0	0	0
PZE-100003375	W401	0	0	45	0	0	0
PZE-101000360	A632	46	0	241	0	0	0
PZE-101000360	A632_D	0	0	189	0	0	0
PZE-101000360	B14	11	0	395	0	0	0
PZE-101000360	B14_D	36	0	628	0	0	0
PZE-101000360	B37	124	0	242	0	0	0
PZE-101000360	B37_D	9	0	1076	0	0	0
PZE-101000360	B97	44	0	377	0	0	0
PZE-101000360	B97_D	6	0	90	0	0	0
PZE-101000360	CM105	96	0	581	0	0	0
PZE-101000360	CM105_D	160	0	498	0	0	0
PZE-101000360	CML_103	198	0	0	0	0	0
PZE-101000360	CML_247	13	0	288	0	0	0
PZE-101000360	CML_247_D	153	0	177	0	0	0
PZE-101000360	CML_277	26	0	301	0	0	0
PZE-101000360	CML_277_D	301	0	839	0	0	0
PZE-101000360	CML_322	29	0	121	0	0	0
PZE-101000360	CML_333	29	0	121	0	0	0
PZE-101000360	CML_52	6	0	163	0	0	0
PZE-101000360	CML228	18	0	117	0	0	0
PZE-101000360	CML69	76	0	803	0	0	0
PZE-101000360	CO109	826	0	0	0	0	0
PZE-101000360	CO109_D	1750	0	230	0	0	0
PZE-101000360	CO125	103	0	201	0	0	0
PZE-101000360	F2	56	0	819	0	0	0
PZE-101000360	F2_D	0	0	148	0	0	0
PZE-101000360	F7_ear_nr_6_6	17	0	420	0	0	0
PZE-101000360	F7_ear_nr_6_6_D	1	0	347	0	0	0
PZE-101000360	germ_B73	1269	0	1	0	0	0
PZE-101000360	germ_B73_D	1152	0	3	0	0	0
PZE-101000360	germp_Mo17	125	0	593	0	0	0
PZE-101000360	germp_Mo17_D	3	0	92	0	0	0
PZE-101000360	HP301	105	0	265	0	0	0
PZE-101000360	HP301_D	38	0	223	0	0	0
PZE-101000360	Il14H	159	0	0	0	0	0
PZE-101000360	Ki11	34	0	147	0	0	0
PZE-101000360	Ki3	6	0	120	0	0	0
PZE-101000360	Ky21	33	0	276	0	0	0
PZE-101000360	LH1	0	0	646	0	0	0
PZE-101000360	LH1_D	101	0	1066	0	0	0
PZE-101000360	LH123HT	103	0	756	0	0	0
PZE-101000360	LH123HT_D	235	0	993	0	0	0
PZE-101000360	LH132	1482	0	0	0	0	0
PZE-101000360	LH132_D	158	0	1	0	0	0
PZE-101000360	LH146Ht	113	0	172	0	0	0
PZE-101000360	LH146Ht_D	1	0	35	0	0	0
PZE-101000360	LH59	85	0	0	0	0	0
PZE-101000360	LH59_D	677	0	87	0	0	0
PZE-101000360	LH82	6	0	602	0	0	0
PZE-101000360	LH82_D	86	0	136	0	0	0
PZE-101000360	LH93	1758	0	0	0	0	0
PZE-101000360	LH93_D	475	0	22	0	0	0
PZE-101000360	M162W	555	0	0	0	0	0
PZE-101000360	M162W_D	545	0	0	0	0	0
PZE-101000360	M37W	53	0	171	0	0	0
PZE-101000360	M37W_D	24	0	309	0	0	0
PZE-101000360	Mo18W	12	0	67	0	0	0
PZE-101000360	Mo18W_D	37	0	203	0	0	0
PZE-101000360	Ms71	395	0	878	0	0	0
PZE-101000360	Ms71_D	53	0	502	0	0	0
PZE-101000360	NC350	77	0	158	0	0	0
PZE-101000360	NC350_D	32	0	489	0	0	0
PZE-101000360	NC358	34	0	290	0	0	0
PZE-101000360	NC358_D	70	0	1179	0	0	0
PZE-101000360	Oh43	774	0	2	0	0	0
PZE-101000360	Oh43_D	172	0	0	0	0	0
PZE-101000360	Oh7B	29	0	748	0	0	0
PZE-101000360	Oh7B_D	1	0	206	0	0	0
PZE-101000360	P39_GM_B	24	0	477	0	0	0
PZE-101000360	PH207	17	0	607	0	0	0
PZE-101000360	PH207_D	44	0	1611	0	0	0
PZE-101000360	PHB47	104	0	627	0	0	0
PZE-101000360	PHB47_D	114	0	267	0	0	0
PZE-101000360	PHG29	11	0	54	0	0	0
PZE-101000360	PHG29_D	0	0	3	0	0	0
PZE-101000360	PHG35	13	0	107	0	0	0
PZE-101000360	PHG35_D	77	0	732	0	0	0
PZE-101000360	PHG39	52	0	311	0	0	0
PZE-101000360	PHG39_D	89	0	452	0	0	0
PZE-101000360	PHG84	106	0	497	0	0	0
PZE-101000360	PHG84_D	0	0	819	0	0	0
PZE-101000360	PHJ40	25	0	369	0	0	0
PZE-101000360	PHJ40_D	213	0	1263	0	0	0
PZE-101000360	PHZ51	113	0	213	0	0	0
PZE-101000360	PHZ51_D	68	0	294	0	0	0
PZE-101000360	Tx303	36	0	333	0	0	0
PZE-101000360	Tx303_D	36	0	128	0	0	0
PZE-101000360	Tzi_8	126	0	594	0	0	0
PZE-101000360	Tzi_8_D	23	0	79	0	0	0
PZE-101000360	W117	177	0	431	0	0	0
PZE-101000360	W117_D	38	0	175	0	0	0
PZE-101000360	W153R	24	0	1292	0	0	0
PZE-101000360	W153R_D	189	0	830	0	0	0
PZE-101000360	W401	1	0	46	0	0	0
PZE-101001044	A632	0	0	2	0	0	0
PZE-101001044	A632_D	0	0	14	0	0	0
PZE-101001044	B14	0	0	5	0	0	0
PZE-101001044	B37	166	0	0	0	0	0
PZE-101001044	B37_D	602	0	0	0	0	0
PZE-101001044	B97	0	0	44	0	0	0
PZE-101001044	B97_D	9	0	35	0	0	0
PZE-101001044	CM105	1	0	0	0	0	0
PZE-101001044	CM105_D	1	0	1	0	0	0
PZE-101001044	CML_103	0	0	23	0	0	0
PZE-101001044	CML_247	168	0	0	0	0	0
PZE-101001044	CML_247_D	71	0	39	0	0	0
PZE-101001044	CML_277	0	0	17	0	0	0
PZE-101001044	CML_277_D	94	0	29	0	0	0
PZE-101001044	CML_322	52	0	0	0	0	0
PZE-101001044	CML_333	82	0	0	0	0	0
PZE-101001044	CML_52	66	0	0	0	0	0
PZE-101001044	CML228	170	0	23	0	0	0
PZE-101001044	CML69	367	0	0	0	0	0
PZE-101001044	CO109	0	0	9	0	0	0
PZE-101001044	CO109_D	0	0	148	0	0	0
PZE-101001044	CO125	50	0	0	0	0	0
PZE-101001044	F2	433	0	85	0	0	0
PZE-101001044	F2_D	41	0	1	0	0	0
PZE-101001044	F7_ear_nr_6_6	2	0	15	0	0	0
PZE-101001044	germ_B73	0	0	26	0	0	0
PZE-101001044	germ_B73_D	0	0	55	0	0	0
PZE-101001044	germp_Mo17_D	0	0	2	0	0	0
PZE-101001044	HP301	0	0	44	0	0	0
PZE-101001044	Il14H	0	0	17	0	0	0
PZE-101001044	Ki11	10	0	0	0	0	0
PZE-101001044	Ki3	82	0	0	0	0	0
PZE-101001044	Ky21	147	0	1	0	0	0
PZE-101001044	LH1	208	0	20	0	0	0
PZE-101001044	LH1_D	381	0	1	0	0	0
PZE-101001044	LH123HT	56	0	14	0	0	0
PZE-101001044	LH123HT_D	353	0	0	0	0	0
PZE-101001044	LH132	0	0	70	0	0	0
PZE-101001044	LH132_D	2	0	11	0	0	0
PZE-101001044	LH146Ht	0	0	6	0	0	0
PZE-101001044	LH59	0	0	9	0	0	0
PZE-101001044	LH59_D	28	0	80	0	0	0
PZE-101001044	LH82	1	0	11	0	0	0
PZE-101001044	LH82_D	1	0	3	0	0	0
PZE-101001044	LH93	0	0	21	0	0	0
PZE-101001044	LH93_D	2	0	86	0	0	0
PZE-101001044	M162W	160	0	0	0	0	0
PZE-101001044	M162W_D	43	0	0	0	0	0
PZE-101001044	M37W	0	0	16	0	0	0
PZE-101001044	M37W_D	1	0	39	0	0	0
PZE-101001044	Mo18W	55	0	0	0	0	0
PZE-101001044	Mo18W_D	87	0	0	0	0	0
PZE-101001044	Ms71	0	0	160	0	0	0
PZE-101001044	Ms71_D	0	0	76	0	0	0
PZE-101001044	NC350_D	0	0	8	0	0	0
PZE-101001044	NC358	128	0	22	0	0	0
PZE-101001044	NC358_D	294	0	0	0	0	0
PZE-101001044	Oh43	435	0	1	0	0	0
PZE-101001044	Oh43_D	104	0	14	0	0	0
PZE-101001044	Oh7B	0	0	130	0	0	0
PZE-101001044	Oh7B_D	36	0	0	0	0	0
PZE-101001044	P39_GM_B	0	0	47	0	0	0
PZE-101001044	PH207	185	0	0	0	0	0
PZE-101001044	PH207_D	41	0	0	0	0	0
PZE-101001044	PHB47	406	0	162	0	0	0
PZE-101001044	PHB47_D	136	0	0	0	0	0
PZE-101001044	PHG29	4	0	11	0	0	0
PZE-101001044	PHG29_D	1	0	0	0	0	0
PZE-101001044	PHG35	62	0	1	0	0	0
PZE-101001044	PHG35_D	287	0	2	0	0	0
PZE-101001044	PHG39	83	0	19	0	0	0
PZE-101001044	PHG39_D	212	0	14	0	0	0
PZE-101001044	PHG84	230	0	0	0	0	0
PZE-101001044	PHG84_D	214	0	75	0	0	0
PZE-101001044	PHJ40	0	0	89	0	0	0
PZE-101001044	PHJ40_D	0	0	101	0	0	0
PZE-101001044	PHZ51	0	0	210	0	0	0
PZE-101001044	PHZ51_D	1	0	53	0	0	0
PZE-101001044	Tx303	4	0	0	0	0	0
PZE-101001044	Tx303_D	44	0	2	0	0	0
PZE-101001044	Tzi_8	197	0	202	0	0	0
PZE-101001044	Tzi_8_D	3	0	0	0	0	0
PZE-101001044	W117	0	0	33	0	0	0
PZE-101001044	W117_D	7	0	69	0	0	0
PZE-101001044	W153R	0	0	15	0	0	0
PZE-101001044	W153R_D	0	0	183	0	0	0
PZE-101001044	W401	28	0	12	0	0	0
PZE-101002919	A632	27	0	0	0	0	0
PZE-101002919	A632_D	1	0	0	0	0	0
PZE-101002919	B14	33	0	1	0	0	0
PZE-101002919	B14_D	44	0	0	0	0	0
PZE-101002919	B37	60	0	0	0	0	0
PZE-101002919	B37_D	6	0	0	0	0	0
PZE-101002919	B97	0	0	80	0	0	0
PZE-101002919	B97_D	0	0	31	0	0	0
PZE-101002919	CM105	17	0	0	0	0	0
PZE-101002919	CM105_D	16	0	0	0	0	0
PZE-101002919	CML_103	0	0	34	0	0	0
PZE-101002919	CML_247	0	0	58	0	0	0
PZE-101002919	CML_247_D	0	0	21	0	0	0
PZE-101002919	CML_277	18	0	0	0	0	0
PZE-101002919	CML_277_D	1	0	3	0	0	0
PZE-101002919	CML_322	0	0	8	0	0	0
PZE-101002919	CML_333	9	0	0	0	0	0
PZE-101002919	CML228	0	0	27	0	0	0
PZE-101002919	CML69	1	0	0	0	0	0
PZE-101002919	CO109	0	0	209	0	0	0
PZE-101002919	CO109_D	101	0	142	0	0	0
PZE-101002919	CO125	1	0	60	0	0	0
PZE-101002919	F2	15	0	0	0	0	0
PZE-101002919	F2_D	9	0	0	0	0	0
PZE-101002919	F7_ear_nr_6_6	2	0	0	0	0	0
PZE-101002919	F7_ear_nr_6_6_D	30	0	0	0	0	0
PZE-101002919	germ_B73	44	0	0	0	0	0
PZE-101002919	germ_B73_D	41	0	0	0	0	0
PZE-101002919	germp_Mo17	41	0	0	0	0	0
PZE-101002919	germp_Mo17_D	178	0	0	0	0	0
PZE-101002919	HP301_D	21	0	0	0	0	0
PZE-101002919	Il14H	4	0	0	0	0	0
PZE-101002919	Ki11	3	0	17	0	0	0
PZE-101002919	Ki3	0	0	46	0	0	0
PZE-101002919	Ky21	9	0	0	0	0	0
PZE-101002919	LH1	43	0	0	0	0	0
PZE-101002919	LH1_D	21	0	0	0	0	0
PZE-101002919	LH123HT	14	0	0	0	0	0
PZE-101002919	LH123HT_D	12	0	0	0	0	0
PZE-101002919	LH132	3	0	0	0	0	0
PZE-101002919	LH132_D	3	0	0	0	0	0
PZE-101002919	LH146Ht	0	0	1	0	0	0
PZE-101002919	LH146Ht_D	13	0	0	0	0	0
PZE-101002919	LH59	8	0	1	0	0	0
PZE-101002919	LH59_D	10	0	0	0	0	0
PZE-101002919	LH82	52	0	1	0	0	0
PZE-101002919	LH93	56	0	0	0	0	0
PZE-101002919	LH93_D	7	0	0	0	0	0
PZE-101002919	M37W	24	0	0	0	0	0
PZE-101002919	M37W_D	52	0	0	0	0	0
PZE-101002919	Mo18W	1	0	13	0	0	0
PZE-101002919	Mo18W_D	0	0	50	0	0	0
PZE-101002919	Ms71	8	0	0	0	0	0
PZE-101002919	Ms71_D	44	0	0	0	0	0
PZE-101002919	NC350_D	30	0	0	0	0	0
PZE-101002919	NC358	0	0	42	0	0	0
PZE-101002919	NC358_D	0	0	227	0	0	0
PZE-101002919	Oh43	1	0	110	0	0	0
PZE-101002919	Oh43_D	0	0	38	0	0	0
PZE-101002919	Oh7B	13	0	0	0	0	0
PZE-101002919	Oh7B_D	1	0	0	0	0	0
PZE-101002919	P39_GM_B	0	0	135	0	0	0
PZE-101002919	PH207	15	0	0	0	0	0
PZE-101002919	PH207_D	56	0	4	0	0	0
PZE-101002919	PHB47	39	0	0	0	0	0
PZE-101002919	PHB47_D	34	0	0	0	0	0
PZE-101002919	PHG29	1	0	0	0	0	0
PZE-101002919	PHG35_D	1	0	0	0	0	0
PZE-101002919	PHG39	3	0	0	0	0	0
PZE-101002919	PHG39_D	7	0	0	0	0	0
PZE-101002919	PHG84	113	0	0	0	0	0
PZE-101002919	PHG84_D	13	0	0	0	0	0
PZE-101002919	PHJ40	0	0	64	0	0	0
PZE-101002919	PHJ40_D	2	0	71	0	0	0
PZE-101002919	PHZ51	11	0	0	0	0	0
PZE-101002919	Tx303	9	0	0	0	0	0
PZE-101002919	Tx303_D	9	0	5	0	0	0
PZE-101002919	Tzi_8	0	0	105	0	0	0
PZE-101002919	Tzi_8_D	4	0	24	0	0	0
PZE-101002919	W153R	69	0	0	0	0	0
PZE-101002919	W153R_D	29	0	0	0	0	0
PZE-101002919	W401	6	0	0	0	0	0
PZE-101004580	A632	0	87	0	0	0	0
PZE-101004580	A632_D	0	8	0	0	0	0
PZE-101004580	B14	0	23	0	0	0	0
PZE-101004580	B14_D	0	134	0	0	0	0
PZE-101004580	B37	0	36	0	0	0	0
PZE-101004580	B37_D	0	119	2	0	0	0
PZE-101004580	B97	0	70	0	0	0	0
PZE-101004580	B97_D	0	26	0	0	0	0
PZE-101004580	CM105	0	37	0	0	0	0
PZE-101004580	CM105_D	0	1	1	0	0	0
PZE-101004580	CML_103	0	0	6	0	0	0
PZE-101004580	CML_247_D	0	1	0	0	0	0
PZE-101004580	CML_277	0	32	0	0	0	0
PZE-101004580	CML_277_D	0	18	0	0	0	0
PZE-101004580	CML_322	0	15	0	0	0	0
PZE-101004580	CML_333	0	6	0	0	0	0
PZE-101004580	CML_52	0	20	0	0	0	0
PZE-101004580	CML228	0	41	0	0	0	0
PZE-101004580	CML69	0	1	0	0	0	0
PZE-101004580	CO109	0	0	108	0	0	0
PZE-101004580	CO109_D	0	1	40	0	0	0
PZE-101004580	CO125	0	0	1	0	0	0
PZE-101004580	F2	0	43	0	0	0	0
PZE-101004580	F2_D	0	15	0	0	0	0
PZE-101004580	F7_ear_nr_6_6	0	95	0	0	0	0
PZE-101004580	F7_ear_nr_6_6_D	0	94	1	0	0	0
PZE-101004580	germ_B73	0	128	0	0	0	0
PZE-101004580	germ_B73_D	0	77	0	0	0	0
PZE-101004580	germp_Mo17	0	174	0	0	0	0
PZE-101004580	germp_Mo17_D	0	373	0	0	0	0
PZE-101004580	Il14H	0	19	0	0	0	0
PZE-101004580	Ki11	0	19	0	0	0	0
PZE-101004580	Ki3	0	19	0	0	0	0
PZE-101004580	Ky21	0	1	0	0	0	0
PZE-101004580	LH1	0	28	1	0	0	0
PZE-101004580	LH1_D	0	51	0	0	0	0
PZE-101004580	LH132	0	145	0	0	0	0
PZE-101004580	LH132_D	0	21	0	0	0	0
PZE-101004580	LH146Ht	0	16	0	0	0	0
PZE-101004580	LH146Ht_D	0	18	0	0	0	0
PZE-101004580	LH82	0	149	0	0	0	0
PZE-101004580	LH82_D	0	17	0	0	0	0
PZE-101004580	LH93	0	5	0	0	0	0
PZE-101004580	LH93_D	0	2	0	0	0	0
PZE-101004580	M162W	0	1	0	0	0	0
PZE-101004580	M162W_D	0	1	2	0	0	0
PZE-101004580	M37W	0	84	0	0	0	0
PZE-101004580	M37W_D	0	1	0	0	0	0
PZE-101004580	Mo18W	0	1	0	0	0	0
PZE-101004580	Mo18W_D	0	46	1	0	0	0
PZE-101004580	Ms71_D	0	1	0	0	0	0
PZE-101004580	NC350	0	0	2	0	0	0
PZE-101004580	NC350_D	0	1	9	0	0	0
PZE-101004580	NC358	0	0	32	0	0	0
PZE-101004580	NC358_D	0	0	87	0	0	0
PZE-101004580	Oh43	0	1	0	0	0	0
PZE-101004580	Oh7B	0	68	0	0	0	0
PZE-101004580	Oh7B_D	0	13	0	0	0	0
PZE-101004580	P39_GM_B	0	57	1	0	0	0
PZE-101004580	PH207	0	62	0	0	0	0
PZE-101004580	PH207_D	0	472	1	0	0	0
PZE-101004580	PHB47	0	137	0	0	0	0
PZE-101004580	PHB47_D	0	56	0	0	0	0
PZE-101004580	PHG29	0	34	0	0	0	0
PZE-101004580	PHG29_D	0	2	0	0	0	0
PZE-101004580	PHG35	0	3	0	0	0	0
PZE-101004580	PHG35_D	0	31	0	0	0	0
PZE-101004580	PHG39	0	13	0	0	0	0
PZE-101004580	PHG39_D	0	61	0	0	0	0
PZE-101004580	PHG84	0	152	0	0	0	0
PZE-101004580	PHG84_D	0	92	0	0	0	0
PZE-101004580	PHJ40	0	158	0	0	0	0
PZE-101004580	PHJ40_D	0	83	0	0	0	0
PZE-101004580	PHZ51	0	82	0	0	0	0
PZE-101004580	PHZ51_D	0	64	0	0	0	0
PZE-101004580	Tx303	0	69	0	0	0	0
PZE-101004580	Tx303_D	0	2	0	0	0	0
PZE-101004580	Tzi_8	0	0	12	0	0	0
PZE-101004580	Tzi_8_D	0	9	7	0	0	0
PZE-101004580	W117	0	19	0	0	0	0
PZE-101004580	W117_D	0	33	0	0	0	0
PZE-101004580	W153R	0	26	0	0	0	0
PZE-101004580	W153R_D	0	229	0	0	0	0
PZE-101004580	W401	0	33	0	0	0	0
PZE-101005765	A632	442	0	48	0	0	0
PZE-101005765	A632_D	330	0	0	0	0	0
PZE-101005765	B14	1248	0	32	0	0	0
PZE-101005765	B14_D	1257	0	107	0	0	0
PZE-101005765	B37	675	0	4	0	0	0
PZE-101005765	B37_D	1164	0	18	0	0	0
PZE-101005765	B97	33	0	1446	0	0	0
PZE-101005765	B97_D	24	0	303	0	0	0
PZE-101005765	CM105	1014	0	97	0	0	0
PZE-101005765	CM105_D	1296	0	3	0	0	0
PZE-101005765	CML_103	188	0	1	0	0	0
PZE-101005765	CML_247	423	0	0	0	0	0
PZE-101005765	CML_247_D	560	0	51	0	0	0
PZE-101005765	CML_277	479	0	0	0	0	0
PZE-101005765	CML_277_D	951	0	3	0	0	0
PZE-101005765	CML_322	246	0	1	0	0	0
PZE-101005765	CML_333	4	0	346	0	0	0
PZE-101005765	CML_52	183	0	1	0	0	0
PZE-101005765	CML228	685	0	98	0	0	0
PZE-101005765	CML69	1284	0	7	0	0	0
PZE-101005765	CO109	19	0	2214	0	0	0
PZE-101005765	CO109_D	135	0	2596	0	0	0
PZE-101005765	CO125	58	0	733	0	0	0
PZE-101005765	F2	10	0	2981	0	0	0
PZE-101005765	F2_D	4	0	248	0	0	0
PZE-101005765	F7_ear_nr_6_6	936	0	2	0	0	0
PZE-101005765	F7_ear_nr_6_6_D	1358	0	1	0	0	0
PZE-101005765	germ_B73	1092	0	66	0	0	0
PZE-101005765	germ_B73_D	1132	0	1	0	0	0
PZE-101005765	germp_Mo17	1011	0	1	0	0	0
PZE-101005765	germp_Mo17_D	1062	0	0	0	0	0
PZE-101005765	HP301	27	0	966	0	0	0
PZE-101005765	HP301_D	17	0	298	0	0	0
PZE-101005765	Il14H	17	0	227	0	0	0
PZE-101005765	Ki11	125	0	2	0	0	0
PZE-101005765	Ki3	225	0	2	0	0	0
PZE-101005765	Ky21	11	0	889	0	0	0
PZE-101005765	LH1	1210	0	1	0	0	0
PZE-101005765	LH1_D	1308	0	0	0	0	0
PZE-101005765	LH123HT	972	0	0	0	0	0
PZE-101005765	LH123HT_D	1683	0	16	0	0	0
PZE-101005765	LH132	1484	0	0	0	0	0
PZE-101005765	LH132_D	199	0	20	0	0	0
PZE-101005765	LH146Ht	229	0	0	0	0	0
PZE-101005765	LH146Ht_D	149	0	0	0	0	0
PZE-101005765	LH59	97	0	1	0	0	0
PZE-101005765	LH59_D	892	0	79	0	0	0
PZE-101005765	LH82	839	0	5	0	0	0
PZE-101005765	LH82_D	413	0	0	0	0	0
PZE-101005765	LH93	1546	0	1	0	0	0
PZE-101005765	LH93_D	550	0	10	0	0	0
PZE-101005765	M162W	705	0	0	0	0	0
PZE-101005765	M162W_D	579	0	32	0	0	0
PZE-101005765	M37W	423	0	0	0	0	0
PZE-101005765	M37W_D	1016	0	1	0	0	0
PZE-101005765	Mo18W	106	0	22	0	0	0
PZE-101005765	Mo18W_D	434	0	1	0	0	0
PZE-101005765	Ms71	1187	0	8	0	0	0
PZE-101005765	Ms71_D	1293	0	7	0	0	0
PZE-101005765	NC350	27	0	489	0	0	0
PZE-101005765	NC350_D	78	0	1095	0	0	0
PZE-101005765	NC358	30	0	796	0	0	0
PZE-101005765	NC358_D	78	0	3346	0	0	0
PZE-101005765	Oh43	1919	0	0	0	0	0
PZE-101005765	Oh43_D	327	0	2	0	0	0
PZE-101005765	Oh7B	1113	0	0	0	0	0
PZE-101005765	Oh7B_D	197	0	2	0	0	0
PZE-101005765	P39_GM_B	100	0	1074	0	0	0
PZE-101005765	PH207	1442	0	0	0	0	0
PZE-101005765	PH207_D	1716	0	188	0	0	0
PZE-101005765	PHB47	1311	0	0	0	0	0
PZE-101005765	PHB47_D	624	0	13	0	0	0
PZE-101005765	PHG29	116	0	24	0	0	0
PZE-101005765	PHG29_D	14	0	0	0	0	0
PZE-101005765	PHG35	17	0	298	0	0	0
PZE-101005765	PHG35_D	44	0	2947	0	0	0
PZE-101005765	PHG39	525	0	41	0	0	0
PZE-101005765	PHG39_D	759	0	1	0	0	0
PZE-101005765	PHG84	138	0	2181	0	0	0
PZE-101005765	PHG84_D	22	0	2223	0	0	0
PZE-101005765	PHJ40	511	0	0	0	0	0
PZE-101005765	PHJ40_D	2315	0	1	0	0	0
PZE-101005765	PHZ51	812	0	0	0	0	0
PZE-101005765	PHZ51_D	460	0	1	0	0	0
PZE-101005765	Tx303	698	0	8	0	0	0
PZE-101005765	Tx303_D	152	0	11	0	0	0
PZE-101005765	Tzi_8	104	0	2432	0	0	0
PZE-101005765	Tzi_8_D	37	0	222	0	0	0
PZE-101005765	W117	685	0	0	0	0	0
PZE-101005765	W117_D	440	0	0	0	0	0
PZE-101005765	W153R	1979	0	7	0	0	0
PZE-101005765	W153R_D	1839	0	71	0	0	0
PZE-101005765	W401	17	0	671	0	0	0
PZE-101009528	A632	295	0	16	0	0	0
PZE-101009528	A632_D	74	0	1	0	0	0
PZE-101009528	B14	472	0	2	0	0	0
PZE-101009528	B14_D	745	0	2	0	0	0
PZE-101009528	B37	262	0	2	0	0	0
PZE-101009528	B37_D	596	0	0	0	0	0
PZE-101009528	B97	471	0	0	0	0	0
PZE-101009528	B97_D	42	0	0	0	0	0
PZE-101009528	CM105	519	0	0	0	0	0
PZE-101009528	CM105_D	469	0	68	0	0	0
PZE-101009528	CML_103	1	0	121	0	0	0
PZE-101009528	CML_247	185	0	0	0	0	0
PZE-101009528	CML_247_D	166	0	3	0	0	0
PZE-101009528	CML_277	209	0	4	0	0	0
PZE-101009528	CML_277_D	460	0	10	0	0	0
PZE-101009528	CML_322	94	0	0	0	0	0
PZE-101009528	CML_333	3	0	127	0	0	0
PZE-101009528	CML_52	19	0	0	0	0	0
PZE-101009528	CML228	74	0	145	0	0	0
PZE-101009528	CML69	326	0	1	0	0	0
PZE-101009528	CO109	315	0	0	0	0	0
PZE-101009528	CO109_D	437	0	0	0	0	0
PZE-101009528	CO125	261	0	6	0	0	0
PZE-101009528	F2	506	0	2	0	0	0
PZE-101009528	F2_D	30	0	28	0	0	0
PZE-101009528	F7_ear_nr_6_6	482	0	0	0	0	0
PZE-101009528	F7_ear_nr_6_6_D	169	0	0	0	0	0
PZE-101009528	germ_B73	498	0	0	0	0	0
PZE-101009528	germ_B73_D	338	0	0	0	0	0
PZE-101009528	germp_Mo17	67	0	952	0	0	0
PZE-101009528	germp_Mo17_D	1	0	136	0	0	0
PZE-101009528	HP301	150	0	1	0	0	0
PZE-101009528	HP301_D	71	0	0	0	0	0
PZE-101009528	Il14H	78	0	4	0	0	0
PZE-101009528	Ki11	51	0	0	0	0	0
PZE-101009528	Ki3	52	0	1	0	0	0
PZE-101009528	Ky21	202	0	0	0	0	0
PZE-101009528	LH1	312	0	0	0	0	0
PZE-101009528	LH1_D	344	0	0	0	0	0
PZE-101009528	LH123HT	109	0	581	0	0	0
PZE-101009528	LH123HT_D	66	0	764	0	0	0
PZE-101009528	LH132	596	0	0	0	0	0
PZE-101009528	LH132_D	75	0	20	0	0	0
PZE-101009528	LH146Ht	87	0	1	0	0	0
PZE-101009528	LH146Ht_D	13	0	0	0	0	0
PZE-101009528	LH59	1	0	25	0	0	0
PZE-101009528	LH59_D	137	0	305	0	0	0
PZE-101009528	LH82	177	0	1	0	0	0
PZE-101009528	LH82_D	138	0	4	0	0	0
PZE-101009528	LH93	610	0	3	0	0	0
PZE-101009528	LH93_D	327	0	1	0	0	0
PZE-101009528	M162W	237	0	0	0	0	0
PZE-101009528	M162W_D	300	0	1	0	0	0
PZE-101009528	M37W	167	0	0	0	0	0
PZE-101009528	M37W_D	358	0	0	0	0	0
PZE-101009528	Mo18W	108	0	1	0	0	0
PZE-101009528	Mo18W_D	197	0	6	0	0	0
PZE-101009528	Ms71	982	0	1	0	0	0
PZE-101009528	Ms71_D	333	0	0	0	0	0
PZE-101009528	NC350	92	0	0	0	0	0
PZE-101009528	NC350_D	354	0	0	0	0	0
PZE-101009528	NC358	77	0	0	0	0	0
PZE-101009528	NC358_D	1246	0	0	0	0	0
PZE-101009528	Oh43	15	0	1260	0	0	0
PZE-101009528	Oh43_D	12	0	144	0	0	0
PZE-101009528	Oh7B	415	0	0	0	0	0
PZE-101009528	Oh7B_D	93	0	0	0	0	0
PZE-101009528	P39_GM_B	41	0	488	0	0	0
PZE-101009528	PH207	435	0	87	0	0	0
PZE-101009528	PH207_D	567	0	0	0	0	0
PZE-101009528	PHB47	849	0	0	0	0	0
PZE-101009528	PHB47_D	281	0	35	0	0	0
PZE-101009528	PHG29	21	0	1	0	0	0
PZE-101009528	PHG29_D	7	0	1	0	0	0
PZE-101009528	PHG35	3	0	147	0	0	0
PZE-101009528	PHG35_D	11	0	957	0	0	0
PZE-101009528	PHG39	238	0	0	0	0	0
PZE-101009528	PHG39_D	347	0	0	0	0	0
PZE-101009528	PHG84	175	0	933	0	0	0
PZE-101009528	PHG84_D	110	0	686	0	0	0
PZE-101009528	PHJ40	274	0	9	0	0	0
PZE-101009528	PHJ40_D	773	0	0	0	0	0
PZE-101009528	PHZ51	154	0	1	0	0	0
PZE-101009528	PHZ51_D	251	0	1	0	0	0
PZE-101009528	Tx303	14	0	614	0	0	0
PZE-101009528	Tx303_D	14	0	148	0	0	0
PZE-101009528	Tzi_8	94	0	979	0	0	0
PZE-101009528	Tzi_8_D	18	0	116	0	0	0
PZE-101009528	W117	49	0	337	0	0	0
PZE-101009528	W117_D	8	0	339	0	0	0
PZE-101009528	W153R	640	0	39	0	0	0
PZE-101009528	W153R_D	679	0	91	0	0	0
PZE-101009528	W401	135	0	37	0	0	0
PZE-101011048	A632	196	0	0	0	0	0
PZE-101011048	A632_D	148	0	0	0	0	0
PZE-101011048	B14	790	0	14	0	0	0
PZE-101011048	B14_D	607	0	0	0	0	0
PZE-101011048	B37	153	0	568	0	0	0
PZE-101011048	B37_D	958	0	851	0	0	0
PZE-101011048	B97	688	0	81	0	0	0
PZE-101011048	B97_D	168	0	8	0	0	0
PZE-101011048	CM105	624	0	1	0	0	0
PZE-101011048	CM105_D	641	0	0	0	0	0
PZE-101011048	CML_103	119	0	7	0	0	0
PZE-101011048	CML_247	352	0	30	0	0	0
PZE-101011048	CML_247_D	313	0	34	0	0	0
PZE-101011048	CML_277	65	0	522	0	0	0
PZE-101011048	CML_277_D	365	0	919	0	0	0
PZE-101011048	CML_322	163	0	0	0	0	0
PZE-101011048	CML_333	39	0	299	0	0	0
PZE-101011048	CML_52	19	0	168	0	0	0
PZE-101011048	CML228	326	0	83	0	0	0
PZE-101011048	CML69	316	0	939	0	0	0
PZE-101011048	CO109	1141	0	0	0	0	0
PZE-101011048	CO109_D	1123	0	118	0	0	0
PZE-101011048	CO125	494	0	0	0	0	0
PZE-101011048	F2	868	0	0	0	0	0
PZE-101011048	F2_D	96	0	6	0	0	0
PZE-101011048	F7_ear_nr_6_6	387	0	0	0	0	0
PZE-101011048	F7_ear_nr_6_6_D	565	0	5	0	0	0
PZE-101011048	germ_B73	322	0	1314	0	0	0
PZE-101011048	germ_B73_D	564	0	799	0	0	0
PZE-101011048	germp_Mo17	776	0	137	0	0	0
PZE-101011048	germp_Mo17_D	204	0	27	0	0	0
PZE-101011048	HP301	327	0	0	0	0	0
PZE-101011048	HP301_D	175	0	7	0	0	0
PZE-101011048	Il14H	96	0	0	0	0	0
PZE-101011048	Ki11	184	0	0	0	0	0
PZE-101011048	Ki3	149	0	5	0	0	0
PZE-101011048	Ky21	308	0	2	0	0	0
PZE-101011048	LH1	433	0	893	0	0	0
PZE-101011048	LH1_D	683	0	1526	0	0	0
PZE-101011048	LH123HT	645	0	50	0	0	0
PZE-101011048	LH123HT_D	1410	0	38	0	0	0
PZE-101011048	LH132	434	0	1660	0	0	0
PZE-101011048	LH132_D	37	0	212	0	0	0
PZE-101011048	LH146Ht	168	0	0	0	0	0
PZE-101011048	LH146Ht_D	69	0	0	0	0	0
PZE-101011048	LH59	54	0	4	0	0	0
PZE-101011048	LH59_D	495	0	23	0	0	0
PZE-101011048	LH82	400	0	0	0	0	0
PZE-101011048	LH82_D	271	0	1	0	0	0
PZE-101011048	LH93	8	0	3	0	0	0
PZE-101011048	LH93_D	27	0	3	0	0	0
PZE-101011048	M162W	510	0	1	0	0	0
PZE-101011048	M162W_D	385	0	22	0	0	0
PZE-101011048	M37W	324	0	63	0	0	0
PZE-101011048	M37W_D	558	0	0	0	0	0
PZE-101011048	Mo18W	74	0	1	0	0	0
PZE-101011048	Mo18W_D	410	0	6	0	0	0
PZE-101011048	Ms71	390	0	1834	0	0	0
PZE-101011048	Ms71_D	268	0	899	0	0	0
PZE-101011048	NC350	197	0	7	0	0	0
PZE-101011048	NC350_D	766	0	25	0	0	0
PZE-101011048	NC358	385	0	9	0	0	0
PZE-101011048	NC358_D	1800	0	47	0	0	0
PZE-101011048	Oh43	1531	0	8	0	0	0
PZE-101011048	Oh43_D	173	0	7	0	0	0
PZE-101011048	Oh7B	631	0	45	0	0	0
PZE-101011048	Oh7B_D	138	0	1	0	0	0
PZE-101011048	P39_GM_B	494	0	106	0	0	0
PZE-101011048	PH207	705	0	90	0	0	0
PZE-101011048	PH207_D	812	0	3	0	0	0
PZE-101011048	PHB47	622	0	1525	0	0	0
PZE-101011048	PHB47_D	190	0	705	0	0	0
PZE-101011048	PHG29	62	0	1	0	0	0
PZE-101011048	PHG29_D	10	0	1	0	0	0
PZE-101011048	PHG35	125	0	0	0	0	0
PZE-101011048	PHG35_D	835	0	28	0	0	0
PZE-101011048	PHG39	88	0	644	0	0	0
PZE-101011048	PHG39_D	260	0	1047	0	0	0
PZE-101011048	PHG84	544	0	123	0	0	0
PZE-101011048	PHG84_D	1055	0	65	0	0	0
PZE-101011048	PHJ40	192	0	37	0	0	0
PZE-101011048	PHJ40_D	862	0	0	0	0	0
PZE-101011048	PHZ51	443	0	0	0	0	0
PZE-101011048	PHZ51_D	132	0	21	0	0	0
PZE-101011048	Tx303	405	0	7	0	0	0
PZE-101011048	Tx303_D	139	0	6	0	0	0
PZE-101011048	Tzi_8	1294	0	36	0	0	0
PZE-101011048	Tzi_8_D	134	0	40	0	0	0
PZE-101011048	W117	657	0	18	0	0	0
PZE-101011048	W117_D	377	0	32	0	0	0
PZE-101011048	W153R	943	0	3	0	0	0
PZE-101011048	W153R_D	965	0	72	0	0	0
PZE-101011048	W401	144	0	12	0	0	0
PZE-101013713	A632	45	0	0	0	0	0
PZE-101013713	A632_D	23	0	26	0	0	0
PZE-101013713	B14	53	0	3	0	0	0
PZE-101013713	B14_D	93	0	0	0	0	0
PZE-101013713	B37	28	0	0	0	0	0
PZE-101013713	B37_D	47	0	0	0	0	0
PZE-101013713	B97	70	0	0	0	0	0
PZE-101013713	B97_D	33	0	1	0	0	0
PZE-101013713	CM105	40	0	0	0	0	0
PZE-101013713	CM105_D	125	0	0	0	0	0
PZE-101013713	CML_103	4	0	0	0	0	0
PZE-101013713	CML_247	110	0	0	0	0	0
PZE-101013713	CML_247_D	28	0	0	0	0	0
PZE-101013713	CML_277	162	0	0	0	0	0
PZE-101013713	CML_277_D	313	0	2	0	0	0
PZE-101013713	CML_322	3	0	1	0	0	0
PZE-101013713	CML_333	45	0	2	0	0	0
PZE-101013713	CML_52	2	0	0	0	0	0
PZE-101013713	CML228	38	0	0	0	0	0
PZE-101013713	CML69	337	0	98	0	0	0
PZE-101013713	CO109	207	0	0	0	0	0
PZE-101013713	CO109_D	273	0	0	0	0	0
PZE-101013713	CO125	70	0	1	0	0	0
PZE-101013713	F2	44	0	10	0	0	0
PZE-101013713	F2_D	16	0	0	0	0	0
PZE-101013713	F7_ear_nr_6_6	191	0	0	0	0	0
PZE-101013713	F7_ear_nr_6_6_D	308	0	0	0	0	0
PZE-101013713	germ_B73	203	0	0	0	0	0
PZE-101013713	germ_B73_D	227	0	0	0	0	0
PZE-101013713	germp_Mo17	95	0	0	0	0	0
PZE-101013713	germp_Mo17_D	78	0	0	0	0	0
PZE-101013713	HP301	0	0	65	0	0	0
PZE-101013713	HP301_D	0	0	90	0	0	0
PZE-101013713	Il14H	19	0	0	0	0	0
PZE-101013713	Ki11	58	0	0	0	0	0
PZE-101013713	Ki3	100	0	9	0	0	0
PZE-101013713	Ky21	29	0	0	0	0	0
PZE-101013713	LH1	1	0	1	0	0	0
PZE-101013713	LH1_D	178	0	2	0	0	0
PZE-101013713	LH123HT	88	0	1	0	0	0
PZE-101013713	LH123HT_D	8	0	3	0	0	0
PZE-101013713	LH132	504	0	0	0	0	0
PZE-101013713	LH132_D	22	0	7	0	0	0
PZE-101013713	LH146Ht	44	0	57	0	0	0
PZE-101013713	LH146Ht_D	37	0	0	0	0	0
PZE-101013713	LH59	0	0	10	0	0	0
PZE-101013713	LH59_D	2	0	264	0	0	0
PZE-101013713	LH82	1	0	0	0	0	0
PZE-101013713	LH82_D	34	0	0	0	0	0
PZE-101013713	LH93	608	0	22	0	0	0
PZE-101013713	LH93_D	93	0	57	0	0	0
PZE-101013713	M162W	115	0	23	0	0	0
PZE-101013713	M162W_D	239	0	13	0	0	0
PZE-101013713	M37W	1	0	1	0	0	0
PZE-101013713	M37W_D	78	0	0	0	0	0
PZE-101013713	Mo18W	41	0	6	0	0	0
PZE-101013713	Mo18W_D	48	0	1	0	0	0
PZE-101013713	Ms71	66	0	0	0	0	0
PZE-101013713	Ms71_D	163	0	0	0	0	0
PZE-101013713	NC350	35	0	0	0	0	0
PZE-101013713	NC350_D	79	0	0	0	0	0
PZE-101013713	NC358	137	0	0	0	0	0
PZE-101013713	NC358_D	1	0	1	0	0	0
PZE-101013713	Oh43	0	0	411	0	0	0
PZE-101013713	Oh43_D	14	0	141	0	0	0
PZE-101013713	Oh7B	82	0	0	0	0	0
PZE-101013713	Oh7B_D	50	0	0	0	0	0
PZE-101013713	P39_GM_B	76	0	0	0	0	0
PZE-101013713	PH207	110	0	1	0	0	0
PZE-101013713	PH207_D	75	0	0	0	0	0
PZE-101013713	PHB47	254	0	0	0	0	0
PZE-101013713	PHB47_D	115	0	9	0	0	0
PZE-101013713	PHG29	20	0	2	0	0	0
PZE-101013713	PHG29_D	1	0	0	0	0	0
PZE-101013713	PHG35	4	0	84	0	0	0
PZE-101013713	PHG35_D	0	0	584	0	0	0
PZE-101013713	PHG39	121	0	0	0	0	0
PZE-101013713	PHG39_D	74	0	2	0	0	0
PZE-101013713	PHG84	12	0	371	0	0	0
PZE-101013713	PHG84_D	0	0	284	0	0	0
PZE-101013713	PHJ40	80	0	1	0	0	0
PZE-101013713	PHJ40_D	103	0	2	0	0	0
PZE-101013713	PHZ51	18	0	0	0	0	0
PZE-101013713	PHZ51_D	89	0	1	0	0	0
PZE-101013713	Tx303	1	0	240	0	0	0
PZE-101013713	Tx303_D	0	0	77	0	0	0
PZE-101013713	Tzi_8	95	0	0	0	0	0
PZE-101013713	Tzi_8_D	3	0	1	0	0	0
PZE-101013713	W117	194	0	0	0	0	0
PZE-101013713	W117_D	116	0	0	0	0	0
PZE-101013713	W153R	296	0	2	0	0	0
PZE-101013713	W153R_D	619	0	1	0	0	0
PZE-101013713	W401	78	0	1	0	0	0
PZE-101016495	A632	158	0	0	0	0	0
PZE-101016495	A632_D	46	0	0	0	0	0
PZE-101016495	B14	112	0	0	0	0	0
PZE-101016495	B14_D	140	0	0	0	0	0
PZE-101016495	B37	43	0	0	0	0	0
PZE-101016495	B37_D	269	0	2	0	0	0
PZE-101016495	B97	6	0	249	0	0	0
PZE-101016495	B97_D	5	0	80	0	0	0
PZE-101016495	CM105	269	0	2	0	0	0
PZE-101016495	CM105_D	82	0	2	0	0	0
PZE-101016495	CML_103	44	0	0	0	0	0
PZE-101016495	CML_247	49	0	0	0	0	0
PZE-101016495	CML_247_D	217	0	0	0	0	0
PZE-101016495	CML_277	73	0	0	0	0	0
PZE-101016495	CML_277_D	222	0	0	0	0	0
PZE-101016495	CML_322	38	0	0	0	0	0
PZE-101016495	CML_333	0	0	77	0	0	0
PZE-101016495	CML_52	46	0	0	0	0	0
PZE-101016495	CML228	113	0	0	0	0	0
PZE-101016495	CML69	288	0	0	0	0	0
PZE-101016495	CO109	5	0	320	0	0	0
PZE-101016495	CO109_D	116	0	325	0	0	0
PZE-101016495	CO125	80	0	0	0	0	0
PZE-101016495	F2	295	0	0	0	0	0
PZE-101016495	F7_ear_nr_6_6	18	0	0	0	0	0
PZE-101016495	F7_ear_nr_6_6_D	653	0	0	0	0	0
PZE-101016495	germ_B73	267	0	0	0	0	0
PZE-101016495	germ_B73_D	191	0	0	0	0	0
PZE-101016495	germp_Mo17	71	0	1	0	0	0
PZE-101016495	germp_Mo17_D	277	0	0	0	0	0
PZE-101016495	HP301	29	0	0	0	0	0
PZE-101016495	HP301_D	62	0	0	0	0	0
PZE-101016495	Il14H	16	0	0	0	0	0
PZE-101016495	Ki11	50	0	0	0	0	0
PZE-101016495	Ki3	72	0	0	0	0	0
PZE-101016495	Ky21	30	0	0	0	0	0
PZE-101016495	LH1	192	0	0	0	0	0
PZE-101016495	LH1_D	137	0	0	0	0	0
PZE-101016495	LH123HT	305	0	0	0	0	0
PZE-101016495	LH123HT_D	314	0	0	0	0	0
PZE-101016495	LH132	377	0	0	0	0	0
PZE-101016495	LH132_D	50	0	0	0	0	0
PZE-101016495	LH146Ht	33	0	0	0	0	0
PZE-101016495	LH146Ht_D	35	0	1	0	0	0
PZE-101016495	LH59	6	0	0	0	0	0
PZE-101016495	LH59_D	196	0	0	0	0	0
PZE-101016495	LH82	38	0	0	0	0	0
PZE-101016495	LH82_D	33	0	0	0	0	0
PZE-101016495	LH93	303	0	0	0	0	0
PZE-101016495	LH93_D	159	0	0	0	0	0
PZE-101016495	M162W	34	0	0	0	0	0
PZE-101016495	M162W_D	111	0	0	0	0	0
PZE-101016495	M37W	90	0	0	0	0	0
PZE-101016495	M37W_D	94	0	0	0	0	0
PZE-101016495	Mo18W	13	0	0	0	0	0
PZE-101016495	Mo18W_D	141	0	0	0	0	0
PZE-101016495	Ms71	3	0	329	0	0	0
PZE-101016495	Ms71_D	0	0	418	0	0	0
PZE-101016495	NC350	86	0	0	0	0	0
PZE-101016495	NC350_D	100	0	0	0	0	0
PZE-101016495	NC358	145	0	0	0	0	0
PZE-101016495	NC358_D	509	0	0	0	0	0
PZE-101016495	Oh43	323	0	0	0	0	0
PZE-101016495	Oh43_D	75	0	0	0	0	0
PZE-101016495	Oh7B	0	0	341	0	0	0
PZE-101016495	Oh7B_D	12	0	79	0	0	0
PZE-101016495	P39_GM_B	217	0	0	0	0	0
PZE-101016495	PH207	129	0	0	0	0	0
PZE-101016495	PH207_D	383	0	2	0	0	0
PZE-101016495	PHB47	330	0	0	0	0	0
PZE-101016495	PHB47_D	70	0	0	0	0	0
PZE-101016495	PHG29	35	0	0	0	0	0
PZE-101016495	PHG29_D	3	0	0	0	0	0
PZE-101016495	PHG35	46	0	0	0	0	0
PZE-101016495	PHG35_D	177	0	2	0	0	0
PZE-101016495	PHG39	61	0	0	0	0	0
PZE-101016495	PHG39_D	109	0	0	0	0	0
PZE-101016495	PHG84	41	0	0	0	0	0
PZE-101016495	PHG84_D	283	0	0	0	0	0
PZE-101016495	PHJ40	134	0	0	0	0	0
PZE-101016495	PHJ40_D	432	0	0	0	0	0
PZE-101016495	PHZ51	6	0	563	0	0	0
PZE-101016495	PHZ51_D	12	0	65	0	0	0
PZE-101016495	Tx303	163	0	0	0	0	0
PZE-101016495	Tx303_D	91	0	0	0	0	0
PZE-101016495	Tzi_8	516	0	0	0	0	0
PZE-101016495	Tzi_8_D	24	0	0	0	0	0
PZE-101016495	W117	76	0	0	0	0	0
PZE-101016495	W117_D	76	0	0	0	0	0
PZE-101016495	W153R	221	0	0	0	0	0
PZE-101016495	W153R_D	497	0	1	0	0	0
PZE-101016495	W401	67	0	0	0	0	0
PZE-101016971	A632	0	151	0	0	0	0
PZE-101016971	A632_D	0	182	0	0	0	0
PZE-101016971	B14	3	695	0	0	0	0
PZE-101016971	B14_D	0	418	0	0	0	0
PZE-101016971	B37	0	368	0	0	0	0
PZE-101016971	B37_D	0	794	0	0	0	0
PZE-101016971	B97	338	1	0	0	0	0
PZE-101016971	B97_D	118	10	0	0	0	0
PZE-101016971	CM105	0	1124	0	0	0	0
PZE-101016971	CM105_D	0	623	0	0	0	0
PZE-101016971	CML_103	0	76	0	0	0	0
PZE-101016971	CML_247	158	0	0	0	0	0
PZE-101016971	CML_247_D	87	24	0	0	0	0
PZE-101016971	CML_277	185	0	0	0	0	0
PZE-101016971	CML_277_D	498	7	0	0	0	0
PZE-101016971	CML_322	0	178	0	0	0	0
PZE-101016971	CML_333	0	148	0	0	0	0
PZE-101016971	CML_52	88	2	0	0	0	0
PZE-101016971	CML228	0	406	0	0	0	0
PZE-101016971	CML69	316	0	0	0	0	0
PZE-101016971	CO109	374	2	0	0	0	0
PZE-101016971	CO109_D	345	47	0	0	0	0
PZE-101016971	CO125	0	262	0	0	0	0
PZE-101016971	F2	90	289	0	0	0	0
PZE-101016971	F2_D	23	98	0	0	0	0
PZE-101016971	F7_ear_nr_6_6	0	214	0	0	0	0
PZE-101016971	F7_ear_nr_6_6_D	0	370	0	0	0	0
PZE-101016971	germ_B73	0	1465	0	0	0	0
PZE-101016971	germ_B73_D	0	823	0	0	0	0
PZE-101016971	germp_Mo17	0	965	0	0	0	0
PZE-101016971	germp_Mo17_D	0	269	0	0	0	0
PZE-101016971	HP301	0	482	0	0	0	0
PZE-101016971	HP301_D	0	114	0	0	0	0
PZE-101016971	Il14H	0	115	0	0	0	0
PZE-101016971	Ki11	0	109	0	0	0	0
PZE-101016971	Ki3	0	81	0	0	0	0
PZE-101016971	Ky21	0	395	0	0	0	0
PZE-101016971	LH1	0	641	0	0	0	0
PZE-101016971	LH1_D	0	720	0	0	0	0
PZE-101016971	LH123HT	0	735	0	0	0	0
PZE-101016971	LH123HT_D	0	777	0	0	0	0
PZE-101016971	LH132	0	744	0	0	0	0
PZE-101016971	LH132_D	0	77	0	0	0	0
PZE-101016971	LH146Ht	0	106	0	0	0	0
PZE-101016971	LH146Ht_D	0	65	0	0	0	0
PZE-101016971	LH59	0	32	0	0	0	0
PZE-101016971	LH59_D	0	374	0	0	0	0
PZE-101016971	LH82	1	763	0	0	0	0
PZE-101016971	LH82_D	0	271	0	0	0	0
PZE-101016971	LH93	0	1116	0	0	0	0
PZE-101016971	LH93_D	0	398	0	0	0	0
PZE-101016971	M162W	0	492	0	0	0	0
PZE-101016971	M162W_D	0	602	0	0	0	0
PZE-101016971	M37W	1	296	0	0	0	0
PZE-101016971	M37W_D	1	611	0	0	0	0
PZE-101016971	Mo18W	0	143	0	0	0	0
PZE-101016971	Mo18W_D	0	437	0	0	0	0
PZE-101016971	Ms71	0	606	0	0	0	0
PZE-101016971	Ms71_D	0	685	0	0	0	0
PZE-101016971	NC350	1	164	0	0	0	0
PZE-101016971	NC350_D	0	676	0	0	0	0
PZE-101016971	NC358	0	348	0	0	0	0
PZE-101016971	NC358_D	0	1415	0	0	0	0
PZE-101016971	Oh43	0	1056	0	0	0	0
PZE-101016971	Oh43_D	0	154	0	0	0	0
PZE-101016971	Oh7B	0	869	0	0	0	0
PZE-101016971	Oh7B_D	0	210	0	0	0	0
PZE-101016971	P39_GM_B	0	573	0	0	0	0
PZE-101016971	PH207	0	1058	0	0	0	0
PZE-101016971	PH207_D	1	1954	0	0	0	0
PZE-101016971	PHB47	0	915	0	0	0	0
PZE-101016971	PHB47_D	0	655	0	0	0	0
PZE-101016971	PHG29	4	63	0	0	0	0
PZE-101016971	PHG29_D	0	7	0	0	0	0
PZE-101016971	PHG35	1	120	0	0	0	0
PZE-101016971	PHG35_D	0	1279	0	0	0	0
PZE-101016971	PHG39	0	331	0	0	0	0
PZE-101016971	PHG39_D	0	653	0	0	0	0
PZE-101016971	PHG84	1	1062	0	0	0	0
PZE-101016971	PHG84_D	0	1090	0	0	0	0
PZE-101016971	PHJ40	0	246	0	0	0	0
PZE-101016971	PHJ40_D	0	691	0	0	0	0
PZE-101016971	PHZ51	0	722	0	0	0	0
PZE-101016971	PHZ51_D	0	324	0	0	0	0
PZE-101016971	Tx303	0	305	0	0	0	0
PZE-101016971	Tx303_D	0	173	0	0	0	0
PZE-101016971	Tzi_8	0	683	0	0	0	0
PZE-101016971	Tzi_8_D	0	138	0	0	0	0
PZE-101016971	W117	0	480	0	0	0	0
PZE-101016971	W117_D	0	407	0	0	0	0
PZE-101016971	W153R	0	1150	0	0	0	0
PZE-101016971	W153R_D	0	914	0	0	0	0
PZE-101016971	W401	0	197	0	0	0	0
PZE-101017779	A632_D	0	0	5	0	0	0
PZE-101017779	B14	2	0	0	0	0	0
PZE-101017779	CML_277	0	0	18	0	0	0
PZE-101017779	CO125	0	0	3	0	0	0
PZE-101017779	F2_D	0	0	1	0	0	0
PZE-101017779	germp_Mo17	0	0	1	0	0	0
PZE-101017779	Ki11	0	0	1	0	0	0
PZE-101017779	Ki3	0	0	3	0	0	0
PZE-101017779	Ky21	0	0	25	0	0	0
PZE-101017779	LH93_D	0	0	1	0	0	0
PZE-101017779	Ms71	0	0	26	0	0	0
PZE-101017779	NC350	0	0	5	0	0	0
PZE-101017779	NC350_D	0	0	14	0	0	0
PZE-101017779	Oh7B	0	0	11	0	0	0
PZE-101017779	PH207	0	0	35	0	0	0
PZE-101017779	PHG29	0	0	14	0	0	0
PZE-101017779	PHG35	0	0	2	0	0	0
PZE-101017779	PHG39	1	0	0	0	0	0
PZE-101017779	PHG39_D	0	0	5	0	0	0
PZE-101017779	PHG84	0	0	17	0	0	0
PZE-101017779	PHZ51_D	0	0	8	0	0	0
PZE-101017779	Tx303	2	0	0	0	0	0
PZE-101017779	W117	36	0	0	0	0	0
PZE-101017779	W117_D	1	0	0	0	0	0
PZE-101019728	A632	0	29	0	0	0	0
PZE-101019728	A632_D	0	19	0	0	0	0
PZE-101019728	B14	0	41	0	0	0	0
PZE-101019728	B14_D	0	133	0	0	0	0
PZE-101019728	B37	0	66	0	0	0	0
PZE-101019728	B37_D	0	50	0	0	0	0
PZE-101019728	B97	0	73	0	0	0	0
PZE-101019728	B97_D	0	14	0	0	0	0
PZE-101019728	CM105	0	77	0	0	0	0
PZE-101019728	CM105_D	0	82	0	0	0	0
PZE-101019728	CML_103	0	12	0	0	0	0
PZE-101019728	CML_247	0	33	0	0	0	0
PZE-101019728	CML_247_D	0	61	0	0	0	0
PZE-101019728	CML_277	0	36	0	0	0	0
PZE-101019728	CML_277_D	0	89	0	0	0	0
PZE-101019728	CML_322	0	5	0	0	0	0
PZE-101019728	CML_333	0	17	0	0	0	0
PZE-101019728	CML228	0	19	0	0	0	0
PZE-101019728	CML69	0	188	0	0	0	0
PZE-101019728	CO109	0	9	0	0	0	0
PZE-101019728	CO109_D	0	49	0	0	0	0
PZE-101019728	CO125	0	14	0	0	0	0
PZE-101019728	F2	0	41	0	0	0	0
PZE-101019728	F2_D	0	27	0	0	0	0
PZE-101019728	F7_ear_nr_6_6	0	179	0	0	0	0
PZE-101019728	F7_ear_nr_6_6_D	0	66	0	0	0	0
PZE-101019728	germ_B73	0	75	0	0	0	0
PZE-101019728	germ_B73_D	0	5	0	0	0	0
PZE-101019728	germp_Mo17	0	42	0	0	0	0
PZE-101019728	germp_Mo17_D	0	3	0	0	0	0
PZE-101019728	HP301	0	14	0	0	0	0
PZE-101019728	HP301_D	0	42	0	0	0	0
PZE-101019728	Il14H	0	5	0	0	0	0
PZE-101019728	Ki11	13	0	0	0	0	0
PZE-101019728	Ki3	0	23	0	0	0	0
PZE-101019728	Ky21	0	21	0	0	0	0
PZE-101019728	LH1	0	85	0	0	0	0
PZE-101019728	LH1_D	0	49	0	0	0	0
PZE-101019728	LH123HT	0	67	0	0	0	0
PZE-101019728	LH123HT_D	0	75	0	0	0	0
PZE-101019728	LH132	0	61	0	0	0	0
PZE-101019728	LH132_D	0	19	0	0	0	0
PZE-101019728	LH146Ht	0	13	0	0	0	0
PZE-101019728	LH146Ht_D	0	4	0	0	0	0
PZE-101019728	LH59	0	8	0	0	0	0
PZE-101019728	LH59_D	0	60	0	0	0	0
PZE-101019728	LH82	0	159	0	0	0	0
PZE-101019728	LH82_D	0	16	0	0	0	0
PZE-101019728	LH93	0	86	0	0	0	0
PZE-101019728	LH93_D	0	72	0	0	0	0
PZE-101019728	M162W	0	31	0	0	0	0
PZE-101019728	M162W_D	0	54	0	0	0	0
PZE-101019728	M37W	0	21	0	0	0	0
PZE-101019728	M37W_D	2	34	0	0	0	0
PZE-101019728	Mo18W	0	23	0	0	0	0
PZE-101019728	Mo18W_D	0	19	0	0	0	0
PZE-101019728	Ms71	0	48	0	0	0	0
PZE-101019728	Ms71_D	0	63	0	0	0	0
PZE-101019728	NC350	0	7	0	0	0	0
PZE-101019728	NC350_D	0	36	0	0	0	0
PZE-101019728	NC358	0	38	0	0	0	0
PZE-101019728	NC358_D	0	240	0	0	0	0
PZE-101019728	Oh43	0	91	0	0	0	0
PZE-101019728	Oh43_D	0	49	0	0	0	0
PZE-101019728	Oh7B	0	125	0	0	0	0
PZE-101019728	Oh7B_D	0	14	0	0	0	0
PZE-101019728	P39_GM_B	0	74	0	0	0	0
PZE-101019728	PH207	0	87	0	0	0	0
PZE-101019728	PH207_D	0	165	0	0	0	0
PZE-101019728	PHB47	0	97	0	0	0	0
PZE-101019728	PHB47_D	0	33	0	0	0	0
PZE-101019728	PHG29	0	9	0	0	0	0
PZE-101019728	PHG35	0	8	0	0	0	0
PZE-101019728	PHG35_D	0	85	0	0	0	0
PZE-101019728	PHG39	0	27	0	0	0	0
PZE-101019728	PHG39_D	0	78	0	0	0	0
PZE-101019728	PHG84	0	137	0	0	0	0
PZE-101019728	PHG84_D	0	44	0	0	0	0
PZE-101019728	PHJ40	0	44	0	0	0	0
PZE-101019728	PHJ40_D	0	14	0	0	0	0
PZE-101019728	PHZ51	0	53	0	0	0	0
PZE-101019728	PHZ51_D	0	15	0	0	0	0
PZE-101019728	Tx303	0	65	0	0	0	0
PZE-101019728	Tx303_D	0	15	0	0	0	0
PZE-101019728	Tzi_8	0	103	0	0	0	0
PZE-101019728	Tzi_8_D	0	20	0	0	0	0
PZE-101019728	W117	0	54	0	0	0	0
PZE-101019728	W117_D	0	23	0	0	0	0
PZE-101019728	W153R	0	329	0	0	0	0
PZE-101019728	W153R_D	0	141	0	0	0	0
PZE-101019728	W401	8	29	0	0	0	0
PZE-101024779	A632	1	0	1	0	0	0
PZE-101024779	A632_D	24	0	0	0	0	0
PZE-101024779	B14	1	0	100	0	0	0
PZE-101024779	B14_D	0	0	297	0	0	0
PZE-101024779	B37	67	0	0	0	0	0
PZE-101024779	B37_D	124	0	52	0	0	0
PZE-101024779	B97	0	0	23	0	0	0
PZE-101024779	B97_D	1	0	1	0	0	0
PZE-101024779	CM105	0	0	379	0	0	0
PZE-101024779	CM105_D	0	0	140	0	0	0
PZE-101024779	CML_103	6	0	1	0	0	0
PZE-101024779	CML_247	84	0	0	0	0	0
PZE-101024779	CML_247_D	25	0	3	0	0	0
PZE-101024779	CML_277	0	0	160	0	0	0
PZE-101024779	CML_277_D	0	0	78	0	0	0
PZE-101024779	CML_322	0	0	47	0	0	0
PZE-101024779	CML_333	0	0	21	0	0	0
PZE-101024779	CML_52	0	0	25	0	0	0
PZE-101024779	CML228	0	0	117	0	0	0
PZE-101024779	CML69	0	0	85	0	0	0
PZE-101024779	CO109	0	0	412	0	0	0
PZE-101024779	CO109_D	1	0	351	0	0	0
PZE-101024779	CO125	0	0	158	0	0	0
PZE-101024779	F2	169	0	160	0	0	0
PZE-101024779	F2_D	0	0	13	0	0	0
PZE-101024779	F7_ear_nr_6_6	0	0	82	0	0	0
PZE-101024779	F7_ear_nr_6_6_D	0	0	80	0	0	0
PZE-101024779	germ_B73	0	0	489	0	0	0
PZE-101024779	germ_B73_D	0	0	190	0	0	0
PZE-101024779	germp_Mo17	0	0	71	0	0	0
PZE-101024779	germp_Mo17_D	0	0	43	0	0	0
PZE-101024779	HP301	0	0	67	0	0	0
PZE-101024779	HP301_D	0	0	68	0	0	0
PZE-101024779	Il14H	1	0	74	0	0	0
PZE-101024779	Ki11	0	0	8	0	0	0
PZE-101024779	Ki3	0	0	16	0	0	0
PZE-101024779	Ky21	215	0	0	0	0	0
PZE-101024779	LH1	260	0	0	0	0	0
PZE-101024779	LH1_D	11	0	1	0	0	0
PZE-101024779	LH123HT	1	0	87	0	0	0
PZE-101024779	LH123HT_D	0	0	1	0	0	0
PZE-101024779	LH132	0	0	270	0	0	0
PZE-101024779	LH132_D	0	0	34	0	0	0
PZE-101024779	LH146Ht	0	0	5	0	0	0
PZE-101024779	LH146Ht_D	0	0	11	0	0	0
PZE-101024779	LH59	0	0	9	0	0	0
PZE-101024779	LH59_D	0	0	70	0	0	0
PZE-101024779	LH82	18	0	2	0	0	0
PZE-101024779	LH82_D	27	0	2	0	0	0
PZE-101024779	LH93	0	0	12	0	0	0
PZE-101024779	LH93_D	3	0	17	0	0	0
PZE-101024779	M162W	0	0	62	0	0	0
PZE-101024779	M162W_D	0	0	86	0	0	0
PZE-101024779	M37W	0	0	31	0	0	0
PZE-101024779	M37W_D	0	0	351	0	0	0
PZE-101024779	Mo18W	0	0	58	0	0	0
PZE-101024779	Mo18W_D	0	0	69	0	0	0
PZE-101024779	Ms71	87	0	13	0	0	0
PZE-101024779	Ms71_D	40	0	0	0	0	0
PZE-101024779	NC350	60	0	0	0	0	0
PZE-101024779	NC350_D	19	0	0	0	0	0
PZE-101024779	NC358	0	0	51	0	0	0
PZE-101024779	NC358_D	0	0	292	0	0	0
PZE-101024779	Oh43	0	0	206	0	0	0
PZE-101024779	Oh43_D	0	0	5	0	0	0
PZE-101024779	Oh7B	41	0	1	0	0	0
PZE-101024779	Oh7B_D	57	0	1	0	0	0
PZE-101024779	P39_GM_B	0	0	203	0	0	0
PZE-101024779	PH207	277	0	1	0	0	0
PZE-101024779	PH207_D	440	0	3	0	0	0
PZE-101024779	PHB47	169	0	0	0	0	0
PZE-101024779	PHB47_D	72	0	2	0	0	0
PZE-101024779	PHG29	31	0	1	0	0	0
PZE-101024779	PHG29_D	0	0	2	0	0	0
PZE-101024779	PHG35	1	0	4	0	0	0
PZE-101024779	PHG35_D	7	0	0	0	0	0
PZE-101024779	PHG39	74	0	0	0	0	0
PZE-101024779	PHG39_D	207	0	0	0	0	0
PZE-101024779	PHG84	0	0	95	0	0	0
PZE-101024779	PHG84_D	1	0	0	0	0	0
PZE-101024779	PHJ40	45	0	0	0	0	0
PZE-101024779	PHJ40_D	111	0	0	0	0	0
PZE-101024779	PHZ51	0	0	179	0	0	0
PZE-101024779	PHZ51_D	0	0	154	0	0	0
PZE-101024779	Tx303	0	0	94	0	0	0
PZE-101024779	Tx303_D	0	0	50	0	0	0
PZE-101024779	Tzi_8	0	0	307	0	0	0
PZE-101024779	Tzi_8_D	1	0	21	0	0	0
PZE-101024779	W117	0	0	237	0	0	0
PZE-101024779	W117_D	0	0	89	0	0	0
PZE-101024779	W153R	0	0	473	0	0	0
PZE-101024779	W153R_D	0	0	287	0	0	0
PZE-101024779	W401	0	0	5	0	0	0
PZE-101025101	A632	631	5	0	0	0	0
PZE-101025101	A632_D	344	1	0	0	0	0
PZE-101025101	B14	1180	0	0	0	0	0
PZE-101025101	B14_D	1198	34	0	0	0	0
PZE-101025101	B37	523	100	0	0	0	0
PZE-101025101	B37_D	1424	5	0	0	0	0
PZE-101025101	B97	1171	3	0	0	0	0
PZE-101025101	B97_D	187	0	0	0	0	0
PZE-101025101	CM105	1037	0	0	0	0	0
PZE-101025101	CM105_D	1132	3	0	0	0	0
PZE-101025101	CML_103	18	0	0	0	0	0
PZE-101025101	CML_247	349	21	0	0	0	0
PZE-101025101	CML_247_D	506	1	0	0	0	0
PZE-101025101	CML_277	491	7	0	0	0	0
PZE-101025101	CML_277_D	1042	16	0	0	0	0
PZE-101025101	CML_322	1	320	0	0	0	0
PZE-101025101	CML_333	201	1	0	0	0	0
PZE-101025101	CML_52	115	1	0	0	0	0
PZE-101025101	CML228	1	796	0	0	0	0
PZE-101025101	CML69	2	1	0	0	0	0
PZE-101025101	CO109	19	0	0	0	0	0
PZE-101025101	CO109_D	1	2	0	0	0	0
PZE-101025101	CO125	250	16	0	0	0	0
PZE-101025101	F2	810	1269	0	0	0	0
PZE-101025101	F2_D	75	111	0	0	0	0
PZE-101025101	F7_ear_nr_6_6	580	0	0	0	0	0
PZE-101025101	F7_ear_nr_6_6_D	783	0	0	0	0	0
PZE-101025101	germ_B73	1085	1	0	0	0	0
PZE-101025101	germ_B73_D	1502	0	0	0	0	0
PZE-101025101	germp_Mo17	0	2374	0	0	0	0
PZE-101025101	germp_Mo17_D	1	213	0	0	0	0
PZE-101025101	HP301	357	0	0	0	0	0
PZE-101025101	HP301_D	290	12	0	0	0	0
PZE-101025101	Il14H	6	0	0	0	0	0
PZE-101025101	Ki11	0	402	0	0	0	0
PZE-101025101	Ki3	0	1	0	0	0	0
PZE-101025101	Ky21	0	1013	0	0	0	0
PZE-101025101	LH1	928	3	0	0	0	0
PZE-101025101	LH1_D	1191	0	0	0	0	0
PZE-101025101	LH123HT	617	23	0	0	0	0
PZE-101025101	LH123HT_D	395	3	0	0	0	0
PZE-101025101	LH132	1447	19	0	0	0	0
PZE-101025101	LH132_D	206	5	0	0	0	0
PZE-101025101	LH146Ht	210	36	0	0	0	0
PZE-101025101	LH146Ht_D	186	1	0	0	0	0
PZE-101025101	LH59	72	1	0	0	0	0
PZE-101025101	LH59_D	600	117	0	0	0	0
PZE-101025101	LH82	697	2	0	0	0	0
PZE-101025101	LH82_D	171	0	0	0	0	0
PZE-101025101	LH93	1619	53	0	0	0	0
PZE-101025101	LH93_D	479	23	0	0	0	0
PZE-101025101	M162W	41	681	0	0	0	0
PZE-101025101	M162W_D	2	687	0	0	0	0
PZE-101025101	M37W	355	16	0	0	0	0
PZE-101025101	M37W_D	840	57	0	0	0	0
PZE-101025101	Mo18W	3	240	0	0	0	0
PZE-101025101	Mo18W_D	46	568	0	0	0	0
PZE-101025101	Ms71	548	19	0	0	0	0
PZE-101025101	Ms71_D	928	55	0	0	0	0
PZE-101025101	NC350	75	0	0	0	0	0
PZE-101025101	NC350_D	6	0	0	0	0	0
PZE-101025101	NC358	16	1	0	0	0	0
PZE-101025101	NC358_D	20	0	0	0	0	0
PZE-101025101	Oh43	1714	1	0	0	0	0
PZE-101025101	Oh43_D	259	0	0	0	0	0
PZE-101025101	Oh7B	737	28	0	0	0	0
PZE-101025101	Oh7B_D	141	16	0	0	0	0
PZE-101025101	P39_GM_B	794	0	0	0	0	0
PZE-101025101	PH207	1311	0	0	0	0	0
PZE-101025101	PH207_D	1935	223	0	0	0	0
PZE-101025101	PHB47	904	94	0	0	0	0
PZE-101025101	PHB47_D	534	4	0	0	0	0
PZE-101025101	PHG29	178	23	0	0	0	0
PZE-101025101	PHG29_D	17	0	0	0	0	0
PZE-101025101	PHG35	160	4	0	0	0	0
PZE-101025101	PHG35_D	1549	2	0	0	0	0
PZE-101025101	PHG39	414	42	0	0	0	0
PZE-101025101	PHG39_D	678	64	0	0	0	0
PZE-101025101	PHG84	1102	305	0	0	0	0
PZE-101025101	PHG84_D	1709	3	0	0	0	0
PZE-101025101	PHJ40	523	12	0	0	0	0
PZE-101025101	PHJ40_D	1317	24	0	0	0	0
PZE-101025101	PHZ51	1	874	0	0	0	0
PZE-101025101	PHZ51_D	141	496	0	0	0	0
PZE-101025101	Tx303	601	29	0	0	0	0
PZE-101025101	Tx303_D	227	17	0	0	0	0
PZE-101025101	Tzi_8	0	2282	0	0	0	0
PZE-101025101	Tzi_8_D	16	200	0	0	0	0
PZE-101025101	W117	9	0	0	0	0	0
PZE-101025101	W117_D	68	0	0	0	0	0
PZE-101025101	W153R	2328	1	0	0	0	0
PZE-101025101	W153R_D	2333	0	0	0	0	0
PZE-101025101	W401	4	509	0	0	0	0
PZE-101027125	A632	0	0	212	0	0	0
PZE-101027125	A632_D	0	0	211	0	0	0
PZE-101027125	B14	0	5	1017	0	0	0
PZE-101027125	B14_D	0	3	1416	0	0	0
PZE-101027125	B37	0	651	2	0	0	0
PZE-101027125	B37_D	0	499	282	0	0	0
PZE-101027125	B97	0	858	0	0	0	0
PZE-101027125	B97_D	0	263	1	0	0	0
PZE-101027125	CM105	0	634	3	0	0	0
PZE-101027125	CM105_D	0	1503	0	0	0	0
PZE-101027125	CML_103	0	0	112	0	0	0
PZE-101027125	CML_247	0	0	311	0	0	0
PZE-101027125	CML_247_D	0	7	313	0	0	0
PZE-101027125	CML_277	0	1	280	0	0	0
PZE-101027125	CML_277_D	0	0	198	0	0	0
PZE-101027125	CML_322	0	0	189	0	0	0
PZE-101027125	CML_333	0	0	231	0	0	0
PZE-101027125	CML_52	0	0	103	0	0	0
PZE-101027125	CML228	0	35	376	0	0	0
PZE-101027125	CML69	0	714	67	0	0	0
PZE-101027125	CO109	0	0	1057	0	0	0
PZE-101027125	CO109_D	0	30	1301	0	0	0
PZE-101027125	CO125	0	0	345	0	0	0
PZE-101027125	F2	0	652	20	0	0	0
PZE-101027125	F2_D	0	123	8	0	0	0
PZE-101027125	F7_ear_nr_6_6	0	266	5	0	0	0
PZE-101027125	F7_ear_nr_6_6_D	0	594	25	0	0	0
PZE-101027125	germ_B73	0	1	1031	0	0	0
PZE-101027125	germ_B73_D	0	0	904	0	0	0
PZE-101027125	germp_Mo17	0	0	837	0	0	0
PZE-101027125	germp_Mo17_D	0	0	2	0	0	0
PZE-101027125	HP301	0	1	425	0	0	0
PZE-101027125	HP301_D	0	0	164	0	0	0
PZE-101027125	Il14H	0	195	0	0	0	0
PZE-101027125	Ki11	0	0	153	0	0	0
PZE-101027125	Ki3	0	1	181	0	0	0
PZE-101027125	Ky21	0	498	3	0	0	0
PZE-101027125	LH1	0	709	2	0	0	0
PZE-101027125	LH1_D	0	475	3	0	0	0
PZE-101027125	LH123HT	0	12	418	0	0	0
PZE-101027125	LH123HT_D	0	1	777	0	0	0
PZE-101027125	LH132	0	0	1027	0	0	0
PZE-101027125	LH132_D	0	0	139	0	0	0
PZE-101027125	LH146Ht	0	71	0	0	0	0
PZE-101027125	LH146Ht_D	0	56	1	0	0	0
PZE-101027125	LH59	0	0	55	0	0	0
PZE-101027125	LH59_D	0	14	362	0	0	0
PZE-101027125	LH82	0	4	651	0	0	0
PZE-101027125	LH82_D	0	6	315	0	0	0
PZE-101027125	LH93	0	2055	2	0	0	0
PZE-101027125	LH93_D	0	595	26	0	0	0
PZE-101027125	M162W	0	1	281	0	0	0
PZE-101027125	M162W_D	0	5	596	0	0	0
PZE-101027125	M37W	0	0	461	0	0	0
PZE-101027125	M37W_D	0	0	803	0	0	0
PZE-101027125	Mo18W	0	0	134	0	0	0
PZE-101027125	Mo18W_D	0	0	316	0	0	0
PZE-101027125	Ms71	0	715	0	0	0	0
PZE-101027125	Ms71_D	0	798	7	0	0	0
PZE-101027125	NC350	0	1	197	0	0	0
PZE-101027125	NC350_D	0	61	274	0	0	0
PZE-101027125	NC358	0	240	32	0	0	0
PZE-101027125	NC358_D	0	1031	45	0	0	0
PZE-101027125	Oh43	0	1	653	0	0	0
PZE-101027125	Oh43_D	0	1	161	0	0	0
PZE-101027125	Oh7B	0	1	459	0	0	0
PZE-101027125	Oh7B_D	0	2	75	0	0	0
PZE-101027125	P39_GM_B	0	682	2	0	0	0
PZE-101027125	PH207	0	0	546	0	0	0
PZE-101027125	PH207_D	0	54	1289	0	0	0
PZE-101027125	PHB47	0	1373	6	0	0	0
PZE-101027125	PHB47_D	0	455	15	0	0	0
PZE-101027125	PHG29	0	9	100	0	0	0
PZE-101027125	PHG29_D	0	1	10	0	0	0
PZE-101027125	PHG35	0	0	72	0	0	0
PZE-101027125	PHG35_D	0	4	684	0	0	0
PZE-101027125	PHG39	0	402	1	0	0	0
PZE-101027125	PHG39_D	0	940	2	0	0	0
PZE-101027125	PHG84	0	1557	63	0	0	0
PZE-101027125	PHG84_D	0	1022	1	0	0	0
PZE-101027125	PHJ40	0	272	45	0	0	0
PZE-101027125	PHJ40_D	0	948	71	0	0	0
PZE-101027125	PHZ51	0	870	3	0	0	0
PZE-101027125	PHZ51_D	0	377	0	0	0	0
PZE-101027125	Tx303	0	4	182	0	0	0
PZE-101027125	Tx303_D	0	0	82	0	0	0
PZE-101027125	Tzi_8	0	1	1025	0	0	0
PZE-101027125	Tzi_8_D	0	6	85	0	0	0
PZE-101027125	W117	0	372	2	0	0	0
PZE-101027125	W117_D	0	552	0	0	0	0
PZE-101027125	W153R	0	8	1008	0	0	0
PZE-101027125	W153R_D	0	0	1469	0	0	0
PZE-101027125	W401	0	0	216	0	0	0
PZE-101029759	A632	33	0	0	0	0	0
PZE-101029759	A632_D	1	0	0	0	0	0
PZE-101029759	B14_D	6	0	0	0	0	0
PZE-101029759	B37	24	0	0	0	0	0
PZE-101029759	B37_D	1	0	0	0	0	0
PZE-101029759	CM105	0	0	309	0	0	0
PZE-101029759	CM105_D	0	0	187	0	0	0
PZE-101029759	CML_247	16	0	0	0	0	0
PZE-101029759	CML_247_D	24	0	0	0	0	0
PZE-101029759	CML_277	2	0	0	0	0	0
PZE-101029759	CML_277_D	114	0	0	0	0	0
PZE-101029759	CML_322	3	0	0	0	0	0
PZE-101029759	CML_333	0	0	53	0	0	0
PZE-101029759	CML_52	0	0	4	0	0	0
PZE-101029759	CML228	12	0	0	0	0	0
PZE-101029759	CML69	1	0	0	0	0	0
PZE-101029759	CO109	18	0	0	0	0	0
PZE-101029759	CO109_D	49	0	0	0	0	0
PZE-101029759	CO125	6	0	0	0	0	0
PZE-101029759	F2_D	9	0	0	0	0	0
PZE-101029759	F7_ear_nr_6_6	5	0	69	0	0	0
PZE-101029759	F7_ear_nr_6_6_D	0	0	44	0	0	0
PZE-101029759	germ_B73	0	0	197	0	0	0
PZE-101029759	germ_B73_D	41	0	484	0	0	0
PZE-101029759	germp_Mo17	68	0	0	0	0	0
PZE-101029759	HP301	0	0	101	0	0	0
PZE-101029759	HP301_D	0	0	35	0	0	0
PZE-101029759	Il14H	7	0	0	0	0	0
PZE-101029759	Ki11	7	0	0	0	0	0
PZE-101029759	Ky21	40	0	0	0	0	0
PZE-101029759	LH1	68	0	6	0	0	0
PZE-101029759	LH1_D	143	0	0	0	0	0
PZE-101029759	LH123HT	121	0	1	0	0	0
PZE-101029759	LH123HT_D	166	0	20	0	0	0
PZE-101029759	LH132	0	0	325	0	0	0
PZE-101029759	LH132_D	19	0	16	0	0	0
PZE-101029759	LH146Ht	1	0	21	0	0	0
PZE-101029759	LH59	7	0	0	0	0	0
PZE-101029759	LH59_D	230	0	29	0	0	0
PZE-101029759	LH82	31	0	1	0	0	0
PZE-101029759	LH82_D	94	0	2	0	0	0
PZE-101029759	LH93	0	0	651	0	0	0
PZE-101029759	LH93_D	1	0	119	0	0	0
PZE-101029759	M162W	22	0	0	0	0	0
PZE-101029759	M37W	5	0	0	0	0	0
PZE-101029759	M37W_D	19	0	0	0	0	0
PZE-101029759	Mo18W	11	0	0	0	0	0
PZE-101029759	NC350	10	0	30	0	0	0
PZE-101029759	NC350_D	0	0	57	0	0	0
PZE-101029759	NC358	2	0	0	0	0	0
PZE-101029759	NC358_D	43	0	0	0	0	0
PZE-101029759	Oh43	95	0	0	0	0	0
PZE-101029759	Oh43_D	16	0	3	0	0	0
PZE-101029759	Oh7B	102	0	0	0	0	0
PZE-101029759	Oh7B_D	1	0	0	0	0	0
PZE-101029759	P39_GM_B	141	0	0	0	0	0
PZE-101029759	PH207	81	0	0	0	0	0
PZE-101029759	PH207_D	3	0	2	0	0	0
PZE-101029759	PHB47	28	0	0	0	0	0
PZE-101029759	PHG29	16	0	0	0	0	0
PZE-101029759	PHG29_D	2	0	0	0	0	0
PZE-101029759	PHG35	25	0	0	0	0	0
PZE-101029759	PHG35_D	158	0	0	0	0	0
PZE-101029759	PHG39_D	1	0	0	0	0	0
PZE-101029759	PHG84	72	0	0	0	0	0
PZE-101029759	PHG84_D	135	0	0	0	0	0
PZE-101029759	PHJ40_D	2	0	10	0	0	0
PZE-101029759	PHZ51	4	0	0	0	0	0
PZE-101029759	PHZ51_D	0	0	5	0	0	0
PZE-101029759	Tx303_D	7	0	0	0	0	0
PZE-101029759	Tzi_8	1	0	0	0	0	0
PZE-101029759	Tzi_8_D	0	0	2	0	0	0
PZE-101029759	W117	47	0	3	0	0	0
PZE-101029759	W117_D	85	0	0	0	0	0
PZE-101029759	W153R	16	0	0	0	0	0
PZE-101029759	W153R_D	19	0	1	0	0	0
PZE-101030261	A632	134	0	0	0	0	0
PZE-101030261	A632_D	50	1	0	0	0	0
PZE-101030261	B14	32	0	0	0	0	0
PZE-101030261	B14_D	264	0	0	0	0	0
PZE-101030261	B37	42	0	0	0	0	0
PZE-101030261	B37_D	147	0	0	0	0	0
PZE-101030261	B97	71	0	0	0	0	0
PZE-101030261	B97_D	34	0	0	0	0	0
PZE-101030261	CM105	84	0	0	0	0	0
PZE-101030261	CM105_D	81	0	0	0	0	0
PZE-101030261	CML_103	13	0	0	0	0	0
PZE-101030261	CML_247	55	0	0	0	0	0
PZE-101030261	CML_247_D	114	0	0	0	0	0
PZE-101030261	CML_277	366	0	0	0	0	0
PZE-101030261	CML_277_D	371	4	0	0	0	0
PZE-101030261	CML_322	31	0	0	0	0	0
PZE-101030261	CML_333	14	0	0	0	0	0
PZE-101030261	CML_52	25	0	0	0	0	0
PZE-101030261	CML228	52	0	0	0	0	0
PZE-101030261	CML69	140	0	0	0	0	0
PZE-101030261	CO109	153	0	0	0	0	0
PZE-101030261	CO109_D	89	0	0	0	0	0
PZE-101030261	CO125	65	0	0	0	0	0
PZE-101030261	F2	214	0	0	0	0	0
PZE-101030261	F2_D	31	0	0	0	0	0
PZE-101030261	F7_ear_nr_6_6	106	0	0	0	0	0
PZE-101030261	F7_ear_nr_6_6_D	130	0	0	0	0	0
PZE-101030261	germ_B73	200	0	0	0	0	0
PZE-101030261	germ_B73_D	22	1	0	0	0	0
PZE-101030261	germp_Mo17	1	23	0	0	0	0
PZE-101030261	germp_Mo17_D	1	33	0	0	0	0
PZE-101030261	HP301	123	0	0	0	0	0
PZE-101030261	HP301_D	62	0	0	0	0	0
PZE-101030261	Il14H	0	33	0	0	0	0
PZE-101030261	Ki11	39	0	0	0	0	0
PZE-101030261	Ki3	19	0	0	0	0	0
PZE-101030261	Ky21	127	0	0	0	0	0
PZE-101030261	LH1	94	0	0	0	0	0
PZE-101030261	LH1_D	164	0	0	0	0	0
PZE-101030261	LH123HT	120	0	0	0	0	0
PZE-101030261	LH123HT_D	166	0	0	0	0	0
PZE-101030261	LH132	256	1	0	0	0	0
PZE-101030261	LH132_D	15	0	0	0	0	0
PZE-101030261	LH146Ht	5	0	0	0	0	0
PZE-101030261	LH146Ht_D	27	0	0	0	0	0
PZE-101030261	LH59	8	0	0	0	0	0
PZE-101030261	LH59_D	108	0	0	0	0	0
PZE-101030261	LH82	76	0	0	0	0	0
PZE-101030261	LH82_D	74	0	0	0	0	0
PZE-101030261	LH93	123	22	0	0	0	0
PZE-101030261	LH93_D	76	0	0	0	0	0
PZE-101030261	M162W	157	0	0	0	0	0
PZE-101030261	M162W_D	97	0	0	0	0	0
PZE-101030261	M37W	48	0	0	0	0	0
PZE-101030261	M37W_D	123	0	0	0	0	0
PZE-101030261	Mo18W	20	0	0	0	0	0
PZE-101030261	Mo18W_D	73	0	0	0	0	0
PZE-101030261	Ms71	349	0	0	0	0	0
PZE-101030261	Ms71_D	163	0	0	0	0	0
PZE-101030261	NC350	51	0	0	0	0	0
PZE-101030261	NC350_D	124	0	0	0	0	0
PZE-101030261	NC358	80	0	0	0	0	0
PZE-101030261	NC358_D	301	0	0	0	0	0
PZE-101030261	Oh43	102	1	0	0	0	0
PZE-101030261	Oh43_D	37	0	0	0	0	0
PZE-101030261	Oh7B	59	255	0	0	0	0
PZE-101030261	Oh7B_D	0	35	0	0	0	0
PZE-101030261	P39_GM_B	0	148	0	0	0	0
PZE-101030261	PH207	112	0	0	0	0	0
PZE-101030261	PH207_D	242	1	0	0	0	0
PZE-101030261	PHB47	316	0	0	0	0	0
PZE-101030261	PHB47_D	186	0	0	0	0	0
PZE-101030261	PHG29	4	0	0	0	0	0
PZE-101030261	PHG29_D	1	0	0	0	0	0
PZE-101030261	PHG35	44	0	0	0	0	0
PZE-101030261	PHG35_D	294	0	0	0	0	0
PZE-101030261	PHG39	76	0	0	0	0	0
PZE-101030261	PHG39_D	144	0	0	0	0	0
PZE-101030261	PHG84	125	1	0	0	0	0
PZE-101030261	PHG84_D	137	0	0	0	0	0
PZE-101030261	PHJ40	108	0	0	0	0	0
PZE-101030261	PHJ40_D	270	0	0	0	0	0
PZE-101030261	PHZ51	91	0	0	0	0	0
PZE-101030261	PHZ51_D	38	0	0	0	0	0
PZE-101030261	Tx303	85	0	0	0	0	0
PZE-101030261	Tx303_D	46	0	0	0	0	0
PZE-101030261	Tzi_8	207	0	0	0	0	0
PZE-101030261	Tzi_8_D	11	1	0	0	0	0
PZE-101030261	W117	87	0	0	0	0	0
PZE-101030261	W117_D	41	0	0	0	0	0
PZE-101030261	W153R	308	0	0	0	0	0
PZE-101030261	W153R_D	265	0	0	0	0	0
PZE-101030261	W401	17	0	0	0	0	0
PZE-101030925	A632	14	0	27	0	0	0
PZE-101030925	A632_D	0	0	27	0	0	0
PZE-101030925	B14	0	0	138	0	0	0
PZE-101030925	B14_D	0	0	167	0	0	0
PZE-101030925	B37	0	0	99	0	0	0
PZE-101030925	B37_D	0	0	264	0	0	0
PZE-101030925	B97	0	0	62	0	0	0
PZE-101030925	B97_D	9	0	37	0	0	0
PZE-101030925	CM105	0	0	161	0	0	0
PZE-101030925	CM105_D	0	0	150	0	0	0
PZE-101030925	CML_103	2	0	0	0	0	0
PZE-101030925	CML_247	0	0	51	0	0	0
PZE-101030925	CML_247_D	1	0	70	0	0	0
PZE-101030925	CML_277	6	0	3	0	0	0
PZE-101030925	CML_277_D	8	0	3	0	0	0
PZE-101030925	CML_322	0	0	38	0	0	0
PZE-101030925	CML_333	0	0	20	0	0	0
PZE-101030925	CML_52	0	0	16	0	0	0
PZE-101030925	CML228	0	0	29	0	0	0
PZE-101030925	CML69	0	0	145	0	0	0
PZE-101030925	CO109	26	0	273	0	0	0
PZE-101030925	CO109_D	0	0	301	0	0	0
PZE-101030925	CO125	5	0	74	0	0	0
PZE-101030925	F2	0	0	65	0	0	0
PZE-101030925	F2_D	0	0	19	0	0	0
PZE-101030925	F7_ear_nr_6_6	0	0	58	0	0	0
PZE-101030925	F7_ear_nr_6_6_D	0	0	132	0	0	0
PZE-101030925	germ_B73	0	0	72	0	0	0
PZE-101030925	germ_B73_D	0	0	121	0	0	0
PZE-101030925	germp_Mo17	24	0	151	0	0	0
PZE-101030925	germp_Mo17_D	0	0	120	0	0	0
PZE-101030925	HP301	0	0	87	0	0	0
PZE-101030925	HP301_D	0	0	5	0	0	0
PZE-101030925	Il14H	0	0	57	0	0	0
PZE-101030925	Ki11	0	0	15	0	0	0
PZE-101030925	Ki3	0	0	14	0	0	0
PZE-101030925	Ky21	0	0	103	0	0	0
PZE-101030925	LH1	0	0	119	0	0	0
PZE-101030925	LH1_D	0	0	103	0	0	0
PZE-101030925	LH123HT	0	0	62	0	0	0
PZE-101030925	LH123HT_D	0	0	44	0	0	0
PZE-101030925	LH132	0	0	117	0	0	0
PZE-101030925	LH132_D	0	0	34	0	0	0
PZE-101030925	LH146Ht	0	0	23	0	0	0
PZE-101030925	LH146Ht_D	0	0	10	0	0	0
PZE-101030925	LH59	0	0	11	0	0	0
PZE-101030925	LH59_D	1	0	33	0	0	0
PZE-101030925	LH82	0	0	80	0	0	0
PZE-101030925	LH82_D	0	0	55	0	0	0
PZE-101030925	LH93	0	0	155	0	0	0
PZE-101030925	LH93_D	0	0	40	0	0	0
PZE-101030925	M162W	0	0	9	0	0	0
PZE-101030925	M162W_D	0	0	55	0	0	0
PZE-101030925	M37W	0	0	33	0	0	0
PZE-101030925	M37W_D	0	0	67	0	0	0
PZE-101030925	Mo18W	0	0	31	0	0	0
PZE-101030925	Mo18W_D	0	0	33	0	0	0
PZE-101030925	Ms71	0	0	143	0	0	0
PZE-101030925	Ms71_D	0	0	116	0	0	0
PZE-101030925	NC350	0	0	28	0	0	0
PZE-101030925	NC350_D	0	0	109	0	0	0
PZE-101030925	NC358	0	0	67	0	0	0
PZE-101030925	NC358_D	0	0	333	0	0	0
PZE-101030925	Oh43	0	0	99	0	0	0
PZE-101030925	Oh43_D	0	0	23	0	0	0
PZE-101030925	Oh7B	0	0	80	0	0	0
PZE-101030925	Oh7B_D	0	0	14	0	0	0
PZE-101030925	P39_GM_B	0	0	106	0	0	0
PZE-101030925	PH207	0	0	129	0	0	0
PZE-101030925	PH207_D	0	0	374	0	0	0
PZE-101030925	PHB47	0	0	156	0	0	0
PZE-101030925	PHB47_D	2	0	49	0	0	0
PZE-101030925	PHG29	0	0	19	0	0	0
PZE-101030925	PHG29_D	0	0	2	0	0	0
PZE-101030925	PHG35	0	0	32	0	0	0
PZE-101030925	PHG35_D	0	0	76	0	0	0
PZE-101030925	PHG39	0	0	87	0	0	0
PZE-101030925	PHG39_D	0	0	80	0	0	0
PZE-101030925	PHG84	29	0	2	0	0	0
PZE-101030925	PHG84_D	44	0	2	0	0	0
PZE-101030925	PHJ40	0	0	68	0	0	0
PZE-101030925	PHJ40_D	0	0	246	0	0	0
PZE-101030925	PHZ51	43	0	0	0	0	0
PZE-101030925	PHZ51_D	3	0	1	0	0	0
PZE-101030925	Tx303	34	0	0	0	0	0
PZE-101030925	Tx303_D	17	0	0	0	0	0
PZE-101030925	Tzi_8	7	0	1	0	0	0
PZE-101030925	Tzi_8_D	6	0	4	0	0	0
PZE-101030925	W117	1	0	0	0	0	0
PZE-101030925	W117_D	21	0	0	0	0	0
PZE-101030925	W153R	0	0	126	0	0	0
PZE-101030925	W153R_D	0	0	106	0	0	0
PZE-101030925	W401	0	0	38	0	0	0
PZE-101032948	A632	6	0	872	0	0	0
PZE-101032948	A632_D	0	0	537	0	0	0
PZE-101032948	B14	51	0	1580	0	0	0
PZE-101032948	B14_D	1	0	1176	0	0	0
PZE-101032948	B37	7	0	1114	0	0	0
PZE-101032948	B37_D	11	0	2600	0	0	0
PZE-101032948	B97	2	0	0	0	0	0
PZE-101032948	B97_D	0	0	13	0	0	0
PZE-101032948	CM105	134	0	1342	0	0	0
PZE-101032948	CM105_D	47	0	1592	0	0	0
PZE-101032948	CML_103	29	0	211	0	0	0
PZE-101032948	CML_247	32	0	780	0	0	0
PZE-101032948	CML_247_D	8	0	841	0	0	0
PZE-101032948	CML_277	0	0	1188	0	0	0
PZE-101032948	CML_277_D	3	0	1801	0	0	0
PZE-101032948	CML_322	21	0	282	0	0	0
PZE-101032948	CML_333	11	0	364	0	0	0
PZE-101032948	CML_52	1	0	261	0	0	0
PZE-101032948	CML228	0	0	2	0	0	0
PZE-101032948	CML69	8	0	48	0	0	0
PZE-101032948	CO109_D	0	0	184	0	0	0
PZE-101032948	CO125	1	0	638	0	0	0
PZE-101032948	F2	3	0	2411	0	0	0
PZE-101032948	F2_D	1	0	176	0	0	0
PZE-101032948	F7_ear_nr_6_6	4	0	886	0	0	0
PZE-101032948	F7_ear_nr_6_6_D	29	0	1081	0	0	0
PZE-101032948	germ_B73	662	0	50	0	0	0
PZE-101032948	germ_B73_D	843	0	487	0	0	0
PZE-101032948	germp_Mo17	21	0	1920	0	0	0
PZE-101032948	germp_Mo17_D	3	0	168	0	0	0
PZE-101032948	HP301	68	0	747	0	0	0
PZE-101032948	HP301_D	11	0	402	0	0	0
PZE-101032948	Il14H	9	0	178	0	0	0
PZE-101032948	Ki11	19	0	298	0	0	0
PZE-101032948	Ki3	104	0	6	0	0	0
PZE-101032948	Ky21	550	0	29	0	0	0
PZE-101032948	LH1	3	0	2028	0	0	0
PZE-101032948	LH1_D	113	0	2468	0	0	0
PZE-101032948	LH123HT	8	0	1152	0	0	0
PZE-101032948	LH123HT_D	49	0	2309	0	0	0
PZE-101032948	LH132	1506	0	33	0	0	0
PZE-101032948	LH132_D	223	0	52	0	0	0
PZE-101032948	LH146Ht	0	0	244	0	0	0
PZE-101032948	LH146Ht_D	3	0	223	0	0	0
PZE-101032948	LH59	0	0	182	0	0	0
PZE-101032948	LH59_D	2	0	1035	0	0	0
PZE-101032948	LH82	21	0	822	0	0	0
PZE-101032948	LH82_D	15	0	630	0	0	0
PZE-101032948	LH93	131	0	2924	0	0	0
PZE-101032948	LH93_D	11	0	652	0	0	0
PZE-101032948	M162W	6	0	24	0	0	0
PZE-101032948	M37W	514	0	115	0	0	0
PZE-101032948	M37W_D	448	0	97	0	0	0
PZE-101032948	Mo18W	23	0	428	0	0	0
PZE-101032948	Mo18W_D	36	0	1109	0	0	0
PZE-101032948	Ms71	223	0	1843	0	0	0
PZE-101032948	Ms71_D	45	0	1490	0	0	0
PZE-101032948	NC350	0	0	2	0	0	0
PZE-101032948	NC350_D	31	0	0	0	0	0
PZE-101032948	NC358	1	0	688	0	0	0
PZE-101032948	NC358_D	0	0	3414	0	0	0
PZE-101032948	Oh43	1	0	2698	0	0	0
PZE-101032948	Oh43_D	0	0	609	0	0	0
PZE-101032948	Oh7B	1	0	2162	0	0	0
PZE-101032948	Oh7B_D	6	0	226	0	0	0
PZE-101032948	P39_GM_B	111	0	1092	0	0	0
PZE-101032948	PH207	57	0	2573	0	0	0
PZE-101032948	PH207_D	1	0	3406	0	0	0
PZE-101032948	PHB47	77	0	2057	0	0	0
PZE-101032948	PHB47_D	22	0	1309	0	0	0
PZE-101032948	PHG29	1	0	221	0	0	0
PZE-101032948	PHG29_D	0	0	11	0	0	0
PZE-101032948	PHG35	6	0	305	0	0	0
PZE-101032948	PHG35_D	0	0	2267	0	0	0
PZE-101032948	PHG39	20	0	778	0	0	0
PZE-101032948	PHG39_D	76	0	1731	0	0	0
PZE-101032948	PHG84	55	0	1800	0	0	0
PZE-101032948	PHG84_D	7	0	1922	0	0	0
PZE-101032948	PHJ40	0	0	1022	0	0	0
PZE-101032948	PHJ40_D	4	0	3367	0	0	0
PZE-101032948	PHZ51	23	0	1439	0	0	0
PZE-101032948	PHZ51_D	0	0	889	0	0	0
PZE-101032948	Tx303	19	0	858	0	0	0
PZE-101032948	Tx303_D	0	0	244	0	0	0
PZE-101032948	Tzi_8	1	0	2790	0	0	0
PZE-101032948	Tzi_8_D	30	0	301	0	0	0
PZE-101032948	W117	581	0	263	0	0	0
PZE-101032948	W117_D	362	0	15	0	0	0
PZE-101032948	W153R	8	0	3363	0	0	0
PZE-101032948	W153R_D	6	0	2668	0	0	0
PZE-101032948	W401	14	0	739	0	0	0
PZE-101034578	A632	8	0	0	0	0	0
PZE-101034578	A632_D	17	0	0	0	0	0
PZE-101034578	B14	30	0	0	0	0	0
PZE-101034578	B14_D	10	0	0	0	0	0
PZE-101034578	B37	57	0	1	0	0	0
PZE-101034578	B37_D	8	0	0	0	0	0
PZE-101034578	B97	17	0	0	0	0	0
PZE-101034578	B97_D	4	0	0	0	0	0
PZE-101034578	CM105	32	0	0	0	0	0
PZE-101034578	CM105_D	30	0	0	0	0	0
PZE-101034578	CML_103	14	0	0	0	0	0
PZE-101034578	CML_247	6	0	0	0	0	0
PZE-101034578	CML_247_D	33	0	0	0	0	0
PZE-101034578	CML_277	0	0	21	0	0	0
PZE-101034578	CML_277_D	1	0	60	0	0	0
PZE-101034578	CML228	13	0	1	0	0	0
PZE-101034578	CML69	63	0	0	0	0	0
PZE-101034578	CO109	0	0	74	0	0	0
PZE-101034578	CO109_D	0	0	49	0	0	0
PZE-101034578	CO125	6	0	0	0	0	0
PZE-101034578	F2	96	0	0	0	0	0
PZE-101034578	F2_D	15	0	0	0	0	0
PZE-101034578	F7_ear_nr_6_6	77	0	0	0	0	0
PZE-101034578	F7_ear_nr_6_6_D	95	0	0	0	0	0
PZE-101034578	germ_B73	3	0	56	0	0	0
PZE-101034578	germ_B73_D	0	0	42	0	0	0
PZE-101034578	germp_Mo17	46	0	0	0	0	0
PZE-101034578	germp_Mo17_D	37	0	1	0	0	0
PZE-101034578	HP301	0	0	48	0	0	0
PZE-101034578	HP301_D	0	0	12	0	0	0
PZE-101034578	Il14H	4	0	0	0	0	0
PZE-101034578	Ki11	17	0	0	0	0	0
PZE-101034578	Ki3	6	0	0	0	0	0
PZE-101034578	Ky21	35	0	0	0	0	0
PZE-101034578	LH1	9	0	0	0	0	0
PZE-101034578	LH1_D	45	0	0	0	0	0
PZE-101034578	LH123HT	47	0	1	0	0	0
PZE-101034578	LH123HT_D	86	0	0	0	0	0
PZE-101034578	LH132	0	0	75	0	0	0
PZE-101034578	LH132_D	0	0	19	0	0	0
PZE-101034578	LH146Ht	2	0	0	0	0	0
PZE-101034578	LH146Ht_D	9	0	0	0	0	0
PZE-101034578	LH59	2	0	0	0	0	0
PZE-101034578	LH59_D	16	0	0	0	0	0
PZE-101034578	LH82	16	0	0	0	0	0
PZE-101034578	LH82_D	17	0	0	0	0	0
PZE-101034578	LH93	65	0	0	0	0	0
PZE-101034578	LH93_D	9	0	1	0	0	0
PZE-101034578	M162W	3	0	30	0	0	0
PZE-101034578	M162W_D	0	0	20	0	0	0
PZE-101034578	M37W	4	0	0	0	0	0
PZE-101034578	M37W_D	14	0	0	0	0	0
PZE-101034578	Mo18W_D	3	0	0	0	0	0
PZE-101034578	Ms71	112	0	0	0	0	0
PZE-101034578	Ms71_D	48	0	0	0	0	0
PZE-101034578	NC350	15	0	0	0	0	0
PZE-101034578	NC350_D	20	0	0	0	0	0
PZE-101034578	NC358	20	0	0	0	0	0
PZE-101034578	NC358_D	130	0	0	0	0	0
PZE-101034578	Oh43	57	0	0	0	0	0
PZE-101034578	Oh43_D	16	0	0	0	0	0
PZE-101034578	Oh7B	52	0	0	0	0	0
PZE-101034578	Oh7B_D	16	0	0	0	0	0
PZE-101034578	P39_GM_B	1	0	0	0	0	0
PZE-101034578	PH207	4	0	0	0	0	0
PZE-101034578	PH207_D	56	0	0	0	0	0
PZE-101034578	PHB47	78	0	0	0	0	0
PZE-101034578	PHB47_D	31	0	5	0	0	0
PZE-101034578	PHG29	8	0	0	0	0	0
PZE-101034578	PHG35	3	0	10	0	0	0
PZE-101034578	PHG35_D	0	0	40	0	0	0
PZE-101034578	PHG39	25	0	0	0	0	0
PZE-101034578	PHG39_D	63	0	0	0	0	0
PZE-101034578	PHG84	57	0	0	0	0	0
PZE-101034578	PHG84_D	98	0	0	0	0	0
PZE-101034578	PHJ40	23	0	0	0	0	0
PZE-101034578	PHJ40_D	117	0	0	0	0	0
PZE-101034578	PHZ51	36	0	0	0	0	0
PZE-101034578	PHZ51_D	18	0	0	0	0	0
PZE-101034578	Tzi_8_D	3	0	0	0	0	0
PZE-101034578	W117	4	0	0	0	0	0
PZE-101034578	W117_D	19	0	0	0	0	0
PZE-101034578	W153R	0	0	42	0	0	0
PZE-101034578	W153R_D	0	0	55	0	0	0
PZE-101036318	A632	14	0	0	0	0	0
PZE-101036318	A632_D	52	0	0	0	0	0
PZE-101036318	B14	45	0	0	0	0	0
PZE-101036318	B14_D	62	0	0	0	0	0
PZE-101036318	B37	0	0	6	0	0	0
PZE-101036318	B37_D	27	0	17	0	0	0
PZE-101036318	B97	0	0	787	0	0	0
PZE-101036318	B97_D	0	0	113	0	0	0
PZE-101036318	CM105	0	0	3	0	0	0
PZE-101036318	CML_103	51	0	0	0	0	0
PZE-101036318	CML_247	0	0	2	0	0	0
PZE-101036318	CML_247_D	26	0	6	0	0	0
PZE-101036318	CML_277	59	0	0	0	0	0
PZE-101036318	CML_277_D	49	0	3	0	0	0
PZE-101036318	CML_322	56	0	0	0	0	0
PZE-101036318	CML_333	39	0	0	0	0	0
PZE-101036318	CML_52	16	0	0	0	0	0
PZE-101036318	CML228	93	0	0	0	0	0
PZE-101036318	CML69	0	0	824	0	0	0
PZE-101036318	CO109	142	0	0	0	0	0
PZE-101036318	CO109_D	101	0	0	0	0	0
PZE-101036318	CO125	41	0	0	0	0	0
PZE-101036318	F2_D	2	0	4	0	0	0
PZE-101036318	F7_ear_nr_6_6_D	0	0	1	0	0	0
PZE-101036318	germ_B73	0	0	1286	0	0	0
PZE-101036318	germ_B73_D	1	0	796	0	0	0
PZE-101036318	germp_Mo17	119	0	0	0	0	0
PZE-101036318	germp_Mo17_D	0	0	15	0	0	0
PZE-101036318	HP301	60	0	0	0	0	0
PZE-101036318	HP301_D	71	0	0	0	0	0
PZE-101036318	Il14H	0	0	92	0	0	0
PZE-101036318	Ki11	65	0	0	0	0	0
PZE-101036318	Ki3	32	0	0	0	0	0
PZE-101036318	LH1	75	0	0	0	0	0
PZE-101036318	LH1_D	50	0	0	0	0	0
PZE-101036318	LH123HT	101	0	1	0	0	0
PZE-101036318	LH123HT_D	118	0	0	0	0	0
PZE-101036318	LH132	0	0	768	0	0	0
PZE-101036318	LH132_D	0	0	157	0	0	0
PZE-101036318	LH146Ht	1	0	1	0	0	0
PZE-101036318	LH146Ht_D	0	0	4	0	0	0
PZE-101036318	LH59	7	0	0	0	0	0
PZE-101036318	LH59_D	36	0	0	0	0	0
PZE-101036318	LH82	67	0	0	0	0	0
PZE-101036318	LH82_D	35	0	2	0	0	0
PZE-101036318	LH93	75	0	1	0	0	0
PZE-101036318	LH93_D	77	0	16	0	0	0
PZE-101036318	M162W	99	0	0	0	0	0
PZE-101036318	M162W_D	104	0	19	0	0	0
PZE-101036318	M37W	14	0	293	0	0	0
PZE-101036318	M37W_D	1	0	458	0	0	0
PZE-101036318	Mo18W	14	0	0	0	0	0
PZE-101036318	Mo18W_D	54	0	0	0	0	0
PZE-101036318	Ms71	0	0	9	0	0	0
PZE-101036318	Ms71_D	0	0	1	0	0	0
PZE-101036318	NC350	0	0	199	0	0	0
PZE-101036318	NC350_D	0	0	609	0	0	0
PZE-101036318	NC358	0	0	215	0	0	0
PZE-101036318	NC358_D	0	0	1378	0	0	0
PZE-101036318	Oh43	172	0	2	0	0	0
PZE-101036318	Oh43_D	39	0	0	0	0	0
PZE-101036318	Oh7B	46	0	502	0	0	0
PZE-101036318	Oh7B_D	0	0	124	0	0	0
PZE-101036318	P39_GM_B	0	0	741	0	0	0
PZE-101036318	PH207	101	0	1	0	0	0
PZE-101036318	PH207_D	214	0	2	0	0	0
PZE-101036318	PHB47	0	0	44	0	0	0
PZE-101036318	PHB47_D	0	0	9	0	0	0
PZE-101036318	PHG29	31	0	6	0	0	0
PZE-101036318	PHG29_D	1	0	0	0	0	0
PZE-101036318	PHG35	39	0	0	0	0	0
PZE-101036318	PHG35_D	158	0	21	0	0	0
PZE-101036318	PHG39	0	0	21	0	0	0
PZE-101036318	PHG39_D	0	0	30	0	0	0
PZE-101036318	PHG84	95	0	0	0	0	0
PZE-101036318	PHG84_D	120	0	13	0	0	0
PZE-101036318	PHJ40	1	0	0	0	0	0
PZE-101036318	PHJ40_D	7	0	0	0	0	0
PZE-101036318	PHZ51	26	0	0	0	0	0
PZE-101036318	PHZ51_D	42	0	0	0	0	0
PZE-101036318	Tx303	0	0	290	0	0	0
[truncated: 88,915 more rows]
