# Supplementary material for: SNPSelect: A scalable and flexible targeted sequence-based genotyping solution
Source: PLoS One. 2018 Oct 12;13(10):e0205577. doi: 10.1371/journal.pone.0205577 (PMC6185863; doi:10.1371/journal.pone.0205577)
Supplement: S6 Table — (TXT) [file pone.0205577.s010.txt]

name = Preprocessing_output_F2_PH207xCO125
popt = Lines
nind = 190
nloc =  1056

;             CCMMMMMMMMMMMMMMMMMMMMMMMMMMMMMMMMMMMMMMMMMMMMMMMMMMMMMMMMMMMMMMMMMMMMMMMMMMMMMMMMMMMMMMMMMMMMMMMMMMMMMMMMMMMMMMMMMMMMMMMMMMMMMMMMMMMMMMMMMMMMMMMMMMMMMMMMMMMMMMMMMMMMMMMMMMMMMMMMMMMMMMMMMMPP
;             OOAAAAAAAAAAAAAAAAAAAAAAAAAAAAAAAAAAAAAAAAAAAAAAAAAAAAAAAAAAAAAAAAAAAAAAAAAAAAAAAAAAAAAAAAAAAAAAAAAAAAAAAAAAAAAAAAAAAAAAAAAAAAAAAAAAAAAAAAAAAAAAAAAAAAAAAAAAAAAAAAAAAAAAAAAAAAAAAAAAAAAAAAAAHH
;             1111111111111111111111111111111111111111111111111111111111111111111111111111111111111111111111111111111111111111111111111111111111111111111111111111111111111111111111111111111111111111111122
;             2244444444444444444444444444444444444444444444444444444444444444444444444444444444444444444444444444444444444444444444444444444444444444444444444444444444444444444444444444444444444444444400
;             55EEEEEEEEEEEEEEEEEEEEEEEEEEEEEEEEEEEEEEEEEEEEEEEEEEEEEEEEEEEEEEEEEEEEEEEEEEEEEEEEEEEEEEEEEEEEEEEEEEEEEEEEEEEEEEEEEEEEEEEEEEEEEEEEEEEEEEEEEEEEEEEEEEEEEEEEEEEEEEEEEEEEEEEEEEEEEEEEEEEEEEEEEE77
;             __444444444444444444444444444444444444444444444444444444444444444444444444444444444444444444444444444444444444444444444444444444444444444444444444444444444444444444444444444444444444444444__
;             PP333333333333333333333333333333333333333333333333333333333333333333333333333333333333333333333333333333333333333333333333333333333333333333333333333333333333333333333333333333333333333333PP
;             11__________________________________________________________________________________________________________________________________________________________________________________________22
;              _444444444444444444444444444444444444444444444444444444444444444444444444444444444444444444444444444444444444444444444444444444444444444444444444444444444444444444444444444444444444444444 _
;              D000000000000000000000000000000000000000000000000000000000000000000000000000000000000000000000000000000000000000000000000000000000000000000000000000000000000000000000000000000000000000000 D
;               000000000000000000000000000000000000000000000000000000000000000000000000000000000000000000000000000111111111111111111111111111111111111111111111111111111111111111111111111111111111111111  
;               000000000111111111122222222223333333333344444444455555555556666666666777777777788888888889999999999000000000011111111112222222222333333333344444444445555555555666666666677777777778888888  
;               123456789012345678901234567880123455678901245678901234567890123456789012345678901234567890123456789012345678901234567890123456789012345678901234567890123456789012345678901234567890123456  
;                                           _      _                                                                                                                                                        
;                                           D      D                                                                                                                                                        
;                                                                                                                                                                                                           

PZE-100003375 BBBBAAAABAAAABAAAAAAABABAAABABBABABBAAAAAAABAABBBBBBAAAAAAAAABAUAAAAABABAAAAAAAAAABABBABBBBBBAAAAAABBAABAAAAAAAAAAABAAAAAAABBBBBBBBBBBBAABAAAAABABAAAAAABAAABBBBABAABBBBAAAAAAAAABBAABAABAAAAA;A=A B=G
PZE-101000360 BBBBBBBBBBBBBBBBBBBBBBBBBBBBBBBBBBBBBBBBBBBBBBBBBBBBBBBBBBBBBBBBBBBBBBBBBBBBBBBBBBBBBBBBBBBBBBBBBBBBBBBBBBBBBBBBBBBBBBBBBBBBBBBBBBBBBBBBBBBBBBBBBBBBBBBBBBBBBUBBBBBBBBBBBBBBBBBBBBBBBBBBBBBBBB;A=A B=G
PZE-101001044 AAAAAAAAAAAAAAAAAAAAAAAAAAAAAAAAAAAAAAAAAAAAAAAAAAAAAAAAAAAAAAAAAAAAAAAAAAAAAAAAAAAAAAAAAAAAAAAAAAAAAAAAAAAAAAAAAAAAAAAAAAAAAAAAAAAAAAAAAAAAAAAAAAAAAAAAAAAAAAAAAAAAAAAAAAAAAAAAAAAAAAAAAAAAAA;A=A B=G
PZE-101002919 BBBAHHHABHABHHHBBHHHABAHBBHBHHHAAHAHAAHHAAABBHBAAAHBHAHHAABHAHHBHBBABABHAHHHHHBBHHBABHBBHBBBHHBBAHHBAHABBABHHAAHHHHHHHBHABHBHHAHBBHHHHHBBHHHHAAHAHHHHAAHHHBABABBBHBAHHHBAAHABHHHBHHBHHABHHAHAA;A=A B=G
PZE-101004580 BBBAHHHHBHHBAHHBHHHHHHAHUHHBHHHAAHAHAAHHAAHBBHBAHAHBHAHHAABAAHHUHBBAUABHAHHHHHHUHHUAUHBUABBBHHUHAHHBABAHHABAHHAHHHHHHHBHHBHBHHHHBUHHHHHBUUHHBAAHAHHHHAAHHHBAUUHBHHBAHBHBAAHHHHHHBHHHHHABHHAAAA;A=C B=G
PZE-101005765 BBBAHHHHBHHBHHHBBHHHHHAHBHHBAHHAAHAHHHHBAABBBBBHHHHBHAHHAAHAAHHAHBBABAHHAHHHHHHHHHBAUHBBHBBBHBBHAHHBABAHHABAHHAHHHHHHHBAABHBHHHBBBHHBHHBBBBBBAAHAHHHHAAHHHBABUHBAHBAAHHBAAHAHHBHBHBHHHABHHAAAA;A=A B=G
PZE-101009528 AAAAAAAAAAAAAAAAAAAAAAAAAAAAAAAAAAAAAAAAAAAAAAAAAAAAAAAAAAAAAAAAAAAAAAAAAAAAAAAAAAAAAAAAAAAAAAAAAAAAAAAAAAAAAAAAAAAAAAAAAAAAAAAAAAAAAAAAAAAAAAAAAAAAAAAAAAAAAUAAAAAAAAAAAAAAAAAAAAAAAAAAAAAAAA;A=A B=G
PZE-101011048 AAAAAAAAAAAAAAAAAAAAAAAAAAAAAAAAAAAAAAAAAAAAAAAAAAAAAAAAAAAAAAAAAAAAAAAAAAAAAAAAAAAAAAAAAAAAAAAAAAAAAAAAAAAAAAAAAAAAAAAAAAAAAAAAAAAAAAAAAAAAAAAAAAAAAAAAAAAAABAAAAAAAAAAAAAAAAAAAAAAAAAAAAAAAA;A=A B=G
PZE-101013713 AAAAAAAAAAAAAAAAAAAAAAAAAAAAAAAAAAAAAAAAAAAAAAAAAAAAAAAAAAAAAAAUAAAAAAAAAAAAAAAAAAAAAAAAAAAAAAAAAAAAAAAAAAAAAAAAAAAAAAAAAAAAAAAAAAAAAAAAAAAAAAAAAAAAAAAAAAAAAUAAAAAAAAAAAAAAAAAAAAAAAAAAAAAAAA;A=A B=G
PZE-101016495 AAAAAAAAAAAAAAAAAAAAAAAAAAAAAAAAAAAAAAAAAAAAAAAAAAAAAAAAAAAAAAAAAAAAAAAAAAAAAAAAAAAAUAAAAAAAAAAAAAAAAAAAAAAAAAAAAAAAAAAAAAAAAAAAAAAAAAAAAAAAAAAAAAAAAAAAAAAAAUAAAAAAAAAAAAAAAAAAAAAAAAAAAAAAAA;A=A B=G
PZE-101016971 BBBBBBBBBBBBBBBBBBBBBBBBBBBBBBBBBBBBBBBBBBBBBBBBBBBBBBBBBBBBBBBBBBBBBBBBBBBBBBBBBBBBBBBBBBBBBBBBBBBBBBBBBBBBBBBBBBBBBBBBBBBBBBBBBBBBBBBBBBBBBBBBBBBBBBBBBBBBBUBBBBBBBBBBBBBBBBBBBBBBBBBBBBBBBB;A=A B=C
PZE-101017779 UUUUUBUUUUUUUUUUBUUUUUUUUUUUUUUUUUUUUUUUUBBUBUUUUBUUUUUUUUUBUBUUUUUBBUUUUUUUUUUUUUUUUUUUBBBUUUUUUUUUUUUUUUUUUUBUUUUUUUBUUUUUUUUUUUUUUUUUUUBUUUUUUUUUUUUUUUBUUUUUBUUUUBUUUUUUUUBUUUUUUUUUUUUUUU;A=A B=G
PZE-101019728 BBBBBBBBBBBBBBBBBBBBBBBBBBBBBBBBBBBBBBBBBBBBBBBBBBBBBBBBBBBBBBBUBBBBBBBBBBBBBBBBBBBBBBBBBBBBBBBBBBBBBBBBBBBBBBBBBBBBBBBBBBBBBBBBBBBBBBBBBBBBBBBBBBBBBBBBBBBBBUBBBBBBBBBBBBBBBBBBBBBBBBBBBBBBBB;A=A B=C
PZE-101024779 BBBAHHHABHHHBHHHBABHHHABBHHBAAAHHHAAHHBHAHBHHHHABHBBHAHBHHHHHHAUBBHBBHAHBHAAHHHHHHBABBBHHHHHABBAAAHBAHBAHHHAHBBHHABAHHAHHHHHHAAHAHABHHHHHHBBBABHHBAHHHHABAAAHUABHHBHBHHHAHAAAABHBHBAHAHBHHAHAA;A=A B=G
PZE-101025101 AAAAAAAAAAAAAAAAAAAAAAAAAAAAAAAAAAAAAAAAAAAAAAAAAAAAAAAAAAAAAAAAAAAAAAAAAAAAAAAAAAAAAAAAAAAAAAAAAAAAAAAAAAAAAAAAAAAAAAAAAAAAAAAAAAAAAAAAAAAAAAAAAAAAAAAAAAAAAUAAAAAAAAAAAAAAAAAAAAAAAAAAAAAAAA;A=A B=C
PZE-101027125 BBBBBBBBBBBBBBBBBBBBBBBBBBBBBBBBBBBBBBBBBBBBBBBBBBBBBBBBBBBBBBBUBBBBBBBBBBBBBBBBBBBBBBBBBBBBBBBBBBBBBBBBBBBBBBBBBBBBBBBBBBBBBBBBBBBBBBBBBBBBBBBBBBBBBBBBBBBBBUBBBBBBBBBBBBBBBBBBBBBBBBBBBBBBBB;A=C B=G
PZE-101029759 AUAAAAAAAAAAAAAAAAAAAAAAUAAAAAAAAAAAAAAAAAAAAAAAAAAAAAAAAAAAAAAUAAAAAAAAAAAAAAAUAAAAUAAAAAAAAAAAAAAUAAAAAAAAAAAAAAUAAAAAAAAAAAAAAAAAAAAAAAAAAAAAAAAAAAAAAAAAAUAAAAAAAAAAAAAAAAAAAAAAAAAAAAAAAA;A=A B=G
PZE-101030261 AAAAAAAAAAAAAAAAAAAAAAAAAAAAAAAAAAAAAAAAAAAAAAAAAAAAAAAAAAAAAAAUAAAAAAAAAAAAAAAAAAAAAAAAAAAAAAAAAAAAAAAAAAAAAAAAAAAAAAAAAAAAAAAAAAAAAAAAAAAAAAAAAAAAAAAAAAAAAAAAAAAAAAAAAAAAAAAAAAAAAAAAAAAAAA;A=A B=C
PZE-101030925 BBBBBBBBBBBBBBBBBBBBBBBBBBBBBBBBBBBBBBBBBBBBBBBBBBBBBBBBBBBBBBBUBBBBBBBBBBBBBBBBBBBBBBBBBBBBBBBBBBBBBBBBBBBBBBBBBBBBBBBBBBBBBBBBBBBBBBBBBBBBBBBBBBBBBBBBBBBBBUBBBBBBBBBBBBBBBBBBBBBBBBBBBBBBBB;A=A B=G
PZE-101032948 BBBBBBBBBBBBBBBBBBBBBBBBBBBBBBBBBBBBBBBBBBBBBBBBBBBBBBBBBBBBBBBBBBBBBBBBBBBBBBBBBBBBUBBBBBBBBBBBBBBBBBBBBBBBBBBBBBBBBBBBBBBBBBBBBBBBBBBBBBBBBBBBBBBBBBBBBBBBBUBBBBBBBBBBBBBBBBBBBBBBBBBBBBBBBB;A=A B=G
PZE-101034578 AAAAAAAAAAAAAAAAAAAAAAAAUAAAAAAAAAAAAAAAAAAAAAAAAAAAAAAAAAAAAAAUAAAAAAAAAAAAAAAAAAAAUAAAAAAAAAAAAAAAAAAAAAAAAAAAAAAAAAAAAAAAAAAAAAAAAAAAAAAAAAAAAAAAAAAAAAAAAUAAAAAAAAAAAAAAAAAAAAAAAAAAAAAAAA;A=A B=G
PZE-101036318 AAAAAAAAAAAAAAAAAAAAAAAAUAAAAAAAAAAAAAAAAAAAAAAAAAAAAAAAAAAAAAAUAAAAAAAAAAAAAAAAAAAAUAAAAAAAAAAAAAAAAAAAAAAAAAAAAAAAAAAAAAAAAAAAAAAAAAAAAAAAAAAAAAAAAAAAAAAAAUAAAAAAAAAAAAAAAAAAAAAAAAAAAAAAAA;A=A B=G
PZE-101036862 UUUBBBBBUBBUUBBBUBBBBUBBBBBUBBBUBBBBBBUBBBUBBBUBUBUUBBUUBBBBUBBUUUBBUUBUBBBUBBBUBUBBUUUBBBBBBUUBBBBUBBUUBUBBBUBBBBBBUUBUBBBBUBBUBBBUBBBBBBUUBBBBBBBBBBBBBUBBBUBBBBUBBBBUBBBBBBBBUBUBBBUUUBBBBB;A=A B=C
PZE-101037602 AAAAAAAAAAAAAAAAAAAAAAAAAAAAAAAAAAAAAAAAAAAAAAAAAAAAAAAAAAAAAAAUAAAAAAAAAAAAAAAAAAAAUAAAAAAAAAAAAAAAAAAAAAAAAAAAAAAAAAAAAAAAAAAAAAAAAAAAAAAAAAAAAAAAAAAAAAAAAUAAAAAAAAAAAAAAAAAAAAAAAAAAAAAAAA;A=A B=G
PZE-101039351 BBBHHHHABHHBBHHHBABHHBAHAHABAAABHHAAHHBHAHBAAHBABHBBHABBHAAHBHAUBBHHHBHBHHHBHAABHBBHBBBHBHHHABBHHHHBAHBBHBHAHBHAHABHBBHBHHHHHAABAAABHHHBHHBBBAHHAHHHHHHAHBHHHUAAHHBHHHHBHHHAAAHHBABAAABBBHHHAA;A=A B=G
PZE-101043656 AAAAAAAAAAAAAAAAAAAAAAAAAAAAAAAAAAAAAAAAAAAAAAAAAAAAAAAAAAAAAAAAAAAAAAAAAAAAAAAAAAAAAAAAAAAAAAAAAAAAAAAAAAAAAAAAAAAAAAAAAAAAAAAAAAAAAAAAAAAAAAAAAAAAAAAAAAAAAAAAAAAAAAAAAAAAAAAAAAAAAAAAAAAAAA;A=A B=C
PZE-101044778 UUAAAAAUAAAUUAAAUAAUAUAAAAAUAAAUUAAAAAUAAAUAAAAAUAUUAAUUAAAAUAAUUUAAAUAUAAAUAAAAAAUAUUUAAAAAAUUAAAAUAAAAAUAAAAAAAAAUUUUAAAAAAAAUAAAUAAAAAAUUAAAAAAAAAAAAAUAAAUAAAAUUAAAUAAAAAAAAUAUAAAUUUAAAAA;A=A B=G
PZE-101047696 AAHHHHHAHBHAAHHHAHAAHABBBHBAHBBAAHBBHHAHBHAHBHHBAHAAHHAAHHBHAHHUAAHHHAHHHHHAHBBHHHAHUAAHHHHHBAAHHHHAHHHHHABBAAHHHBHAAAAAHHHHBBBABBBAHHHHHBAAHBHHBHHHHBHHHAHHBUHBHBAAHHHAHHHBBBHHABABBBAAABHHBB;A=A B=G
PZE-101048629 AAAAAAAAAAAAAAAAAAAAAAAAAAAAAAAAAAAAAAAAAAAAAAAAAAAAAAAAAAAAAAAHAAAAAAAAAAAAAAAAAAAAAAAAAAAAAAAAAAAAAAAAAAAAAAAAAAAAAAAAAAAAAAAAAAAAAAAAAAAAAAAAAAAAAAAAAAAAAAAAAAAAAAAAAAAAAAAAAAAAAAAAAAAAAA;A=A B=G
PZE-101050298 AAAAAAAAAUAAAAAAAAAAAAUUUAUAAUAAAAUUAAAAUAAAUAAUAAAAAAAAAAUAAAAUAAAAAAAAAAAAAUUAAAAAAAAAAAAAUAAAAAAAAAAAAAUUAAAAUUAAAAAAAAAAUUUAUAAAAAAAUAAAAUAAUAAAAUAAAAAAAUAAAUAAAAAAAAAUUUAAAUAAUUAAAUAAAU;A=A B=G
PZE-101054136 BBBBBBBBBBBBBBBBBBBBBBBBUBBBBBBBBBBBBBBBBBBBBBBBBBBBBBBBBBBBBBBUBBBBBBBBBBBBBBBBBBBBBBBBBBBBBBBBBBBBBBBBBBBBBBBBBBBBBBBBBBBBBBBBBBBBBBBBBBBBBBBBBBBBBBBBBBBBBUBBBBBBBBBBBBBBBBBBBBBBBBBBBBBBBB;A=A B=G
PZE-101056007 BBBBBBBBBBBBBBBBBBBBBBBBBBBBBBBBBBBBBBBBBBBBBBBBBBBBBBBBBBBBBBBBBBBBBBBBBBBBBBBBBBBBBBBBBBBBBBBBBBBBBBBBBBBBBBBBBBBBBBBBBBBBBBBBBBBBBBBBBBBBBBBBBBBBBBBBBBBBBUBBBBBBBBBBBBBBBBBBBBBBBBBBBBBBBB;A=A B=G
PZE-101056681 BBBBBBBBBBBBBBBBBBBBBBBBBBBBBBBBBBBBBBBBBBBBBBBBBBBBBBBBBBBBBBBBBBBBBBBBBBBBBBBBBBBBBBBBBBBBBBBBBBBBBBBBBBBBBBBBBBBBBBBBBBBBBBBBBBBBBBBBBBBBBBBBBBBBBBBBBBBBBUBBBBBBBBBBBBBBBBBBBBBBBBBBBBBBBB;A=A B=G
PZE-101058312 BBHHHBHBHAHBBHHHBHBHBHAAHHHBHAABHHAAAABHABBHAHHHBHBBAHBBHHAHBBHBBBHHHBHHBHHBHAAHHHBHBBBBHHHHABHHHHHBHAHHHBAABBHHHAHBBBHHAHHBAAABAAABBHHHHABBHABHAHHHHAHHHHHHHUHAHABBHAHBBAHAAAHHBHBAHHBBBAHHAA;A=A B=G
PZE-101059816 BBBBBBBBBBBBBBBBBBBBBBBBBBBBBBBBBBBBBBBBBBBBBBBBBBBBBBBBBBBBBBBBBBBBBBBBBBBBBBBBBBBBBBBBBBBBBBBBBBBBBBBBBBUBBBBBBBBBBBBBBBBBBBBBBBBBBBBBBBBBBBBBBBBBBBBBBBBBBUBBBBBBBBBBBBBBBBBBBBBBBBBBBBBBBB;A=A B=C
PZE-101062072 AAHHHHAAHHHAAHHHAHAHAHBBHHHAHBBAHHBBBBAHBAAHHHHHAHAABHAAHHBHAAHUAAHAHAHHAHHAHBBHHBAHAAAAHHHHBAHHABHAHBHHHABBAAHHHBBAAAHHBHBABBHABBBAHAHHHBAAHBAHBHHBBBHHHHHHHUHBHBAAHBHAABBBBBHAAHABHHAAABHHBB;A=A B=G
PZE-101062642 BBHHHHBBHHHBBHAHBHBHBHHABHHBHAABHHAAAABHABBHHHHHBHBBAHBBHHAHBBHBBBHBHBHHBHHBBAAHHABHBBBBHHHHABHHHAHBHAHHHBAABBHHHAABBBHHAHABAAHBAAABHBHHHABBHABHAHHAAAHHHHHHHUHAHABBHAHBBAAAAAHBBHBAHHBBBAHHAA;A=A B=G
PZE-101063074 AAAAAAAAAAAAAAAAAAAAAAAAAAAAAAAAAAAAAAAAAAAAAAAAAAAAAAAAAAAAAAAAAAAAAAAAAAAAAAAAAAAAAAAAAAAAAAAAAAAAAAAAAAAAAAAAAAAAAAAAAAAAAAAAAAAAAAAAAAAAAAAAAAAAAAAAAAAAAUAAAAAAAAAAAAAAAAAAAAAAAAAAAAAAAA;A=A B=G
PZE-101065758 AAAAAAAAAAAAAAAAAAAAAAAAAAAAAAAAAAAAAAAAAAAAAAAAAAAAAAAAAAAAAAAUAAAAAAAAAAAAAAAAAAAAUAAAAAAAAAAAAAAAAAAAAAAAAAAAAAAAAAAAAAAAAAAAAAAAAAAAAAAAAAAAAAAAAAAAAAAAAUAAAAAAAAAAAAAAAAAAAAAAAAAAAAAAAA;A=A B=G
PZE-101066537 BBBBBBBBBBBBBBBBBBBBBBBBBBBBBBBBBBBBBBBBBBBBBBBBBBBBBBBBBBBBBBBUBBBBBBBBBBBBBBBBBBBBBBBBBBBBBBBBBBBBBBBBBBBBBBBBBBBBBBBBBBBBBBBBBBBBBBBBBBBBBBBBBBBBBBBBBBBBBUBBBBBBBBBBBBBBBBBBBBBBBBBBBBBBBB;A=A B=C
PZE-101069006 UUUUUUUUUUUUUUUUUUUUUUUUUUUUUUUUUUUUUUUUUUUUUUUUUUUUUUUUUUUUUUUUUUUUUUUUUUUUUUUUUUUUUUUUUUUUUUUUUUUAUBUUUAUUUUUUUUUUUUUUUUUUUBUUUUUUUUUUUUAUUUUUUUUUUUUUUUUUUUUUUUUUUUUUUUUUUUUUUUUUUUUUUUUUUU;A=A B=G
PZE-101069307 BBBBBBBBBBBBBBBBBBBBBBBBUBBBBBBBBBBBBBBBBBBBBBBBBBBBBBBBBBBBBBBUBBBBBBBBBBBBBBBBBBBBBBBBBBBBBBBBBBBBBBBBBBBBBBBBBBBBBBBBBBBBBBBBUBBBBBBBBBBBBBBBBBBBBBBBBBBBBUBBBBBBBBBBBBBBBBBBBUBBBBBBBBBBBB;A=A B=G
PZE-101073380 AAAAAAAAAAAAAAAAAAAAAAAAAAAAAAAAAAAAAAAAAAAAAAAAAAAAAAAAAAAAAAAUAAAAAAAAAAAAAAAAAAAAUAAAAAAAAAAAAAAAAAAAAAAAAAAAUAAAAAAAAAAAAAAAAAAAAAAAAUAAAAAAAAAAUAAAUAAAAUAAAAAUAAAAAAAAAAAAAAAAAAAAAAAUAA;A=A B=C
PZE-101075379 BBBBBBBBBBBBBBBBBBBBBBBBBBBBBBBBBBBBBBBBBBBBBBBBBBBBBBBBBBBBBBBBBBBBBBBBBBBBBBBBBBBBBBBBBBBBBBBBBBBBBBBBBBBBBBBBBBBBBBBBBBBBBBBBBBBBBBBBBBBBBBBBBBBBBBBBBBBBBBBBBBBBBBBBBBBBBBBBBBBBBBBBBBBBBB;A=A B=C
PZE-101076732 AAAAAAUUAAAAAAAAAUAAAUAAUUAAAAAAUAAAAAAAAAAAUAAAAAAUAAAAUUAAAAAUAAUAUAAAAAAAUAAAAAAAUAUAAAAUAUAUUAAUUUAAAUUAAAUAUUAAAAAAAUUUAUAUAAAAAUUUAAAAAAAAAUUAAAUAUAAAUUUAAUUAUUAAUAAAAAAAUAUUAUAAUUAUAU;A=A B=G
PZE-101077213 AAAAAAAAAAAAAAAAAAAAAAAAAAAAAAAAAAAAAAAAAAAAAAAAAAAAAAAAAAAAAAAAAAAAAAAAAAAAAAAAAAAAUAAAAAAAAAAAAAAAAAAAAAAAAAAAAAAAAAAAAAAAAAAAAAAAAAAAAAAAAAAAAAAAAAAAAAAAAUAAAAAAAAAAAAAAAAAAAAAAAAAAAAAAAA;A=A B=C
PZE-101078026 BBBBBBBBBBBBBBBBBBBBBBBBBBBBBBBBBBBBBBBBBBBBBBBBBBBBBBBBBBBBBBBUBBBBBBBBBBBBBBBBBBBBUBBBBBBBBBBBBBBBBBBBBBBBBBBBBBBBBBBBBBBBBBBBBBBBBBBBBBBBBBBBBBBBBBBBBBBBBUBBBBBBBBBBBBBBBBBBBBBBBBBBBBBBBB;A=A B=G
PZE-101078713 BBBBBBBBBBBBBBBBBBBBBBBBBBBBBBBBBBBBBBBBBBBBBBBBBBBBBBBBBBBBBBBBBBBBBBBBBBBBBBBBBBBBUBBBBBBBBBBBBBBBBBBBBBBBBBBBBBBBBBBBBBBBBBBBBBBBBBBBBBBBBBBBBBBBBBBBBBBBBUBBBBBBBBBBBBBBBBBBBBBBBBBBBBBBBB;A=A B=G
PZE-101079844 UUUUUUUUUUUUUUUUUUUUUUUUUUUUUUUUUUUUUUUUUUUUUUUUUUUUUUUUUUUUUUUUUUUUUUUUUUUUUUUUUUUUUUUUUUUUUUUUUUUUUUUUUUUUUUUUUUUUUUUUUUUUUUUUUUUUUUUUUUUUUUUUUUUUUUUUUUUUUUUUUUUUUUUUUUUUUUUUUUUUUUUUUUUUUU;A=A B=G
PZE-101081568 AAAAAAAAAAAAAAAAAAAAAAAAAAAAAAAAAAAAAAAAAAAAAAAAAAAAAAAAAAAAAAAAAAAAAAAAAAAAAAAAAAAAUAAAAAAAAAAAAAAAAAAAAAAAAAAAAAAAAAAAAAAAAAAAAAAAAAAAAAAAAAAAAAAAAAAAAAAAAUAAAAAAAAAAAAAAAAAAAAAAAAAAAAAAAA;A=A B=C
PZE-101081882 AAAAAAAAAAAAAAAAAAAAAAAAAAAAAAAAAAAAAAAAAAAAAAAAAAAAAAAAAAAAAAAAAAAAAAAAAAAAAAAAAAAAUAAAAAAAAAAAAAAAAAAAAAAAAAAAAAAAAAAAAAAAAAAAAAAAAAAAAAAAAAAAAAAAAAAAAAAAAUAAAAAAAAAAAAAAAAAAAAAAAAAAAAAAAA;A=C B=G
PZE-101082523 AAAAAAAAAAAAAAAAAAAAAAAAAAAAAAAAAAAAAAAAAAAAAAAAAAAAAAAAAAAAAAAAAAAAAAAAAAAAAAAAAAAAAAAAAAAAAAAAAAAAAAAAAAAAAAAAAAAAAAAAAAAAAAAAAAAAAAAAAAAAAAAAAAAAAAAAAAAAAUAAAAAAAAAAAAAAAAAAAAAAAAAAAAAAAA;A=A B=G
PZE-101082812 BBBHHHBHAHHBBHAHBHBBBHHHBBHBAAABHHAAAABAAHBHHHAABHBBAHHHBHHHBBHUBBBBHAAHBHHBBAAHAHBHBBBHBHHHHBHAHAHBABHABBHABBHHHABBHBHHHBAHHHABAAABBBHHHHBHHABHAHBAAAHHHHHHAUAAHABBHABBBAAAAAHBBHHAHHBBBAHBAA;A=A B=G
PZE-101083942 BBBHHHBHAHHHBHAHBABBBAHHABHBAAABHHAAAABAHHBHHHHABHBBAHHHBHHHBBHUBBBBHAAHHHHHBAAHAHHHBBBHBHHHHBHAHAHBABBABBHAHBHHHAHBHBHHHBAHHHABAAABBBHHHHBHHABHAHHAAAHHHHHHAUAAHABBHABBBAAAAABBBHHAHHBBBAHBAA;A=C B=G
PZE-101083968 BBBBBBBBBBBBBBBBBBBBBBBBBBBBBBBBBBBBBBBBBBBBBBBBBBBBBBBBBBBBBBBBBBBBBBBBBBBBBBBBBBBBUBBBBBBBBBBBBBBBBBBBBBBBBBBBBBBBBBBBBBBBBBBBBBBBBBBBBBBBBBBBBBBBBBBBBBBBBUBBBBBBBBBBBBBBBBBBBBBBBBBBBBBBBB;A=C B=G
PZE-101085771 AAAAAAAAAAAAAAAAAAAAAAAAAAAAAAAAAAAAAAAAAAAAAAAAAAAAAAAAAAAAAAAAAAAAAAAAAAAAAAAAAAAAAAAAAAAAAAAAAAAAAAAAAAAAAAAAAAAAAAAAAAAAAAAAAAAAAAAAAAAAAAAAAAAAAAAAAAAAAUAAAAAAAAAAAAAAAAAAAAAAAAAAAAAAAA;A=A B=G
PZE-101086606 BBBBBBBBBBBBBBBBBBBBBBBBBBBBBBBBBBBBBBBBBBBBBBBBBBBBBBBBBBBBBBBBBBBBBBBBBBBBBBBBBBBBUBBBBBBBBBBBBBBBBBBBBBBBBBBBBBBBBBBBBBBBBBBBBBBBBBBBBBBBBBBBBBBBBBBBBBBBBUBBBBBBBBBBBBBBBBBBBBBBBBBBBBBBBB;A=A B=G
PZE-101087443 BBBBBBBBBBBBBBBBBBBBBBBBBBBBBBBBBBBBBBBBBBBBBBBBBBBBBBBBBBBBBBBUBBBBBBBBBBBBBBBBBBBBUBBBBBBBBBBBBBBBBBBBBBBBBBBBBBBBBBBBBBBBBBBBBBBBBBBBBBBBBBBBBBBBBBBBBBBBBUBBBBBBBBBBBBBBBBBBBBBBBBBBBBBBBB;A=A B=G
PZE-101090870 BBBHHHBHUHHHBHAHBHBBBAHHHBHBAAABHHAHAABAHHBHHBHABHAHAHHHBHHHHBHUBBBBHAAAHHHHBAABHHHHBHBHBHHHHBHUBUHBUBBABBHAHBHHHHHBABHHBBAHHHABUAAHAHHHHHBHHUBHAHHAUABHBHHHAUUAHABHHABBBUAHAAHBBHHAHBBBBAHBAA;A=A B=G
PZE-101092187 AAAAAAAAAAAAAAAAAAAAAAAAAAAAAAAAAAAAAAAAAAAAAAAAAAAAAAAAAAAAAAAAAAAAAAAAAAAAAAAAAAAAAAAAAAAAAAAAAAAAAAAAAAAAAAAAAAAAAAAAAAAAAAAAAAAAAAAAAAAAAAAAAAAAAAAAAAAAAUAAAAAAAAAAAAAAAAAAAAAAAAAAAAAAAA;A=A B=C
PZE-101093639 AAAAAAAAAAAAAAAAAAAAAAAAUAAAAAAAAAAAAAAAAAAAAAAAAAAAAAAAAAAAAAAUAAAAAAAAAAAAAAAAUAAAUAAAAAUAAAAAAAAAUAAAAAUAUAAAUAAUAAAUAAUAAAAAAAAAAAAAAUAAAAAAAAAAAAAAAAAAUUAAAAAAAAAAAAAAAAAAAUAAAAAAAAHAAA;A=A B=G
PZE-101093863 BBBHHHBHAHHHBHAHBHBBBAHHBBHBAAABHHAHAABAHHBHAHHABHAHAHHHBHHHHBBUBBBBHAAAHHHHBAAHHHHBBBBHBHHHHBHAHAHBHBBABBHAHBHHAHHBHBHHHBAHHHABAAAHAHHHHHBHHABHAHHAAABHHHHHAUAAHAHHHABBBAAHAAHBBHHAHHHBBAHBAA;A=A B=C
PZE-101094236 UUUUUUUUUUUUUUUUUUBUUUUUUUUUUUUUUUUUUUUUUUUUUUUUUUUUUUUUUUUUUUUUUUUUUUUUUUUUUUUUUUUUUUUUUUUUUUUUUUUUUUUUBUUUUUUUBUUUUUUUBUUUUUUUUUUUUUUUUUUUUUUUUUUUUUUUUUUUUUUUUUUUUUUUUUUUUUUUUUUUUUUUUUUUUU;A=A B=C
PZE-101096065 AAAAAAAAAAAAAAAAAAAAAAAAAAAAAAAAAAAAAAAAAAAAAAAAAAAAAAAAAAAAAAAAAAAAAAAAAAAAAAAAAAAAAAAAAAAAAAAAAAAAAAAAAAAAAAAAAAAAAAAAAAAAAAAAAAAAAAAAAAAAAAAAAAAAAAAAAAAAAAAAAAAAAAAAAAAAAAAAAAAAAAAAAAAAAA;A=A B=G
PZE-101098561 UUBUBBBBBUBBUBBBUUBBBUUBBBUUUBBUBUBBUUBUBBBBBUBBUUBUBBUBBBBBBBUBBBBUBUBBBUUUBBUBBBUUUBBBBBUBBBBBBBBBUBBBBBBUUBBBUUUBUBBBUUUBBBBBUUUBBBBUBBBBUBBBUUBBUBBBUUBBBUBBBUUBBBBBBUBBUBBBUUBUBBUUBUBBBU;A=A B=G
PZE-101099263 AAAAAAAAAAAAAAAUAAAAAAAAUAAAAAAAAAAAAAAAAAAAAAAAAAAAAAUUAAAAAAAUAAAAAAAAAAAAAAAAAAAAUAAAAAAAAAAAAAAAAAAAAUAAAAAAAAUAAUAAUUUAUAAAAAUAAAUAUAUAUUAAAAAAUAAAAAAUAUUAAAUAUAAAAAAAAAAAUAUAUUAAAAAAAA;A=A B=G
PZE-101100477 BBBBBBBBBBBBBBBBBBBBBBBBBBBBBBBBBBBBBBBBBBBBBBBBBBBBBBBBBBBBBBBUBBBBBBBBBBBBBBBBBBBBUBBBBBBBBBBBBBBBBBBBBBBBBBBBBBBBBBBBBBBBBBBBBBBBBBBBBBBBBBBBBBBBBBBBBBBBBUBBBBBBBBBBBBBBBBBBBBBBBBBBBBBBBB;A=A B=G
PZE-101101518 BBBHHABHAHAHBHHBBHBBHAAHBBHBAAABHHAHAABAHHBHAHAHBHAHAHBHBHAHHBBUBBBBHAHAHAHHBHHHHHHBBBBABAAHHBHAHAHBHBHABBHAHHHHHHABBBHHHBAAHHABAHAHHHHHHHBHHABBAHHAAABHHHHHAUAAHAHAAHBBBAAHAAHHHHHBHHBBHAHBAA;A=A B=C
PZE-101103230 BBBBBABBABABBBABBBBBBAAHUBBBAAABBBAHAABABBBHABABBHABABBBBBABBBBUBBBBBABAHABBBBBBBBBBUBBABAABBBBAHAHBBBBABBHABHBBAHABBBBBHBUABBBBABABHAHBHBBBBABBAHBAAABHBHBHUUAABABAABBBBAABAABBHBBBBBBBHABBAA;A=A B=G
PZE-101103937 BBBBBBBBBBBBBBBBBBBBBBBBBBBBBBBBBBBBBBBBBBBBBBBBBBBBBBBBBBBBBBBBBBBBBBBBBBBBBBBBBBBBBBBBBBBBBBBBBBBBBBBBBBBBBBBBBBBBBBBBBBBBBBBBBBBBBBBBBBBBBBBBBBBBBBBBBBBBBBBBBBBBBBBBBBBBBBBBBBBBBBBBBBBBBB;A=A B=G
PZE-101105381 AAAAAAAAAAAAAAAAAAAAAAAAAAAAAAAAAAAAAAAAAAAAAAAAAAAAAAAAAAAAAAAAAAAAAAAAAAAAAAAAAAAAAAAAAAAAAAAAAAAAAAAAAAAAAAAAAAAAAAAAAAAAAAAAAAAAAAAAAAAAAAAAAAAAAAAAAAAAAAAAAAAAAAAAAAAAAAAAAAAAAAAAAAAAAA;A=A B=G
PZE-101106788 BBBBBBBBBBBBBBBBBBBBBBBBBBBBBBBBBBBBBBBBBBBBBBBBBBBBBBBBBBBBBBBUBBBBBBBBBBBBBBBBBBBBBBBBBBBBBBBBBBBBBBBBBBBBBBBBBBBBBBBBBBBBBBBBBBBBBBBBBBBBBBBBBBBBBBBBBBBBBUBBBBBBBBBBBBBBBBBBBBBBBBBBBBBBBB;A=A B=G
PZE-101108844 AAHBHBAHBHBHAHHHAHUAHBBHBUHABBBAHHBHHHABHHAHBHBHAHBHBHAHAHBBHAABAAAAHBHBHBHHUHHHHHHUUUABABBHHAHBHBHUHUHBUAHBHHHBBHBUUUHHHUBBHHHUBHBHHHHHHHAHHBAUBHHBBBAHHHHHBUBBHBHHBHAUUBBHBBHHHHHAHHUAHBHABB;A=A B=C
PZE-101111015 AAHBHBAHBHBHAHBAAHAAHBBHBAHABBBAHHBHHHABHHAHBHBHAHBHBHAHAHBHHAAAAAAAHBHBHBHHAHHHHHHAAAABABBHHAHBHBHAHAHBAAHBHHHHBHBAAAHHHABBHHHABHBHBBHHHHAHHBAABHHBHBAHHHHHBABBHBHHBHAAABBHBBHHHHHAHHAAHBHABB;A=A B=G
PZE-101111508 AAAUAUAAUAUAAAUAAAAAAUUAUAAAUUUAAAUAAAAUAAAAUAUAAAUAUAAAAAUAAAAUAAAAAUAUAUAAAAAAAAAAUAAUAUUAAAAUAUAAAAAUAAUUUAAAUUUUAAAUUAUUAAUAUUUAUUAUUAAAUUAAUUUUUUAAUUUUUUUUAUUUUAAAAUUAUUAAAAAAAUAAAUAAUU;A=A B=G
PZE-101112660 BBBBBBBBBBBBBBBBBBBBBBBBBBBBBBBBBBBBBBBBBBBBBBBBBBBBBBBBBBBBBBBBBBBBBBBBBBBBBBBBBBBBBBBBBBBBBBBBBBBBBBBBBBBBBBBBBBBBBBBBBBBBBBBBBBBBBBBBBBBBBBBBBBBBBBBBBBBBBUBBBBBBBBBBBBBBBBBBBBBBBBBBBBBBBB;A=A B=G
PZE-101113716 BBHAHABHAHAHBHAHBHBBHAAHABHBAAABHHAHHHBAHHBHAHAHBHAHAHBHBHAHHBBBBBBBHAHAHAHHBHHHHHHBBBBABAAHHBHAHAHBHBHABBHAHHHHAHABBBHHHBAAHHHBAHAAHAHHHHBHHABBAHHAHABHHHHHABAAHAHHAHBBBAAHAAHHAHHBHHBBHAHBAA;A=C B=G
PZE-101117018 BBHAHABHAHAHBHABBHBBHAAHABHBAAABHHAHHHBAHHBHAHAHBHAHAHBHBHAHHBBABBBBHAHAHAHHBHHHHHHBBBBABAAHHBHAHAHBHBHABBHAHHHHAHABBBHHHBAAHHHBAHAAHAHHHHBHHABBAHHAHABHHHHHAUAAHAHHAHBBBAAHAAHHAHHBHHBBHAHBAA;A=A B=C
PZE-101118670 AAAAAAAAAAAAAAAAAAAAAAAAAAAAAAAAAAAAAAAAAAAAAAAAAAAAAAAAAAAAAAAAAAAAAAAAAAAAAAAAAAAAAAAAAAAAAAAAAAAAAAAAAAAAAAAAAAAAAAAAAAAAAAAAAAAAAAAAAAAAAAAAAAAAAAAAAAAAAUAAAAAAAAAAAAAAAAAAAAAAAAAAAAAAAA;A=A B=C
PZE-101121859 BBBBBBBBBBBBBBBBBBBBBBBBBBBBBBBBBBBBBBBBBBBBBBBBBBBBBBBBBBBBBBBBBBBBBBBBBBBBBBBBBBBBBBBBBBBBBBBBBBBBBBBBBBBBBBBBBBBBBBBBBBBBBBBBBBBBBBBBBBBBBBBBBBBBBBBBBBBBBBBBBBBBBBBBBBBBBBBBBBBBBBBBBBBBBB;A=A B=C
PZE-101122455 BBBBBBBBBBBBBBBBBBBBBBBBBBBBBBBBBBBBBBBBBBBBBBBBBBBBBBBBBBBBBBBBBBBBBBBBBBBBBBBBBBBBBBBBBBBBBBBBBBBBBBBBBBBBBBBBBBBBBBBBBBBBBBBBBBBBBBBBBBBBBBBBBBBBBBBBBBBBBBBBBBBBBBBBBBBBBBBBBBBBBBBBBBBBBB;A=A B=C
PZE-101122861 BBBBBBBBBBBBBBBBBBBBBBBBBBBBBBBBBBBBBBBBBBBBBBBBBBBBBBBBBBBBBBBBBBBBBBBBBBBBBBBBBBBBBBBBBBBBBBBBBBBBBBBBBBBBBBBBBBBBBBBBBBBBBBBBBBBBBBBBBBBBBBBBBBBBBBBBBBBBBABBBBBBBBBBBBBBBBBBBBBBBBBBBBBBBB;A=A B=G
PZE-101126587 AAAAAAAAAAAAAAAAAAAAAAAAAAAAAAAAAAAAAAAAAAAAAAAAAAAAAAAAAAAAAAAAAAAAAAAAAAAAAAAAAAAAAAAAAAAAAAAAAAAAAAAAAAAAAAAAAAAAAAAAAAAAAAAAAAAAAAAAAAAAAAAAAAAAAAAAAAAAAUAAAAAAAAAAAAAAAAAAAAAAAAAAAAAAAA;A=A B=C
PZE-101129119 BBBBBBBBBBBBBBBBBBBBBBBBBBBBBBBBBBBBBBBBBBBBBBBBBBBBBBBBBBBBBBBUBBBBBBBBBBBBBBBBBBBBBBBBBBBBBBBBBBBBBBBBBBBBBBBBBBBBBBBBBBBBBBBBBBBBBBBBBBBBBBBBBBBBBBBBBBBBBUBBBBBBBBBBBBBBBBBBBBBBBBBBBBBBBB;A=A B=G
PZE-101129867 AAHBHBAHBHBHAHHAAHAAHBBHHHHABBBAHHBHHHABHHAHBHBHAHBBBHAHAHBHHAABAAAAHBHBHBHHAHHHHHBAAAABABBHHAHBHBHAHAHBAAHBHHHHBHHAAAHHHAHBHHHABHHBHBHHHHAHHBAAHHHBHBABHHHHBUBBHBHHBHAAABBHHHHHBHHAHHAAHBHABB;A=A B=G
PZE-101132110 BBBBBBBBBBBBBBBBBBBBBBBBBBBBBBBBBBBBBBBBBBBBBBBBBBBBBBBBBBBBBBBBBBBBBBBBBBBBBBBBBBBBBBBBBBBBBBBBBBBBBBBBBBBBBBBBBBBBBBBBBBBBBBBBBBBBBBBBBBBBBBBBBBBBBBBBBBBBBUBBBBBBBBBBBBBBBBBBBBBBBBBBBBBBBB;A=A B=G
PZE-101133204 UUUUUUUUUUUUUUUUUUUUUUUUUUUUUUUUUUUUUUUUUUUUUUUUUUUUUUUUUUUUUUUUUUUUUUUUUUUUUUUUUUUUUUUUUUUUUUUUUUUUUUUUUUUUUUUUUUUUUUUUUUUUUUUUUUUUUUUUUUUUUUUUUUUUUUUUUUUUUUUUUUUUUUUUUUUUUUUUUUUUUUUUUUUUUU;A=A B=G
PZE-101134573 UUUUUUUUUUUUUUUUUUUUUUUUUUUUUUUUUUUUUUUUUUUUUUUUUUUUUUUUUUUUUUUUUUUUUUUUUUUUUUUUUUUUAUUUUUUUUUUUUUUUUUUUUUUUUUUUUUUUUUUUUUUUUUUUUUUUUUUUUUUUUUUUUUUUUUUUUUUUUUUUUUUUUUUUUUUUUUUUUUUUUUUUUUUUUU;A=A B=C
PZE-101136154 BBBBBBBBBBBBBBBBBBBBBBBBBBBBBBBBBBBBBBBBBBBBBBBBBBBBBBBBBBBBBBBUBBBBBBBBBBBBBBBBBBBBBBBBBBBBBBBBBBBBBBBBBBBBBBBBBBBBBBBBBBBBBBBBBBBBBBBBBBBBBBBBBBBBBBBBBBBBBUBBBBBBBBBBBBBBBBBBBBBBBBBBBBBBBB;A=A B=C
PZE-101138790 BBHAHABHAHAHBHABBHBHHAAHBHHBAAABHHAHHHHAHBBHAHAHBHAAAHBHBHHHHBBABBHBHAHAHAHHBHHHHHABBBBABAAHHBHAHAHBHBAABBHAHHHHAHHHBBHHHBHAHHHBAHHAHAHHHHBHHABBHHHABABHAHHHAUAAHAHHAHBHBAAHHHAHAHHBAHBBHHHBAA;A=A B=C
PZE-101139952 AAABABAABABAAAAAAAAAABBAAAAAUBBAAABAAAAAAAAABABAAABUBAAAAAAAAAAUAAAAABABAUAAAAAAAAUAAAAUABUAAAAAABAAAABUAAAAAAAABAAAAAAAAAABAAAAUAAUABAAAAAAAUAAAAAUABAABAAAUUUBAUAABAAAABBAAAUAUAAABAAAAAAAUB;A=A B=G
PZE-101141826 AAHBHBAHBHBHAHHHAHAHHBBHAHHABBBAHHBHHHHHHAAHBBBHAHBBBAAHAHHHHAAUAAHAHHHBHBHHAHHHHBBAAAABABBHHAHHHBHAHAHBAAHHHHHHBHBHAAHHHAHBHHHABHHBHBHHHHAHHBAAHHHBABAHBHHBBUBBABHHBAAHABBHHHBHBHHABHAAAHHABB;A=A B=G
PZE-101142488 BBHAHABHAHAHBHHBBHBHHAAHHHHHAAABHBAHHHHHHBBHAAAHBHAAABBHBHHHHBBABBHBHHHAHAHHBHHHHAABUBBABAAHHBHHHAHBHBHABBHHBHHHHHAHBBHHHBHAHHHHAHHAHAHHHHBHHABBHHHABABHAHHAAUAAHAHHABBHBAAHHHAHAHHBAHBBHHHBAA;A=A B=G
PZE-101143217 AAAAAAAAAAAAAAAAAAAAAAAAAAAAAAAAAAAAAAAAAAAAAAAAAAAAAAAAAAAAAAAAAAAAAAAAAAAAAAAAAAAAAAAAAAAAAAAAAAAAAAAAAAAAAAAAAAAAAAAAAAAAAAAAAAAAAAAAAAAAAAAAAAAAAAAAAAAAAAAAAAAAAAAAAAAAAAAAAAAAAAAAAAAAAA;A=A B=G
PZE-101144248 BBBBBBBBBBBBBBBBBBBBBBBBBBBBBBBBBBBBBBBBBBBBBBBBBBBBBBBBBBBBBBBUBBBBBBBBBBBBBBBBBBBBUBBBBBBBBBBBBBBBBBBBBBBBBBBBBBBBBBBBBBBBBBBBBBBBBBBBBBBBBBBBBBBBBBBBBBBBBUBBBBBBBBBBBBBBBBBBBBBBBBBBBBBBBB;A=A B=G
PZE-101144895 AAAAAAAAAAAAAAAAAAAAAAAAAAAAAAAAAAAAAAAAAAAAAAAAAAAAAAAAAAAAAAAAAAAAAAAAAAAAAAAAAAAAAAAAAAAAAAAAAAAAAAAAAAAAAAAAAAAAAAAAAAAAAAAAAAAAAAAAAAAAAAAAAAAAAAAAAAAAAAAAAAAAAAAAAAAAAAAAAAAAAAAAAAAAAA;A=A B=C
PZE-101145417 BBBBBBBBBBBBBBBBBBBBBBBBUBBBBBBBBBBBBBBBBBBBBBBBBBBBBBBBBBBBBBBUBBBBBBBBBBBBBBBBBBBBUBBBBBBBBBBBBBBBBBBBBBBBBBBBBBBBBBBBBBBBBBBBBBBBBBBBBBBBBBBBBBBBBBBBBBBBBUBBBBBBBBBBBBBBBBBBBBBBBBBBBBBBBB;A=A B=G
PZE-101145687 BBBBBBBBBBBBBBBBBBBBBBBBBBBBBBBBBBBBBBBBBBBBBBBBBBBBBBBBBBBBBBBBBBBBBBBBBBBBBBBBBBBBBBBBBBBBBBBBBBBBBBBBBBBBBBBBBBBBBBBBBBBBBBBBBBBBBBBBBBBBBBBBBBBBBBBBBBBBBUBBBBBBBBBBBBBBBBBBBBBBBBBBBBBBBB;A=A B=G
PZE-101146598 AAAAAAAAAAAAAAAAAAAAAAAAAAAAAAAAAAAAAAAAAAAAAAAAAAAAAAAAAAAAAAAAAAAAAAAAAAAAAAAAAAAAAAAAAAAAAAAAAAAAAAAAAAAAAAAAAAAAAAAAAAAAAAAAAAAAAAAAAAAAAAAAAAAAAAAAAAAAAAAAAAAAAAAAAAAAAAAAAAAAAAAAAAAAAA;A=A B=C
PZE-101147651 AAHBHHAHHHBBAHHAAAAHHHBHHHHABBBAHABHHHHHHAAHHBBHAHHBBAAHHHHHHAAHAAHAHAHBHBHHHHBHHBBAAAHBABBHHAHHHBHAHAHBAHHHAHHHBABHAAHHHHHBHHHHBHHHAHHHHHAHHBAAHAHBABHHBHHBBUBHHBHBBAAHABBHHHBHBHHABHAAHHHHBB;A=A B=G
PZE-101148449 BBHAHHBHHHAABHHBBBBHHHAHHHHBAAABHBAHHHHHHBBHHAAABHHAABBHHHHHHBBABBHBHBHAHAHHHHAHHAABUBHABAAHHHHHHAHBHBHABHHHBHBHABAHBBHHHHHAHHHHAHHHBHHHHHHHHABBHBHABAHHAHHAAUAHHHHAABBHBAAHHHAHHHHBAHBBHHHHAA;A=A B=T
PZE-101149108 AAAAAAAAAAAAAAAAAAAAAAAAAAAAAAAAAAAAAAAAAAAAAAAAAAAAAAAAAAAAAAAAAAAAAAAAAAAAAAAAAAAAUAAAAAAAAAAAAAAAAAAAAAAAAAAAAAAAAAAAAAAAAAAAAAAAAAAAAAAAAAAAAAAAAAAAAAAAAUAAAAAAAAAAAAAAAAAAAAAAAAAAAAAAAA;A=A B=G
PZE-101151332 AAAAAAAAAAAAAAAAAAAAAAAAUAAAAAAAAAAAAAAAAAAAAAAAAAAAAAAAAAAAAAAUAAAAAAAAAAAAAAAAAAAAUAAAAAAAAAAAAAAAAAAAAAUAAAAAUAAAAAAAAAUAAAAAAAAAAAAAAAAAAUAAAAAAAAAAAAAAAUAAAAAAAAAAAAAAAAAAAAAAAAAAAAAAAA;A=A B=G
PZE-101152052 BBBBBBBBBBBBBBBBBBBBBBBBBBBBBBBBBBBBBBBBBBBBBBBBBBBBBBBBBBBBBBBBBBBBBBBBBBBBBBBBBBBBBBBBBBBBBBBBBBBBBBBBBBBBBBBBBBBBBBBBBBBBBBBBBBBBBBBBBBBBBBBBBBBBBBBBBBBBBUBBBBBBBBBBBBBBBBBBBBBBBBBBBBBBBB;A=A B=C
PZE-101154189 BBBBBBBBBBBBBBBBBBBBBBBBBBBBBBBBBBBBBBBBBBBBBBBBBBBBBBBBBBBBBBBUBBBBBBBBBBBBBBBBBBBBUBBBBBBBBBBBBBBBBBBBBBBBBBBBBBBBBBBBBBBBBBBBBBBBBBBBBBBBBBBBBBBBBBBBBBBBBUBBBBBBBBBBBBBBBBBBBBBBBBBBBBBBBB;A=A B=C
PZE-101155681 AAAAAAAAAAAAAAAAAAAAAAAAAAAAAAAAAAAAAAAAAAAAAAAAAAAAAAAAAAAAAAAUAAAAAAAAAAAAAAAAAAAAUAAAAAAAAAAAAAAAAAAAAAAAAAAAAAAAAAAAAAAAAAAAAAAAAAAAAAAAAAAAAAAAAAAAAAAAAUAAAAAAAAAAAAAAAAAAAAAAAAAAAAAAAA;A=A B=C
PZE-101156601 AAAAAAAAAAAAAAAAAAAAAAAAAAAAAAAAAAAAAAAAAAAAAAAAAAAAAAAAAAAAAAAUAAAAAAAAAAAAAAAAAAAAAAAAAAAAAAAAAAAAAAAAAAAAAAAAAAAAAAAAAAAAAAAAAAAAAAAAAAAAAAAAAAAAAAAAAAAAAUAAAAAAAAAAAAAAAAAAAAAAAAAAAAAAAA;A=A B=C
PZE-101158547 BBBBBBBBBBBBBBBBBBBBBBBBBBBBBBBBBBBBBBBBBBBBBBBBBBBBBBBBBBBBBBBBBBBBBBBBBBBBBBBBBBBBBBBBBBBBBBBBBBBBBBBBBBBBBBBBBBBBBBBBBBBBBBBBBBBBBBBBBBBBBBBBBBBBBBBBBBBBBBBBBBBBBBBBBBBBBBBBBBBBBBBBBBBBBB;A=A B=G
PZE-101158959 AABBHHAHHHHHABHAAAHHAHHHUHHABBBABABHHHBHHAAHHBBBAAAHBHHHAAHHHAABAABBHAHBHBHHBHBBBBBHBHHBHBBHHHHABBBAAHABHHHHAHHBBABHAHHHHHHBHHBHBHHHAHHAAHHHHBAAHAABAHAHBHHBBUBHHHBHBAAHABBHHHHHHHHBAHAAHHBHBB;A=A B=G
PZE-101159556 BBAAHABHHHHHBAHBBBHHBHAHAHHBAAABABAHHHAHHBBHHAAABBBHAHHHBBHHHBBBBBAAHBHAHAAHAHAAAAAHBHHAHAAHHHHBAAABBHBABHHHBHHAABAHBHHHHHHAHHHHAHHHBHHBBHHHHABBABBABHBHAHHAAUAHHHAHABBHBAAHHHHHHHHABHBBHHAHAA;A=A B=G
PZE-101160390 BBBBBBBBBBBBBBBBBBBBBBBBBBBBBBBBBBBBBBBBBBBBBBBBBBBBBBBBBBBBBBBBBBBBBBBBBBBBBBBBBBBBUBBBBBBBBBBBBBBBBBBBBBBBBBBBBBBBBBBBBBBBBBBBBBBBBBBBBBBBBBBBBBBBBBBBBBBBBBBBBBBBBBBBBBBBBBBBBBBBBBBBBBBBBB;A=A B=G
PZE-101161094 AAAAAAAAAAAAAAAAAAAAAAAAAAAAAAAAAAAAAAAAAAAAAAAAAAAAAAAAAAAAAAAAAAAAAAAAAAAAAAAAAAAAAAAAAAAAAAAAAAAAAAAAAAAAAAAAAAAAAAAAAAAAAAAAAAAAAAAAAAAAAAAAAAAAAAAAAAAAAUAAAAAAAAAAAAAAAAAAAAAAAAAAAAAAAA;A=A B=G
PZE-101163233 BBAAHABHHHHHBAHBBBHHBHAHHHHBAHHBABAHHHAHABBHHAAHBBBHAHHBBBHHHBBBBBAAHBHAHAAHAHAAAAAHBHHAHAAHHHHBAAABBHBABHHHHBHAABAHBHHHHHAAHHHHAHHHBHHBBHHHHABBABBABHBHAHHAAUAHHHAHABBHBAAHHHHHHHHABHBBHHAHAA;A=A B=C
PZE-101167706 BBAAHAHHHAAHBHHHBBHHHHAHHHABAHHBABAHHHAHABBHHAAHBBBHAABBBBHHHBHUBBAABBHAHAAHAHAAAHAHAHHAHAAHHHHBAAABBHBHBHHHHBHAABAHBHHHHHAAHHHHAHHHBHHBBHHHHHBBAHBAHHHHAHHAAAAHHHHHABBHBAAHHHHHHHHABHBBHHAHAA;A=A B=G
PZE-101169867 BBAAHAHHHAAHHHHHBBHHHHAHHHABAHHBABAHHHAAABBHHAAHBBBHAABBBBAHHBHHBBAABBHAHAAHHHAAAHAHBHHAHAAHHHHBAAABBHBHBHHHHBHAABAHBHHHHHAAHHHHAHHHBHHBHHHAHHBBAHBAHHHHAHHAAUAHHHHHABBHBAAHHHHHHHAABHBBHHABAA;A=A B=C
PZE-101170828 AABBABHHHBBHHHHHAAHHHHBHBHBABHHABABAHHHBBAHAABBHAAAHBBAAAABHHAHUAABBAAHBHBBHHHBBBHBHHHHBHBBHHHHABBBAAHAHAHHHHAHBBABHAHHHHHBBHHHHBHHHAHHAHHHBHHAABHABHHHHBHHBBUBHHHHHBAAHABBHHHHHHHBBAHAAHHBABB;A=A B=G
PZE-101171300 AAAAAAAAAAAAAAAAAAAAAAAAAAAAAAAAAAAAAAAAAAAAAAAAAAAAAAAAAAAAAAAAAAAAAAAAAAAAAAAAAAAAAAAAAAAAAAAAAAAAAAAAAAAAAAAAAAAAAAAAAAAAAAAAAAAAAAAAAAAAAAAAAAAAAAAAAAAAAAAAAAAAAAAAAAAAAAAAAAAAAAAAAAAAAA;A=A B=C
PZE-101171655 BBBBBBBBBBBBBBBBBBBBBBBBBBBBBBBBBBBBBBBBBBBBBBBBBBBBBBBBBBBBBBBBBBBBBBBBBBBBBBBBBBBBUBBBBBBBBBBBBBBBBBBBBBBBBBBBBBBBBBBBBBBBBBBBBBBBBBBBBBBBBBBBBBBBBBBBBBBBBUBBBBBBBBBBBBBBBBBBBBBBBBBBBBBBBB;A=A B=G
PZE-101172710 AAAAAAAAAAAAAAAAAAAAAAAAAAAAAAAAAAAAAAAAAAAAAAAAAAAAAAAAAAAAAAAAAAAAAAAAAAAAAAAAAAAAAAAAAAAAAAAAAAAAAAAAAAAAAAAAAAAAAAAAAAAAAAAAAAAAAAAAAAAAAAAAAAAAAAAAAAAAAUAAAAAAAAAAAAAAAAAAAAAAAAAAAAAAAA;A=A B=G
PZE-101174451 BBBBBBBBBBBBBBBBBBBBBBBBBBBBBBBBBBBBBBBBBBBBBBBBBBBBBBBBBBBBBBBBBBBBBBBBBBBBBBBBBBBBBBBBBBBBBBBBBBBBBBBBBBBBBBBBBBBBBBBBBBBBBBBBBBBBBBBBBBBBBBBBBBBBBBBBBBBBBUBBBBBBBBBBBBBBBBBBBBBBBBBBBBBBBB;A=A B=G
PZE-101175283 BBBBBBBBBBBBBBBBBBBBBBBBBBBBBBBBBBBBBBBBBBBBBBBBBBBBBBBBBBBBBBBBBBBBBBBBBBBBBBBBBBBBUBBBBBBBBBBBBBBBBBBBBBBBBBBBBBBBBBBBBBBBBBBBBBBBBBBBBBBBBBBBBBBBBBBBBBBBBBBBBBBBBBBBBBBBBBBBBBBBBBBBBBBBBB;A=A B=G
PZE-101176809 AAAAAAAAAAAAAAAAAAAAAAAAAAAAAAAAAAAAAAAAAAAAAAAAAAAAAAAAAAAAAAAAAAAAAAAAAAAAAAAAAAAAUAAAAAAAAAAAAAAAAAAAAAAAAAAAAAAAAAAAAAAAAAAAAAAAAAAAAAAAAAAAAAAAAAAAAAAAAUAAAAAAAAAAAAAAAAAAAAAAAAAAAAAAAA;A=A B=G
PZE-101178467 BBHABAHHHAAHHHHHBHHHHHHHHHABAHHBAHHBHHHAABHBBAAHBBBHAABBHBAHHBHUBHAABBHAHHAHAHAAHAAHBHHAHAAHHAHBAAABBHBBBHHBHBHHAHAHBHHHAHAAHBHHAHAHBHBBHHAAAHBHHHBAAHHHAHAAAUHABHHBAHBBBAAHHHHHHHAABHBBHHABAA;A=A B=G
PZE-101178662 BBHABAHHHAAHHHHHBHHHHHHHHHABAHHBAHHBHHHAABHBBAAHBBBHAABBHBAHHBHBHHAABBHAHHAHAHAAHAAHBHHAHAAHHAHBAAABBHBBBHHBABHHAHAHBHHHAHAAHBHHAHAHBHBBHBAAAHBHHHBAAHHHAHAAABHABHHBAHBBBAAHHHHHHHAABHBBHHABAA;A=A B=G
PZE-101180803 AAHBABHHHBBHHHHHABHHHHHHHHBABHHABHHAHHHBHAHAABBHAAAHHBAAHABHHAHUHHBBAAHBHABHBHBBHBBHUHHBHBBHHBHABBBAAHAAAHHAHAHHHHBHAHHHBHBBHAHHBHBHAHAAHABBBHAHHHABBHHHBBBBBUHBAHHHBHAAABBHHHHHHHBBHHAAAHBABB;A=A B=G
PZE-101181366 UUUAAAAAAAUUAAAAAAAAAAAAAAAAAAAAAUAAAAAAAAAAAAAUAUUAAAAAAAAAAUAUAUAAAAAAAUAAAAUUAAAAUAAUAAAAAAAAAAAAAUAAAAAAAAAAAAAAAAUAAAAAUUUAAAAUUUAUAAAAAAAAAAUAUAAAAAAAAUUAAAAAAAAAAAUAAAAAAUUUAAAUUAAUAA;A=A B=T
PZE-101182606 BBHABAHHHAAHAHHHBAHHHHHHBHABAHHBAAHBHHHAABABBAAHBBBHAABBABAHHAHAAAAABBHAHBAHAHAABAAHBHHAHAAHHHHBAAABBHBBBHHBABHHAHAHBHHHAHAAHBHHAHAHBHBBBBHHHHAHHHBAAHHHAAAAAUHABHHHAHBBAAAHHHHHHHHHAHBBBHABAA;A=A B=G
PZE-101185029 AAHBABHHHBBHHHHBABHBHHHHBHBAHHHABHHAHHHBBAHAABBHAAAHBBABHABHHHHUHHBBAAHBHABBBHBBHBBHUHBBHBBHHHHABBBAAHAAAHHABHHHBHBHAHHHBBBBHAHHBHBHAHAAAAHHHHHHHAABBHHHBBBBBUHBAHHHBAAABBBHHHHBHHHHHBAAAHBABB;A=A B=G
PZE-101186140 AAHBABHHHBBHHHHBABHBHHHHHHBAHHHABHHAHHHBBAHAABBHAAAHBBAHHABHHHHBHHBBAAHBHABBBHBBHBBHAHBBHBBHHHHABBBAAHAAAAHABHHHBHBHAHHHBBBBHAHHBHBHAHHHHAHHHHHHHAABBHHHBBBBBUHBHHHHBAAAHBBHHHHBHHHHHBAAAHBABB;A=A B=G
PZE-101186898 UUBBUBBBBBBBUBBBABBBUBBBUBBUUBBABBBUBBUBBABUABBBAAUBBBABBUBBUBUUBBBBUUBBBBBBBBBBBBBBUBBBBBBBBBBUBBBUUUAAUUUUBUBUBUBUUUBUBBBUUUBUBUBUUBUBUUUBBUBBBUUBBUBBBBBBBUBBBUUBBUAUUBBUUBBBBUBBBUAUUUBABB;A=A B=C
PZE-101190026 BBBBBBBBBBBBBBBBBBBBBBBBBBBBBBBBBBBBBBBBBBBBBBBBBBBBBBBBBBBBBBBBBBBBBBBBBBBBBBBBBBBBBBBBBBBBBBBBBBBBBBBBBBBBBBBBBBBBBBBBBBBBBBBBBBBBBBBBBBBBBBBBBBBBBBBBBBBBBBBBBBBBBBBBBBBBBBBBBBBBBBBBBBBBBB;A=A B=T
PZE-101190155 AAAAAAAAAAAAAAAAAAAAAAAAAAAAAAAAAAAAAAAAAAAAAAAAAAAAAAAAAAAAAAAUAAAAAAAAAAAAAAAAAAAAAAAAAAAAAAAAAAAAAAAAAAAAAAAAAAAAAAAAAAAAAAAAAAAAAAAAAAAAAAAAAAAAAAAAAAAAAAAAAAAAAAAAAAAAAAAAAAAAAAAAAAAAAA;A=A B=C
PZE-101191608 BBHABAHHHAAHHAHABAHAHHHHHHABBHHBAHHBHHHAABHBBAAHBBBHAABHHBAHHHHHHHAAHBAAHHAAAAAAHAAHBHAAHAAHHHHBAAABBHBBBBHBAHHHAHAHBHAHAAAAHBHHAHAHBHHHHBHHHHHHHBBAAHHHAAAAAUHAHHHHABBBHAAHHHHAHHHHHABBBHABAA;A=A B=G
PZE-101192133 BBBBBBBBBBBBBBBBBBBBBBBBBBBBBBBBBBBBBBBBBBBBBBBBBBBBBBBBBBBBBBBBBBBBBBBBBBBBBBBBBBBBUBBBBBBBBBBBBBBBBBBBBBBBBBBBBBBBBBBBBBBBBBBBBBBBBBBBBBBBBBBBBBBBBBBBBBBBBUBBBBBBBBBBBBBBBBBBBBBBBBBBBBBBBB;A=A B=G
PZE-101194502 AAHBABBHHBHHHBHBABHBHHHHHHBAAHHABHHAHHABBAHAABBHAAAHBBHBHABHHHHBHHBBHAHBHHBBBBBBHBBHBHBBHBBHHHHABBBAAHAHAAHABHHHBHBHAHBHBBBBHAHHBHBHAHHHHAHHHHHHHAABBHHHBBBBBUHBHHHHBAAAHBBHHHHBHHBHABAAAHBABB;A=A B=C
PZE-101195890 AAAAAAAAAAAAAAAAAAAAAAAAAAAAAAAAAAAAAAAAAAAAAAAAAAAAAAAAAAAAAAAAAAAAAAAAAAAAAAAAAAAAAAAAAAAAAAAAAAAAAAAAAAAAAAAAAAAAAAAAAAAAAAAAAAAAAAAAAAAAAAAAAAAAAAAAAAAAAAAAAAAAAAAAAAAAAAAAAAAAAAAAAAAAAA;A=A B=G
PZE-101196709 BBBBBBBBBBBBBBBBBBBBBBBBBBBBBBBBBBBBBBBBBBBBBBBBBBBBBBBBBBBBBBBUBBBBBBBBBBBBBBBBBBBBBBBBBBBBBBBBBBBBBBBBBBBBBBBBBBBBBBBBBBBBBBBBBBBBBBBBBBBBBBBBBBBBBBBBBBBBBUBBBBBBBBBBBBBBBBBBBBBBBBBBBBBBBB;A=A B=G
PZE-101198633 BBHABHABAAHHHAHABAHAHHHAAAABBHHBAHHHHHBAABHBBAAHBBBABAHAAHAHHHHHHHAAHBHAHHAAAAAAHAAHUHAAHAAHHHAHAAABBHBHBBHBAHAHAHAHBHAHAAAAHBHHAHAHBHHHHBHHHHHHHBBHAHHHAHAAAUHAHHHHABBBHAAHHHHAHHAHBABBBHABAA;A=A B=G
PZE-101199859 BBHABHABAAHHHAHABAHAHHHAAAABBHHBAHHHHHBAABHBBAAHBBBABAHAAHAHHHHAHHAAHBHAHHAAAAAAAAAHUHAAHAAHHHAHAHABBHBABBHBAHAHAHAHBHAHAAAAHBHHAHAHBHHHHBHHHHHHHBBHAHHHAHAAAUHAHHHHABBBHAAHHHHAHHAHBABBBHABAA;A=A B=G
PZE-101200344 UUUUUUUUUUUUUUUUUUUUUUUUUUUUUUUUUUUUUUUUUUUUUUUUUUUUUUUUUUUUUUUUUUUUUUUUUUUUUUUUUUUUUUUUUUUUUUUUUUUUUUUUUUUUUUUUUUUUUUUUUUUUUUUUUUUUUUUUUUUUUUUUUUUUUUUUUUUUUUUUUUUUUUUUUUUUUUUUUUUUUUUUUUUUUU;A=A B=G
PZE-101203123 AAAAAAAAAAAAAAAAAAAAAAAAUAAAAAAAAAAAAAAAAAAAAAAAAAAAAAAAAAAAAAAUAAAAAAAAAAAAAAAAAAAAAAAAAAAAAAAAAAAAAAAAAAAAAAAAAAAAAAAAAAAAAAAAAAAAAAAAAAAAAAAAAAAAAAAAAAAAAUAAAAAAAAAAAAAAAAAAAAAAAAAAAAAAAA;A=A B=G
PZE-101204728 BBBBBBBBBBBBBBBBBBBBBBBBBBBBBBBBBBBBBBBBBBBBBBBBBBBBBBBBBBBBBBBBBBBBBBBBBBBBBBBBBBBBBBBBBBBBBBBBBBBBBBBBBBBBBBBBBBBBBBBBBBBBBBBBBBBBBBBBBBBBBBBBBBBBBBBBBBBBBUBBBBBBBBBBBBBBBBBBBBBBBBBBBBBBBB;A=A B=G
PZE-101205714 BBBBBBBBBBBBBBBBBBBBBBBBUBBBBBBBBBBBBBBBBBBBBBBBBBBBBBBBBBBBBBBUBBBBBBBBBBBBBBBBBBBBBBBBBBBBBBBBBBBBBBBBBBBBBBBBBBBBBBBBBBBBBBBBBBBBBBBBBBBBBBBBBBBBBBBBBBBBBBBBBBBBBBBBBBBBBBBBBBBBBBBBBBBBBB;A=A B=G
PZE-101206289 AAHHAHBABHHAHBHBAHHBBHHBBBBAAHHABHBHHHABHAHAABBHAAABHBHBBHHHHHHHHHBBHHABAHHBBHBBHBBAUHBBABBBHHBHBBBAAHAHAABAHHBBBHHHAABHBBBBAAHHBHBHAHHHHAHHHHHHHAAHBBHHBHBBBBHBHHHBBAAHHBBHBHHBHABAHBHAAHBABB;A=A B=G
PZE-101208074 BBBBBBBBBBBBBBBBBBBBBBBBBBBBBBBBBBBBBBBBBBBBBBBBBBBBBBBBBBBBBBBUBBBBBBBBBBBBBBBBBBBBUBBBBBBBBBBBBBBBBBBBBBBBBBBBBBBBBBBBBBBBBBBBBBBBBBBBBBBBBBBBBBBBBBBBBBBBBUBBBBBBBBBBBBBBBBBBBBBBBBBBBBBBBB;A=A B=C
PZE-101208396 BBBBBBBBBBBBBBBBBBBBBBBBBBBBBBBBBBBBBBBBBBBBBBBBBBBBBBBBBBBBBBBBBBBBBBBBBBBBBBBBBBBBBBBBBBBBBBBBBBBBBBBBBBBBBBBBBBBBBBBBBBBBBBBBBBBBBBBBBBBBBBBBBBBBBBBBBBBBBUBBBBBBBBBBBBBBBBBBBBBBBBBBBBBBBB;A=A B=G
PZE-101208775 AAAAAAAAAAAAAAAAAAAAAAAAAAAAAAAAAAAAAAAAAAAAAAAAAAAAAAAAAAAAAAAUAAAAAAAAAAAAAAAAAAAAAAAAAAAAAAAAAAAAAAAAAAAAAAAAAAAAAAAAAAAAAAAAAAAAAAAAAAAAAAAAAAAAAAAAAAAAAUAAAAAAAAAAAAAAAAAAAAAAAAAAAAAAAA;A=A B=G
PZE-101210110 BBHHBHABAHHBHAHHBHHAAHAAHAABBHHBABABBBBAHBHBBAAHBBBAHAAAAHHHHHHUHHAAHBBABHHAAHAAAAABBHAABAAAHHAHAAABBHBHBBHBHHAAAHHHBBAAAAAABBHBAHAHBHHHHBHHHHHHHBBHAAHHAHAAAUHAHHAAABBHHAHHHHHHHHABHAABBAABAA;A=A B=G
PZE-101210761 AAAAAAAAAAAAAAAAAAAAAAAAAAAAAAAAAAAAAAAAAAAAAAAAAAAAAAAAAAAAAAAAAAAAAAAAAAAAAAAAAAAAAAAAAAAAAAAAAAAAAAAAAAAAAAAAAAAAAAAAAAAAAAAAAAAAAAAAAAAAAAAAAAAAAAAAAAAAAUAAAAAAAAAAAAAAAAAAAAAAAAAAAAAAAA;A=A B=G
PZE-101212116 BBHHBHABAHHBHAHHBHHAAHAAHAABBHHBABABBBBAHBHBBAAHBBBAHAAAAHHHHHHBHHAAHBBABHHAAHAAHAABUHAABAAAHHAHAAABBHBHBBABHHAAAHHHBBAAAAAABBHBAHAHBHHHHBHHHHHHHBBHAAHHAHAAABHAHHAAABBHHAHHHHHHHBABHAHBBHABAA;A=A B=G
PZE-101213558 AAAAAAAAAAAAAAAAAAAAAAAAAAAAAAAAAAAAAAAAAAAAAAAAAAAAAAAAAAAAAAAAAAAAAAAAAAAAAAAAAAAAUAAAAAAAAAAAAAAAAAAAAAAAAAAAAAAAAAAAAAAAAAAAAAAAAAAAAAAAAAAAAAAAAAAAAAAAAUAAAAAAAAAAAAAAAAAAAAAAAAAAAAAAAA;A=A B=G
PZE-101215024 UUUUUUUAUUAUUUUUAUUBUUUBUUUUUAUUUUUUUUUUUUUUUUBUUUUUUUUUUUUBUUUUUUUUUAUUUUUBBBBUUUUUUUUBUBUBUUUUUUUUUUUUUUUUUUUUUUUUAUUBBUBUUUBUBUBUUUUUUUUBUUUBBUUUUUUUUUUBUUUBUUUUUUUUUUAUUUBUUUUUUUBUUBBUUB;A=C B=G
PZE-101215826 BBBBBBBBBBBBBBBBBBBBBBBBBBBBBBBBBBBBBBBBBBBBBBBBBBBBBBBBBBBBBBBBBBBBBBBBBBBBBBBBBBBBBBBBBBBBBBBBBBBBBBBBBBBBBBBBBBBBBBBBBBBBBBBBBBBBBBBBBBBBBBBBBBBBBBBBBBBBBUBBBBBBBBBBBBBBBBBBBBBBBBBBBBBBBB;A=A B=G
PZE-101218765 BBBBBBBBBBBBBBBBBBBBBBBBBBBBBBBBBBBBBBBBBBBBBBBBBBBBBBBBBBBBBBBBBBBBBBBBBBBBBBBBBBBBBBBBBBBBBBBBBBBBBBBBBBBBBBBBBBBBBBBBBBBBBBBBBBBBBBBBBBBBBBBBBBBBBBBBBBBBBBBBBBBBBBBBBBBBBBBBBBBBBBBBBBBBBB;A=A B=G
PZE-101220442 BBHHBHABAHHHHAAHBHHAAHAAHHABBHHBABAHBBBAHHHBBAAHBBBAHHAAAHHABHAUHHAAHBHABHBHAHHAHAABUBAABAAAHHAAHAABBABHBBABHHHAHHAHBBAAAAAABBHBAHAHBHHHHBHHHHHHHBHHAAABAHAAAUHAHBAAHUBHHHHHHHHBHBHHHAHBBHAHAA;A=A B=C
PZE-101222779 AAAAAAAAAAAAAAAAAAAAAAAAAAAAAAAAAAAAAAAAAAAAAAAAAAAAAAAAAAAAAAAAAAAAAAAAAAAAAAAAAAAAAAAAAAAAAAAAAAAAAAAAAAAAAAAAAAAAAAAAAAAAAAAAAAAAAAAAAAAAAAAAAAAAAAAAAAAAAUAAAAAAAAAAAAAAAAAAAAAAAAAAAAAAAA;A=A B=G
PZE-101229884 AAAAAAAAAAAAAAAAAAAAAAAAAAAAAAAAAAAAAAAAAAAAAAAAAAAAAAAAAAAAAAAUAAAAAAAAAAAAAAAAAAAAAAAAAAAAAAAAAAAAAAAAAAAAAAAAAAAAAAAAAAAAAAAAAAAAAAAAAAAAAAAAAAAAAAAAAAAAAUAAAAAAAAAAAAAAAAAAAAAAAAAAAAAAAA;A=A B=C
PZE-101230537 BBBBBBBBBBBBBBBBBBBBBBBBBBBBBBBBBBBBBBBBBBBBBBBBBBBBBBBBBBBBBBBBBBBBBBBBBBBBBBBBBBBBBBBBBBBBBBBBBBBBBBBBBBBBBBBBBBBBBBBBBBBBBBBBBBBBBBBBBBBBBBBBBBBBBBBBBBBBBUBBBBBBBBBBBBBBBBBBBBBBBBBBBBBBBB;A=A B=G
PZE-101231475 AAAAAAAAAAAAAAAAAAAAAAAAAAAAAAAAAAAAAAAAAAAAAAAAAAAAAAAAAAAAAAAAAAAAAAAAAAAAAAAAAAAAAAAAAAAAAAAAAAAAAAAAAAAAAAAAAAAAAAAAAAAAAAAAAAAAAAAAAAAAAAAAAAAAAAAAAAAAAUAAAAAAAAAAAAAAAAAAAAAAAAAAAAAAAA;A=A B=G
PZE-101233287 BBBBBBBBBBBBBBBBBBBBBBBBBBBBBBBBBBBBBBBBBBBBBBBBBBBBBBBBBBBBBBBUBBBBBBBBBBBBBBBBBBBBBBBBBBBBBBBBBBBBBBBBBBBBBBBBBBBBBBBBBBBBBBBBBBBBBBBBBBBBBBBBBBBBBBBBBBBBBUBBBBBBBBBBBBBBBBBBBBBBBBBBBBBBBB;A=A B=G
PZE-101236600 BBHBBAABHAHBHAHBHHBAHAHAHHBHBHHBBAABHHHHAAHBBHABHHBHAHAAAHHABHHHHHHAHBHAHHBHAAHAAAABBBAHBAAAHHAHAHAHBHBHBBHBAHAABHAHBBAAHAAHHBBAAHAHHAHHHHHHHAHHHBBHHAHHAAHAAAHAHHAHAHHHHBHBHHHBHHHHBAHHBAABAA;A=A B=G
PZE-101237390 BBHBBAABHAHBHAHBBHBAHAHAAHBHBBBBBAHBHHHHAAHBBHABHHBHAHAAHHHABHHUBHHAHBHAHHBHAAHAAAABUBAHBAAAHBAHABAHBHBHBBHBAHAABHAHBHAAHAAHHBHAAHAHBAHHBHHHHAHHHBBHHAHHAAHAAUHABBAHAHHHHBABBBHBHHHBBAHHBAABAA;A=A B=G
PZE-101239143 AAAAAAAAAAAAAAAAAAAAAAAAAAAAAAAAAAAAAAAAAAAAAAAAAAAAAAAAAAAAAAAAAAAAAAAAAAAAAAAAAAAAAAAAAAAAAAAAAAAAAAAAAAAAAAAAAAAAAAAAAAAAAAAAAAAAAAAAAAAAAAAAAAAAAAAAAAAAAUAAAAAAAAAAAAAAAAAAAAAAAAAAAAAAAA;A=A B=G
PZE-101240622 BBBBBBBBBBBBBBBBBBBBBBBBBBBBBBBBBBBBBBBBBBBBBBBBBBBBBBBBBBBBBBBUBBBBBBBBBBBBBBBBBBBBBBBBBBBBBBBBBBBBBBBBBBBBBBBBBBBBBBBBBBBBBBBBBBBBBBBBBBBBBBBBBBBBBBBBBBBBBUBBBBBBBBBBBBBBBBBBBBBBBBBBBBBBBB;A=A B=G
PZE-101241488 BBBBBBBBBBBBBBBBBBBBBBBBBBBBBBBBBBBBBBBBBBBBBBBBBBBBBBBBBBBBBBBUBBBBBBBBBBBBBBBBBBBBUBBBBBBBBBBBBBBBBBBBBBBBBBBBBBBBBBBBBBBBBBBBBBBBBBBBBBBBBBBBBBBBBBBBBBBBBUBBBBBBBBBBBBBBBBBBBBBBBBBBBBBBBB;A=A B=G
PZE-101244344 AAAAAAAAAAAAAAAAAAAAAAAAAAAAAAAAAAAAAAAAAAAAAAAAAAAAAAAAAAAAAAAUAAAAAAAAAAAAAAAAAAAAUAAAAAAAAAAAAAAAAAAAAAAAAAAAAAAAAAAAAAAAAAAAAAAAAAAAAAAAAAAAAAAAAAAAAAAAAUAAAAAAAAAAAAAAAAAAAAAAAAAAAAAAAA;A=A B=G
PZE-101245575 BBBBBBBBBBBBBBBBBBBBBBBBBBBBBBBBBBBBBBBBBBBBBBBBBBBBBBBBBBBBBBBBBBBBBBBBBBBBBBBBBBBBBBBBBBBBBBBBBBBBBBBBBBBBBBBBBBBBBBBBBBBBBBBBBBBBBBBBBBBBBBBBBBBBBBBBBBBBBBBBBBBBBBBBBBBBBBBBBBBBBBBBBBBBBB;A=A B=G
PZE-101246274 AAAHAHBAABAAHHHAHHABHBHBHBAHAAAHHHBAHHHAHHHAAABABBHHHHBHHAHBHBHABHABHAHHHBHHBHHBHABBHABHHHHHAHBHBHBAAHHHAAHABAHBHHHHHABBHBBHHAABHAHHAHHHHHHHHHBHHAAHHBHHBBHBBUABHHHHBHHHHAHAAHHAHHHAABHHHBBABB;A=A B=G
PZE-101248001 AAAHAHHAHBAAHHHAHHABHHBBABHHAAAHHHHAHHHAHHHAAABABBHHHHBHHAHBHBHABHABAAHHHBHABHHBHABBAABHHHHHAHBHBHBHAHHHAAHAHAHHAHHHHABBHBBHHAABHHHHAHAAAHHHHHBHHAAAHBHHBBHBBUABAHHHBHHHHAHAAHHAHHHAABBHHBBABB;A=A B=G
PZE-101249681 AAAAAAAAAAAAAAAAAAAAAAAAAAAAAAAAAAAAAAAAAAAAAAAAAAAAAAAAAAAAAAAAAAAAAAAAAAAAAAAAAAAAAAAAAAAAAAAAAAAAAAAAAAAAAAAAAAAAAAAAAAAAAAAAAAAAAAAAAAAAAAAAAAAAAAAAAAAAAUAAAAAAAAAAAAAAAAAAAAAAAAAAAAAAAA;A=A B=C
PZE-101250840 AAAAAAAAAAAAAAAAAAAAAAAAAAAAAAAAAAAAAAAAAAAAAAAAAAAAAAAAAAAAAAAUAAAAAAAAAAAAAAAAAAAAAAAAAAAAAAAAAAAAAAAAAAAAAAAAAAAAAAAAAAAAAAAAAAAAAAAAAAAAAAAAAAAAAAAAAAAAAAAAAAAAAAAAAAAAAAAAAAAAAAAAAAAAAA;A=A B=C
PZE-101251928 BBBHBHABHABBHHHBABBAHHAABAHHBHHAAHHHAAHHHHHBBBABAAHBHAAHHBHHAAHUHHBABHHHHAHBHHHAHBAAUBHHHHHHHBAHHHAHBAHHBBHBHHHHBBHHHBAAHAHHHBHAHABHHHBBBHBBHHAHHBBBHAHHAAHAAUBABHHHHAHHHBHBBHHBHHBBBHAHHAABAA;A=A B=C
PZE-101254657 BBBBBBBBBBBBBBBBBBBBBBBBBBBBBBBBBBBBBBBBBBBBBBBBBBBBBBBBBBBBBBBBBBBBBBBBBBBBBBBBBBBBBBBBBBBBBBBBBBBBBBBBBBBBBBBBBBBBBBBBBBBBBBBBBBBBBBBBBBBBBBBBBBBBBBBBBBBBBUBBBBBBBBBBBBBBBBBBBBBBBBBBBBBBBB;A=A B=G
PZE-101255595 BBBBBBBBBBBBBBBBBBBBBBBBBBBBBBBBBBBBBBBBBBBBBBBBBBBBBBBBBBBBBBBBBBBBBBBBBBBBBBBBBBBBBBBBBBBBBBBBBBBBBBBBBBBBBBBBBBBBBBBBBBBBBBBBBBBBBBBBBBBBBBBBBBBBBBBBBBBBBBBBBBBBBBBBBBBBBBBBBBBBBBBBBBBBBB;A=A B=G
PZE-101256290 BBBBBBBBBBBBBBBBBBBBBBBBBBBBBBBBBBBBBBBBBBBBBBBBBBBBBBBBBBBBBBBUBBBBBBBBBBBBBBBBBBBBUBBBBBBBBBBBBBBBBBBBBBBBBBBBBBBBBBBBBBBBBBBBBBBBBBBBBBBBBBBBBBBBBBBBBBBBBUBBBBBBBBBBBBBBBBBBBBBBBBBBBBBBBB;A=A B=C
PZE-102000079 BBBBBBBBBBBBBBBBBBBBBBBBBBBBBBBBBBBBBBBBBBBBBBBBBBBBBBBBBBBBBBBBBBBBBBBBBBBBBBBBBBBBBBBBBBBBBBBBBBBBBBBBBBBBBBBBBBBBBBBBBBBBBBBBBBBBBBBBBBBBBBBBBBBBBBBBBBBBBUBBBBBBBBBBBBBBBBBBBBBBBBBBBBBBBB;A=A B=C
PZE-102000846 AAAAAAAAAAAAAAAAAAAAAAAAAAAAAAAAAAAAAAAAAAAAAAAAAAAAAAAAAAAAAAAUAAAAAAAAAAAAAAAAAAAAUAAAAAAAAAAAAAAAAAAAAAAAAAAAAAAAAAAAAAAAAAAAAAAAAAAAAAAAAAAAAAAAAAAAAAAAAUAAAAAAAAAAAAAAAAAAAAAAAAAAAAAAAA;A=A B=G
PZE-102003236 AAAHHBAAAAHBHAAHHHBHAAAAAAAAAAAHABHHBBHHAHBHBAAAAAAAAAAAAAAAAAAAAAAAHBHHHBHHAHHAHAAAAHHAAAAAAAAABHAAHBHHHBHHHHBBBBAHHHBBHHHAAAAAAAAAAAHBBHABAAAAABBBBHHAABBHAUAAHBAAAAAAAAHBHHBBHAHBBBHABAAAAA;A=A B=G
PZE-102006128 UUUUUUUUUUUUUUUUUUUUUUUUUUUUUUUUUUUUUUUUUUUUUUUUUUUUUUUUUUUUUUUUUUUUUUUUUUUUUUUUUUUUUUUUUUUUUUUUUUUUUUUUUUUUUUUUUUUUUUUUUUUUUUUUUUUUUUUUUUUUUUUUUUUUUUUUUUUUUUUUUUUUUUUUUUUUUUUUUUUUUUUUUUUUUU;A=A B=G
PZE-102007336 BBBBBBBBBBBBBBBBBBBBBBBBUBBBBBBBBBBBBBBBBBBBBBBBBBBBBBBBBBBBBBBUBBBBBBBBBBBBBBBBBBBBUBBBBBBBBBBBBBBBBBBBBBBBBBBBBBBBBBBBBBBBBBBBBBBBBBBBBBBBBBBBBBBBBBBBBBBBBUBBBBBBBBBBBBBBBBBBBBBBBBBBBBBBBB;A=A B=G
PZE-102011868 AAAAAAAAAAAAAAAAAAAAAAAAUAAAAAAAAAAAAAAAAAAAAAAAAAAAAAAAAAAAAAAUAAAAAAAAAAAAAAAAAAAAUAAAAAAAAAAAAAAAAAAAAAAAAAAAAAAAAAAAAAAAAAAAAAAAAAAAAAAAAAAAAAAAAAAAAAAAAUAAAAAAAAAAAAAAAAAAAAAAAAAAAAAAAA;A=A B=C
PZE-102014212 BBBBBBBBBBBBBBBBBBBBBBBBBBBBBBBBBBBBBBBBBBBBBBBBBBBBBBBBBBBBBBBBBBBBBBBBBBBBBBBBBBBBBBBBBBBBBBBBBBBBBBBBBBBBBBBBBBBBBBBBBBBBBBBBBBBBBBBBBBBBBBBBBBBBBBBBBBBBBUBBBBBBBBBBBBBBBBBBBBBBBBBBBBBBBB;A=A B=C
PZE-102018100 AAAAAAAAAAAAAAAAAAAAAAAAAAAAAAAAAAAAAAAAAAAAAAAAAAAAAAAAAAAAAAAAAAAAAAAAAAAAAAAAAAAAUAAAAAAAAAAAAAAAAAAAAAAAAAAAAAAAAAAAAAAAAAAAAAAAAAAAAAAAAAAAAAAAAAAAAAAAAUAAAAAAAAAAAAAAAAAAAAAAAAAAAAAAAA;A=A B=G
PZE-102021400 BBBBBBBBBBBBBBBBBBBBBBBBBBBBBBBBBBBBBBBBBBBBBBBBBBBBBBBBBBBBBBBBBBBBBBBBBBBBBBBBBBBBBBBBBBBBBBBBBBBBBBBBBBBBBBBBBBBBBBBBBBBBBBBBBBBBBBBBBBBBBBBBBBBBBBBBBBBBBBBBBBBBBBBBBBBBBBBBBBBBBBBBBBBBBB;A=A B=C
PZE-102022207 AAAAAAAAAAAAAAAAAAAAAAAAAAAAAAAAAAAAAAAAAAAAAAAAAAAAAAAAAAAAAAAAAAAAAAAAAAAAAAAAAAAAUAAAAAAAAAAAAAAAAAAAAAAAAAAAAAAAAAAAAAAAAAAAAAAAAAAAAAAAAAAAAAAAAAAAAAAAAUAAAAAAAAAAAAAAAAAAAAAAAAAAAAAAAA;A=A B=G
PZE-102029329 BBBBBBBBBBBBBBBBBBBBBBBBBBBBBBBBBBBBBBBBBBBBBBBBBBBBBBBBBBBBBBBBBBBBBBBBBBBBBBBBBBBBBBBBBBBBBBBBBBBBBBBBBBBBBBBBBBBBBBBBBBBBBBBBBBBBBBBBBBBBBBBBBBBBBBBBBBBBBUBBBBBBBBBBBBBBBBBBBBBBBBBBBBBBBB;A=A B=G
PZE-102033544 BBAHHHABHHHHHHHHAHHAAHHAUHBBHAAAHHHABBBAHHAHBHBBAABHAAHHAAHBAHBUABHBHHHABHAAHHAHHHHHUAABHHHHHHBBHUHHAHHBHUABHBHHAUUAHHAAHAABUUBAHHUHBBHHBHUHHAUAUBAAUUAHUAAUUUHHHHAABHHAABAAUAHAUAHUHUHHBHHHAA;A=A B=G
PZE-102036053 AAAAAAAAAAAAAAAAAAAAAAAAAAAAAAAAAAAAAAAAAAAAAAAAAAAAAAAAAAAAAAABAAAAAAAAAAAAAAAAAAAAAAAAAAAAAAAAAAAAAAAAAAAAAAAAAAAAAAAAAAAAAAAAAAAAAAAAAAAAAAAAAAAAAAAAAAAAAUAAAAAAAAAAAAAAAAAAAAAAAAAAAAAAAA;A=A B=G
PZE-102037264 BBHHHHABHHBHHHHHAHHAAHHAAHBBHAAABHHABBBAHHAHBHBBHAHHAHHHAAHBAHBBHBABHHHABHHAHHAAHHHHAAAHHHHHHHBBHHHHAHBBHHABHBHHAHHAHHAAHAABBHBHHHHHHBAHHHHHHHHAHBAAHHHHHAAHHBHHAHAAHHHHABAAHAHAHAHHHHHHBHHHAA;A=A B=G
PZE-102037806 UUUUUUUUUUUUUUUUUUUUUUUUUUUUUUUUUUUUUUUUUUUUUUUUUUUUUUUUUUUUUUUUUUUUUUUUUUUUUUUUUUUUUUUUUUUUUUUUUUUUUUUUUUUUUUUUUUUUUUUUUUUUUUUUUUUUUUUUUUUUUUUUUUUUUUUUUUUUUUUUUUUUUUUUUUUUUUUUUUUUUUUUUUUUUU;A=A B=C
PZE-102040493 AAHHHHBHHHAHHHHHBHHBBHHBBHAAHBBBHHHBAAABHHBHAHAAHBHAHHHHBBHABHAUHABAHHHBAHHBBHBBHHHHABBHHHHHHHAAHHAHHHAAHHBAHHHHBHHHHABBHBBAAHAHHHHHHABHHHHHHHHBHABHHHHHHBBHHUHHBHBBAHHHBABBHBHBHBHBHHHHAHHHBB;A=A B=G
PZE-102041532 AAHHHHBBHHAHHHHHBHABBHHBBHAAHBBBHHBBAAABHHBHAHAAHBAAHHAHBBHABHHUBABAAHBBAHHBBHBBHHHHUABHBHHHHHAAHHAHHHAAHHBAHHHBBHHHHABBHBBAAHAHHHHAAABHHBHHHHHBHABHHHHHHBBHHUHHBBHBAHHHBABBHBHBHBHBHHHHHHHHBB;A=A B=G
PZE-102043638 AAAAAAAAAAAAAAAAAAAAAAAAAAAAAAAAAAAAAAAAAAAAAAAAAAAAAAAAAAAAAAAAAAAAAAAAAAAAAAAAAAAAAAAAAAAAAAAAAAAAAAAAAAAAAAAAAAAAAAAAAAAAAAAAAAAAAAAAAAAAAAAAAAAAAAAAAAAAAAAAAAAAAAAAAAAAAAAAAAAAAAAAAAAAAA;A=A B=G
PZE-102047571 BBBBBBBBBBBBBBBBBBBBBBBBBBBBBBBBBBBBBBBBBBBBBBBBBBBBBBBBBBBBBBBBBBBBBBBBBBBBBBBBBBBBUBBBBBBBBBBBBBBBBBBBBBBBBBBBBBBBBBBBBBBBBBBBBBBBBBBBBBBBBBBBBBBBBBBBBBBBBUBBBBBBBBBBBBBBBBBBBBBBBBBBBBBBBB;A=A B=G
PZE-102048060 AAAAAAAAAAAAAAAAAAAAAAAAAAAAAAAAAAAAAAAAAAAAAAAAAAAAAAAAAAAAAAAAAAAAAAAAAAAAAAAAAAAAAAAAAAAAAAAAAAAAAAAAAAAAAAAAAAAAAAAAAAAAAAAAAAAAAAAAAAAAAAAAAAAAAAAAAAAAAUAAAAAAAAAAAAAAAAAAAAAAAAAAAAAAAA;A=A B=C
PZE-102049305 AAAAAAAAAAAAAAAAAAAAAAAAAAAAAAAAAAAAAAAAAAAAAAAAAAAAAAAAAAAAAAAAAAAAAAAAAAAAAAAAAAAAAAAAAAAAAAAAAAAAAAAAAAAAAAAAAAAAAAAAAAAAAAAAAAAAAAAAAAAAAAAAAAAAAAAAAAAAAUAAAAAAAAAAAAAAAAAAAAAAAAAAAAAAAA;A=A B=G
PZE-102051157 AAAAAAAAAAAAAAAAAAAAAAAAAAAAAAAAAAAAAAAAAAAAAAAAAAAAAAAAAAAAAAAUAAAAAAAAAAAAAAAAAAAAAAAAAAAAAAAAAAAAAAAAAAAAAAAAAAAAAAAAAAAAAAAAAAAAAAAAAAAAAAAAAAAAAAAAAAAAABAAAAAAAAAAAAAAAAAAAAAAAAAAAAAAAA;A=A B=G
PZE-102051933 BBHHHHAHBHBHBHHHHHBAAHHABHBBHAAHHHAAHHBAHHHHBHBBHABBHBBHAAHBAHHUAHABBHAABHHHAHHAHHHHUBAHAHAHHHHBHBBHHHBBHHABHBBAHHHHBBAABAAHBHBHAHHBBBAHHAHHHHHAHBAHHHHHHAAHHUHHAAHABHHHABHAHAHABAHAHHBHHHAHAA;A=A B=G
PZE-102052716 UUUUUUUUUUUUUUUUUUUUUUUUUUUUUUUUUUUUUUUUUUUUUUUUUUUUUUUUUUUUUUUUUUUUUUUUUUUUUUUUUUUUUUUUUUUUUUUUUUUUUUUUUUUUUUUUUUUUUUUUUUUUUUUUUUUUUUUUUUUUUUUUUUUUUUUUUUUUUUUUUUUUUUUUUUUUUUUUUUUUUUUUUUUUUU;A=A B=G
PZE-102053654 AAAAAAAAAAAAAAAAAAAAAAAAAAAAAAAAAAAAAAAAAAAAAAAAAAAAAAAAAAAAAAAUAAAAAAAAAAAAAAAAAAAAUAAAAAAAAAAAAAAAAAAAAAAAAAAAAAAAAAAAAAAAAAAAAAAAAAAAAAAAAAAAAAAAAAAAAAAAAUAAAAAAAAAAAAAAAAAAAAAAAAAAAAAAAA;A=A B=G
PZE-102055209 AAAHHHBHAHABAHHHHHABBHHBAHAAHBBHHHHBHHABHHHAAHAAHBAAAAAHBBHABHHUBHBAAHBUAHHHBHHBHHHHUAUHBHBHHHHAHHAHHHAAHHUAHHABAHHAAABHABBHHAHHBHHAAHBHHBHHHHABHABHAHHHHBBHHUAHBBABAHHHBAHBHBHBABHBHHAHHABHBB;A=A B=G
PZE-102056416 AAAHHHBHAHABAHHHHHABBHHBBHAAHBBHHHHBHHABHHHAAHAAHBAAAAHHBBHABHHBBHBAAHBBAHHHBHHBHHHHBABHBHBHHHHAHHAHHHAAHHBAHAABHHHHAABBABBHHHHHBHHAAABHHBHHHHHBHABHHHHHHBBHHBHHBBABAHHHBAHBHBHBABHBHHAHHHBHBB;A=A B=G
PZE-102060229 UUUUUUUUUUUUUUUUUUUUUUUUUUUUUUUUUUUUUUUUUUUUUUUUUUUUUUUUUUUUUUUUUUUUUUUUUUUUUUUUUUUUUUUUUUUUUUUUUUUUUUUUUUUUUUUUUUUUUUUUUUUUUUUUUUUUUUUUUUUUUUUUUUUUUUUUUUUUUUUUUUUUUUUUUUUUUUUUUUUUUUUUUUUUUU;A=A B=G
PZE-102061615 BBBBBBBBBBBBBBBBBBBBBBBBBBBBBBBBBBBBBBBBBBBBBBBBBBBBBBBBBBBBBBBBBBBBBBBBBBBBBBBBBBBBBBBBBBBBBBBBBBBBBBBBBBBBBBBBBBBBBBBBBBBBBBBBBBBBBBBBBBBBBBBBBBBBBBBBBBBBBBBBBBBBBBBBBBBBBBBBBBBBBBBBBBBBBB;A=A B=G
PZE-102062683 BBBBBBBBBBBBBBBBBBBBBBBBBBBBBBBBBBBBBBBBBBBBBBBBBBBBBBBBBBBBBBBUBBBBBBBBBBBBBBBBBBBBUBBBBBBBBBBBBBBBBBBBBBBBBBBBBBBBBBBBBBBBBBBBBBBBBBBBBBBBBBBBBBBBBBBBBBBBBUBBBBBBBBBBBBBBBBBBBBBBBBBBBBBBBB;A=A B=G
PZE-102062746 AAAAAAAAAAAAAAAAAAAAAAAAAAAAAAAAAAAAAAAAAAAAAAAAAAAAAAAAAAAAAAAAAAAAAAAAAAAAAAAAAAAAUAAAAAAAAAAAAAAAAAAAAAAAAAAAAAAAAAAAAAAAAAAAAAAAAAAAAAAAAAAAAAAAAAAAAAAAAUAAAAAAAAAAAAAAAAAAAAAAAAAAAAAAAA;A=A B=G
PZE-102065811 BBBBBBBBBBBBBBBBBBBBBBBBBBBBBBBBBBBBBBBBBBBBBBBBBBBBBBBBBBBBBBBUBBBBBBBBBBBBBBBBBBBBBBBBBBBBBBBBBBBBBBBBBBBBBBBBBBBBBBBBBBBBBBBBBBBBBBBBBBBBBBBBBBBBBBBBBBBBBUBBBBBBBBBBBBBBBBBBBBBBBBBBBBBBBB;A=A B=G
PZE-102067907 AAAAAAAAAAAAAAAAAAAAAAAAAAAAAAAAAAAAAAAAAAAAAAAAAAAAAAAAAAAAAAAAAAAAAAAAAAAAAAAAAAAAAAAAAAAAAAAAAAAAAAAAAAAAAAAAAAAAAAAAAAAAAAAAAAAAAAAAAAAAAAAAAAAAAAAAAAAAAUAAAAAAAAAAAAAAAAAAAAAAAAAAAAAAAA;A=A B=G
PZE-102069908 BBBBBBBBBBBBBBBBBBBBBBBBBBBBBBBBBBBBBBBBBBBBBBBBBBBBBBBBBBBBBBBBBBBBBBBBBBBBBBBBBBBBUBBBBBBBBBBBBBBBBBBBBBBBBBBBBBBBBBBBBBBBBBBBBBBBBBBBBBBBBBBBBBBBBBBBBBBBBBBBBBBBBBBBBBBBBBBBBBBBBBBBBBBBBB;A=A B=G
PZE-102071375 BBBBBBBBBBBBBBBBBBBBBBBBBBBBBBBBBBBBBBBBBBBBBBBBBBBBBBBBBBBBBBBUBBBBBBBBBBBBBBBBBBBBUBBBBBBBBBBBBBBBBBBBBBBBBBBBBBBBBBBBBBBBBBBBBBBBBBBBBBBBBBBBBBBBBBBBBBBBBUBBBBBBBBBBBBBBBBBBBBBBBBBBBBBBBB;A=A B=C
PZE-102072914 UUUUUUUUUUUUUUUUUUUUUUUUUUUUUUUUUUUUUUUUUUUUUUUUUUUUUUUUUUUUUUUUUUUUUUUUUUUUUUUUUUUUUUUUUUUUUUUUUUUUUUUUUUUUUUUUUUUUUUUUUUUUUUUUUUUUUUUUUUUUUUUUUUUUUUUUUUUUUUUUUUUUUUUUUUUUUUUUUUUUUUUUUUUUUU;A=A B=C
PZE-102073763 AAAAAAAAAAAAAAAAAAAAAAAAAAAAAAAAAAAAAAAAAAAAAAAAAAAAAAAAAAAAAAAAAAAAAAAAAAAAAAAAAAAAAAAAAAAAAAAAAAAAAAAAAAAAAAAAAAAAAAAAAAAAAAAAAAAAAAAAAAAAAAAAAAAAAAAAAAAAAUAAAAAAAAAAAAAAAAAAAAAAAAAAAAAAAA;A=C B=G
PZE-102078110 AAAAAAAAAAAAAAAAAAAAAAAAAAAAAAAAAAAAAAAAAAAAAAAAAAAAAAAAAAAAAAAUAAAAAAAAAAAAAAAAAAAAUAAAAAAAAAAAAAAAAAAAAAAAAAAAAAAAAAAAAAAAAAAAAAAAAAAAAAAAAAAAAAAAAAAAAAAAAUAAAAAAAAAAAAAAAAAAAAAAAAAAAAAAAA;A=A B=C
PZE-102078883 BBBBBBBBBBBBBBBBBBBBBBBBBBBBBBBBBBBBBBBBBBBBBBBBBBBBBBBBBBBBBBBBBBBBBBBBBBBBBBBBBBBBBBBBBBBBBBBBBBBBBBBBBBBBBBBBBBBBBBBBBBBBBBBBBBBBBBBBBBBBBBBBBBBBBBBBBBBBBBBBBBBBBBBBBBBBBBBBBBBBBBBBBBBBBB;A=A B=G
PZE-102079812 BBBBBBBBBBBBBBBBBBBBBBBBBBBBBBBBBBBBBBBBBBBBBBBBBBBBBBBBBBBBBBBBBBBBBBBBBBBBBBBBBBBBBBBBBBBBBBBBBBBBBBBBBBBBBBBBBBBBBBBBBBBBBBBBBBBBBBBBBBBBBBBBBBBBBBBBBBBBBUBBBBBBBBBBBBBBBBBBBBBBBBBBBBBBBB;A=A B=G
PZE-102082838 AAAAABBAAAABAAABABAAABABAAAABAAABAABAAABAAAAAAAAABAAAAAABBAABAAABABAAABAAAAABAABAAAAUAABBABAAAAAAAAAAAAAABAAAAABAABAAABBAAABAAAABAAAAABAAAAAAAABAABAAAAAABBABAAABAABAAAABAABAABAABABAAAAAABABB;A=A B=G
PZE-102084750 AAAAAAAAAAAAAAAAAAAAAAAAAAAAAAAAAAAAAAAAAAAAAAAAAAAAAAAAAAAAAAAAAAAAAAAAAAAAAAAAAAAAAAAAAAAAAAAAAAAAAAAAAAAAAAAAAAAAAAAAAAAAAAAAAAAAAAAAAAAAAAAAAAAAAAAAAAAAAUAAAAAAAAAAAAAAAAAAAAAAAAAAAAAAAA;A=A B=C
PZE-102085154 AAAAAAAAAAAAAAAAAAAAAAAAAAAAAAAAAAAAAAAAAAAAAAAAAAAAAAAAAAAAAAAUAAAAAAAAAAAAAAAAAAAAUAAAAAAAAAAAAAAAAAAAAAAAAAAAAAAAAAAAAAAAAAAAAAAAAAAAAAAAAAAAAAAAAAAAAAAAAUAAAAAAAAAAAAAAAAAAAAAAAAAAAAAAAA;A=A B=G
PZE-102086050 BBBBBBBBBBBBBBBBBBBBBBBBBBBBBBBBBBBBBBBBBBBBBBBBBBBBBBBBBBBBBBBUBBBBBBBBBBBBBBBBBBBBUBBBBBBBBBBBBBBBBBBBBBBBBBBBBBBBBBBBBBBBBBBBBBBBBBBBBBBBBBBBBBBBBBBBBBBBBUBBBBBBBBBBBBBBBBBBBBBBBBBBBBBBBB;A=A B=G
PZE-102087526 BBBBBBBBBBBBBBBBBBBBBBBBBBBBBBBBBBBBBBBBBBBBBBBBBBBBBBBBBBBBBBBBBBBBBBBBBBBBBBBBBBBBUBBBBBBBBBBBBBBBBBBBBBBBBBBBBBBBBBBBBBBBBBBBBBBBBBBBBBBBBBBBBBBBBBBBBBBBBUBBBBBBBBBBBBBBBBBBBBBBBBBBBBBBBB;A=A B=G
PZE-102088058 BBBBBBBBBBBBBBBBBBBBBBBBBBBBBBBBBBBBBBBBBBBBBBBBBBBBBBBBBBBBBBBBBBBBBBBBBBBBBBBBBBBBBBBBBBBBBBBBBBBBBBBBBBBBBBBBBBBBBBBBBBBBBBBBBBBBBBBBBBBBBBBBBBBBBBBBBBBBBUBBBBBBBBBBBBBBBBBBBBBBBBBBBBBBBB;A=A B=G
PZE-102088558 UUUUUUUUUUUUUUUUUUUUUUUUUUUUUUUUUUUUUUUUUUUUUUUUUUUUUUUUUUUUUUUUUUUUUUUUUUUUUUUUUUUUUUUUUUUUUUUUUUUUUUUUUUUUUUUUUUUUUUUUUUUUUUUUUUUUUUUUUUUUUUUUUUUUUUUUUUUUUUUUUUUUUUUUUUUUUUUUUUUUUUUUUUUUUU;A=A B=G
PZE-102088949 BBBBBBBBBBBBBBBBBBBBBBBBUBBBBBBBBBBBBBBBBBBBBBBBBBBBBBBBBBBBBBBUBBBBBBBBBBBBBBBBBBBBUBBBBBBBBBBBBBBBBBBBBBBBBBBBBBBBBBBBBBBBBBBBBBBBBBBBBBBBBBBBBBBBBBBBBBBBBUBBBBBBBBBBBBBBBBBBBBBBBBBBBBBBBB;A=A B=G
PZE-102089752 AAAHHBBHHHABAHHBHBAHHBHBHAAHBHHHBHHBHHABHAHAHHHAHBAHAHAHBBAABHHUBHBHHHBHHBHHBHHBHHHHUAHBBHBHHHHAHHAAHHAHABHHAHHBHHBHAABBAHHBHHHHBHHAAABHHHHHHHHBHAHAAHHHHBBABUHHBHABAHHHBHBHHHHHHBHBAHAAHHBHBB;A=C B=G
PZE-102090914 BBBBBBBBBBBBBBBBBBBBBBBBBBBBBBBBBBBBBBBBBBBBBBBBBBBBBBBBBBBBBBBBBBBBBBBBBBBBBBBBBBBBBBBBBBBBBBBBBBBBBBBBBBBBBBBBBBBBBBBBBBBBBBBBBBBBBBBBBBBBBBBBBBBBBBBBBBBBBABBBBBBBBBBBBBBBBBBBBBBBBBBBBBBBB;A=C B=G
PZE-102091834 BBBHHAAHHHBABHHAHABHHAHAHBBHAHHHAHHAHHBAHBHBHHHBHABHBHBHAABBAHHBAHAHHHAHHAHHAHHAHHHHBBHAAHAHHHHBHHBBHHBHBAHHBHHAHHAHBBAABHHAHHHHAHHBBBAHHHHHHHHAHBHBBHHHHAABAUHHAHBABHHHAHAHHHHHHAHABHBBHHAHAA;A=A B=C
PZE-102094252 UUBBBBBBBBBBBBBBBBBBBBBBUBBBBBBBBBBBBBBBBBBBBBBBBBBBBBBBBBBBBBBBBBBBBBBBBBBBBBBUBBBBUBBBBBBBBBBBBBBBBBBBBBUBBBBBUBBBBBBBBBBBBBBBBBBBBBBBBBBBBBBBBBBBBBBUBBBBBUBBBBBBBBBBBBBBBBBBBBBBBBBBBBUBUB;A=A B=G
PZE-102097345 BBBBBBBBBBBBBBBBBBBBBBBBBBBBBBBBBBBBBBBBBBBBBBBBBBBBBBBBBBBBBBBUBBBBBBBBBBBBBBBBBBBBBBBBBBBBBBBBBBBBBBBBBBBBBBBBBBBBBBBBBBBBBBBBBBBBBBBBBBBBBBBBBBBBBBBBBBBBBABBBBBBBBBBBBBBBBBBBBBBBBBBBBBBBB;A=A B=G
PZE-102100460 AAABBBBBBBABABBBBBABBBBBBAABBAABBBBBBBABBABABBBABBABABABBBAABBABBBBBBBBBBBABBBBBBBBBBABBBBBBBBBABBAABBABABBBHBBBBBBBAABBHBBBBBBBBBBAAHBBBBBBBBBBBABAABBBBBBABUBBBBABAABBBBBBBBBBBBBBABAABBBBBB;A=A B=G
PZE-102100964 BBBBBBBBBBBBBBBBBBBBBBBBBBBBBBBBBBBBBBBBBBBBBBBBBBBBBBBBBBBBBBBUBBBBBBBBBBBBBBBBBBBBUBBBBBBBBBBBBBBBBBBBBBBBBBBBBBBBBBBBBBBBBBBBBBBBBBBBBBBBBBBBBBBBBBBBBBBBBUBBBBBBBBBBBBBBBBBBBBBBBBBBBBBBBB;A=A B=G
PZE-102101395 UBUUBBBBBBBBBBBUUBBBBBBBUBBUBUBUBUBBUBUBBBBBBBBUBBBUBBBBBBBBBBBUBBBBBBBUUBBBBBBBUBUBUBBUBBBBUBBBBUBBBBBBUBUBBBBUBBBBBBBUUUUUUBBBUUBBUBBBBUBUBBBUUBBBBBBBBBBUUUBBBBBBBUBBUBBUBUBBBUBBBBUBBBBBBB;A=A B=G
PZE-102103212 BBBBBBBBBBBBBBBBBBBBBBBBBBBBBBBBBBBBBBBBBBBBBBBBBBBBBBBBBBBBBBBUBBBBBBBBBBBBBBBBBBBBBBBBBBBBBBBBBBBBBBBBBBBBBBBBBBBBBBBBBBBBBBBBBBBBBBBBBBBBBBBBBBBBBBBBBBBBBUBBBBBBBBBBBBBBBBBBBBBBBBBBBBBBBB;A=A B=G
PZE-102105806 BBBHAAAHHHBABHHAHABHHHHABBBHABBHAHHAHHBAHBHBHHHBHAHHBHBHAABBHHBAAHAHHHAHHABHAHHAHHHHBBHHAHAHHHHBHHBBHHBHBAHHBHHAHHAHBBAABHHAHHHHAHHBHBAHHHHHHHHAHBHBBHHHHAABAUHHAHBABBHHAHAHHHHHHAHABHBBHHAHAA;A=C B=G
PZE-102106504 UUUUUUUUUUUUUUUUUUUUUUUUUUUUUUUUUUUUUUUUUUUUUUUUUUUUUUUUUUUUUUUUUUUUUUUUUUUUUUUUUUUUUUUUUUUUUUUUUUUAUAUUUUUUUAUUUUUUUUUUUUUUUAAUUUUUAUAUUAUUUUUUUUUUUUUUUUUUUUUUAUUUAUUUUUUUUUUUUUUUUUUAUUAUAU;A=A B=C
PZE-102109182 BBBHAAAHHHBABHHAHABHHAHAHBBHABBHAHHAHHBAHBHBHHHBHAHHBHBHAABBHHBAAHAHHHAHHABHAHHAHHHHBBHHAHAHHHHBHHBBHHBHBAHHBHHAHHAHBBAABHHAHHHHAHHBHBAHHHHHHHHAHBHBBHHHHAABAUHHAHBABBHAAHAAHHBHHAHABHBBHHAHAA;A=A B=G
PZE-102110333 AAAHBBAHHHABAHHBHBAHHBHBAAAHBAAHBHHBHHABHAHAHHHAHBHHAHAHBBAAHHAABHBHHHBHHBAHBHHBHHHAUAHHBHBHHHAAHHAAHHAHABHHAHHBHHBHAABBAHHBHHHHBHHAHABHHHHHHHHBHAHAAHHHHBBABBHHBHABAAHBBHBBHHAHHBHBAHHAHHBHBB;A=A B=G
PZE-102113762 BBBBBBBBBBBBBBBBBBBBBBBBBBBBBBBBBBBBBBBBBBBBBBBBBBBBBBBBBBBBBBBBBBBBBBBBBBBBBBBBBBBBBBBBBBBBBBBBBBBBBBBBBBBBBBBBBBBBBBBBBBBBBBBBBBBBBBBBBBBBBBBBBBBBBBBBBBBBBBBBBBBBBBBBBBBBBBBBBBBBBBBBBBBBBB;A=A B=G
PZE-102114559 AAAHBBAHHHAHAHHBBBAHHHHBAAAHBHHHBHHBHHABHABAHHHAHBHBAHAHBBAAHHAHBHBHHHBHHBAHBHHBHHHAUAHHBHBHHBAAHHAAHHAHABHHAHHBHHBHAABBAHHBHHHHBHHAHAHHHHBBHHHBHAHAAHHHHBBABUHHHHABHAHBBHBBHHAHHBBBAHHAHHBHBB;A=A B=G
PZE-102115836 AAAAAAAAAAAAAAAAAAAAAAAAAAAAAAAAAAAAAAAAAAAAAAAAAAAAAAAAAAAAAAAUAAAAAAAAAAAAAAAAAAAAUAAAAAAAAAAAAAAAAAAAAAAAAAAAAAAAAAAAAAAAAAAAAAAAAAAAAAAAAAAAAAAAAAAAAAAAAUAAAAAAAAAAAAAAAAAAAAAAAAAAAAAAAA;A=A B=G
PZE-102116344 BBBBBBBBBBBBBBBBBBBBBBBBBBBBBBBBBBBBBBBBBBBBBBBBBBBBBBBBBBBBBBBUBBBBBBBBBBBBBBBBBBBBBBBBBBBBBBBBBBBBBBBBBBBBBBBBBBBBBBBBBBBBBBBBBBBBBBBBBBBBBBBBBBBBBBBBBBBBBUBBBBBBBBBBBBBBBBBBBBBBBBBBBBBBBB;A=A B=G
PZE-102116447 AAABBBABBBABABBBBBABBBBBAAABBBBBBBBBBBABBABABBBBBBBBABABBBAABBHUBBBBBBBBBBABBBBBBBBABABBBBBBBBAABBAHBBABHBBBHBBBBBBBAABBABBBBBHBBBBABHBBBBBBBBBBBABAABBBBBBABBBBBBHBBABBBBBBBBHBBBBBABBHBBBBBB;A=A B=G
PZE-102117667 BBBBBBBBBBBBBBBBBBBBBBBBBBBBBBBBBBBBBBBBBBBBBBBBBBBBBBBBBBBBBBBUBBBBBBBBBBBBBBBBBBBBUBBBBBBBBBBBBBBBBBBBBBBBBBBBBBBBBBBBBBBBBBBBBBBBBBBBBBBBBBBBBBBBBBBBBBBBBBBBBBBBBBBBBBBBBBBBBBBBBBBBBBBBBB;A=A B=G
PZE-102120959 BBBBBBBBBBBBBBBBBBBBBBBBBBBBBBBBBBBBBBBBBBBBBBBBBBBBBBBBBBBBBBBUBBBBBBBBBBBBBBBBBBBBBBBBBBBBBBBBBBBBBBBBBBBBBBBBBBBBBBBBBBBBBBBBBBBBBBBBBBBBBBBBBBBBBBBBBBBBBUBBBBBBBBBBBBBBBBBBBBBBBBBBBBBBBB;A=A B=G
PZE-102121137 BBBBBBBBBBBBBBBBBBBBBBBBBBBBBBBBBBBBBBBBBBBBBBBBBBBBBBBBBBBBBBBBBBBBBBBBBBBBBBBBBBBBUBBBBBBBBBBBBBBBBBBBBBBBBBBBBBBBBBBBBBBBBBBBBBBBBBBBBBBBBBBBBBBBBBBBBBBBBUBBBBBBBBBBBBBBBBBBBBBBBBBBBBBBBB;A=A B=G
PZE-102121940 BBBBBBBBBBBBBBBBBBBBBBBBBBBBBBBBBBBBBBBBBBBBBBBBBBBBBBBBBBBBBBBUBBBBBBBBBBBBBBBBBBBBBBBBBBBBBBBBBBBBBBBBBBBBBBBBBBBBBBBBBBBBBBBBBBBBBBBBBBBBBBBBBBBBBBBBBBBBBUBBBBBBBBBBBBBBBBBBBBBBBBBBBBBBBB;A=A B=G
PZE-102122892 BBBHAABHHHBHBHHAHABHHHHABBBBHHHHAHHHHHBAHBHBHHHHHHHABHBHAABBHHBBAHAHHHAHHABHHHHAHHHBBBHHAHAHHABBHHBBHHBHBAHHBHHAHHAHBBAABHHAHHHHAHHBHBHHHHAAHHHAHBHBBHHHHAABAUHHHHBAHHAHHHHAHHBHHAAABHHBHHABAA;A=A B=G
PZE-102123089 AAAHBBAHHHAHAHHBHBAHHHHBAAAAHHHHBHHHHHABHAHAHHHHHHHBAHAHBBAAHHAUBHBHHHBHHBAHHHHBHHHAAAHHBHBHHBAAHHAAHHAHABHHAHHBHHBHAABBAHHBHHHHBHHAHAHHHHBBHHHBHAHAAHHHHBBABUHHHHABHHBHHHHBHHAHHBBBAHHAHHBABB;A=A B=C
PZE-102123949 UUUUUUUUUUUUUUUUUUUUUUUUUUUUUUUUUUUUUUUUUUUUUUUUUUUUUUUUUUUUUUUUUUUUUUUUUUUUUUUUUUUUUUUUUUUUUUUUUUUUUUUUUUUUUUUUUUUUUUUUUUUUUUUUUUUUUUUUUUUUUUUUUUUUUUUUUUUUUUUUUUUUUUUUUUUUUUUUUUUUUUUUUUUUUU;A=A B=G
PZE-102126512 BBBBBBBBBBBBBBBBBBBBBBBBBBBBBBBBBBBBBBBBBBBBBBBBBBBBBBBBBBBBBBBBBBBBBBBBBBBBBBBBBBBBUBBBBBBBBBBBBBBBBBBBBBBBBBBBBBBBBBBBBBBBBBBBBBBBBBBBBBBBBBBBBBBBBBBBBBBBBBBBBBBBBBBBBBBBBBBBBBBBBBBBBBBBBB;A=A B=C
PZE-102129070 AAAAAAAAAAAAAAAAAAAAAAAAAAAAAAAAAAAAAAAAAAAAAAAAAAAAAAAAAAAAAAAUAAAAAAAAAAAAAAAUAAAAUAAAAAAAAAAAAUAUUUAAAUUUAAAAUAAUAAAAAAAAUAAAAAAAAUAAAUAAAAAAAAAAAAAAAAAAAUAAAAAAAAAAAAAUAAAAAAUAAUUAAAAAAA;A=A B=G
PZE-102129725 AAAAAAAAAAAAAAAAAAAAAAAAAAAAAAAAAAAAAAAAAAAAAAAAAAAAAAAAAAAAAAAUAAAAAAAAAAAAAAAAAAAAUAAAAAAAAAAAAAAAAAAAAAAAAAAAAAAAAAAAAAAAAAAAAAAAAAAAAAAAAAAAAAAAAAAAAAAAAUAAAAAAAAAAAAAAAAAAAAAAAAAAAAAAAA;A=A B=G
PZE-102131631 AABBBBABABABABBBBBABBBBBAAAABBBBBBBBBBABBABABBBBBBBBBBABBBAABBAUBBBABBBBBBABBBBBBBBAUABBBBBBBBAABBAABBABBBBBBBBBABBBAABBAABBBBBBBBBABABBBBBBBBBBBABABBBBBBBABUBABBABBBBAABBBBBABBBBBBBBABBBBBB;A=A B=G
PZE-102132760 AAAAAAAAAAAAAAAAAAAAAAAAAAAAAAAAAAAAAAAAAAAAAAAAAAAAAAAAAAAAAAAAAAAAAAAAAAAAAAAAAAAAUAAAAAAAAAAAAAAAAAAAAAAAAAAAAAAAAAAAAAAAAAAAAAAAAAAAAAAAAAAAAAAAAAAAAAAAABAAAAAAAAAAAAAAAAAAAAAAAAAAAAAAAA;A=A B=G
PZE-102136021 BBBBBBBBBBBBBBBBBBBBBBBBBBBBBBBBBBBBBBBBBBBBBBBBBBBBBBBBBBBBBBBUBBBBBBBBBBBBBBBBBBBBUBBBBBBBBBBBBBBBBBBBBBBBBBBBBBBBBBBBBBBBBBBBBBBBBBBBBBBBBBBBBBBBBBBBBBBBBUBBBBBBBBBBBBBBBBBBBBBBBBBBBBBBBB;A=A B=G
PZE-102137574 BBBBBBBBBBBBBBBBBBBBBBBBBBBBBBBBBBBBBBBBBBBBBBBBBBBBBBBBBBBBBBBBBBBBBBBBBBBBBBBBBBBBBBBBBBBBBBBBBBBBBBBBBBBBBBBBBBBBBBBBBBBBBBBBBBBBBBBBBBBBBBBBBBBBBBBBBBBBBBBBBBBBBBBBBBBBBBBBBBBBBBBBBBBBBB;A=A B=G
PZE-102140935 AABHHBHHHHABAAHBHBABHHHBHAAAHHHABAHHAAHABHHAHAHHHHBHHBAHHBAHHHAAHHBAABBBHHAAHHHBBABHAAHHHHBHABHHHHHAHHHHHHHHHHHHABHHAABBHAHHBHBHHHHBBBHHHHBBHHHHHABAHABBHBBAHUHAHHAHHHHAAHHBHHAAHBBHHHHAHHBHBB;A=A B=G
PZE-102144397 AAAAAAAAAAAAAAAAAAAAAAAAAAAAAAAAAAAAAAAAAAAAAAAAAAAAAAAAAAAAAAAAAAAAAAAAAAAAAAAAAAAAAAAAAAAAAAAAAAAAAAAAAAAAAAAAAAAAAAAAAAAAAAAAAAAAAAAAAAAAAAAAAAAAAAAAAAAAAUAAAAAAAAAAAAAAAAAAAAAAAAAAAAAAAA;A=A B=C
PZE-102146070 AAAAAAAAAAAAAAAAAAAAAAAAAAAAAAAAAAAAAAAAAAAAAAAAAAAAAAAAAAAAAAAAAAAAAAAAAAAAAAAAAAAAAAAAAAAAAAAAAAAAAAAAAAAAAAAAAAAAAAAAAAAAAAAAAAAAAAAAAAAAAAAAAAAAAAAAAAAAAUAAAAAAAAAAAAAAAAAAAAAAAAAAAAAAAA;A=A B=G
PZE-102148280 BBBBBBBBBBBBBBBBBBBBBBBBBBBBBBBBBBBBBBBBBBBBBBBBBBBBBBBBBBBBBBBUBBBBBBBBBBBBBBBBBBBBBBBBBBBBBBBBBBBBBBBBBBBBBBBBBBBBBBBBBBBBBBBBBBBBBBBBBBBBBBBBBBBBBBBBBBBBBUBBBBBBBBBBBBBBBBBBBBBBBBBBBBBBBB;A=A B=G
PZE-102148927 BBBBBBBBBBBBBBBBBBBBBBBBBBBBBBBBBBBBBBBBBBBBBBBBBBBBBBBBBBBBBBBUBBBBBBBBBBBBBBBBBBBBBBBBBBBBBBBBBBBBBBBBBBBBBBBBBBBBBBBBBBBBBBBBBBBBBBBBBBBBBBBBBBBBBBBBBBBBBUBBBBBBBBBBBBBBBBBBBBBBBBBBBBBBBB;A=A B=C
PZE-102151305 BBBBBBBBBBBBBBBBBBBBBBBBBBBBBBBBBBBBBBBBBBBBBBBBBBBBBBBBBBBBBBBBBBBBBBBBBBBBBBBBBBBBUBBBBBBBBBBBBBBBBBBBBBBBBBBBBBBBBBBBBBBBBBBBBBBBBBBBBBBBBBBBBBBBBBBBBBBBBBBBBBBBBBBBBBBBBBBBBBBBBBBBBBBBBB;A=A B=G
PZE-102152001 BBBBBBBBBBBBBBBBBBBBBBBBBBBBBBBBBBBBBBBBBBBBBBBBBBBBBBBBBBBBBBBBBBBBBBBBBBBBBBBBBBBBUBBBBBBBBBBBBBBBBBBBBBBBBBBBBBBBBBBBBBBBBBBBBBBBBBBBBBBBBBBBBBBBBBBBBBBBBUBBBBBBBBBBBBBBBBBBBBBBBBBBBBBBBB;A=A B=G
PZE-102152286 BBBBBBBBBBBBBBBBBBBBBBBBBBBBBBBBBBBBBBBBBBBBBBBBBBBBBBBBBBBBBBBUBBBBBBBBBBBBBBBBBBBBUBBBBBBBBBBBBBBBBBBBBBBBBBBBBBBBBBBBBBBBBBBBBBBBBBBBBBBBBBBBBBBBBBBBBBBBBUBBBBBBBBBBBBBBBBBBBBBBBBBBBBBBBB;A=A B=G
PZE-102155428 UUUUUUUUUUUUUUUUUUUUUUUUUUUUUUUUUUUUUUUUUUUUUUUUUUUUUUUUUUUUUUUUUUUUUUUUUUUUUUUUUUUUUUUUUUUUUUUUUUUUUUUUUUUUUUUUUUUUUUUUUUUUUUUUUUUUUUUUUUUUUUUUUUUUUUUUUUUUUUUUUUUUUUUUUUUUUUUUUUUUUUUUUUUUUU;A=A B=G
PZE-102159907 AAAAAAAAAAAAAAAAAAAAAAAAAAAAAAAAAAAAAAAAAAAAAAAAAAAAAAAAAAAAAAAUAAAAAAAAAAAAAAAAAAAAUAAAAAAAAAAAAAAAAAAAAAAAAAAAAAAAAAAAAAAAAAAAAAAAAAAAAAAAAAAAAAAAAAAAAAAAAUAAAAAAAAAAAAAAAAAAAAAAAAAAAAAAAA;A=A B=C
PZE-102161136 AAAAAAAAAAAAAAAAAAAAAAAAAAAAAAAAAAAAAAAAAAAAAAAAAAAAAAAAAAAAAAAUAAAAAAAAAAAAAAAAAAAAAAAAAAAAAAAAAAAAAAAAAAAAAAAAAAAAAAAAAAAAAAAAAAAAAAAAAAAAAAAAAAAAAAAAAAAAAUAAAAAAAAAAAAAAAAAAAAAAAAAAAAAAAA;A=A B=G
PZE-102161536 AAAAAAAAAAAAAAAAAAAAAAAAAAAAAAAAAAAAAAAAAAAAAAAAAAAAAAAAAAAAAAAAAAAAAAAAAAAAAAAAAAAAAAAAAAAAAAAAAAAAAAAAAAAAAAAAAAAAAAAAAAAAAAAAAAAAAAAAAAAAAAAAAAAAAAAAAAAAAUAAAAAAAAAAAAAAAAAAAAAAAAAAAAAAAA;A=A B=G
PZE-102163261 BBUBBUUBUBBUBBBBBUBUBBBUBBBBBBBBBBBBBBBBUBBBBBBBBBUBBUBBBBUBBBBBBBUBBUBUBBBBUBUUBBUBBBBBBBUBBBBUBBBBBBBBUBUBBBBBBUBUBBUBBBBBBUUBBBBUUUBBBBBBBBBBBUUBBBBBBUUBBUUBBBBBBBBBBBUBUBBBBBBBBBBBBBBBUU;A=A B=C
PZE-102165529 BBBBBBBBBBBBBBBBBBBBBBBBBBBBBBBBBBBBBBBBBBBBBBBBBBBBBBBBBBBBBBBBBBBBBBBBBBBBBBBBBBBBUBBBBBBBBBBBBBBBBBBBBBBBBBBBBBBBBBBBBBBBBBBBBBBBBBBBBBBBBBBBBBBBBBBBBBBBBUBBBBBBBBBBBBBBBBBBBBBBBBBBBBBBBB;A=A B=G
PZE-102166542 BBBBBBBBBBBBBBBBBBBBBBBBBBBBBBBBBBBBBBBBBBBBBBBBBBBBBBBBBBBBBBBUBBBBBBBBBBBBBBBBBBBBBBBBBBBBBBBBBBBBBBBBBBBBBBBBBBBBBBBBBBBBBBBBBBBBBBBBBBBBBBBBBBBBBBBBBBBBBUBBBBBBBBBBBBBBBBBBBBBBBBBBBBBBBB;A=A B=G
PZE-102169535 AABHHBHHBAABAAHHHBHHHHHBHAAAHHHAHHHHAAHABHHBHAHHHHBHHBAHHBBHHAHUHHBHABHBHHHHHHBBABHBUHAHAHBAAHHBHAHAHHHHAHBHHHHHBBHBHABBAHAHHHHHHAABBBHAHAHHHAHHHHBAHAHHABBAHUHHBAAHHHHAHHBHBHAHHHHHHHBAHAAHBB;A=A B=G
PZE-102172025 BBAAHAHHABBABBHHHAHHHHHAABBBHHHBHHHHBBBBAHHAHBHHHHAHHABHHAAHHBHBHHAHBAHAHHHHHHAABAHAUHBHBHABBHHAHBHBHHHHBHHHHHHHHAHAHBAABHBHHHHHHBBAAAHHHBHHHBHHHHABHBHHBAABHUHAHBBHHHHBHHAHAHBHHHHHHHABHBHBAA;A=A B=G
PZE-102172713 UUUUUUUUUUUUUUUUUUUUUUUUUUUUUUUUUUUUUUUUUUUUUUUUUUUUUUUUUUUUUUUUUUUUUUUUUUUUUUUUUUUUUUUUAUUUUUUUUUUUUUUUUUUUUUUUUUUUUUUUUUUUUUUUUUUUUUUUUUUUUUUUUUUUUUUUUUUUUUUUUUUUUUUUUUUUUUUUUUUUUUUUUUUUUU;A=A B=G
PZE-102175223 BBBBBBBBBBBBBBBBBBBBBBBBBBBBBBBBBBBBBBBBBBBBBBBBBBBBBBBBBBBBBBBUBBBBBBBBBBBBBBBBBBBBBBBBBBBBBBBBBBBBBBBBBBBBBBBBBBBBBBBBBBBBBBBBBBBBBBBBBBBBBBBBBBBBBBBBBBBBBUBBBBBBBBBBBBBBBBBBBBBBBBBBBBBBBB;A=A B=C
PZE-102176758 BBBBBBBBBBBBBBBBBBBBBBBBBBBBBBBBBBBBBBBBBBBBBBBBBBBBBBBBBBBBBBBUBBBBBBBBBBBBBBBBBBBBBBBBBBBBBBBBBBBBBBBBBBBBBBBBBBBBBBBBBBBBBBBBBBBBBBBBBBBBBBBBBBBBBBBBBBBBBUBBBBBBBBBBBBBBBBBBBBBBBBBBBBBBBB;A=A B=G
PZE-102180077 UUUUUUUUUUUUUUUUUUUUUUUUUUUUUUUUUUUUUUUUUUUUUUUUUUUUUUUUUUUUUUUUUUUUUUUUUUUUUUUUUUUUUUUUUUUUUUUUUUUUUUUUUUUUUUUUUUUUUUUUUUUUUUUUUUUUUUUUUUUUUUUUUUUUUUUUUUUUUUUUUUUUUUUUUUUUUUUUUUUUUUUUUUUUUU;A=A B=C
PZE-102181478 UUUUUUUUUUUUUUUUUUUUUUUUUUUUUUUUUUUUUUUUUUUUUUUUUUUUUUUUUUUUUUUUUUUUUUUUUUUUUUUUUUUUUUUUUUUUUUUUUUUUUUUUUUUUUUUUUUUUUUUUUUUUUUUUUUUUUUUUUUUUUUUUUUUUUUUUUUUUUUUUUUUUUUUUUUUUUUUUUUUUUUUUUUUUUU;A=A B=G
PZE-102183283 BBAHAAHBABBHBHAHHAHHHHAABHBBAAABHAHHBBHHHHHAHBHHHHHHBHHHHHHHHHHBHBHBHAAAHHHBBHHHHHBABABHBHABBBBHHBHBHBHABHHAHHHHHAAHHHAABBHHHHHHHBBHHHAHABBABBAHHHHBAHHHBAABAUHAHBBHHHHBHBAHAHBBHBBHHHABHBHBAA;A=A B=G
PZE-102183628 BBBBBBBBBBBBBBBBBBBBBBBBBBBBBBBBBBBBBBBBBBBBBBBBBBBBBBBBBBBBBBBBBBBBBBBBBBBBBBBBBBBBBBBBBBBBBBBBBBBBBBBBBBBBBBBBBBBBBBBBBBBBBBBBBBBBBBBBBBBBBBBBBBBBBBBBBBBBBUBBBBBBBBBBBBBBBBBBBBBBBBBBBBBBBB;A=A B=G
PZE-102184387 BBBBBBBBBBBBBBBBBBBBBBBBBBBBBBBBBBBBBBBBBBBBBBBBBBBBBBBBBBBBBBBBBBBBBBBBBBBBBBBBBBBBBBBBBBBBBBBBBBBBBBBBBBBBBBBBBBBBBBBBBBBBBBBBBBBBBBBBBBBBBBBBBBBBBBBBBBBBBHBBBBBBBBBBBBBBBBBBBBBBBBBBBBBBBB;A=A B=G
PZE-102188267 BBBBBBBBBBBBBBBBBBBBBBBBBBBBBBBBBBBBBBBBBBBBBBBBBBBBBBBBBBBBBBBBBBBBBBBBBBBBBBBBBBBBBBBBBBBBBBBBBBBBBBBBBBBBBBBBBBBBBBBBBBBBBBBBBBBBBBBBBBBBBBBBBBBBBBBBBBBBBBBBBBBBBBBBBBBBBBBBBBBBBBBBBBBBBB;A=A B=G
PZE-102189414 UUUUUUUUUUUUUUUUUUUUUUUUUUUUUUUUUUUUUUUUUUUUUUUUUUUUUUUUUUUUUUUUUUUUUUUUUUUUUUUUUUUUUUUUUUUUUUUUUUUUUUUUUUUUUUUUUUUUUUUUUUUUUUUUUUUUUUUUUUUUUUUUUUUUUUUUUUUUUUUUUUUUUUUUUUUUUUUUUUUUUUUUUUUUUU;A=A B=G
PZE-102191301 AAAAAAAAAAAAAAAAAAAAAAAAAAAAAAAAAAAAAAAAAAAAAAAAAAAAAAAAAAAAAAAAAAAAAAAAAAAAAAAAAAAAAAAAAAAAAAAAAAAAAAAAAAAAAAAAAAAAAAAAAAAAAAAAAAAAAAAAAAAAAAAAAAAAAAAAAAAAAUAAAAAAAAAAAAAAAAAAAAAAAAAAAAAAAA;A=A B=C
PZE-102191900 BBBBBBBBBBBBBBBBBBBBBBBBBBBBBBBBBBBBBBBBBBBBBBBBBBBBBBBBBBBBBBBBBBBBBBBBBBBBBBBBBBBBBBBBBBBBBBBBBBBBBBBBBBBBBBBBBBBBBBBBBBBBBBBBBBBBBBBBBBBBBBBBBBBBBBBBBBBBBBBBBBBBBBBBBBBBBBBBBBBBBBBBBBBBBB;A=A B=C
PZE-103001509 BBBBBBBBBBBBBBBBBBBBBBBBBBBBBBBBBBBBBBBBBBBBBBBBBBBBBBBBBBBBBBBUBBBBBBBBBBBBBBBBBBBBUBBBBBBBBBBBBBBBBBBBBBBBBBBBBBBBBBBBBBBBBBBBBBBBBBBBBBBBBBBBBBBBBBBBBBBBBUBBBBBBBBBBBBBBBBBBBBBBBBBBBBBBBB;A=A B=G
PZE-103001875 UUUUUUUUUUUUUUUUUUUUUUUUUUUUUUUUUUUUUUUUUUUUUUUUUUUUUUUUUUUUUUUUUUUUUUUUUUUUUUUUUUUUUUUUUUUUUUUUUUUUUUUUUUUUUUUUUUUUUUUUUUUUUUUUUUUUUUUUUUUUUUUUUUUUUUUUUUUUUUUUUUUUUUUUUUUUUUUUUUUUUUUUUUUUUU;A=A B=G
PZE-103003116 AAAAAAAAAAAAAAAAAAAAAAAAAAAAAAAAAAAAAAAAAAAAAAAAAAAAAAAAAAAAAAAUAAAAAAAAAAAAAAAAAAAAUAAAAAAAAAAAAAAAAAAAAAAAAAAAAAAAAAAAAAAAAAAAAAAAAAAAAAAAAAAAAAAAAAAAAAAAAAAAAAAAAAAAAAAAAAAAAAAAAAAAAAAAAA;A=A B=G
PZE-103005595 BBBBBBBBBBBBBBBBBBBBBBBBBBBBBBBBBBBBBBBBBBBBBBBBBBBBBBBBBBBBBBBBBBBBBBBBBBBBBBBBBBBBBBBBBBBBBBBBBBBBBBBBBBBBBBBBBBBBBBBBBBBBBBBBBBBBBBBBBBBBBBBBBBBBBBBBBBBBBUBBBBBBBBBBBBBBBBBBBBBBBBBBBBBBBB;A=A B=C
PZE-103006822 AAAAAAAAAAAAAAAAAAAAAAAAAAAAAAAAAAAAAAAAAAAAAAAAAAAAAAAAAAAAAAAAAAAAAAAAAAAAAAAAAAAAUAAAAAAAAAAAAAAAAAAAAAAAAAAAAAAAAAAAAAAAAAAAAAAAAAAAAAAAAAAAAAAAAAAAAAAAAUAAAAAAAAAAAAAAAAAAAAAAAAAAAAAAAA;A=A B=G
PZE-103009187 AAAHHHHHHABHBHHAAHHHHHABAABHHHHBHAHHHHABBBAHAHBAHHHABHHBHHAAHHHABHBBHBHHAAHHHHHBBBBHUHHHHBAAAHAHHBHAHBHBHAAABHBHABBBHHHABBAHAAHHAAABHHHAHAHHHBAHAHBBHAABHHABBUAHBAHHABBBHAHHHBHBAAHHBBHHAAHHBB;A=A B=G
PZE-103010389 UBUUUUUUUUUUUUUUBUUUBUUUUUUUUUUUUUUUUUUUUBUUUUBUUUUBUUUUUBUUUUUUUUUUUUUUBUUUUUUUUBUUUBUUBUUBUUUUUUUUUUUUUUUUUUUUUUUUUUUUUUUUUUUUUUUUUUUUUUUUUUBUUUUUUUUUUUUUUUUUUUUUUUBUUUBUUUUUUUUUUUUUUUUUUB;A=C B=G
PZE-103011350 UUUUUUUUUUUUUUUUUUUUUUUUUUUUUUUUUUUUUUUUUUUUUUUUUUUUUUUUUUUUUUUUUUUUUUUUUUUUUUUUUUUUUUUUUUUUUUUUUUUUUUUUUUUUUUUUUUUUUUUUUUUUUUUUUUUUUUUUUUUUUUUUUUUUUUUUUUUUUUUUUUUUUUUUUUUUUUUUUUUUUUUUUUUUUU;A=A B=C
PZE-103013135 AAAAAAAAAAAAAAAAAAAAAAAAAAAAAAAAAAAAAAAAAAAAAAAAAAAAAAAAAAAAAAAUAAAAAAAAAAAAAAAAAAAAAAAAAAAAAAAAAAAAAAAAAAAAAAAAAAAAAAAAAAAAAAAAAAAAAAAAAAAAAAAAAAAAAAAAAAAAAAAAAAAAAAAAAAAAAAAAAAAAAAAAAAAAAA;A=A B=G
PZE-103015388 BBBBBBBBBBBBBBBBBBBBBBBBBBBBBBBBBBBBBBBBBBBBBBBBBBBBBBBBBBBBBBBUBBBBBBBBBBBBBBBBBBBBBBBBBBBBBBBBBBBBBBBBBBBBBBBBBBBBBBBBBBBBBBBBBBBBBBBBBBBBBBBBBBBBBBBBBBBBBUBBBBBBBBBBBBBBBBBBBBBBBBBBBBBBBB;A=A B=C
PZE-103015786 BBBBBBBBBBBBBBBBBBBBBBBBBBBBBBBBBBBBBBBBBBBBBBBBBBBBBBBBBBBBBBBBBBBBBBBBBBBBBBBBBBBBBBBBBBBBBBBBBBBBBBBBBBBBBBBBBBBBBBBBBBBBBBBBBBBBBBBBBBBBBBBBBBBBBBBBBBBBBBBBBBBBBBBBBBBBBBBBBBBBBBBBBBBBBB;A=A B=G
PZE-103016529 BBHHHAHHHHHHHAHHHHHHHBBAHBABHHHAAHBBHHHAHBAHHHHBBHHBBHHHAHBHHHHBBHAAHABHBHHAHHHAAAAHBBBHBABHHHHAHAABHHHHHHBBBBAHBAAHHHHBAABBBBHBHHHHHHBBHBHBHBBABAAHBBHAHHBAHUHBABBHBAAHHAHBAAHAHBHHHBHBBBHHAA;A=A B=G
PZE-103018067 BBHBHAHHHHHHHAAHHHHHHBBAHBABHHHAAHBBHHHAHBAHHHHBHAHHBHHHAHBHHHHBBHAAHABHBHHAHHHAAAAHBBHHHABHHHHAHAABHBHBHHBHHBABBAHHHHHBAABBBBHHHHHBHHBBHBHBHBBABAAHHBHAHHBAHUHHABBHBAAHHAHBAAHAHBHHHHHBBBHHAA;A=A B=G
PZE-103019324 AAAAAAAAAAAAAAAAAAAAAAAAAAAAAAAAAAAAAAAAAAAAAAAAAAAAAAAAAAAAAAAAAAAAAAAAAAAAAAAAAAAAAAAAAAAAAAAAAAAAAAAAAAAAAAAAAAAAAAAAAAAAAAAAAAAAAAAAAAAAAAAAAAAAAAAAAAAAAUAAAAAAAAAAAAAAAAAAAAAAAAAAAAAAAA;A=A B=C
PZE-103021324 BBHBHAHHHHHHBAAHHHBHHBBAHBHBHAAHAHBBHHBBHBAHHHHBHHHHBHHHAHBHHHHUBAAHHABAHHHHHHHBHAAHUBHHHABHHHHAHAABHBHBAHBHHBHBBAHHHHBBAABHBBHHHBHBHHBBHHHBHBBABAHHHBHAHBBAHUHHAHHHBAAHHAABAAHAHBHHHHHHBBHHAA;A=A B=G
PZE-103023379 UUUUBUBUUUUUUBBUUBUUUUUBUUBUUUBBBUUUUBUUUUUBBUUUBUUBUUUUBUUUUUBUUUBUUBUBUUUUUUBUUBBBUUUBBUUUUUBBUUBUUUUUUUUUUUBUUUUUUUUUBBUUBUUUUUUUUBUUUUBUUUUUUBBUUUUBUUUUUUUUUBUUUUBUUBBUBBUBBUUBUUUUUUUUBB;A=A B=G
PZE-103024938 BBHBHAHHHHHHBAAHHHBHHBBAHBHBHAAHHHBBHHBBHBAHHHHBHHHHBHHHAHHHHHHUBAHHHABAHHHHHHHHHHAHUBHHHABBHHHAHAABHBHBHHBHHBHBHAHHHHBBAABHHBHHABHBAHBHHAHBBBBABAHHHBHAHHBHHUHHAHHHBAAHAAAHAAHAHBHHHBHHHBHHAA;A=A B=G
PZE-103025888 BBBBBUBBBBBBBUBBBBBBBBBUBBBBBBUBBBBBBBBBBBUBBBBBBBBBBBBBUBBBBBBUBBBBBUBUBBBBBBBBBBUBBBBBBBBBBBBBBUBBBBBBBBBBBBBBBUBBBBBBBUBBBBBBBBBBBBBUUBBBBBBUBUBBBBBUBBBBBUBBBBBBBBUBUUUBBBBUBBBBBBBBBBBBUU;A=A B=G
PZE-103028869 AAAAAAAAAAAAAAAAAAAAAAAAAAAAAAAAAAAAAAAAAAAAAAAAAAAAAAAAAAAAAAAUAAAAAAAAAAAAAAAAAAAABAAAAAAAAAAAAAAAAAAAAAAAAAAAAAAAAAAAAAAAAAAAAAAAAAAAAAAAAAAAAAAAAAAAAAAAAUAAAAAAAAAAAAAAAAAAAAAAAAAAAAAAAA;A=A B=G
PZE-103030995 AAAAABHHHHHBHHBHHAAHHAHBHAHAHBBHHHAAHHAAHABAAAHAHHHHAHHHBHHHHHHAHBHHHBABAHHHHHAHHHBHAAHHHBAAHAHBHBBAHAHAHHAHHHHAHHHHHHHABHAHHAHHBAHABHHBBBAAAAABABBHHAHBHHHHHUHHBBHHABBHBBBBBBHBHAAHHAHHHAHHBB;A=A B=G
PZE-103031668 UAAUUUUUUHUBUUBUHUUUUUUBUUUUUBBUUUAAUHAUUABAUUHUHHUUUUUUBUUUUHUUUBUUUBUUAUBUHUAUUUBUUUHUHBAUUUHBUBUUUUUUUUUUUUUUUUUUUBUUUUUUUUUUBUUUBUUUUBUUUUAUUUBUUUHBUUUUUUUUUUBUUBBUUBBBUUHBUUUUUUHUUUHUBU;A=A B=C
PZE-103032158 BBBHBAHHHHHAHHAHHBBHHBHAHBHBHAAHHHBBHHBBHBABBBHBHHHHBHHHAHHHHHHUHAHHHABABHHHHHBHHHAHBBHHHABBHBHAHAABHBHHHHBHHHHBHHHHHHHHAHBHHBHHABHBAHHAAABBBBBABAAHHBHAHHHHHUHHAAAHBAAHAAAAAAHAHBBHHBHHHBHHAA;A=A B=C
PZE-103032602 AAAHABHHHHHBHHBHHAAHHAHBAAHAHBBHHHAAHHAAHABAAAHAHHHHAHHHBHHHHHHAHBHHHBABAHHHHHAHHHBHAAHHHBAAHAHBHBBAHAHHHHAHHHHAHHHHHHHHBHAHHAHHBAHABHHBBBAAAAABABBHHAHBHHHHHUHHBBBHABBHBBBBBBHBHAAHHAHHHAHHBB;A=A B=C
PZE-103034530 AAAAAAAAAAAAAAAAAAAAAAAAAAAAAAAAAAAAAAAAAAAAAAAAAAAAAAAAAAAAAAAAAAAAAAAAAAAAAAAAAAAAAAAAAAAAAAAAAAAAAAAAAAAAAAAAAAAAAAAAAAAAAAAAAAAAAAAAAAAAAAAAAAAAAAAAAAAAAUAAAAAAAAAAAAAAAAAAAAAAAAAAAAAAAA;A=A B=G
PZE-103035524 AAAHABHBHHHBHHBHHAAHHAHBHAHAHBBHHHAAHHAAHABAAAHAHHHHAHHHBHHHHHHAHBHHHBABAHHHHHAHHHBHAAHHHBAAHHHBHBBABAHHHHAHHHHAHHHBHHHHBHAHHAHHBAHABHHBBBHHAAABABBHHAHBBHHHHUHHBBBHABBHBBBBBBHBHAHHHAHHHAAHBB;A=A B=G
PZE-103037289 AAAHABHBHHHBHHBHHAAHHAHBBAHAHBBHHHAAHHAAHABAAAHAHHHHAAHHBHHHHHHAHBHHHBABAHHHHHAHHHBHAAHHHBAAHHHBHBBABAHHHHABHHHAHHHBHHHHBHAHHAHHBAHABHHBBBHHAAABABBHHAHBBHHHHUHHBBBHABBHBBBBBBHBHAHHHAHHHAAHBB;A=A B=G
PZE-103039677 BBBHBAHAHHHAHHAHHBBHHBHAHBHBHAAHHHBBHHBBHBABBBHBHHHHBBHHAHHHHHHUHAHHHABABHHHHHBHHHAHUBHHHABBHHHAHHABABHHHHBAHHHBHHHAHHHHAHBHHBHHABHBHHHAAAHHBBBABAAHHBHAAHHHHUHHAAAHBAAHAAAAAAHAHBHHHBHHHBBHAA;A=A B=G
PZE-103041999 AAAAAUAUAAAUAAAAAAAAAAAUUAAAAUUAAAAAUUAAAAUAAAAAAAAAAAAAUAAAAAAAAUAAAUAUAAAAAAAAAAUAAAAAAUAAAAAUAUUAUAAAAAAUAAAAAAAUAAAAAAAAAAAAUAAAAAAUAAAAAAAUAUUAAAAUUAAAAUAAUUUAAUUAUUUUAAAUAAAAAAAAAAAAAU;A=A B=C
PZE-103044102 BBBBBUBUBBBUBBBBBBBBBBBUUBBBBUUBBBBBUUBBBBUBBBBBBBBBBBBBUBBBBBBUBUBBBUBUBBBBBBBBBBUBUBUBBUBBBBBUBUUBUBUBBBBUBBBBBBBUBBBBUBBBBBBBUBBBBBBUUUBBBBBUBUUBBBBUUBBBBUBBUUUBBUUBUUUUUUBUBBBBBBBBBBBBUU;A=A B=C
PZE-103044842 BBBBBBBBBBBBBBBBBBBBBBBBBBBBBBBBBBBBBBBBBBBBBBBBBBBBBBBBBBBBBBBBBBBBBBBBBBBBBBBBBBBBUBBBBBBBBBBBBBBBBBBBBBBBBBBBBBBBBBBBBBBBBBBBBBBBBBBBBBBBBBBBBBBBBBBBBBBBBUBBBBBBBBBBBBBBBBBBBBBBBBBBBBBBBB;A=A B=C
PZE-103045755 AAAAAAAAAAAAAAAAAAAAAAAAAAAAAAAAAAAAAAAAAAAAAAAAAAAAAAAAAAAAAAAAAAAAAAAAAAAAAAAAAAAAUAAAAAAAAAAAAAAAAAAAAAAAAAAAAAAAAAAAAAAAAAAAAAAAAAAAAAAAAAAAAAAAAAAAAAAAAAAAAAAAAAAAAAAAAAAAAAAAAAAAAAAAAA;A=A B=G
PZE-103046475 AAAAAAAAAAAAAAAAAAAAAAAAAAAAAAAAAAAAAAAAAAAAAAAAAAAAAAAAAAAAAAAAAAAAAAAAAAAAAAAAAAAAAAAAAAAAAAAAAAAAAAAAAAAAAAAAAAAAAAAAAAAAAAAAAAAAAAAAAAAAAAAAAAAAAAAAAAAAAUAAAAAAAAAAAAAAAAAAAAAAAAAAAAAAAA;A=A B=G
PZE-103048893 AAAAAAAAAAAAAAAAAAAAAAAAAAAAAAAAAAAAAAAAAAAAAAAAAAAAAAAAAAAAAAAAAAAAAAAAAAAAAAAAAAAAAAAAAAAAAAAAAAAAAAAAAAAAAAAAAAAAAAAAAAAAAAAAAAAAAAAAAAAAAAAAAAAAAAAAAAAAAAAAAAAAAAAAAAAAAAAAAAAAAAAAAAAAAA;A=A B=G
PZE-103049794 AAAAAAAAAAAAAAAAAAAAAAAAAAAAAAAAAAAAAAAAAAAAAAAAAAAAAAAAAAAAAAAAAAAAAAAAAAAAAAAAAAAAAAAAAAAAAAAAAAAAAAAAAAAAAAAAAAAAAAAAAAAAAAAAAAAAAAAAAAAAAAAAAAAAAAAAAAAAAAAAAAAAAAAAAAAAAAAAAAAAAAAAAAAAAA;A=A B=G
PZE-103052130 BBBHBHHAHHHAHHAHHBBHHBHAHBHBHAAHHHBBAABBHBABBBHBHHHHBBHHAHHHHBHBHAHHHABABHHHHHBHAHAHBBAHHABBHHHAHAABABAHHHBAHHHBHHHAHHHHHHBHHBHHABHBAHHAAAHHBBBABAAHHBHHAHHHHAHHAAAHHAAHAAAAAAHHHBHHHBHAHBBHAA;A=A B=G
PZE-103053661 UUUUUUUUUUUUUUUUUUUUUUUUUUUUUUUUUUUUUUUUUUUUUUUUUUUUUUUUUUUUUUUUUUUUUUUUUUUUUUUUUUUUUUUUUUUUUUUUUUUUUUUUUUUUUUUUUUUUUUUUUUUUUUUUUUUUUUUUUUUUUUUUUUUUUUUUUUUUUUUUUUUUUUUUUUUUUUUUUUUUUUUUUUUUUU;A=A B=G
PZE-103054575 AAAAAAAAAAAAAAAAAAAAAAAAAAAAAAAAAAAAAAAAAAAAAAAAAAAAAAAAAAAAAAAAAAAAAAAAAAAAAAAAAAAAAAAAAAAAAAAAAAAAAAAAAAAAAAAAAAAAAAAAAAAAAAAAAAAAAAAAAAAAAAAAAAAAAAAAAAAAAUAAAAAAAAAAAAAAAAAAAAAAAAAAAAAAAA;A=A B=T
PZE-103055453 BBBBBBBBBBBBBBBBBBBBBBBBBBBBBBBBBBBBBBBBBBBBBBBBBBBBBBBBBBBBBBBBBBBBBBBBBBBBBBBBBBBBBBBBBBBBBBBBBBBBBBBBBBBBBBBBBBBBBBBBBBBBBBBBBBBBBBBBBBBBBBBBBBBBBBBBBBBBBBBBBBBBBBBBBBBBBBBBBBBBBBBBBBBBBB;A=A B=G
PZE-103057263 AAAAAAAAAAAAAAAAAAAAAAAAAAAAAAAAAAAAAAAAAAAAAAAAAAAAAAAAAAAAAAAUAAAAAAAAAAAAAAAAAAAAUAAAAAAAAAAAAAAAAAAAAAAAAAAAAAAAAAAAAAAAAAAAAAAAAAAAAAAAAAAAAAAAAAAAAAAAAUAAAAAAAAAAAAAAAAAAAAAAAAAAAAAAAA;A=A B=G
PZE-103057424 UUUUUUUUUUUUUUUUUUUUUUUUUUUUUUUUUUUUUUUUUUUUUUUUUUUUUUUUUUUUUUUUUUUUUUUUUUUUUUUUUUUUUUUUUUUUUUUUUUUUUUUUUUUUUUUUUUUUUUUUUUUUUUUUUUUUUUUUUUUUUUUUUUUUUUUUUUUUUUUUUUUUUUUUUUUUUUUUUUUUUUUUUUUUUU;A=A B=G
PZE-103058760 BBBBBBBBBBBBBBBBBBBBBBBBBBBBBBBBBBBBBBBBBBBBBBBBBBBBBBBBBBBBBBBBBBBBBBBBBBBBBBBBBBBBBBBBBBBBBBBBBBBBBBBBBBBBBBBBBBBBBBBBBBBBBBBBBBBBBBBBBBBBBBBBBBBBBBBBBBBBBUBBBBBBBBBBBBBBBBBBBBBBBBBBBBBBBB;A=A B=C
PZE-103059001 BUUBUBBBBBBBBBBBBUBBBUBBBUBUBBBBBBBUBBUUBUBUUUBUUUBBUUBBBBBBBUBUBBBBBBUBUBBBBBUBBBBBUBBBBBUUBBBBBBBUBUBBBBUBBBBUBBBBBBBBBBBBBUBUBUBUBBBBBBBBUBUBUBBBBUBBBBBBBUBBBBBBBBBBBBBBBBBBBUBBBUBBBUUBBB;A=C B=G
PZE-103060872 BBBHBHHAHHHAHHAHHBBHHBHAHBHBBAAHHHBBAABBHBABBBHBBBHHBBAAAHHHHBHUHAHHHABABHHHHHBHAHAHBBAHHABBHHHAHAABABAHHHBAHHHBHHHAHHHHHHHHHBHBABHBHHHAAAHHBBBABAAHHBHHAHHHHUHHAAAHHAAHAAAAAAHHHBHHHBHAHBBHAA;A=A B=C
PZE-103062159 BBBHBHHAHHHAHHAHHBBHHBHAHBHBHAAHHHBBAABBHBABBBHBBBHHBBAAAHHHHBHBHAHHHABABHHHHHBHAHAHUBAHHABBHHHAHAABABAHHHBAHHHBHHHAHHHHHHHHHBHBABHBAHHAAAHHBBBABAAHHBHHAHHHHUHHAAAHHAAHAAAAAAHHHBHHHBHAHBBHAA;A=A B=C
PZE-103062648 BBBBBBBBBBBBBBBBBBBBBBBBBBBUBBBBBBBBBBBBBBBBBUBBUUBBUUBBBBBBBBBUBBBBBBBBBBBBBBBBBBBBUUBBBBBBBBBBBBBBBBBBBBUBBBBBBBBBBBBBBBBBBBBBBBBBBBBBBBBBBBBBBBBBBBBBBBBBBUBBBBBBBBBBBBBBBBBBBBBBBUBBBBBBBB;A=A B=C
PZE-103064633 BBBBBBBBBBBBBBBBBBBBBBBBBBBBBBBBBBBBBBBBBBBBBBBBBBBBBBBBBBBBBBBUBBBBBBBBBBBBBBBBBBBBUBBBBBBBBBBBBBBBBBBBBBBBBBBBBBBBBBBBBBBBBBBBBBBBBBBBBBBBBBBBBBBBBBBBBBBBBUBBBBBBBBBBBBBBBBBBBBBBBBBBBBBBBB;A=A B=G
PZE-103065072 BBBHBHHAHHHAHHAHHBBHHBHAHBHBBAAHHHBBAABBHBABBBHBBBHHBBAAAHHHHBHBHAHHHABABHHHHHBHAHAHBBAHHABBHHHAHAABABAHHHBAHHHBHHHAHHHHHHHHHBHBABHBHHHAAAHHBBBABAAHHBHHAHHHHAHHAAAHHAAHAAAAAAHHHBHHHBHAHBBHAA;A=A B=G
PZE-103066053 AAAAAAAAAAAAAAAAAAAAAAAAAAAAAAAAAAAAAAAAAAAAAAAAAAAAAAAAAAAAAAAAAAAAAAAAAAAAAAAAAAAAAAAAAAAAAAAAAAAAAAAAAAAAAAAAAAAAAAAAAAAAAAAAAAAAAAAAAAAAAAAAAAAAAAAAAAAAAUAAAAAAAAAAAAAAAAAAAAAAAAAAAAAAAA;A=A B=G
PZE-103067889 UUUUUUUUUUUUUUUUUUUUUUUUUUUUUUUUUUUUUUUUUUUUUUUUUUUUUUUUUUUUUUUUUUUUUUUUUUUUUUUUUUUUUUUUUUUUUUUUUUUUUUUUUUUUUUUUUUUUUUUUUUUUUUUUUUUUUUUUUUUUUUUUUUUUUUUUUUUUUUUUUUUUUUUUUUUUUUUUUUUUUUUUUUUUUU;A=A B=G
PZE-103068739 BBBBBBBBBBBBBBBBBBBBBBBBBBBBBBBBBBBBBBBBBBBBBBBBBBBBBBBBBBBBBBBBBBBBBBBBBBBBBBBBBBBBBBBBBBBBBBBBBBBBBBBBBBBBBBBBBBBBBBBBBBBBBBBBBBBBBBBBBBBBBBBBBBBBBBBBBBBBBBBBBBBBBBBBBBBBBBBBBBBBBBBBBBBBBB;A=A B=G
PZE-103069222 BBBBBBBUBBBBBBBBBBBBBBBUUBBBBBBBBBBBBBBBBBBBBBBBBBBBBBBBBBBBBBBUBBBBBBBBBBBBBBBBUBBBBBBBBBBBBBBBBBUBBBBBBBBUBBBBBBBBBBBBBBBBBBBBBBBBBBBBUBBBBBBUBBBBBBBBBBBBBUBBBBBBBBBBBBBBBUBBBBBBBBBBBBBBBB;A=A B=G
PZE-103069689 UUUAUAAAAAAAAAAAAUAAAUAAAAAUUAAAAAUUAAUUAUAUUUAUUUAAUUAAAAAAAUAUAAAAAAUAUAAAAAUAAAAAUUAAAAUUAAAAAAAUAUAAAAUAAAAUAAAAAAAAAAAAAUAUAUAUAAAAAAAAUUUAUAAAAUAAAAAAAUAAAAAAAAAAAAAAAAAAAUAAAUAAAUUAAA;A=A B=G
PZE-103071667 AAAAAAAAAAAAAAAAAAAAAAAAAAAAAAAAAAAAAAAAAAAAAAAAAAAAAAAAAAAAAAAUAAAAAAAAAAAAAAAAAAAAUAAAAAAAAAAAAAAAAAAAAAAAAAAAAAAAAAAAAAAAAAAAAAAAAAAAAAAAAAAAAAAAAAAAAAAAAUAAAAAAAAAAAAAAAAAAAAAAAAAAAAAAAA;A=A B=G
PZE-103072196 BBBBBBBBBBBBBBBBBBBBBBBBBBBBBBBBBBBBBBBBBBBBBBBBBBBBBBBBBBBBBBBBBBBBBBBBBBBBBBBBBBBBBBBBBBBBBBBBBBBBBBBBBBBBBBBBBBBBBBBBBBBBBBBBBBBBBBBBBBBBBBBBBBBBBBBBBBBBBUBBBBBBBBBBBBBBBBBBBBBBBBBBBBBBBB;A=A B=C
PZE-103074199 BBBBBBBBBBBBBBBBBBBBBBBBBBBBBBBBBBBBBBBBBBBBBBBBBBBBBBBBBBBBBBBUBBBBBBBBBBBBBBBBBBBBBBBBBBBBBBBBBBBBBBBBBBBBBBBBBBBBBBBBBBBBBBBBBBBBBBBBBBBBBBBBBBBBBBBBBBBBBBBBBBBBBBBBBBBBBBBBBBBBBBBBBBBBBB;A=A B=G
PZE-103075872 BBBBBBBBBBBBBBBBBBBBBBBBBBBBBBBBBBBBBBBBBBBBBBBBBBBBBBBBBBBBBBBBBBBBBBBBBBBBBBBBBBBBUBBBBBBBBBBBBBBBBBBBBBBBBBBBBBBBBBBBBBBBBBBBBBBBBBBBBBBBBBBBBBBBBBBBBBBBBUBBBBBBBBBBBBBBBBBBBBBBBBBBBBBBBB;A=A B=C
PZE-103076149 BBBBBBBBBBBBBBBBBBBBBBBBBBBBBBBBBBBBBBBBBBBBBBBBBBBBBBBBBBBBBBBBBBBBBBBBBBBBBBBBBBBBBBBBBBBBBBBBBBBBBBBBBBBBBBBBBBBBBBBBBBBBBBBBBBBBBBBBBBBBBBBBBBBBBBBBBBBBBUBBBBBBBBBBBBBBBBBBBBBBBBBBBBBBBB;A=A B=G
PZE-103078297 BBBBBBBBBBBBBBBBBBBBBBBBBBBBBBBBBBBBBBBBBBBBBBBBBBBBBBBBBBBBBBBUBBBBBBBBBBBBBBBBBBBBUBBBBBBBBBBBBBBBBBBBBBBBBBBBBBBBBBBBBBBBBBBBBBBBBBBBBBBBBBBBBBBBBBBBBBBBBUBBBBBBBBBBBBBBBBBBBBBBBBBBBBBBBB;A=A B=G
PZE-103081189 BBHHBHHAHHHAHHHBAHBHHBHAUBHBHAAHHHBBAABBHBABBBHBBBHHHBAAAHHAHHHUAAHHAABABHHHHAHHAHAHBBAHHABBHHHAHAABABAHHHBHHHHBHHHAHHHHHHHHHBHBABHBHHHAHAHHBBBABHAAHBHHAHHHHAHHAAAHHAAHHAAAAHHHABHHHHHAHHBHAA;A=A B=G
PZE-103082105 UUBBABBBBBBBBBBBBBHBBABBBHBBBBBBBBAABBAABABAAUBHAABBBUBBBBBBBBBUBBBBBBABUBBBBBBBBBBBUABBBBUABBBBBBBABHBBBBABBBBABBBBBBBBBBBBBABABABABBBBBBBBAAHBABBBBUBBBBBBBUBBBBBBBBBBBBBBBBBBBUBBBUBBBBABBB;A=A B=G
PZE-103082924 BBBBBBBBBBBBBBBBBBBBBBBBBBBBBBBBBBBBBBBBBBBBBBBBBBBBBBBBBBBBBBBBBBBBBBBBBBBBBBBBBBBBUBBBBBBBBBBBBBBBBBBBBBBBBBBBBBBBBBBBBBBBBBBBBBBBBBBBBBBBBBBBBBBBBBBBBBBBBUBBBBBBBBBBBBBBBBBBBBBBBBBBBBBBBB;A=A B=C
PZE-103083874 BBHHBHHAHHHAHHABAHBHHBHAHBHHHAAHHHBBAABBHBABBBHBBBHHHBAAHBHHHHHBAAHHAABABHHHHAHHAHAHHBAHHABBHHHAHAHBABAHHHBHHHHBHHHAHHHHHHHHHBHBABHBAHHAAAHHBBBABHAAHBHHAHHAHUHHAAAHHAAHHAAAAHHHABHHHBHAHHBHAA;A=A B=G
PZE-103085447 AAAAAAAAAAAAAAAAAAAAAAAAAAAAAAAAAAAAAAAAAAAAAAAAAAAAAAAAAAAAAAAUAAAAAAAAAAAAAAAAAAAAUAAAAAAAAAAAAAAAAAAAAAAAAAAAAAAAAAAAAAAAAAAAAAAAAAAAAAAAAAAAAAAAAAAAAAAAAUAAAAAAAAAAAAAAAAAAAAAAAAAAAAAAAA;A=A B=G
PZE-103086306 AABBABBBBBBBBBBBBBHBBABBBHBBBBBBBBAABBAABABAAABAAABBBABBBABBBBBUBBBBBBABABBBBBBBBBBBBABBBBAABBBBBBBABABBBBABBBBABBBBBBABBBBBBABUBABABBBBBBBBAAABABBBBABBBBBBBUBBBBBBBBBBBBBBBBBBBABBBUBBBBABBB;A=A B=G
PZE-103087007 BBHHBHHAHHHAHHABAHBHHBHAUBHHHHHHHHBBAABBHBABBBHBBBHHHBAAHBHHHHHUAAAHAABABHHHHAHHAHAHUBAHHABBHHHAHAHBABAHHHBHHHHBHHHAHHBHHHHHHBHBABHBAHHAAAHHBBBABHAAHBHHAHHAHUHHHAAHHAAHHAAAAHHHABHHHBHHHHBHAA;A=A B=C
PZE-103087536 UAUAAUUUUUUUUAUUUUUUUAUUUAAUUAUUAAAAUUAAUAUAUAUAUAUUUAUUAAAAUAUUUUUAUUAUAAUUUUUUUUUUUAUUAUAAUAUUUUUUUUUUUUAUUAUUUUUUUUAUUUUUUUUAUUUAUAUUUUAAUUUUUUUUUUAAUUUUUUUUUUUUUUUUUUUUUUUAUAUUUUUUUUAUUU;A=A B=G
PZE-103088324 BBHHBHHAHHHAHHABAHBHHBBAHBHHHHHHHHBBAABBHBABBBHBBBHHHBAAHBHHHHHBAAAHAABABHHHHAHHAHAHBBAHHABBHHHAHAHBABAHHHBHHHHBHHHAHHBHHHHHHBHBABHBAHHAAAHHBBBABHAAHBHHAHHAHUHHHAAHHAAHHAAAAHAHABHHHBHHBHBHAA;A=A B=T
PZE-103090457 BBBBBBBBBBBBBBBBBBBBBBBBBBBBBBBBBBBBBBBBBBBBBBBBBBBBBBBBBBBBBBBUBBBBBBBBBBBBBBBBBBBBUBBBBBBBBBBBBBBBBBBBBBBBBBBBBBBBBBBBBBBBBBBBBBBBBBBBBBBBBBBBBBBBBBBBBBBBBUBBBBBBBBBBBBBBBBBBBBBBBBBBBBBBBB;A=A B=C
PZE-103090563 AAAAAAAAAAAAAAAAAAAAAAAAAAAAAAAAAAAAAAAAAAAAAAAAAAAAAAAAAAAAAAAAAAAAAAAAAAAAAAAAAAAAAAAAAAAAAAAAAAAAAAAAAAAAAAAAAAAAAAAAAAAAAAAAAAAAAAAAAAAAAAAAAAAAAAAAAAAAAAAAAAAAAAAAAAAAAAAAAAAAAAAAAAAAAA;A=A B=G
PZE-103091412 BBBBBBBBBBBBBBBBBBBBBBBBBBBBBBBBBBBBBBBBBBBBBBBBBBBBBBBBBBBBBBBBBBBBBBBBBBBBBBBBBBBBUBBBBBBBBBBBBBBBBBBBBBBBBBBBBBBBBBBBBBBBBBBBBBBBBBBBBBBBBBBBBBBBBBBBBBBBBUBBBBBBBBBBBBBBBBBBBBBBBBBBBBBBBB;A=A B=G
PZE-103092682 AAAAAAAAAAAAAAAAAAAAAAAAAAAAAAAAAAAAAAAAAAAAAAAAAAAAAAAAAAAAAAAUAAAAAAAAAAAAAAAAAAAAAAAAAAAAAAAAAAAAAAAAAAAAAAAAAAAAAAAAAAAAAAAAAAAAAAAAAAAAAAAAAAAAAAAAAAAAAUAAAAAAAAAAAAAAAAAAAAAAAAAAAAAAAA;A=A B=G
PZE-103092830 AAAAAAAAAAAAAAAAAAAAAAAAAAAAAAAAAAAAAAAAAAAAAAAAAAAAAAAAAAAAAAAAAAAAAAAAAAAAAAAAAAAAAAAAAAAAAAAAAAAAAAAAAAAAAAAAAAAAAAAAAAAAAAAAAAAAAAAAAAAAAAAAAAAAAAAAAAAAAUAAAAAAAAAAAAAAAAAAAAAAAAAAAAAAAA;A=A B=G
PZE-103094688 BBBBBBBBBBBBBBBBBBBBBBBBBBBBBBBBBBBBBBBBBBBBBBBBBBBBBBBBBBBBBBBUBBBBBBBBBBBBBBBBBBBBBBBBBBBBBBBBBBBBBBBBBBBBBBBBBBBBBBBBBBBBBBBBBBBBBBBBBBBBBBBBBBBBBBBBBBBBBUBBBBBBBBBBBBBBBBBBBBBBBBBBBBBBBB;A=A B=C
PZE-103100131 BBHHHHHHHHHAAHAHAHBBBBBAABHHHHHHHHBBAAHBHBABBBHBBBHHHBHHHBHHHHHBAHAHAHHABAHHAAHHAAAHBBAHHHBBHAHAHHHBABAHHHBHHHABHHHAHHBAHHAHABBBBBHBAHHAAAAHBBBAHHAAHBHHAHAHHUBHHAAHHAAHHAAAAHAHABAHBBHHBHBHAA;A=A B=C
PZE-103100885 AAHHAHHHHHHBBHBHBHAAAAABBAHHHHHHHHAABBHAHABAAAHAAAHHHAHHHAHHHHHUBHBHBHHBABHHBBHHBBBHUABHHHAAHBHBHHHABABHHHAHHHBAHHHBHHABHHBHBAAAAAHABHHBBBBHAAABHHBBHAHHBHBHHBAHHBBHHBBHHBBBBHBHBABHAAHHAHAHBB;A=A B=G
PZE-103102170 BBHHBHHHHHHAAHAHAHBBBBBAABHHHHHHHHBHHHHBHBABBBHBBBHHHBHHHBHHBHHUAHAHAHHABHHHAAHHAAAHBBAHHHBBHAHAHHHBABAHHHBHBHABHHHAHHBAHHAHABBBBBHBAHHAAAAHBBBAHHAAHBHHAHAHHUBHHAAHHAAHHAAAAHAHABAHBBHHHHBHAA;A=A B=C
PZE-103102727 BBBBBBBBBBBBBBBBBBBBBBBBBBBBBBBBBBBBBBBBBBBBBBBBBBBBBBBBBBBBBBBUBBBBBBBBBBBBBBBBBBBBBBBBBBBBBBBBBBBBBBBBBBBBBBBBBBBBBBBBBBBBBBBBBBBBBBBBBBBBBBBBBBBBBBBBBBBBBUBBBBBBBBBBBBBBBBBBBBBBBBBBBBBBBB;A=A B=G
PZE-103102840 UUAAUAAAAAAAAAAAAAAUUUUAUUAAAAAAAAUAAAAUAUAUUUAUUUAAAUAAAUAAUAAUAAAAAAAAUAAAAAAAAAAAAUAAAAUUAAAAAAAUAUAAAUUAAAAAAAAAAAUAAAAAAUUUUUAAAAAAAAAAUUUAAAAAAUAAAAAAAUUAAAAAAAAAUAAAAAAAAUAAUUAAAAUAAA;A=C B=G
PZE-103104806 AAAAAAAAAAAAAAAAAAAAAAAAAAAAAAAAAAAAAAAAAAAAAAAAAAAAAAAAAAAAAAAUAAAAAAAAAAAAAAAAAAAAAAAAAAAAAAAAAAAAAAAAAAAAAAAAAAAAAAAAAAAAAAAAAAAAAAAAAAAAAAAAAAAAAAAAAAAAAUAAAAAAAAAAAAAAAAAAAAAAAAAAAAAAAA;A=A B=G
PZE-103106481 BBBBBBBBBBBBBBBBBBBBBBBBBBBBBBBBBBBBBBBBBBBBBBBBBBBBBBBBBBBBBBBUBBBBBBBBBBBBBBBBBBBBUBBBBBBBBBBBBBBBBBBBBBBBBBBBBBBBBBBBBBBBBBBBBBBBBBBBBBBBBBBBBBBBBBBBBBBBBUBBBBBBBBBBBBBBBBBBBBBBBBBBBBBBBB;A=A B=C
PZE-103107820 AAAAAAAAAAAAAAAAAAAAAAAAAAAAAAAAAAAAAAAAAAAAAAAAAAAAAAAAAAAAAAAUAAAAAAAAAAAAAAAAAAAAAAAAAAAAAAAAAAAAAAAAAAAAAAAAAAAAAAAAAAAAAAAAAAAAAAAAAAAAAAAAAAAAAAAAAAAAAAAAAAAAAAAAAAAAAAAAAAAAAAAAAAAAAA;A=A B=G
PZE-103108877 BBBBBBBBBBBBBBBBBBBBBBBBBBBBBBBBBBBBBBBBBBBBBBBBBBBBBBBBBBBBBBBBBBBBBBBBBBBBBBBBBBBBUBBBBBBBBBBBBBBBBBBBBBBBBBBBBBBBBBBBBBBBBBBBBBBBBBBBBBBBBBBBBBBBBBBBBBBBBUBBBBBBBBBBBBBBBBBBBBBBBBBBBBBBBB;A=A B=G
PZE-103109729 UUUUUUUUUUUUUUUUUUUUUUUUUUUUUUUUUUUUUUUUUUUUUUUUUUUUUUUUUUUUUUUUUUUUUUUUUUUUUUUUUUUUUUUUUUUUUUUUUUUUUUUUUUUUUUUUUUUUUUUUUUUUUUUUUUUUUUUUUUUUUUUUUUUUUUUUUUUUUUUUUUUUUUUUUUUUUUUUUUUUUUUUUUUUUU;A=A B=C
PZE-103114346 AAAAAAAAAAAAAAAAAAAAAAAAAAAAAAAAAAAAAAAAAAAAAAAAAAAAAAAAAAAAAAAAAAAAAAAAAAAAAAAAAAAAAAAAAAAAAAAAAAAAAAAAAAAAAAAAAAAAAAAAAAAAAAAAAAAAAAAAAAAAAAAAAAAAAAAAAAAAAUAAAAAAAAAAAAAAAAAAAAAAAAAAAAAAAA;A=A B=G
PZE-103117006 BBBBBBBBBBBBBBBBBBBBBBBBBBBBBBBBBBBBBBBBBBBBBBBBBBBBBBBBBBBBBBBUBBBBBBBBBBBBBBBBBBBBUBBBBBBBBBBBBBBBBBBBBBBBBBBBBBBBBBBBBBBBBBBBBBBBBBBBBBBBBBBBBBBBBBBBBBBBBUBBBBBBBBBBBBBBBBBBBBBBBBBBBBBBBB;A=A B=G
PZE-103118399 UBBBBBBBBBBBBBBBBBBUBBBBBBBBBBBBBBBBBBBBBBBBBBBBBBBBBBBBBBBBBBBUBBBBBBBBBBBBBBBBBBBBUBBBBBBBBBBBBBBUBBBBBBUBBBBBBBBBBBBBBBBBBBUBBUBBBBBBBBBBUBBBBBBBBBBBBBBBBUBBBBBBBBBBBBBBBBBBBBBBBBBBBBBBBB;A=A B=G
PZE-103119151 BBBBBBBBBBBBBBBBBBBBBBBBBBBBBBBBBBBBBBBBBBBBBBBBBBBBBBBBBBBBBBBBBBBBBBBBBBBBBBBBBBBBBBBBBBBBBBBBBBBBBBBBBBBBBBBBBBBBBBBBBBBBBBBBBBBBBBBBBBBBBBBBBBBBBBBBBBBBBUBBBBBBBBBBBBBBBBBBBBBBBBBBBBBBBB;A=A B=G
PZE-103121399 BBBBBBBBBBBBBBBBBBBBBBBBBBBBBBBBBBBBBBBBBBBBBBBBBBBBBBBBBBBBBBBBBBBBBBBBBBBBBBBBBBBBBBBBBBBBBBBBBBBBBBBBBBBBBBBBBBBBBBBBBBBBBBBBBBBBBBBBBBBBBBBBBBBBBBBBBBBBBBBBBBBBBBBBBBBBBBBBBBBBBBBBBBBBBB;A=A B=C
PZE-103123615 AABHAHAHHBHBAHHHBBAAHAAHBABHBAAHBHHHBBAAHHHAAHAAHBHBBAHHAAAAHABUBHBHBHHBBABBBBHHBBBHUABABBBAHBHBBAHAHABHHAAAHHBAHBBBHHABHHBHBAABBAAHBHBHBHBHABBBBHBHHHBHBHBHBUAHAHBAHBHAABBAHHBHHBBABAHBHHABBB;A=A B=G
PZE-103125672 BBBBBBBBBBBBBBBBBBBBBBBBBBBBBBBBBBBBBBBBBBBBBBBBBBBBBBBBBBBBBBBUBBBBBBBBBBBBBBBBBBBBUBBBBBBBBBBBBBBBBBBBBBBBBBBBBBBBBBBBBBBBBBBBBBBBBBBBBBBBBBBBBBBBBBBBBBBBBUBBBBBBBBBBBBBBBBBBBBBBBBBBBBBBBB;A=A B=G
PZE-103125820 BBAHBABHHHHAHAAHAABBHHBHABAHABBHHHHHAABBHHHBBHHBHAHAHBHHBBBBHBHUAHAHAHHAHBAAAHHHHAHHUBABAAHBHHHAABHBHHAHHBBBHHHBHAAAHHBAHHAHABBHHBBHAHAHHHHHHAHHHHAHHHHHHHAHHUBHBHHBHHHHBAABHHAHHAABHBHAHHBAAA;A=A B=G
PZE-103126437 BBAHBABHHHHAHAAHAABBHHBHABAHABBHHHHHAABBHHHBBHHBHAAAHBHHBBBBHBAHAHAHAHHAHBAAAHHHHAHHBBABAAHBHHHAABHBHHAHHBBBHHHBHAAAHHBAHHAHABBHHBBHAAAHHHHHHAHHHHAHHHHHHHAHHUBHHHHBHHHHBAABHHAHHAABHBHAHHBAAA;A=A B=G
PZE-103127374 AAAAAAAAAAAAAAAAAAAAAAAAAAAAAAAAAAAAAAAAAAAAAAAAAAAAAAAAAAAAAAAUAAAAAAAAAAAAAAAAAAAAUAAAAAAAAAAAAAAAAAAAAAAAAAAAAAAAAAAAAAAAAAAAAAAAAAAAAAAAAAAAAAAAAAAAAAAAAUAAAAAAAAAAAAAAAAAAAAAAAAAAAAAAAA;A=A B=G
PZE-103128060 UUBBUBUUUBBBUBBBBBUUBBUBUUBBBUUBBBBUBBUUBBUUUBBUUBBBBUBBUUUUBUBUBUBBBBBBBUBBBBBUUBBUUUBUBBUUUBUBBUBUUBBBBUUUUBBUBBUBBUUUBBBBBUUUUUUUBBBUBUUBBBBUUBBBBBBUUBBBUUUBUBBUUUBBUBBBUUBBBBBUBUUBBBUBBB;A=A B=C
PZE-103130978 AAAAAUAAUAAUAAAAUAAAAAAAAAAAUAAAAAAAAUAAAAAAAAAAAUUUAAAAAAAAAAUAUAUAAAAAAAUUUAAAAAAAAAUAAUAAAAAAUAAAAAAAAAAAAAAAAUUUAAAAAAUUUAAAAAAAUAUAAAAAAUAAAAAAAAAAAAAAUUAUAAAAAAAAAUAAAAAUAUUAUAAUAAAUAU;A=A B=C
PZE-103132492 BBAHBABHAHHAHHAHAHHHHHHHAHHHABBHHHHBAABHHAHBBHHBHAAAHBHHBBBBHBAAAHAHHHHHHBAAAHHHBAHHBBAHAAHBBBHHAHHBHHAHHBBBHHHBHAAAHHBAHHAAABBHHBBHAAAHHHBHHAHHHBAHHHHHBHAHAUBAHHHBBHHHBAAHHHAAHAABABHAHHBAAA;A=A B=G
PZE-103132991 AABHABAHBHHBHHBHBHAHHHAHBHHHBAAHHHHABBAHHBHAAHHAHBBBHAHHAAAAHABBBHBHHHHHHABBBHHHABHHUABHBBHAAAHHBHHAHHBHHAAAHHHAHBBBHHAHHHBBBAAHHAAHBBBHHHAHHBHHHABHHHHHAHBHBBABHHHAAHHHABBHHHBBHBBABAHBHHABBB;A=A B=G
PZE-103133286 AABHABAHBHHBHHBHBHAHHHAHBHHHBAAHHHHABBAHHBHAAHBUBBBBHAHHAAAAHABHBHBHHHHHHABBBHHHABHHAABBBBBUUUHHBHHAHHBHHAAAHHHAHBBBHHAHHHBBBUUBBUUBBBBBBBUBBBHHHABHHHHHAHBHBUUBBBHAAHHHABBHHHBBHBBABAHBHHABBB;A=A B=G
PZE-103134582 AAAAAAAAAAAAAAAAAAAAAAAAAAAAAAAAAAAAAAAAAAAAAAAAAAAAAAAAAAAAAAAAAAAAAAAAAAAAAAAAAAAAUAAAAAAAAAAAAAAAAAAAAAAAAAAAAAAAAAAAAAAAAAAAAAAAAAAAAAAAAAAAAAAAAAAAAAAAAUAAAAAAAAAAAAAAAAAAAAAAAAAAAAAAAA;A=C B=G
PZE-103135771 BBBBBBBBBBBBBBBBBBBBBBBBBBBBBBBBBBBBBBBBBBBBBBBBBBBBBBBBBBBBBBBUBBBBBBBBBBBBBBBBBBBBBBBBBBBBBBBBBBBBBBBBBBBBBBBBBBBBBBBBBBBBBBBBBBBBBBBBBBBBBBBBBBBBBBBBBBBBBUBBBBBBBBBBBBBBBBBBBBBBBBBBBBBBBB;A=A B=C
PZE-103137006 AAAAAAAAAAAAAAAAAAAAAAAAAAAAAAAAAAAAAAAAAAAAAAAAAAAAAAAAAAAAAAAAAAAAAAAAAAAAAAAAAAAAAAAAAAAAAAAAAAAAAAAAAAAAAAAAAAAAAAAAAAAAAAAAAAAAAAAAAAAAAAAAAAAAAAAAAAAAAAAAAAAAAAAAAAAAAAAAAAAAAAAAAAAAAA;A=A B=G
PZE-103138646 AABHABAHBHABHHBHBHAHAHAHBHHHBAAHHHHABBAHHBHAAHHAHBBBHAHHAAAAHAHUBHBHHHHHHABBBHAHABHHUABHBBHAAAHHBHHHHHBAHAAAHHHAHHBHHHAHHHBHBAABHAAHBBBHHHAHHBHHHABHBHHHAHBHBUAHHHHAAHHHABBHHHBBHBBABHHBHHAHBB;A=A B=G
PZE-103139833 BBBBBBBBBBBBBBBBBBBBBBBBBBBBBBBBBBBBBBBBBBBBBBBBBBBBBBBBBBBBBBBUBBBBBBBBBBBBBBBBBBBBUBBBBBBBBBBBBBBBBBBBBBBBBBBBBBBBBBBBBBBBBBBBBBBBBBBBBBBBBBBBBBBBBBBBBBBBBUBBBBBBBBBBBBBBBBBBBBBBBBBBBBBBBB;A=A B=G
PZE-103143590 UUUUUUUUUUUUUUUUUUUUUUUUUUUUUUUUUUUUUUUUUUUUUUUUUUUUUUUUUUUUUUUUUUUUUUUUUUUUUUUUUUUUUUUUUUUUUUUUUUUUUUUUUUUUUUUUUUUUUUUUUUUUUUUUUUUUUUUUUUUUUUUUUUUUUUUUUUUUUUUUUUUUUUUUUUUUUUUUUUUUUUUUUUUUUU;A=A B=G
PZE-103144159 AAAAAAAAAAUAAAAAAAAAUAUAAAAAAUAAUUAUAAUAAAUUUAAAAAAAAUAAUAAUABAUAAAAAAAAUUAAAAUAUAAAAAAAAAAUUAAAAAAAUAAUAUUUAAAAAAAAAAUAAAAAAAUAAUUAAAAAAAAAAAAAAUAAAAUAUAAAAUUAAAAUAAAAAAAAAAAAAAAUAAAAAUUAAA;A=A B=C
PZE-103145827 BBBBBBBBBBBBBBBBBBBBBBBBBBBBBBBBBBBBBBBBBBBBBBBBBBBBBBBBBBBBBBBUBBBBBBBBBBBBBBBBBBBBUBBBBBBBBBBBBBBBBBBBBBBBBBBBBBBBBBBBBBBBBBBBBBBBBBBBBBBBBBBBBBBBBBBBBBBBBUBBBBBBBBBBBBBBBBBBBBBBBBBBBBBBBB;A=A B=C
PZE-103147211 BBBBBBBBBBBBBBBBBBBBBBBBBBBBBBBBBBBBBBBBBBBBBBBBBBBBBBBBBBBBBBBBBBBBBBBBBBBBBBBBBBBBBBBBBBBBBBBBBBBBBBBBBBBBBBBBBBBBBBBBBBBBBBBBBBBBBBBBBBBBBBBBBBBBBBBBBBBBBBBBBBBBBBBBBBBBBBBBBBBBBBBBBBBBBB;A=A B=G
PZE-103150095 BUBUBUBUBBUBUUBBUUBUUBUBBBBBBUUUUUBUBBUUBUUUUUBUBBBBBUBBUUBUBUBUBBBUUUBBUUUUUUUUUUUUUUUBBBBUUUBBUUUBUBBUBUUUBBBUUUUUUUBUUUUBBUUBBUUBBBUUUUBBBBBBBUBUBBUBUUUUBUUBBUBUBBBBUBUBBBBUUBUBBUBBUUUUBB;A=A B=G
PZE-103151098 AABAABAABBABAAHAAAAHAAABBAHAHAAAAAAABBAAABAAAABAAABBAAAAAABAAAAAAABAAAAAAABBBAAAAAAAAABBBBAAAAHAAAAAAABAAAAAAAAAAABAAAAHABBAUAABAAABBHAAAAABBUAAHABBBAABAAAAUUABAAAAAAAAAABBAABBAUBAAAABAAAABB;A=A B=G
PZE-103152229 UUBBBBBUBBUBBBBBBBBBUBUBBBBBBBBBUBBUBBUBBBUBBBBUUUBBBUBBUUBUBUBUBBBBBBBBBUBBBBUBBBBBUBBBBBBUUBBBBUUBUBBBBUUBBBBUBBBBBBBBBBBBBUUBBUUBBBBBBBBBBBBBBUBBBBUBBBBUBUUBBBBUUBBBBUBBBBBBBBBBBBBBBUBBBB;A=A B=G
PZE-103153521 AAAAAAAAAAAAAAAAAAAAAAAAAAAAAAAAAAAAAAAAAAAAAAAAAAAAAAAAAAAAAAAUAAAAAAAAAAAAAAAAAAAAUAAAAAAAAAAAAAAAAAAAAAAAAAAAAAAAAAAAAAAAAAAAAAAAAAAAAAAAAAAAAAAAAAAAAAAAAUAAAAAAAAAAAAAAAAAAAAAAAAAAAAAAAA;A=A B=G
PZE-103157525 BBBBBBBBBBBBBBBBBBBBBBBBBBBBBBBBBBBBBBBBBBBBBBBBBBBBBBBBBBBBBBBBBBBBBBBBBBBBBBBBBBBBBBBBBBBBBBBBBBBBBBBBBBBBBBBBBBBBBBBBBBBBBBBBBBBBBBBBBBBBBBBBBBBBBBBBBBBBBUBBBBBBBBBBBBBBBBBBBBBBBBBBBBBBBB;A=A B=G
PZE-103158150 AAAAAAAAAAAAAAAAAAAAAAAAAAAAAAAAAAAAAAAAAAAAAAAAAAAAAAAAAAAAAAAUAAAAAAAAAAAAAAAAAAAAUAAAAAAAAAAAAAAAAAAAAAAAAAAAAAAAAAAAAAAAAAAAAAAAAAAAAAAAAAAAAAAAAAAAAAAAAUAAAAAAAAAAAAAAAAAAAAAAAAAAAAAAAA;A=A B=G
PZE-103159374 AAAAAAAAAAAAAAAAAAAAAAAAAAAAAAAAAAAAAAAAAAAAAAAAAAAAAAAAAAAAAAAAAAAAAAAAAAAAAAAAAAAAAAAAAAAAAAAAAAAAAAAAAAAAAAAAAAAAAAAAAAAAAAAAAAAAAAAAAAAAAAAAAAAAAAAAAAAAAUAAAAAAAAAAAAAAAAAAAAAAAAAAAAAAAA;A=A B=G
PZE-103159840 AAHHHBHABHAHHHBHHBHBAHHBBHBBBHHHAHAHBBAHHBAHHHBAHABBBAHHAABAHAHUBHHHHBHHHABBBHAHHHHHAHHBBBBHAHBHBAAHHABHHHAHHHHAHHHBHHAHBHHHBAABHHHBBBHHHHHBHBHAHHBBBHAHHHAABUABHHBAAHAHBHBBHHBBHBBHHHHBHHHHBB;A=A B=G
PZE-103161226 BBBBBBBBBBBBBBBBBBBBBBBBBBBBBBBBBBBBBBBBBBBBBBBBBBBBBBBBBBBBBBBBBBBBBBBBBBBBBBBBBBBBBBBBBBBBBBBBBBBBBBBBBBBBBBBBBBBBBBBBBBBBBBBBBBBBBBBBBBBBBBBBBBBBBBBBBBBBBUBBBBBBBBBBBBBBBBBBBBBBBBBBBBBBBB;A=A B=G
PZE-103162566 AAHHHBHABHAHHHHHHBABAHHBBHBBBHHHAAAABBAHHHAHHHBAHABBHAHHAABABHHBBHHHHBAHHABBBHAHHHHHAHHBBBBHAHBHBHHBHABHHHAHHHHAHHHBHHHHBHHHBAABHHHBBBHHHHHBHHHAHHHBAHAHHHHHBUABHHBAHHABBHBBAHBBHBBHHHHBHHHHBB;A=A B=G
PZE-103163478 BBBBBBBBBBBBBBBBBBBBBBBBBBBBBBBBBBBBBBBBBBBBBBBBBBBBBBBBBBBBBBBUBBBBBBBBBBBBBBBBBBBBUBBBBBBBBBBBBBBBBBBBBBBBBBBBBBBBBBBBBBBBBBBBBBBBBBBBBBBBBBBBBBBBBBBBBBBBBBBBBBBBBBBBBBBBBBBBBBBBBBBBBBBBBB;A=A B=G
PZE-103165542 BBBBBBBBBBBBBBBBBBBBBBBBBBBBBBBBBBBBBBBBBBBBBBBBBBBBBBBBBBBBBBBBBBBBBBBBBBBBBBBBBBBBBBBBBBBBBBBBBBBBBBBBBBBBBBBBBBBBBBBBBBBBBBBBBBBBBBBBBBBBBBBBBBBBBBBBBBBBBUBBBBBBBBBBBBBBBBBBBBBBBBBBBBBBBB;A=A B=G
PZE-103165697 BBBBBBBBBBBBBBBBBBBBBBBBBBBBBBBBBBBBBBBBBBBBBBBBBBBBBBBBBBBBBBBBBBBBBBBBBBBBBBBBBBBBBBBBBBBBBBBBBBBBBBBBBBBBBBBBBBBBBBBBBBBBBBBBBBBBBBBBBBBBBBBBBBBBBBBBBBBBBUBBBBBBBBBBBBBBBBBBBBBBBBBBBBBBBB;A=A B=G
PZE-103171220 BBBBBBBBBBBBBBBBBBBBBBBBBBBBBBBBBBBBBBBBBBBBBBBBBBBBBBBBBBBBBBBBBBBBBBBBBBBBBBBBBBBBBBBBBBBBBBBBBBBBBBBBBBBBBBBBBBBBBBBBBBBBBBBBBBBBBBBBBBBBBBBBBBBBBBBBBBBBBBBBBBBBBBBBBBBBBBBBBBBBBBBBBBBBBB;A=A B=C
PZE-103174030 AAAAAAAAAAAAAAAAAAAAAAAAAAAAAAAAAAAAAAAAAAAAAAAAAAAAAAAAAAAAAAAAAAAAAAAAAAAAAAAAAAAAUAAAAAAAAAAAAAAAAAAAAAAAAAAAAAAAAAAAAAAAAAAAAAAAAAAAAAAAAAAAAAAAAAAAAAAAAUAAAAAAAAAAAAAAAAAAAAAAAAAAAAAAAA;A=A B=C
PZE-103174809 BBBBBBBBBBBBBBBBBBBBBBBBBBBBBBBBBBBBBBBBBBBBBBBBBBBBBBBBBBBBBBBUBBBBBBBBBBBBBBBBBBBBBBBBBBBBBBBBBBBBBBBBBBBBBBBBBBBBBBBBBBBBBBBBBBBBBBBBBBBBBBBBBBBBBBBBBBBBBBBBBBBBBBBBBBBBBBBBBBBBBBBBBBBBBB;A=A B=G
PZE-103175463 BBBBBBBBBBBBBBBBBBBBBBBBBBBBBBBBBBBBBBBBBBBBBBBBBBBBBBBBBBBBBBBBBBBBBBBBBBBBBBBBBBBBBBBBBBBBBBBBBBBBBBBBBBBBBBBBBBBBBBBBBBBBBBBBBBBBBBBBBBBBBBBBBBBBBBBBBBBBBBBBBBBBBBBBBBBBBBBBBBBBBBBBBBBBBB;A=A B=C
PZE-103176922 BBBBBBBBBBBBBBBBBBBBBBBBBBBBBBBBBBBBBBBBBBBBBBBBBBBBBBBBBBBBBBBBBBBBBBBBBBBBBBBBBBBBBBBBBBBBBBBBBBBBBBBBBBBBBBBBBBBBBBBBBBBBBBBBBBBBBBBBBBBBBBBBBBBBBBBBBBBBBBBBBBBBBBBBBBBBBBBBBBBBBBBBBBBBBB;A=A B=G
PZE-103177974 BBBBBBBBBBBBBBBBBBBBBBBBBBBBBBBBBBBBBBBBBBBBBBBBBBBBBBBBBBBBBBBBBBBBBBBBBBBBBBBBBBBBBBBBBBBBBBBBBBBBBBBBBBBBBBBBBBBBBBBBBBBBBBBBBBBBBBBBBBBBBBBBBBBBBBBBBBBBBBBBBBBBBBBBBBBBBBBBBBBBBBBBBBBBBB;A=A B=G
PZE-103178597 AAAAAAAAAAAAAAAAAAAAAAAAAAAAAAAAAAAAAAAAAAAAAAAAAAAAAAAAAAAAAAAAAAAAAAAAAAAAAAAAAAAAAAAAAAAAAAAAAAAAAAAAAAAAAAAAAAAAAAAAAAAAAAAAAAAAAAAAAAAAAAAAAAAAAAAAAAAAAUAAAAAAAAAAAAAAAAAAAAAAAAAAAAAAAA;A=A B=G
PZE-103179589 BBHAHHHBAHHBHHHHHHAHHHHHAHAHHHHHBHHBAAHHHHHBBAHBABHAHHBHBBHBBHHUHAHHBBBHHBHHHHBHHAHHAHAHAHAAAHAAHHHHBBAAAABAHAHBHHHAHHHHABBHABBHHAAHHHHBHHHAHHBBAHBHHBAHHHHHHUBAHHHHABBHHHAAHBAHAAABHHHAHHHHAA;A=A B=C
PZE-103182399 AAHBHHHABHHAHHHHHHBHHHHAHBBHAHHHHHAABBAHHHHAABHABAHBHBAHAAHHAHHUHHHAAAAHHAAHHBAHHBHHUHBHBHBBBHBBHHHHAABBBBABBBHAAHHHHBHHBAAHBAAHHBHHHHHAHHHBHHAABHHHAABHHHHHHUABHHHHBAAHHHBHHABHBBBAHHBBBHHHBB;A=A B=C
PZE-103182953 BBBBBBBBBBBBBBBBBBBBBBBBBBBBBBBBBBBBBBBBBBBBBBBBBBBBBBBBBBBBBBBBBBBBBBBBBBBBBBBBBBBBUBBBBBBBBBBBBBBBBBBBBBBBBBBBBBBBBBBBBBBBBBBBBBBBBBBBBBBBBBBBBBBBBBBBBBBBBUBBBBBBBBBBBBBBBBBBBBBBBBBBBBBBBB;A=A B=C
PZE-103183662 BBBBBBBBBBBBBBBBBBBBBBBBBBBBBBBBBBBBBBBBBBBBBBBBBBBBBBBBBBBBBBBBBBBBBBBBBBBBBBBBBBBBUBBBBBBBBBBBBBBBBBBBBBBBBBBBBBBBBBBBBBBBBBBBBBBBBBBBBBBBBBBBBBBBBBBBBBBBBUBBBBBBBBBBBBBBBBBBBBBBBBBBBBBBBB;A=A B=G
PZE-103184341 AAAAAAAAAAAAAAAAAAAAAAAAAAAAAAAAAAAAAAAAAAAAAAAAAAAAAAAAAAAAAAAAAAAAAAAAAAAAAAAAAAAAUAAAAAAAAAAAAAAAAAAAAAAAAAAAAAAAAAAAAAAAAAAAAAAAAAAAAAAAAAAAAAAAAAAAAAAAAUAAAAAAAAAAAAAAAAAAAAAAAAAAAAAAAA;A=A B=G
PZE-103185177 AAHBHAHABHHAHHHBBABHHHBABBBAAHHHHHAABBAAHHBHHBHHBAHBHBHHAAHHHHHAHHHAAAAHHAAHHBHHBBHHUBBABHBBBHBBHBHHAABHBHABHBBAHAHHHBHHBAAABHAHHBHHHHBHBBHBHHAABHHHAAHHHHHBABABBBHHBAAHHHBHHABHBBBAHHBBBHHHBB;A=A B=G
PZE-104000116 AAAAAAAAAAAAAAAAAAAAAAAAAAAAAAAAAAAAAAAAAAAAAAAAAAAAAAAAAAAAAAAAAAAAAAAAAAAAAAAAAAAAAAAAAAAAAAAAAAAAAAAAAAAAAAAAAAAAAAAAAAAAAAAAAAAAAAAAAAAAAAAAAAAAAAAAAAAAAUAAAAAAAAAAAAAAAAAAAAAAAAAAAAAAAA;A=A B=C
PZE-104003542 UUBBUBBBBBBBBBBBUUBBBBUBUUBUUBBBBBBBBBUBBBBBUUUBBUBBBBUBBBBBUUBUBUBBUBUBBUBBUBBUBUBBUBBBUBUBBUBBBBUUBBBBBBBBBBBBUBBBBBBUBBBBUBBBBBBBBBBBBBAAUBBBUBBBBUBBBUBUBUBBBBBBBBBBBBBUBBBBUBUBBBBUBBBUBB;A=A B=G
PZE-104004194 AABBAHHBHBHHBHAHAAHHHHAHAAHAAHHBBBHHBBAHHHHHAAABHAAHBHABHHHHAHBHBAHHAHAHHABBAHHAHABBHHBBAHAHHABHHHAAHHBBHHHBHAHHAHHBHBHAHBBBABBHHHHAAAHHHHAAAHHHABHHHAHHHHHABUBHHHBHBHHHBBHAHBHBAHAHHHHABHHABB;A=A B=C
PZE-104005416 BBBBBBBBBBBBBBBBBBBBBBBBBBBBBBBBBBBBBBBBBBBBBBBBBBBBBBBBBBBBBBBBBBBBBBBBBBBBBBBBBBBBBBBBBBBBBBBBBBBBBBBBBBBBBBBBBBBBBBBBBBBBBBBBBBBBBBBBBBBBBBBBBBBBBBBBBBBBBUBBBBBBBBBBBBBBBBBBBBBBBBBBBBBBBB;A=A B=G
PZE-104006975 BBAABHHHHAHHAHBHBBHHHHBHBBBHBHHAAAHAAABHHBHHBBBAHBBHAABAHHHHBAAUAHHHHABHHBAABHHBHBAAAHAABHBHHBAHHHBHBAAAAHHABBHHBHBAHAHBHHAABAABHHHBBBHHHHBHBHHHBHHHAHHBHHHBAUAHHHAHAHHHAAHAAAHABBHHHHHHAAHBAA;A=A B=G
PZE-104008503 BBBBBBBBBBBBBBBBBBBBBBBBBBBBBBBBBBBBBBBBBBBBBBBBBBBBBBBBBBBBBBBBBBBBBBBBBBBBBBBBBBBBBBBBBBBBBBBBBBBBBBBBBBBBBBBBBBBBBBBBBBBBBBBBBBBBBBBBBBBBBBBBBBBBBBBBBBBBBUBBBBBBBBBBBBBBBBBBBBBBBBBBBBBBBB;A=A B=G
PZE-104009398 BBBBBBBBBBBBBBBBBBBBBBBBBBBBBBBBBBBBBBBBBBBBBBBBBBBBBBBBBBBBBBBBBBBBBBBBBBBBBBBBBBBBBBBBBBBBBBBBBBBBBBBBBBBBBBBBBBBBBBBBBBBBBBBBBBBBBBBBBBBBBBBBBBBBBBBBBBBBBUBBBBBBBBBBBBBBBBBBBBBBBBBBBBBBBB;A=A B=C
PZE-104010195 UUUUUUUUUUUUUUUUUUUUUUUUUUUUUUUUUUUUUUUUUUUUUUUUUUUUUUUUUUUUUUUUUUUUUUUUUUUUUUUUUUUUUUUUUUUUUUUUUUUUUUUUUUUUUUUUUUUUUUUUUUUUUUUUUUUUUUUUUUUUUUUUUUUUUUUUUUUUUUUUUUUUUUUUUUUUUUUUUUUUUUUUUUUUUU;A=A B=G
PZE-104011716 AABHAHHAHBBHBHABHBHHHHBBAAHHAHHBBBHBHHBAAAHAAHABAAAHBHHBHHAHHHBABHAHHBAHHHBBAHHAHAHBUHBHAHHHHAHAHBHHAHBHBHBBHHHHAHABHBHHHHBHAHBHHHHAHAHBBHAHAHBHBHHABAHAAHHAHUBHHHBHHHAHBBHBBHHBHAHHHHHHHBAABB;A=A B=G
PZE-104012693 AAAAAAAAAAAAAUAAAAAUAAAAUAAUUAAAAAAAAAAAAAAAAAAAAAAUAAAAAAAAAAAUAAAAAAAUAUAAAAAAAAAAUAAAAAAAAAAAAAAAHAAAAAUAUAAUUAAUAAAAAUAAAAAUAAAAAAAAAAAAAAAAAUAAAUAAAAAAUUAAAAAAAAAAAAAAAAAAAAAAAAAAAAUAAA;A=A B=C
PZE-104013159 BBAHBHHBHAAHAHHAHAHHHHAABBHHBHHAAAHAHHHBBBHBBHBABBBHAHHAHHBHHHAUAHBHHAHHHHAABHHBHBHAAHAHBHHHHBHBHAHHBHAHAHAABHHHBHBAHAHHHHAHBHAHHHHBBBHAAHBHBAAHAHHBABHBBHHBHBAHHHAHHHBHAAHAABHAHBHHHHHHHABBAA;A=A B=G
PZE-104014229 BBBBBBBBBBBBBBBBBBBBBBBBBBBBBBBBBBBBBBBBBBBBBBBBBBBBBBBBBBBBBBBUBBBBBBBBBBBBBBBBBBBBBBBBBBBBBBBBBBBBBBBBBBBBBBBBBBBBBBBBBBBBBBBBBBBBBBBBBBBBBBBBBBBBBBBBBBBBBUBBBBBBBBBBBBBBBBBBBBBBBBBBBBBBBB;A=A B=G
PZE-104014994 AAAAAAAAAAAAAAAAAAAAAAAAAAAAAAAAAAAAAAAAAAAAAAAAAAAAAAAAAAAAAAAAAAAAAAAAAAAAAAAAAAAAAAAAAAAAAAAAAAAAAAAAAAAAAAAAAAAAAAAAAAAAAAAAAAAAAAAAAAAAAAAAAAAAAAAAAAAAAUAAAAAAAAAAAAAAAAAAAAAAAAAAAAAAAA;A=A B=G
PZE-104015086 AAAAAAAAAAAAAAAAAAAAAAAAAAAAAAAAAAAAAAAAAAAAAAAAAAAAAAAAAAAAAAAAAAAAAAAAAAAAAAAAAAAAUAAAAAAAAAAAAAAAAAAAAAAAAAAAAAAAAAAAAAAAAAAAAAAAAAAAAAAAAAAAAAAAAAAAAAAAAUAAAAAAAAAAAAAAAAAAAAAAAAAAAAAAAA;A=A B=C
PZE-104017065 BBHHHHHBAAHHHHHAHAAHAHAHBBHHBHHAAAHAHHBBBBBBBHHHBBHHABHAHHBHHHHUAHBHHAHHHHAAHHHBBBHAUAAABHAHHBHBBHAUHHAHAHUABHHHBHBAHAHHHUAABHHHHHHBHBHAHHBHHAHHAHHBAAHBHHHBHUAHHHAHUHBUAAHAAHHAHBABHBHHBABBAA;A=A B=G
PZE-104018179 AAHHAHHABBHHHHHBHHHHHHBHHAHHAHHBBBHHHHAAAAAAAHHHAAHBBAHHHHAHHHHUBHAHHBHHHHBBHHHAAAHBBBBBAHBHHAHAABBHHHBHBHHBHHHHHHABHBHHHHBBABHHHHHAHAHBHHAHHBBHBHHABBHAHHHAHUBBHHBHHHAHBBHBBHHBHAHAHAHHHBAABB;A=A B=G
PZE-104018347 AAAAAAAAAAAAAAAAAAAAAAAAAAAAAAAAAAAAAAAAAAAAAAAAAAAAAAAAAAAAAAAUAAAAAAAAAAAAAAAAAAAAAAAAAAAAAAAAAAAAAAAAAAAAAAAAAAAAAAAAAAAAAAAAAAAAAAAAAAAAAAAAAAAAAAAAAAAAAUAAAAAAAAAAAAAAAAAAAAAAAAAAAAAAAA;A=A B=G
PZE-104018939 AAHHAHHABBHAHHHBHBBHHHBHHAHHAHHBBBHHHHAAAAAAAHHHAAHBBAHBHHAHHHHUHHAHHBAAHHBBHHHAAHHBBBBBAHBHHHHAABBHHHBHBHBBAHHBAHABHBHHHHBHABHHHHHAHAHBHHHBHBBHBHHABBHAHHBAHUBBHHBHHHAHBBHBBHHBHABAHAHHHBAABB;A=A B=G
PZE-104021149 AAHHAHHABHHAHHHBHBBHHHHHBHHHAHHBBBHHHHAAAAAAAAHAAAHBBAHBHHAHHHHBHHAHHBAABHBBHBHAAHHBBBBBAHBBBHHAHHBHHHBHBBBBAHHBAHABHBHHHHBHAHHHHBHAHAHBHHHBHBHHHAHABBHAHHBAHUHBHHBHHHAHHBHBBHHBHABAHAHHHBAABB;A=A B=G
PZE-104021357 BBBBBBBBBBBBBBBBBBBBBBBBBBBBBBBBBBBBBBBBBBBBBBBBBBBBBBBBBBBBBBBBBBBBBBBBBBBBBBBBBBBBUBBBBBBBBBBBBBBBBBBBBBBBBBBBBBBBBBBBBBBBBBBBBBBBBBBBBBBBBBBBBBBBBBBBBBBBBUBBBBBBBBBBBBBBBBBBBBBBBBBBBBBBBB;A=A B=T
PZE-104021862 BBBHBHHBAHHBHHHAHAAHHHHHHHHHBHHABAHHHHBBBBHBBHABBBHAHBHAHHBHHHHHHHBHHABBHHAAHAHBBHHAAAAABHAAAHHBHHAHHHAHHAAABHAABHBAHAHHHHAABHHHHAHBABHAHHHAHHHHHBHBAAHBHHABHUHAHHAHHHBHHAHAAHHAHBABHHHHHABBAA;A=A B=C
PZE-104023477 BBBBBBBBBBBBBBBBBBBBBBBBBBBBBBBBBBBBBBBBBBBBBBBBBBBBBBBBBBBBBBBUBBBBBBBBBBBBBBBBBBBBUBBBBBBBBBBBBBBBBBBBBBBBBBBBBBBBBBBBBBBBBBBBBBBBBBBBBBBBBBBBBBBBBBBBBBBBBUBBBBBBBBBBBBBBBBBBBBBBBBBBBBBBBB;A=A B=G
PZE-104023739 BBBBBBBBBBBBBBBBBBBBBBBBBBBBBBBBBBBBBBBBBBBBBBBBBBBBBBBBBBBBBBBBBBBBBBBBBBBBBBBBBBBBBBBBBBBBBBBBBBBBBBBBBBBBBBBBBBBBBBBBBBBBBBBBBBBBBBBBBBBBBBBBBBBBBBBBBBBBBUBBBBBBBBBBBBBBBBBBBBBBBBBBBBBBBB;A=A B=G
PZE-104024128 AAAAAAAAAAAAAAAAAAAAAAAAAAAAAAAAAAAAAAAAAAAAAAAAAAAAAAAAAAAAAAAAAAAAAAAAAAAAAAAAAAAAAAAAAAAAAAAAAAAAAAAAAAAAAAAAAAAAAAAAAAAAAAAAAAAAAAAAAAAAAAAAAAAAAAAAAAAAAUAAAAAAAAAAAAAAAAAAAAAAAAAAAAAAAA;A=A B=G
PZE-104024989 BBBBBBBBBBBBBBBBBBBBBBBBBBBBBBBBBBBBBBBBBBBBBBBBBBBBBBBBBBBBBBBBBBBBBBBBBBBBBBBBBBBBBBBBBBBBBBBBBBBBBBBBBBBBBBBBBBBBBBBBBBBBBBBBBBBBBBBBBBBBBBBBBBBBBBBBBBBBBUBBBBBBBBBBBBBBBBBBBBBBBBBBBBBBBB;A=A B=G
PZE-104026803 BBBBBBBBBBBBBBBBBBBBBBBBBBBBBBBBBBBBBBBBBBBBBBBBBBBBBBBBBBBBBBBBBBBBBBBBBBBBBBBBBBBBBBBBBBBBBBBBBBBBBBBBBBBBBBBBBBBBBBBBBBBBBBBBBBBBBBBBBBBBBBBBBBBBBBBBBBBBBUBBBBBBBBBBBBBBBBBBBBBBBBBBBBBBBB;A=A B=G
PZE-104027935 BBBHHHHBAHHBHHHAHAAHHHHHBHHHBHHABAHHHHBBBBHBHHAHHBBAHBHAHHBHHAHAHHBHHABBHHAAHAHBBHAAAAAABHHAAHHBAAAHHHAHHAAAHHHABHBAHHHHAHHABHHBHAABHBHAHHHAHHHHHBHBAHHBHHAAHBHAAHAHHHBHHAHAHHHAHBABHHHHHABBAA;A=A B=G
PZE-104028514 AAAHAHHABHHAHHHBHBBHHHHHHHHHAHHBABHHHHAAAAHAHHBHHAABHAHBHHAHHBHBHHAHHBAAHHBBHBHAAHBBBBBBAHHBBHHABBBHHHBHHBBBAHHBAHABHBHHBHHBAHHABBBAHAHBHHHBHHHHHAHABBHAHHBBHUHBBHBHHHAHHBHBBHHBHABAHHHHHBAABB;A=A B=G
PZE-104028783 AAAAAAAUAAAAAAAAAAAAAAAAUAAAAAAAAAAAAAAAAAAAAAAAAAAAAAAAAAAAAAAUAAAAAAAUAAAAAAAAAAAAUAAAAAAAAAAAAAAAUUAAAAAAUUAAAAAAAAAAAAAAAAAAAAAAAUAAAAAAAAAUAAAAAAAAAUAAAUAAAAUUAAAAAUAAAAAAAAAAAUAAUAUAAA;A=A B=C
PZE-104031214 BBBBBBBBBBBBBBBBBBBBBBBBBBBBBBBBBBBBBBBBBBBBBBBBBBBBBBBBBBBBBBBBBBBBBBBBBBBBBBBBBBBBBBBBBBBBBBBBBBBBBBBBBBBBBBBBBBBBBBBBBBBBBBBBBBBBBBBBBBBBBBBBBBBBBBBBBBBBBBBBBBBBBBBBBBBBBBBBBBBBBBBBBBBBBB;A=A B=G
PZE-104032228 AAAHAHHABHHAHHHBHBBHHHHHHHHHAHHBABHAHHAAAAHAHHBHHAHBHABBHHHHHBHBHHAHHBAAHHBBHHAAAHBBBBBBAHHBBHHABBBHHHBHHBBHAHHBAHABHBBBBHHBAHHABBBHBHHBHHHBHHHHHAHABBHAHHBBHUBBBHBHHHAHHBHBBHHHHABAHHHHHBAABB;A=A B=G
PZE-104035257 BBBBBBBBBBBBBBBBBBBBBBBBBBBBBBBBBBBBBBBBBBBBBBBBBBBBBBBBBBBBBBBUBBBBBBBBBBBBBBBBBBBBBBBBBBBBBBBBBBBBBBBBBBBBBBBBBBBBBBBBBBBBBBBBBBBBBBBBBBBBBBBBBBBBBBBBBBBBBABBBBBBBBBBBBBBBBBBBBBBBBBBBBBBBB;A=A B=C
PZE-104036188 BBBBBBBBBBBBBBBBBBBBBBBBBBBBBBBBBBBBBBBBBBBBBBBBBBBBBBBBBBBBBBBBBBBBBBBBBBBBBBBBBBBBUBBBBBBBBBBBBBBBBBBBBBBBBBBBBBBBBBBBBBBBBBBBBBBBBBBBBBBBBBBBBBBBBBBBBBBBBUBBBBBBBBBBBBBBBBBBBBBBBBBBBBBBBB;A=A B=C
PZE-104036693 AAAAAAAAAAAAAAAAAAAAAAAAAAAAAAAAAAAAAAAAAAAAAAAAAAAAAAAAAAAAAAAUAAAAAAAAAAAAAAAAAAAAUAAAAAAAAAAAAAAAAAAAAAAAAAAAAAAAAAAAAAAAAAAAAAAAAAAAAAAAAAAAAAAAAAAAAAAAAUAAAAAAAAAAAAAAAAAAAAAAAAAAAAAAAA;A=A B=G
PZE-104037159 AAAAAAAAAAAAAAAAAAAAAAAAAAAAAAAAAAAAAAAAAAAAAAAAAAAAAAAAAAAAAAAAAAAAAAAAAAAAAAAAAAAAUAAAAAAAAAAAAAAAAAAAAAAAAAAAAAAAAAAAAAAAAAAAAAAAAAAAAAAAAAAAAAAAAAAAAAAAAUAAAAAAAAAAAAAAAAAAAAAAAAAAAAAAAA;A=A B=G
PZE-104037429 BBBBBBBBBBBBBBBBBBBBBBBBBBBBBBBBBBBBBBBBBBBBBBBBBBBBBBBBBBBBBBBBBBBBBBBBBBBBBBBBBBBBBBBBBBBBBBBBBBBBBBBBBBBBBBBBBBBBBBBBBBBBBBBBBBBBBBBBBBBBBBBBBBBBBBBBBBBBBABBBBBBBBBBBBBBBBBBBBBBBBBBBBBBBB;A=A B=G
PZE-104039586 BBBBBBBBBBBBBBBBBBBBBBBBBBBBBBBBBBBBBBBBBBBBBBBBBBBBBBBBBBBBBBBUBBBBBBBBBBBBBBBBBBBBBBBBBBBBBBBBBBBBBBBBBBBBBBBBBBBBBBBBBBBBBBBBBBBBBBBBBBBBBBBBBBBBBBBBBBBBBUBBBBBBBBBBBBBBBBBBBBBBBBBBBBBBBB;A=A B=C
PZE-104040089 BBBBBBBBBBBBBBBBBBBBBBBBBBBBBBBBBBBBBBBBBBBBBBBBBBBBBBBBBBBBBBBUBBBBBBBBBBBBBBBBBBBBBBBBBBBBBBBBBBBBBBBBBBBBBBBBBBBBBBBBBBBBBBBBBBBBBBBBBBBBBBBBBBBBBBBBBBBBBBBBBBBBBBBBBBBBBBBBBBBBBBBBBBBBBB;A=A B=C
PZE-104042045 AUAAAAAAUUUUAAAAAAUUUAAAUAAAAAAAAUAUAAAUAAAAAAAUAAUUAAAUAUAAUAAUAAAUAAAAAAAAAAAUAAUAAAUAAUUUUAAAAUUUUUAAAAUAUAAUUUUUAAUUUAUUUAAUUUAUAAUAUUAAUAAUUUUAUAAAAAAAUUUAAAAUUAAAUUAUUUAAAAAAAUAUUAAUAA;A=A B=T
PZE-104042836 AAAAAAAAAAAAAAAAAAAAAAAAAAAAAAAAAAAAAAAAAAAAAAAAAAAAAAAAAAAAAAAUAAAAAAAAAAAAAAAAAAAAAAAAAAAAAAAAAAAAAAAAAAAAAAAAAAAAAAAAAAAAAAAAAAAAAAAAAAAAAAAAAAAAAAAAAAAAAUAAAAAAAAAAAAAAAAAAAAAAAAAAAAAAAA;A=A B=G
PZE-104044235 AAAAAAAAAAAAAAAAAAAAAAAAAAAAAAAAAAAAAAAAAAAAAAAAAAAAAAAAAAAAAAAAAAAAAAAAAAAAAAAAAAAAAAAAAAAAAAAAAAAAAAAAAAAAAAAAAAAAAAAAAAAAAAAAAAAAAAAAAAAAAAAAAAAAAAAAAAAAAAAAAAAAAAAAAAAAAAAAAAAAAAAAAAAAAA;A=A B=G
PZE-104048161 BBBBBBBBBBBBBBBBBBBBBBBBBBBBBBBBBBBBBBBBBBBBBBBBBBBBBBBBBBBBBBBUBBBBBBBBBBBBBBBBBBBBBBBBBBBBBBBBBBBBBBBBBBBBBBBBBBBBBBBBBBBBBBBBBBBBBBBBBBBBBBBBBBBBBBBBBBBBBUBBBBBBBBBBBBBBBBBBBBBBBBBBBBBBBB;A=A B=G
PZE-104049616 BBBBBBBBBBBBBBBBBUBBBBBBBBBBBBBBBBBBBBBBBBBBBBBBBBBBBBUUBBBBBBBUBBBBBBBBBBUUBBBBBBUBUBUBBBBUUBBBUUBBBBBBBBUBBBBUBBBUBBBUBBBBBBBBUBUBBBBBBBBBBBBBBBBBBUBBBBBBBUUUUBBBBBBBBUBBBBBBUBBBBBBBBBBBBU;A=A B=G
PZE-104049978 BBBHBHHBAHHBHHHAHAHHHHHHBHHHBHHABAHBHHBBBBHBHHHHHBHAHBAAHHHHHAHUHHBBHHBBHHAAHHBBBHAAUAAHBHHAAHHBAAAHHHAHHAAHBHHAHHBAHAAAAHHABHHBAAAHHHHAHHHAHHHHHBHBAAHBHHAABUAAAHAHHHBHHAHAAHHHABABHHHHHAHBAA;A=A B=G
PZE-104050723 AAAHAHHABHHAHHHBHBHHHHHHHHHHAHHBABHAHHAAAAHAHHHHHAHBHABBHHHHHBHBHHAAHHAAHHBBHHAAAHBBBBBHAHHBBHHABBBHHHBHHBBHAHHBHHABHBBBBHHBAHHABBBHBHHBHHHBHHHHHAHABBHAHHBBAABBBHBHHHAHHBHBBHHHBABAHHHHHBHABB;A=A B=G
PZE-104052618 AAAAAAAAAAAAAAAAAAAAAAAAAAAAAAAAAAAAAAAAAAAAAAAAAAAAAAAAAAAAAAAAAAAAAAAAAAAAAAAAAAAAAAAAAAAAAAAAAAAAAAAAAAAAAAAAAAAAAAAAAAAAAAAAAAAAAAAAAAAAAAAAAAAAAAAAAAAAAUAAAAAAAAAAAAAAAAAAAAAAAAAAAAAAAA;A=A B=C
PZE-104054769 BBBBBBBBBBBBBBBBBBBBBBBBBBBBBBBBBBBBBBBBBBBBBBBBBBBBBBBBBBBBBBBBBBBBBBBBBBBBBBBBBBBBBBBBBBBBBBBBBBBBBBBBBBBBBBBBBBBBBBBBBBBBBBBBBBBBBBBBBBBBBBBBBBBBBBBBBBBBBUBBBBBBBBBBBBBBBBBBBBBBBBBBBBBBBB;A=C B=G
PZE-104055857 AAAAAAAAAAAAAAAAAAAAAAAAAAAAAAAAAAAAAAAAAAAAAAAAAAAAAAAAAAAAAAAUAAAAAAAAAAAAAAAAAAAAUAAAAAAAAAAAAAAAAAAAAAAAAAAAAAAAAAAAAAAAAAAAAAAAAAAAAAAAAAAAAAAAAAAAAAAAAUAAAAAAAAAAAAAAAAAAAAAAAAAAAAAAAA;A=A B=C
PZE-104056820 UUABABHUBBBUBBBBBBBHBBBBUBBBUBBBUBBUBBAUAABUBBBBBABBBABBBBBBBBBUBBAABBAUBBBBBBAUABBBBBBBABBBBBBUBBBBUBBBBBBBHBBBBBUBBBBBBBBBUBBUBBBBBBBBBBBBUBBBBUBBBBBABBBBUUBBBBBBBBABBBBBBBBBBUBABBHBBBBABB;A=A B=G
PZE-104057462 UUUUUUUUUUUUUUUUUUUUUUUUUUUUUUUUUUUUUUUUUUUUUUUUUUUUUUUUUUUUUUUUUUUUUUUUUUUUUUUUUUUUUUUUUUUUUUUUUUUUUUUUUUUUUUUUUUUUUUUUUUUUUUUUUUUUUUUUUUUUUUUUUUUUUUUUUUUUUUUUUUUUUUUUUUUUUUUUUUUUUUUUUUUUUU;A=A B=G
PZE-104058720 AAAAAAAAAAAAAAAAAAAAAAAAAAAAAAAAAAAAAAAAAAAAAAAAAAAAAAAAAAAAAAAAAAAAAAAAAAAAAAAAAAAAAAAAAAAAAAAAAAAAAAAAAAAAAAAAAAAAAAAAAAAAAAAAAAAAAAAAAAAAAAAAAAAAAAAAAAAAAAAAAAAAAAAAAAAAAAAAAAAAAAAAAAAAAA;A=A B=C
PZE-104059275 BBBBBBBBBBBBBBBBBBBBBBBBBBBBBBBBBBBBBBBBBBBBBBBBBBBBBBBBBBBBBBBBBBBBBBBBBBBBBBBBBBBBBBBBBBBBBBBBBBBBBBBBBBBBBBBBBBBBBBBBBBBBBBBBBBBBBBBBBBBBBBBBBBBBBBBBBBBBBBBBBBBBBBBBBBBBBBBBBBBBBBBBBBBBBB;A=A B=C
PZE-104059776 AAAAAAAAAAAAAAAAAAAAAAAAAAAAAAAAAAAAAAAAAAAAAAAAAAAAAAAAAAAAAAAAAAAAAAAAAAAAAAAAAAAAUAAAAAAAAAAAAAAAAAAAAAAAAAAAAAAAAAAAAAAAAAAAAAAAAAAAAAAAAAAAAAAAAAAAAAAAAAAAAAAAAAAAAAAAAAAAAAAAAAAAAAAAAA;A=A B=C
PZE-104060336 BBBBBBBBBBBBBBBBBBBBBBBBBBBBBBBBBBBBBBBBBBBBBBBBBBBBBBBBBBBBBBBBBBBBBBBBBBBBBBBBBBBBUBBBBBBBBBBBBBBBBBBBBBBBBBBBBBBBBBBBBBBBBBBBBBBBBBBBBBBBBBBBBBBBBBBBBBBBBUBBBBBBBBBBBBBBBBBBBBBBBBBBBBBBBB;A=A B=G
PZE-104063220 AAAAAUAAAAAAAAAAAAAAAAAAUAAAAAAAAAAAAAAAAAUAAAAAAAAAAAAUAAAAAAAUAAAAAAAAAAAAAAAUAAAAUAAAAAAAAAAAAAUAAUAAAAAUUAAUUAAAUAAUUAAAAAAUAUAAAAAAUAUAAAAAUAAAUUAAAAAAAUAUAAUUUAAAUAUAUUAAAUAUAUAAAAAAAA;A=A B=G
PZE-104064375 BBBBBBBBUBBBBBBBBBBBBBBBBBBBBBBUBUBBBBBBBBBBBBBBBBBUBBUUBBBBBUBUBBBBBBBBBBUUBBBBBBUUUUUBBBBUUBBBUUBBBBUBBUUBBBBUBBBUBBUUBBBBBBBBUUBBBBBUBBBUBBBUBBBBBUBBBUBBBUUBBBUBBBBBBUBUUBBBUBUBBBBBBUBBUU;A=A B=G
PZE-104064611 BBBBBBBBBBBBBBBBBBBBBBBBBBBBBBBBBBBBBBBBBBBBBBBBBBBBBBBBBBBBBBBBBBBBBBBBBBBBBBBBBBBBBBBBBBBBBBBBBBBBBBBBBBBBBBBBBBBBBBBBBBBBBBBBBBBBBBBBBBBBBBBBBBBBBBBBBBBBBBBBBBBBBBBBBBBBBBBBBBBBBBBBBBBBBB;A=A B=G
PZE-104066589 BBBABAABAAABAAAAAAAAAAAAAAAAAAAABAABAABBABAAAAAAABAAABAAAAAAAAAAAABBAABBAAAAAABBBAAAAAAABAAAAAABAAAAAAAABAAAAAAAAAAAAAAAAAAABAABAAAAAAAAAAAAAAAAABAAAAABAAAABUAAAAAAAABAAAAAAAAAABABAAAAAAABAA;A=A B=G
PZE-104067836 BBBBBBBBBBBBBBBBBBBBBBBBBBBBBBBBBBBBBBBBBBBBBBBBBBBBBBBBBBBBBBBBBBBBBBBBBBBBBBBBBBBBUBBBBBBBBBBBBBBBBBBBBBBBBBBBBBBBBBBBBBBBBBBBBBBBBBBBBBBBBBBBBBBBBBBBBBBBBBBBBBBBBBBBBBBBBBBBBBBBBBBBBBBBBB;A=A B=G
PZE-104069306 UUUUUUUUUUUUUUUUUUUUUUUUUUUUUUUUUUUUUUUUUUUUUUUUUUUUUUUUUUUUUUUUUUUUUUUUUUUUUUUUUUUUUUUUHUUUUUUUUUUUUUUUUUUUUUUUUUUUUUUUUUUUUUUUUUUUUUUUUUUUUUUUUUUUUUUUUUUUUUUUUUUUUUUUUUUUUUUUUUUUUUUUUUUUUU;A=A B=G
PZE-104072386 UUUUUUUUUUUUUUUUUUUUUUUUUUUUUUUUUUUUUUUUUUUUUUUUUUUUUUUUUUUUUUUUUUUUUUUUUUUUUUUUUUUUUUUUUUUUUUUUUUUUUUUUUUUUUUUUUUUUUUUUUUUUUUUUUUUUUUUUUUUUUUUUUUUUUUUUUUUUUUUUUUUUUUUUUUUUUUUUUUUUUUUUUUUUUU;A=A B=C
PZE-104075114 AAAAAAAAAAAAAAAAAAAAAAAAAAAAAAAAAAAAAAAAAAAAAAAAAAAAAAAAAAAAAAAUAAAAAAAAAAAAAAAAAAAAAAAAAAAAAAAAAAAAAAAAAAAAAAAAAAAAAAAAAAAAAAAAAAAAAAAAAAAAAAAAAAAAAAAAAAAAAUAAAAAAAAAAAAAAAAAAAAAAAAAAAAAAAA;A=A B=G
PZE-104077682 AAAHAHHAHHHAHHHBHBHHHHHABHHHHHHBABHABBAAHAHHAHHAHABHHABBHHBHHBHHHHHAHHAAHHBBHHAAAAHBBHBHAHHBBBHABHBHHHBHABBHHHBBHHHBBBBBBHHBAHAABBBBBBHBHHBBBHHBHAHHABHAHBBBAUHHBHBHHBAHHBHBBBHBBABAHBBHHBHABB;A=A B=C
PZE-104078977 AAAAAAAAAAAAAAAAAAAAAAAAAAAAAAAAAAAAAAAAAAAAAAAAAAAAAAAAAAAAAAAUAAAAAAAAAAAAAAAAAAAAAAAAAAAAAAAAAAAAAAAAAAAAAAAAAAAAAAAAAAAAAAAAAAAAAAAAAAAAAAAAAAAAAAAAAAAAAUAAAAAAAAAAAAAAAAAAAAAAAAAAAAAAAA;A=A B=G
PZE-104080267 AAAAAAAAAAAAAAAAAAAAAAAAAAAAAAAAAAAAAAAAAAAAAAAAAAAAAAAAAAAAAAAAAAAAAAAAAAAAAAAAAAAAAAAAAAAAAAAAAAAAAAAAAAAAAAAAAAAAAAAAAAAAAAAAAAAAAAAAAAAAAAAAAAAAAAAAAAAAAUAAAAAAAAAAAAAAAAAAAAAAAAAAAAAAAA;A=A B=G
PZE-104080388 BBBHBAHBHHHBHHHAHAHHHHABAHHHHHHABAHBAABBHBHHBHHBHBAHHBAHHHAHHAHUHHHBHHBBBHAAHHBBBBHAUHAHBHHAHAHBAHAHHHAHBAAHBHAAHHHAAAAAAHHABHBBAHBAAAHAHHAAAHHAABHHBAHBHAAABUHHAHAHHABHHAHAAAHAABABHAAHHAHBAA;A=A B=G
PZE-104080745 AAAAAAAAAAAAAAAAAAAAAAAAAAAAAAAAAAAAAAAAAAAAAAAAAAAAAAAAAAAAAAAUAAAAAAAAAAAAAAAAAAAAUAAAAAAAAAAAAAAAAAAAAAAAAAAAAAAAAAAAAAAAAAAAAAAAAAAAAAAAAAAAAAAAAAAAAAAAAAAAAAAAAAAAAAAAAAAAAAAAAAAAAAAAAA;A=A B=G
PZE-104082879 BBBHBAHBHHAHHHHAHAHHHHABAHHAHHHABAHBAABBHBHBBHHBHBAHHBAHHHAHAAHAHAHBHHBBBHAAHHBBBBHAAHAHBHAAHAABAHAHHHAHBAAHBHAAHHHAAAAAAHHHBHBBAHBAAAHAHHAAABAAABHBHHHBHAAABUHAAHAHHABHHAHAAAHAABABHAAHHAHBAA;A=A B=G
PZE-104083652 BBBBBBBBBBBBBBBBBBBBBBBBBBBBBBBBBBBBBBBBBBBBBBBBBBBBBBBBBBBBBBBBBBBBBBBBBBBBBBBBBBBBBBBBBBBBBBBBBBBBBBBBBBBBBBBBBBBBBBBBBBBBBBBBBBBBBBBBBBBBBBBBBBBBBBBBBBBBBUBBBBBBBBBBBBBBBBBBBBBBBBBBBBBBBB;A=A B=G
PZE-104084902 BBBBBBBBBBBBBBBBBBBBBBBBBBBBBBBBBBBBBBBBBBBBBBBBBBBBBBBBBBBBBBBBBBBBBBBBBBBBBBBBBBBBUBBBBBBBBBBBBBBBBBBBBBBBBBBBBBBBBBBBBBBBBBBBBBBBBBBBBBBBBBBBBBBBBBBBBBBBBUBBBBBBBBBBBBBBBBBBBBBBBBBBBBBBBB;A=A B=C
PZE-104086310 BBBBBBBBBBBBBBBBBBBBBBBBBBBBBBBBBBBBBBBBBBBBBBBBBBBBBBBBBBBBBBBBBBBBBBBBBBBBBBBBBBBBBBBBBBBBBBBBBBBBBBBBBBBBBBBBBBBBBBBBBBBBBBBBBBBBBBBBBBBBBBBBBBBBBBBBBBBBBUBBBBBBBBBBBBBBBBBBBBBBBBBBBBBBBB;A=A B=G
PZE-104087711 UUUUUUBUUUUUUUUUUBUUUUBUUUUUUUBBUBUUUUUUUUUUUUBUBUBUUUBUUUBUUBBUUUUUUBUBUUUUUBUUUUBUUUUUBUUUBBUUUUUUUUUBUUBUUBBUUUUBUBUUBUUUUUUUBUUBUUBBUUBBBUUBUUUUUUUUUBUBUUUBUUBBUBUUUUBBBUBBUUUBUUBBUUUUBU;A=A B=G
PZE-104089383 BBBBBBBBBBBBBBBBBBBBBBBBBBBBBBBBBBBBBBBBBBBBBBBBBBBBBBBBBBBBBBBBBBBBBBBBBBBBBBBBBBBBBBBBBBBBBBBBBBBBBBBBBBBBBBBBBBBBBBBBBBBBBBBBBBBBBBBBBBBBBBBBBBBBBBBBBBBBBUBBBBBBBBBBBBBBBBBBBBBBBBBBBBBBBB;A=A B=G
PZE-104089746 BBBHBAHBHBABHHHAHAHHBHABAHHAHHHABAHBAAHBHBHBHHHBHBAHHBAHHHAHAABUHAHBBHBBBHAAHBBBBBHAUHHHHHAAHAHBAHAHHHAHHAAHBHHAHHHAAAAAABHHBHBBAHBAAABHHHAAABAHAHHBBAHBHAAAHUBAAHAHHABHBAHAAAHAHBABAAAHHAHBAA;A=A B=C
PZE-104090782 AAAAAAAAAAAAAAAAAAAAAAAAAAAAAAAAAAAAAAAAAAAAAAAAAAAAAAAAAAAAAAAAAAAAAAAAAAAAAAAAAAAAUAAAAAAAAAAAAAAAAAAAAAAAAAAAAAAAAAAAAAAAAAAAAAAAAAAAAAAAAAAAAAAAAAAAAAAAAUAAAAAAAAAAAAAAAAAAAAAAAAAAAAAAAA;A=A B=G
PZE-104093384 AAAAAAAAAAAAAAAAAAAAAAAAAAAAAAAAAAAAAAAAAAAAAAAAAAAAAAAAAAAAAAAAAAAAAAAAAAAAAAAAAAAAAAAAAAAAAAAAAAAAAAAAAAAAAAAAAAAAAAAAAAAAAAAAAAAAAAAAAAAAAAAAAAAAAAAAAAAAAUAAAAAAAAAAAAAAAAAAAAAAAAAAAAAAAA;A=A B=C
PZE-104094429 AAHHABHAHABAHHABABHHAHBABHHBBHHBAHHABBHAHAHABHHAHABHHABHHHBHBBHUHBHAAHAAAHBBHAAAAAHBBHAHHHBBHBHABHBHHHBHHBBHAHHBBHHHBBBBBHHHAHAABHABBBAHHHBBBABHBHHAABHAHBBBHUABBHBHHHAHHBHHBBHBHABHHBBHHBHABB;A=A B=G
PZE-104095248 BBBBBBBBBBBBBBBBBBBBBBBBBBBBBBBBBBBBBBBBBBBBBBBBBBBBBBBBBBBBBBBUBBBBBBBBBBBBBBBBBBBBBBBBBBBBBBBBBBBBBBBBBBBBBBBBBBBBBBBBBBBBBBBBBBBBBBBBBBBBBBBBBBBBBBBBBBBBBUBBBBBBBBBBBBBBBBBBBBBBBBBBBBBBBB;A=C B=G
PZE-104096826 AAHHABHAHABAHHAHABHHAHBABHABBHHBAHHABBHAHAHABHHHHABHHHBHHBBHBBHBHBHAAHAAAHBBHAAAAAHBUHAHHHBBABHABHBHHHBHHBBAAHHBBHHHBBBBBHHHAHAABHABBBAHHHBBBABBBAHAABBAHBBBHUAHBHBHHHHHHBHHBBHBHABHHBBHHBHABB;A=A B=G
PZE-104097152 BBBBBBBBBBBBBBBBBBBBBBBBBBBBBBBBBBBBBBBBBBBBBBBBBBBBBBBBBBBBBBBBBBBBBBBBBBBBBBBBBBBBBBBBBBBBBBBBBBBBBBBBBBBBBBBBBBBBBBBBBBBBBBBBBBBBBBBBBBBBBBBBBBBBBBBBBBBBBUBBBBBBBBBBBBBBBBBBBBBBBBBBBBBBBB;A=A B=G
PZE-104097532 AAAAAAAAAAAAAAAAAAAAAAAAAAAAAAAAAAAAAAAAAAAAAAAAAAAAAAAAAAAAAAAAAAAAAAAAAAAAAAAAAAAAAAAAAAAAAAAAAAAAAAAAAAAAAAAAAAAAAAAAAAAAAAAAAAAAAAAAAAAAAAAAAAAAAAAAAAAAAUAAAAAAAAAAAAAAAAAAAAAAAAAAAAAAAA;A=A B=G
PZE-104099276 BBBBBBBBBBBBBBBBBBBBBBBBBBBBBBBBBBBBBBBBBBBBBBBBBBBBBBBBBBBBBBBBBBBBBBBBBBBBBBBBBBBBUBBBBBBBBBBBBBBBBBBBBBBBBBBBBBBBBBBBBBBBBBBBBBBBBBBBBBBBBBBBBBBBBBBBBBBBBBBBBBBBBBBBBBBBBBBBBBBBBBBBBBBBBB;A=A B=G
PZE-104100716 AAAAAAAAAAAAAAAAAAAAAAAAAAAAAAAAAAAAAAAAAAAAAAAAAAAAAAAAAAAAAAAAAAAAAAAAAAAAAAAAAAAAAAAAAAAAAAAAAAAAAAAAAAAAAAAAAAAAAAAAAAAAAAAAAAAAAAAAAAAAAAAAAAAAAAAAAAAAAUAAAAAAAAAAAAAAAAAAAAAAAAAAAAAAAA;A=A B=G
PZE-104101517 AAAAAAAAAAAAAAAAAAAAAAAAAAAAAAAAAAAAAAAAAAAAAAAAAAAAAAAAAAAAAAAAAAAAAAAAAAAAAAAAAAAAAAAAAAAAAAAAAAAAAAAAAAAAAAAAAAAAAAAAAAAAAAAAAAAAAAAAAAAAAAAAAAAAAAAAAAAAAAAAAAAAAAAAAAAAAAAAAAAAAAAAAAAAAA;A=A B=C
PZE-104102908 AAAAAAAAAAAAAAAAAAAAAAAAAAAAAAAAAAAAAAAAAAAAAAAAAAAAAAAAAAAAAAAUAAAAAAAAAAAAAAAAAAAAUAAAAAAAAAAAAAAAAAAAAAAAAAAAAAAAAAAAAAAAAAAAAAAAAAAAAAAAAAAAAAAAAAAAAAAAAAAAAAAAAAAAAAAAAAAAAAAAAAAAAAAAAA;A=A B=G
PZE-104104541 BBAHHUUBUBUUHUUUBUUHBUUHAUBUAHUABHHBHUHABBBBUHUHHHUUUUAUHHUUAAUUHHUBBBBUHHAAHUHUUBUAUHBUHBAUBUUHAUAUUUAHAAUBUBHHUUUUUUUAHUUUUUUBAUBAUABUUUAAUHAAUBHHUUHBUUAUUUHHUAUUUUHAUAAUAAHAUBHAUUAAHUHUAA;A=A B=G
PZE-104105055 AABHHBHAAAHAHHHBABHHABBHBHAHBHHBAHHAHHHBAAAAHHHHHHBAHBBHHHHHBBHBHHHAAAAAHHBBHHHHHAHBBHABHABHABHHBABHHHBHBBHAAAHHHBHHBBBBHHHHAHHABHABHBAAAHBBBBBBBAHHAHHAHBBHBBHAHBHBHHHBHBBHBBHBHABBHBBHHHHHBB;A=A B=C
PZE-104106033 AABHHBHAAAAAHAABABBHABBHBHAHBHHBAHHAHHHHAAAAHHHHHHBAHBBHHHHHBBHUHHHHAHAAHHBBHHHBHAHBUBABHAHHABHHHABHHHHHBBHAAAHHHBHHBBBBHHHHAHHAHHABBBAAAHBBBBBBBAHHAHHHHBBHBUHAABHBHHHBHBBHBBHBHABBHBBHHHHHBB;A=A B=G
PZE-104106461 AAAAAAAAAAAAAAAAAAAAAAAAAAAAAAAAAAAAAAAAAAAAAAAAAAAAAAAAAAAAAAAAAAAAAAAAAAAAAAAAAAAAAAAAAAAAAAAAAAAAAAAAAAAAAAAAAAAAAAAAAAAAAAAAAAAAAAAAAAAAAAAAAAAAAAAAAAAAAUAAAAAAAAAAAAAAAAAAAAAAAAAAAAAAAA;A=A B=G
PZE-104108132 AABHHBHAAAAAHAABHBBHABHBBHAHBHHBAHHAHHHHAAAAHAHHHHBAHBBHHHHHBBHBHHHHAHAAHHBBHHHBHAHBBBABHAHAABHHHABHHHHHBBHAAAHHHBHHBBBBHHAHAHHAHHABBBAAAHBBBBBBHAHHAHHHHBBHBUHAABHBHHHBHBBHBBHBHABBHBBHHAHHBB;A=A B=G
PZE-104108744 BBBBBBBBBBBBBBBBBBBBBBBBBBBBBBBBBBBBBBBBBBBBBBBBBBBBBBBBBBBBBBBUBBBBBBBBBBBBBBBBBBBBBBBBBBBBBBBBBBBBBBBBBBBBBBBBBBBBBBBBBBBBBBBBBBBBBBBBBBBBBBBBBBBBBBBBBBBBBUBBBBBBBBBBBBBBBBBBBBBBBBBBBBBBBB;A=A B=G
PZE-104109208 AABHHBAAAAAAHAAHHBBHABHBBHAHBHHBAHHAHHHHAAAAHHHHHHBAHBBHHHHHHBBBHHHHAHAAHBHHHHHBHAHBUBABHAHAAHHHHHBHHHHHBBHAAAHHHBHHBBBBHHAHAHHAAHABBBAAAHHHBBBBHAHHAHHHHBBHBUHAABHBHHHBHBBHBBHHHHBBHBBHHAHHBB;A=A B=G
PZE-104111382 BBBBBBBBBBBBBBBBBBBBBBBBBBBBBBBBBBBBBBBBBBBBBBBBBBBBBBBBBBBBBBBBBBBBBBBBBBBBBBBBBBBBBBBBBBBBBBBBBBBBBBBBBBBBBBBBBBBBBBBBBBBBBBBBBBBBBBBBBBBBBBBBBBBBBBBBBBBBBUBBBBBBBBBBBBBBBBBBBBBBBBBBBBBBBB;A=A B=T
PZE-104111489 BBBBBBBBBBBBBBBBBBBBBBBBBBBBBBBBBBBBBBBBBBBBBBBBBBBBBBBBBBBBBBBUBBBBBBBBBBBBBBBBBBBBUBBBBBBBBBBBBBBBBBBBBBBBBBBBBBBBBBBBBBBBBBBBBBBBBBBBBBBBBBBBBBBBBBBBBBBBBBBBBBBBBBBBBBBBBBBBBBBBBBBBBBBBBB;A=A B=G
PZE-104112702 UUUUUUUUUUUUUUUUUUUUUUUUUUUUUUUUUUUUUUUUUUUUUUUUUUUUUUUUUUUUUUUUUUUUUUUUUUUUUUUUUUUUUUUUUUUUUUUUUUUUUUUUUUUUUUUUUUUUUUUUUUUUUUUUUUUUUUUUUUUUUUUUUUUUUUUUUUUUUUUUUUUUUUUUUUUUUUUUUUUUUUUUUUUUUU;A=A B=G
PZE-104112784 BBBBBBBBBBBBBBBBBBBBBBBBBBBBBBBBBBBBBBBBBBBBBBBBBBBBBBBBBBBBBBBBBBBBBBBBBBBBBBBBBBBBBBBBBBBBBBBBBBBBBBBBBBBBBBBBBBBBBBBBBBBBBBBBBBBBBBBBBBBBBBBBBBBBBBBBBBBBBUBBBBBBBBBBBBBBBBBBBBBBBBBBBBBBBB;A=A B=G
PZE-104116480 AAAAAAAAAAAAAAAAAAAAAAAAAAAAAAAAAAAAAAAAAAAAAAAAAAAAAAAAAAAAAAAAAAAAAAAAAAAAAAAAAAAAUAAAAAAAAAAAAAAAAAAAAAAAAAAAAAAAAAAAAAAAAAAAAAAAAAAAAAAAAAAAAAAAAAAAAAAAAUAAAAAAAAAAAAAAAAAAAAAAAAAAAAAAAA;A=A B=G
PZE-104118502 AABHHBAHAHAABHABHBBHABHBBAHHBBBBAAHAHHHHHHAAHHHHHHBAABBBHHHABBHBHHBBHHHAHBHHHHHBHAHBBBABHAHAAHHHHABHHHHHBHHAHAHHHBHHBBBBHHAHHHHAAHHBBBHBHHHHBBBBHAHHAHHHHBBHBUHAHHBBHHHBBBBABBHHHHHBAHBHHAHHBB;A=A B=G
PZE-104120017 AAAAAAAAAAAAAAAAAAAAAAAAAAAAAAAAAAAAAAAAAAAAAAAAAAAAAAAAAAAAAAAAAAAAAAAAAAAAAAAAAAAAAAAAAAAAAAAAAAAAAAAAAAAAAAAAAAAAAAAAAAAAAAAAAAAAAAAAAAAAAAAAAAAAAAAAAAAAAUAAAAAAAAAAAAAAAAAAAAAAAAAAAAAAAA;A=A B=G
PZE-104123918 BBHHHABHBHBBAHBAHAAHBAHAABHHAAAABBHBHHHHHHBBHHHHHHABBAAAHHHBAHHUHHAABHHBHAHHHHHAHBHAAABAHBHBBHAHHBAHHHHHAHHBHBHHHAHHAAAAHHBHHHHBBHHAAAHAHHHHHAHAHBHHBHHHHAABAUHBHHAAAAHAAAABAAHAHAHABHAHHBHHAA;A=C B=G
PZE-104126472 BBHHHHBHBHBBAHHAHAAHBAHAABHHAAAABBHBHHHHHABBHHHHHHABHAAAHHHBAHHUHHAAHHHBHAHHHHHAHBHAAABAHBHBBHAHHBAHHHHHAHHBHBBHHAHHAAAAHHBHHHHBBHHAAAHABHHHHHHAHBHHBHHHHAABAAHBHHAAAHHAAAABAAHHHHHABHAHHBHHAA;A=A B=G
PZE-104128425 BBBBBBBBBBBBBBBBBBBBBBBBBBBBBBBBBBBBBBBBBBBBBBBBBBBBBBBBBBBBBBBBBBBBBBBBBBBBBBBBBBBBUBBBBBBBBBBBBBBBBBBBBBBBBBBBBBBBBBBBBBBBBBBBBBBBBBBBBBBBBBBBBBBBBBBBBBBBBUBBBBBBBBBBBBBBBBBBBBBBBBBBBBBBBB;A=A B=C
PZE-104130234 AAAAAAAAAAAAAAAAAAAAAAAAAAAAAAAAAAAAAAAAAAAAAAAAAAAAAAAAAAAAAAAUAAAAAAAAAAAAAAAAAAAAUAAAAAAAAAAAAAAAAAAAAAAAAAAAAAAAAAAAAAAAAAAAAAAAAAAAAAAAAAAAAAAAAAAAAAAAAUAAAAAAAAAAAAAAAAAAAAAAAAAAAAAAAA;A=A B=G
PZE-104131042 BBBBBBBBBBBBBBBBBBBBBBBBBBBBBBBBBBBBBBBBBBBBBBBBBBBBBBBBBBBBBBBBBBBBBBBBBBBBBBBBBBBBBBBBBBBBBBBBBBBBBBBBBBBBBBBBBBBBBBBBBBBBBBBBBBBBBBBBBBBBBBBBBBBBBBBBBBBBBUBBBBBBBBBBBBBBBBBBBBBBBBBBBBBBBB;A=A B=C
PZE-104132504 AAAAAAAAAAAAAAAAAAAAAAAAAAAAAAAAAAAAAAAAAAAAAAAAAAAAAAAAAAAAAAAAAAAAAAAAAAAAAAAAAAAAUAAAAAAAAAAAAAAAAAAAAAAAAAAAAAAAAAAAAAAAAAAAAAAAAAAAAAAAAAAAAAAAAAAAAAAAAUAAAAAAAAAAAAAAAAAAAAAAAAAAAAAAAA;A=A B=G
PZE-104133568 BBHHHHBHBHHBAAHAHAAHBAHAABHHAAAABBHBHHHHHABBHHHHHHABHAAAHHHBAHHUHHAHHHHBHAHHHHHAHBHAAABAHHHHBHAHHBAHHHBBAHHBHBBHHAHHAAAAHHBHHHHBBAAAAAHABHHHHHHAHBHHBHHHHAABAUHBHHAAAHHAAAAHAABHHHHABHAHHBHHAA;A=A B=G
PZE-104134644 BBHHHHBHBHHBAAHAHAAHBAHAABHHAAAABBHBHHHHHABBHHHHHHABHAAAHHHBAHHUHHAHHHHHHAHHHHHAHBHAUABAHHHHBHAHHBAHHHBBAHHBBBBHHAHHAAAAHHBHHHHBBHAAAAHABHHHHHHAHBHHBHHHHAABABHBHHAAAHHAAAAHAABHHHHABHHHHBHHAA;A=A B=G
PZE-104138060 BBBBBBBBBBBBBBBBBBBBBBBBBBBBBBBBBBBBBBBBBBBBBBBBBBBBBBBBBBBBBBBBBBBBBBBBBBBBBBBBBBBBBBBBBBBBBBBBBBBBBBBBBBBBBBBBBBBBBBBBBBBBBBBBBBBBBBBBBBBBBBBBBBBBBBBBBBBBBUBBBBBBBBBBBBBBBBBBBBBBBBBBBBBBBB;A=A B=G
PZE-104139257 AAHHHHAHAHHABBHBHBBHABHBBAHHBBBBAHHAHHHHBBAAHHHHHHBAHBBBHHHABHHBHHBHHHHHHBHHHHHBBAHBUBABHHAHAHBHHABHHHAABHHAHAAHHBHHBBBBHHAHHHHAAHHBBBHBAAHHHHHBHAHHAHHBHBBABUHAHHBBBHHBBBBHBBABHHHBHHHHHAHHBB;A=A B=G
PZE-104140802 BBHHHHBHBHHBAAHAHAAHBAHAABHHAAAABHHBHHHHAABBHHHHHHABHAAAHHHBAHHAHHAHHBHHHAHHHHHAABHHHAHAHHBBBHAHHBAHHHBBAHBBHBBHBAHHAHAAHHBHHHHBBHHAAAHABBHHHHHAHBHABHHAHAHBAUHBHHAAAHHAHAAHAABAHHHAHAHHHBHHAA;A=A B=C
PZE-104141757 BBHHHHBHBHHBAAHAHAAHBAHAABHHAAAABHHBHHHHAABBHHHHHHABHAAAHHHBAHHAHHAHHBHHHAHHHHHAABHHHAHAHHBBBHAHHBAHHHBBAHBBHBBHBAHHHHAAHHBHHHHBBHHAAAHABBHHHHHAHBHABHAAHAHBABHBHHAAAHHAHAAHAABAHHHAHHBHHBHHAA;A=A B=G
PZE-104142839 BBBBBBBBBBBBBBBBBBBBBBBBBBBBBBBBBBBBBBBBBBBBBBBBBBBBBBBBBBBBBBBBBBBBBBBBBBBBBBBBBBBBUBBBBBBBBBBBBBBBBBBBBBBBBBBBBBBBBBBBBBBBBBBBBBBBBBBBBBBBBBBBBBBBBBBBBBBBBBBBBBBBBBBBBBBBBBBBBBBBBBBBBBBBBB;A=A B=G
PZE-104144896 BBHHHBHHBHHBAAHAHHAHBHHAAHHAAAAABHABHHAHAABBHHAHHHABHAAAHHHHAHHAHHHHHBHHHHHHHHHAABHHAAHAHHBBBAAHHBAAHHBBAHBHHBBBBAHHHHAAHHBAHHHBBHHAAAHABBAHHHHAHBHABHAAHAHHAAHBHHAAAHHHHAAHHAHAHHHAHHBAHHHBAA;A=A B=G
PZE-104146000 BBBBBBBBBBBBBBBBBBBBBBBBUBBBBBBBBBBBBBBBBBBBBBBBBBBBBBBBBBBBBBBUBBBBBBBBBBBBBBBBBBBBUBBBBBBBBBBBBBBBBBBBBBBBBBBBBBBBBBBBBBBBBBBBBBBBBBBBBBBBBBBBBBBBBBBBBBBBBBBBBBBBBBBBBBBBBBBBBBBBBBBBBBBBBB;A=A B=G
PZE-104146082 AAHBHAHHAHHABBHBHHHBHAHBBHHBBBBBAHBAHHBHBBAAHHBHHHBAHBBBHHHHBHAUHHHHHAHHHHHHHHHBBAHHUHHBHHAAHBBHHAHBHHAHBHAHHAAAABHHHHBBHHABHHHAAHHBBBBBAHBHHHABHAHBAHBBHBHHBAHAHHBBBHHHHBBHHBHBHHHBHHABHHAHBB;A=A B=G
PZE-104146572 AUUUUUUUUUUUUUUUUUUUUUUUUUUUUUUUUUUUUUUUUUUUUUUUUUUUUUUUUUUUUUUUUUUUUUUUUUUUUUUUUUUUUUUUUUUUUUUUUUUAUAUUUUUUUAUUUUUUUUUUUUUUUAUUUUUUAUUUAUUUUUUUUUUUUAUUUUUAUUUUUUUUUAAUUUUUUUUUUUUAUAUUUUAUUA;A=A B=C
PZE-104147782 BBBUBBBBBBBBUUBBBBBUBBBBUBBUUUUUBBUBBBBUBBBBBBUBBBBBBUUBBBBBUBBUBUBBBBBBBBBBBBBUUBBBUBBUBBBBBUBBBBBUBBBBUBBBBBBBBUBBBBUUBBBUBBBBBBBBBBUUBBBBBBBUBBBBBBBUBUBBUUBBBBBBUBBBBUUBBUBBBBBBBBBUBBBBUU;A=A B=C
PZE-104148727 UUUUUUUUUUUUUUUUUUUUUUUUUUUUUUUUUUUUUUUUUUUUUUUUUUUUUUUUUUUUUUUUUUUUUUUUUUUUUUUUUUUUUUUUUUUUUUUUUUUUUUUUUUUUUUUUUUUUUUUUUUUUUUUUUUUUUUUUUUUUUUUUUUUUUUUUUUUUUUUUUUUUUUUUUUUUUUUUUUUUUUUUUUUUUU;A=A B=G
PZE-104148982 AAAAAAAAAAAAAAAAAAAAAAAAAAAAAAAAAAAAAAAAAAAAAAAAAAAAAAAAAAAAAAAAAAAAAAAAAAAAAAAAAAAAAAAAAAAAAAAAAAAAAAAAAAAAAAAAAAAAAAAAAAAAAAAAAAAAAAAAAAAAAAAAAAAAAAAAAAAAAUAAAAAAAAAAAAAAAAAAAAAAAAAAAAAAAA;A=A B=G
PZE-104150197 BBHAHHBHHBHBAAHAHHHHHBHAAHHAHAAAHAAHHHHAAHBHHHABHHBAHAAHAAAHAHBUHAHBBBAHHHBBHHHAHHHHUHHABHHBHAHHHBHAHHBAAHBHHBBBBAHHHHHHHBHAHBHHBHHBHBAAHAAHHHHAHBHAHHAAHHHHAUBBHAHHABHHBAAABAHAHBHAABHAHABHAA;A=A B=C
PZE-104150374 UUUAAAUUAUAUAUAAAAAAAUAAAUAUUAAAAAAAAAUAAAUAAUAUAUUAAAAAAAAAAAUUAAUUUUAUAAUUAAAAAUAUUAUAUAUUAAAUAUUAUUUAAUUUUUUUUUAUUUAUAUUAAUAUUUAUUUAAAAAAAAAAAUUAUAAAUAUAUUUUAAAAUUAUUUAAUAAAAUUAAUAAAAUAAA;A=A B=C
PZE-104151391 BBBBBBBBBBBBBBBBBBBBBBBBBBBBBBBBBBBBBBBBBBBBBBBBBBBBBBBBBBBBBBBBBBBBBBBBBBBBBBBBBBBBBBBBBBBBBBBBBBBBBBBBBBBBBBBBBBBBBBBBBBBBBBBBBBBBBBBBBBBBBBBBBBBBBBBBBBBBBBBBBBBBBBBBBBBBBBBBBBBBBBBBBBBBBB;A=A B=G
PZE-104152153 AAAAAAAAAAAAAAAAAAAAAAAAAAAAAAAAAAAHAAAAAAAAAAAAAAAAAAAAAAAAAAAHAAAAAAAAAAAAAAAAAAAAAAAAAAAAAAAAAAAAAAAAAAAAAAAAAAAAAAAAAAAAAAAAAHAAAAAAAAAAAAAAAAAAAAAAAAAAAUAAAAAAAAAAAAAAAAAAAAAAAAAAAAAAAA;A=A B=G
PZE-104153083 BBBBBBBBBBBBBBBBBBBBBBBBBBBBBBBBBBBBBBBBBBBBBBBBBBBBBBBBBBBBBBBUBBBBBBBBBBBBBBBBBBBBUBBBBBBBBBBBBBBBBBBBBBBBBBBBBBBBBBBBBBBBBBBBBBBBBBBBBBBBBBBBBBBBBBBBBBBBBUBBBBBBBBBBBBBBBBBBBBBBBBBBBBBBBB;A=A B=G
PZE-104154700 UUUUUUUUUUUUUUUUUUUUUUUUUUUUUUUUUUUUUUUUUUUUUUUUUUUUUUUUUUUUUUUUUUUUUUUUUUUUUUUUUUUUUUUUUUUUUUUUUUUUUUUUUUUUUUUUUUUUUUUUUUUUUUUUUUUUUUUUUUUUUUUUUUUUUUUUUUUUUUUUUUUUUUUUUUUUUUUUUUUUUUUUUUUUUU;A=A B=G
PZE-104155284 BBBBBBBBBBBBBBBBBBBBBBBBBBBBBBBBBBBBBBBBBBBBBBBBBBBBBBBBBBBBBBBUBBBBBBBBBBBBBBBBBBBBUBBBBBBBBBBBBBBBBBBBBBBBBBBBBBBBBBBBBBBBBBBBBBBBBBBBBBBBBBBBBBBBBBBBBBBBBUBBBBBBBBBBBBBBBBBBBBBBBBBBBBBBBB;A=A B=G
PZE-104156127 BBBBBBBBBBBBBBBBBBBBBBBBBBBBBBBBBBBBBBBBBBBBBBBBBBBBBBBBBBBBBBBBBBBBBBBBBBBBBBBBBBBBUBBBBBBBBBBBBBBBBBBBBBBBBBBBBBBBBBBBBBBBBBBBBBBBBBBBBBBBBBBBBBBBBBBBBBBBBUBBBBBBBBBBBBBBBBBBBBBBBBBBBBBBBB;A=A B=G
PZE-104156611 BBBBBBBBBBBBBBBBBBBBBBBBBBBBBBBBBBBBBBBBBBBBBBBBBBBBBBBBBBBBBBBUBBBBBBBBBBBBBBBBBBBBBBBBBBBBBBBBBBBBBBBBBBBBBBBBBBBBBBBBBBBBBBBBBBBBBBBBBBBBBBBBBBBBBBBBBBBBBUBBBBBBBBBBBBBBBBBBBBBBBBBBBBBBBB;A=A B=G
PZE-104157783 BBBBBBBBBBBBBBBBBBBBBBBBBBBBBBBBBBBBBBBBBBBBBBBBBBBBBBBBBBBBBBBUBBBBBBBBBBBBBBBBBBBBUBBBBBBBBBBBBBBBBBBBBBUBBBBBBBBUBBBBBBBBBBBBBBBBBBBBBBBBBBBBBBBBBBBBBBBBBUBBBBBBBBBBBBBBBBBBBBBBBBBBBBBBBB;A=A B=G
PZE-105002166 AAHBBHHABHBHHHHHHHHAAHHHHHAAHHHHHBHHHHBHHHHBBBHHHHHABBHBHHHAAHBABAAHAHHHAHAHAHHAAHHAUHAHBHHBHHHAHHHBAHHHHABAAHHBBHABHHBHHAAHHHHHHAAAHABHHBHAAHHBBAAAAHHHHHAHHUAHHHBHHHHHBBHHBBHHBHHHHBABAHHABB;A=A B=C
PZE-105003736 BBBBBBBBBBBBBBBBBBBBBBBBBBBBBBBBBBBBBBBBBBBBBBBBBBBBBBBBBBBBBBBBBBBBBBBBBBBBBBBBBBBBBBBBBBBBBBBBBBBBBBBBBBBBBBBBBBBBBBBBBBBBBBBBBBBBBBBBBBBBBBBBBBBBBBBBBBBBBUBBBBBBBBBBBBBBBBBBBBBBBBBBBBBBBB;A=A B=G
PZE-105009132 BBBBBBBBBBBBBBBBBBBBBBBBBBBBBBBBBBBBBBBBBBBBBBBBBBBBBBBBBBBBBBBBBBBBBBBBBBBBBBBBBBBBUBBBBBBBBBBBBBBBBBBBBBBBBBBBBBBBBBBBBBBBBBBBBBBBBBBBBBBBBBBBBBBBBBBBBBBBBUBBBBBBBBBBBBBBBBBBBBBBBBBBBBBBBB;A=A B=C
PZE-105009736 BBBBBBBBBBBBBBBBBBBBBBBBBBBBBBBBBBBBBBBBBBBBBBBBBBBBBBBBBBBBBBBUBBBBBBBBBBBBBBBBBBBBBBBBBBBBBBBBBBBBBBBBBBBBBBBBBBBBBBBBBBBBBBBBBBBBBBBBBBBBBBBBBBBBBBBBBBBBBUBBBBBBBBBBBBBBBBBBBBBBBBBBBBBBBB;A=A B=G
PZE-105010938 BBBBBBBBBBBBBBBBBBBBBBBBBBBBBBBBBBBBBBBBBBBBBBBBBBBBBBBBBBBBBBBUBBBBBBBBBBBBBBBBBBBBBBBBBBBBBBBBBBBBBBBBBBBBBBBBBBBBBBBBBBBBBBBBBBBBBBBBBBBBBBBBBBBBBBBBBBBBBUBBBBBBBBBBBBBBBBBBBBBBBBBBBBBBBB;A=A B=G
PZE-105014073 AAAAAAAAAAAAAAAAAAAAAAAAAAAAAAAAAAAAAAAAAAAAAAAAAAAAAAAAAAAAAAAAAAAAAAAAAAAAAAAAAAAAAAAAAAAAAAAAAAAAAAAAAAAAAAAAAAAAAAAAAAAAAAAAAAAAAAAAAAAAAAAAAAAAAAAAAAAAAUAAAAAAAAAAAAAAAAAAAAAAAAAAAAAAAA;A=A B=C
PZE-105014612 BBBBHAHHHHHHHHAABABHHHHHHHHHHBBHAAHHHHHHHABHHHHBHHHBAAAAHHHAHHHHHHHHHHBBBHBABHHHBHHBUBHHHHHHAAHHHAAABBHHABHBBHHHHAHAHHBBAHHHBBHHHBBHHBHHHBAAHAHAHBHHBAHBHBBHAUBHBBHAHAABHAHABHHAHHHBHABABAHHAA;A=A B=C
PZE-105015345 BBBBBBBBBBBBBBBBBBBBBBBBBBBBBBBBBBBBBBBBBBBBBBBBBBBBBBBBBBBBBBBBBBBBBBBBBBBBBBBBBBBBBBBBBBBBBBBBBBBBBBBBBBBBBBBBBBBBBBBBBBBBBBBBBBBBBBBBBBBBBBBBBBBBBBBBBBBBBUBBBBBBBBBBBBBBBBBBBBBBBBBBBBBBBB;A=A B=G
PZE-105016296 BBBBHAHHHHHHHHAABABHHAHHAHHHHBBHAHHHHHAHHAHHHHHBHHHHAAAAHHHAHHHAHHHHHHBBBHHAHHHHBHHBBHHHHHHHAAHHHAAABBHHABHBBHHHHAHABHBBAHHHABHHHBBHHBHHHBAAHAHAHHHHBAHBABBHAUBHBBHAHAAHHAHABHHAHAHBHABABAHHAA;A=A B=C
PZE-105019472 AAAAHBHHHHHHHHBBABABHBHHBHHHHAAHBHHHHHBHBBHHHHHAHHHBBBBBHHHBHHHUHHHBHHABAHHBHHAHAHHHBHHHHHHHBBHHHBBBAAAHBAHAHAHHHBHBAHAABHHHBAHHHAAHHAHHHABBHBHBHHHHABHHBAAHBUAHAAHBHBBHHHHBAHHBHBHAHBHBABHHBB;A=A B=G
PZE-105021328 AAAAHBHHHHHHHHBBABABHBHHBHHHHHHHBHHHHHBHBBHHHHHAHHHHBBBBHBHBHHHUHHHHHHABAHHBHHAHAHHHUHHHHHHHBHHHHBBHAAAHBAHAHAHHHBHBAHAABHHHBAHHHAAHHAHAHAHBHBHBHAHHABHHBAAHBUAHHAHBHBBHHHHBAHHBHBHAHBHBABHHBB;A=A B=G
PZE-105022623 BBBBHAHHHHHHHHAABABAHAHHAHHHHHHHAHHHHHAHAAHHHHHBHHHHAAAAHAHAHHHUHHHHHHBABHHAHHBHBHHHUHHHHHHHAHHHHAAHBBBHABHBHBHHHAHABHBBAHHHABBHHBBHHBHBHBHABAHAHBHHBAHHABBHAUBHHBHAHAAHHHHABHHAHAHBAAHABAHHAA;A=A B=C
PZE-105024245 BBBBBBBBBBBBBBBBBBBBBBBBBBBBBBBBBBBBBBBBBBBBBBBBBBBBBBBBBBBBBBBBBBBBBBBBBBBBBBBBBBBBUBBBBBBBBBBBBBBBBBBBBBBBBBBBBBBBBBBBBBBBBBBBBBBBBBBBBBBBBBBBBBBBBBBBBBBBBBBBBBBBBBBBBBBBBBBBBBBBBBBBBBBBBB;A=A B=C
PZE-105025123 BBBBHAHHHHHHHBHAHAHAHHHHAHAHHHHHAHHHHHAAAAAHHHABHHHHHAAAAAHAHHHAHHBAHHBHBHHAHHBAHHHHAAHHHAAHAHHHAAAHBBBHAHHBHHAAAAHABHBBAHHHHBBHABBHHBBBHBHABHHAHBHHBAHHABBHAUBHHBHAHAAHHHHAHAHAAAHBAAHABAHHAA;A=A B=G
PZE-105027996 BBBBHAHHHHHHHBHAHAHAHHAHAHAHHHHHHHHHAAAAAAAHHHABHHHHHAAAAAHAHHHAHHBAHHBHBHHAHHHAHHHHAAHHHAAHAHHHAAAHBBHHAHHBHHAAAAHABHBBHHBHHBBBABBHHBBBHBHABHAAHHHHBAHHABBHAUBHHBAAHAAHHHHAHAAAAABBAAHABAHHAA;A=A B=G
PZE-105028979 BBBBBBBBBBBBBBBBBBBBBBBBBBBBBBBBBBBBBBBBBBBBBBBBBBBBBBBBBBBBBBBBBBBBBBBBBBBBBBBBBBBBUBBBBBBBBBBBBBBBBBBBBBBBBBBBBBBBBBBBBBBBBBBBBBBBBBBBBBBBBBBBBBBBBBBBBBBBBUBBBBBBBBBBBBBBBBBBBBBBBBBBBBBBBB;A=A B=G
PZE-105030407 AAAAHBHHHHHAHAHBHBHHBHHHUHBHHHHHHHHHBBBBBHBHHHBAHHHHHBBBBBHHBHBUBBABHHHHAHHBHHHBHHBHUBHHHHHHBHHHBBBHAAHHBHHAHHBBBBHBAHAAHHAHHAAAHHHHHAAAHAHBAHBBHHAHABHBBAAHBUHHHABBHBBHHHHBHBBBBBAABBHBABHHBB;A=A B=G
PZE-105032412 UUUUUUUUUUUUUUUUUUUUUUUUUUUUUUUUUUUUUUUUUUUUUUUUUUUUUUUUUUUUUUUUUUUUUUUUUUUUUUUUUUUUUUUUUUUUUUUUUUUUUUUUUUUUUUUUUUUUUUUUUUUUUUUUUUUUUUUUUUUUUUUUUUUUUUUUUUUUUUUUUUUUUUUUUUUUUUUUUUUUUUUUUUUUUU;A=A B=C
PZE-105033111 AAAAAAAAAAAAAAAAAAAAAAAAAAAAAAAAAAAAAAAAAAAAAAAAAAAAAAAAAAAAAAAUAAAAAAAAAAAAAAAAAAAAAAAAAAAAAAAAAAAAAAAAAAAAAAAAAAAAAAAAAAAAAAAAAAAAAAAAAAAAAAAAAAAAAAAAAAAAAUAAAAAAAAAAAAAAAAAAAAAAAAAAAAAAAA;A=A B=G
PZE-105033869 UUUBBBBBBBBUBUBBBBBBBBBBBBBBBBBBBBBBBBBBBBBBBBBUBBBBBBBBBBBBBBBUBBBBBBBBUUBBBBBBBBBUUBBBUBBBBBBBBBBBUUBBBBBBBBBBBBBBBBUBBBUBBUUBBBBBBUUUBUBBBBBBBBUBUBBBBUUBBUBBBUBBBBBBBBBBBBBBBBBUBBBBUBUUBB;A=A B=G
PZE-105034671 UUAAAAUAAAAUAAAAAAAAAAAAUAAAAAAAAUAAAAAAAAAUAAAAAAAUAAAAAAAAAAAUAUAAAAUAUAAAAAUUAUUUUAAUAAUAAAAAAAAUUUAAAAUUAAAUAAAUAUAUAAUAUUUAAAAAUUAUAUUAAUAAAAUAUAAAAUUAUUAAUUAAAAAAAUAAUAAAAAAUUAAAUAUAAA;A=A B=C
PZE-105037986 AAAAAAAAAAAAAAAAAAAAAAAAAAAAAAAAAAAAAAAAAAAAAAAAAAAAAAAAAAAAAAAAAAAAAAAAAAAAAAAAAAAAAAAAAAAAAAAAAAAAAAAAAAAAAAAAAAAAAAAAAAAAAAAAAAAAAAAAAAAAAAAAAAAAAAAAAAAAAAAAAAAAAAAAAAAAAAAAAAAAAAAAAAAAAA;A=A B=G
PZE-105038994 BBBAHABHHHHBHBHAHAHHAAHAAHHAAHHHHHHHHHAAAHAHHHABHHBHHAAAAAAHAHAUAHHABHHHHBAAHBBHHHABBHHHHHHHAHHHAAAHBBAAAHHBHHAAAAAAHHBBHHBHHBBHAHHBBBBBHBHAHHAAHHBABHHAABBAAUHHHBAAAAAAHHHHHHHAAAHBHAHABABBAA;A=A B=G
PZE-105040185 BBBBBBBBBBBBBBBBBBBBBBBBBBBBBBBBBBBBBBBBBBBBBBBBBBBBBBBBBBBBBBBUBBBBBBBBBBBBBBBBBBBBBBBBBBBBBBBBBBBBBBBBBBBBBBBBBBBBBBBBBBBBBBBBBBBBBBBBBBBBBBBBBBBBBBBBBBBBBUBBBBBBBBBBBBBBBBBBBBBBBBBBBBBBBB;A=A B=G
PZE-105041009 AAABHBAHHHHAHAHBHBHHBBHBBHHBBHHHHHHHHHBBBHBHHHBAHHAHHBBBBBBHBHBUBHHBAHHHHABBHAAHHHBAUHHHHHHHBHHHBBBHAABBBHHAHHBBBBBBHHAAHHAHHAAHBHBAAAAAHHHBHHBBHHABAHHBBAABBUHHHABBHBBBHHHHHHBBBBHAHBHBABAABB;A=A B=G
PZE-105043947 BBBUBUBBBBBBBBBBBBBBUUBBUBBUUBBBBBBBBBUUUBUBBBBBBBBBBUUUUUUBUBUBUBBUBBBBBBUUBBBBBBBBUBBBBBBBBBBBUUBBBBBUUBBBBBUUBUUBBBBBBBBBBBBBBBUBBBBBBBBUBBUUBBBUBBBUBBBUUUBBBBUUBBBUBBBBBBUUUUBBBUBUBBBBBU;A=A B=G
PZE-105044556 AAAAAAAAAAAAAAAAAAAAAAAAAAAAAAAAAAAAAAAAAAAAAAAAAAAAAAAAAAAAAAAUAAAAAAAAAAAAAAAAAAAAAAAAAAAAAAAAAAAAAAAAAAAAAAAAAAAAAAAAAAAAAAAAAAAAAAAAAAAAAAAAAAAAAAAAAAAAAUAAAAAAAAAAAAAAAAAAAAAAAAAAAAAAAA;A=A B=G
PZE-105047985 AAABHBHHHHHAHAHBHBHHBBHBBHHBBHHHHHHHHHBBBHBHHHBAHHAHHBBBBBBHBHBUBHHBAHHHHABBHAAHHHHAUHHHHHHHHHHABBBHAABBBHHAHHBBBBBHHHAAHHAHHAAHBHBAAAAAHHHBHHBBHHABAHHBHAABBUHHHABBHBBBHAHHHHBBBHHAHBHBABAABB;A=A B=G
PZE-105049305 AAABHBHHHHHAHAHBHBHHBBHBBHHBBHHHHHHHHHBBBHBHHHBAHHAHHBBBBBBHBHBUBHHBAHHHHABBHAAHHHHAUHHHHHHHHHHABBBHAABBBHHAHHBBBBBHHHAAHHAHHAAHBHBAAAHAHHHBHHBBHHABAHHBHAABBUHHHABBHBBBHAHHHHBBBHHAHBHBABAABB;A=A B=G
PZE-105049870 AAABHBHHHHHAHAHBHBHHBBHBBHHBBHHHHHHHHHBBBHBHHHBABHAHHBBBBBBHBHBBBHHBAHHHHABBHAAHHHHAUHHHHHHHHHHABBBHAABBBHHAHHBBBBBHHHAAHHAHHAAHBHBAAAHAHHHBHHBBHHABAHHBHAABBUHHHABBHBBBHAHHHHBBBHHAHBHBABAABB;A=A B=C
PZE-105050668 UAAAAAAAAAAAAAAAAAAAAAAAAAAAAAAAAAAAAAAAAAAAAAAAAAAAAAAAAAAAAAAUAAAAAAAAAAAAAAAAAAAAUAAAAAAAAAAAAAAAAAAAAAUAAAAAAAAAAAAAAAAAAAAAAAAAAAAAAAAAAAAAAAAAAAAAAAAAAUAAAAAAAAAAAAAAAAAAAAAAAUAAUAAAAA;A=A B=G
PZE-105051200 AAABHBHHHHHAHAHHHBHHBBHBBHHBBHHHHHHHHHBBBHBHHHBABHAHHBBBBBBHBHBHBHHBAHHHHABBHAAHHHHAAHHHHHHHHHHABBBHAABBBHHAHHBBBBBHHHAAHHAHHAAHBHBAAAHAHHHBHHBBHHABAHHBHAABBUHHHABBHBBBHAHHHBBBBHHAHBHBABAABB;A=A B=G
PZE-105052239 BBBBBBBBBBBBBBBBBBBBBBBBBBBBBBBBBBBBBBBBBBBBBBBBBBBBBBBBBBBBBBBBBBBBBBBBBBBBBBBBBBBBBBBBBBBBBBBBBBBBBBBBBBBBBBBBBBBBBBBBBBBBBBBBBBBBBBBBBBBBBBBBBBBBBBBBBBBBBUBBBBBBBBBBBBBBBBBBBBBBBBBBBBBBBB;A=A B=G
PZE-105054935 BBBBBBBBBBBBBBBBBBBBBBBBBBBBBBBBBBBBBBBBBBBBBBBBBBBBBBBBBBBBBBBUBBBBBBBBBBBBBBBBBBBBUBBBBBBBBBBBBBBBBBBBBBBBBBBBBBBBBBBBBBBBBBBBBBBBBBBBBBBBBBBBBBBBBBBBBBBBBUBBBBBBBBBBBBBBBBBBBBBBBBBBBBBBBB;A=A B=G
PZE-105055663 BBBBBBBBBBBBBBBBBBBBBBBBBBBBBBBBBBBBBBBBBBBBBBBBBBBBBBBBBBBBBBBBBBBBBBBBBBBBBBBBBBBBUBBBBBBBBBBBBBBBBBBBBBBBBBBBBBBBBBBBBBBBBBBBBBBBBBBBBBBBBBBBBBBBBBBBBBBBBUBBBBBBBBBBBBBBBBBBBBBBBBBBBBBBBB;A=A B=G
PZE-105056557 BBBBBBBBBBBBBBBBBBBBBBBBBBBBBBBBBBBBBBBBBBBBBBBBBBBBBBBBBBBBBBBBBBBBBBBBBBBBBBBBBBBBBBBBBBBBBBBBBBBBBBBBBBBBBBBBBBBBBBBBBBBBBBBBBBBBBBBBBBBBBBBBBBBBBBBBBBBBBBBBBBBBBBBBBBBBBBBBBBBBBBBBBBBBBB;A=A B=C
PZE-105059371 AAABHBHHHHHAHAHBHBHHBBHBBHHBBHHHHHHHHHHBBHBHHHBABHAHHBBBBBBHBHBUBHHBABHHHABBHAAHBHHAUHHHHHHHHHHABBBHAABBBHHAHHBBBBBHHHAAHHAHHAAHBHBAAAHAHHHBHHBBHAABAHHBHAABBUHHHABBHBBBHAHHHBBBBHHAHBHBABAABB;A=A B=G
PZE-105061723 BBBUBUBBBBBBBBBBBUBBUUBUUBBUUBBBBBBBBBBUUBUBBBUBUBBUBUUUUUUBUBUHUBBUBABBBBUUBBBBUBBBBBBBBBBBBUBBUUBBBBUUUBBBBBUUHUUBBBBBBBBBBBBBBBABBBBBBBUUBBUUBBBUBBBUBBBUUUBBBBUUBBAUBBBBBUUUUBBBBUBUBUBBUU;A=A B=G
PZE-105065972 AAAAAUAAAAAAAAAAAUAAUUAUUAAUUAAAAAAAAAAUUAUAAAUAUAAUAUUUUUUUUAUUUUAUAUAAAAUUAAAAUAAAUAAAAAAAAUAAUUUAAAUUUAAAAAUUAUAAAAAAAAAAAAAAAAUAAAUAAAUUAAUUAAAUAAAUAAAUUUAAAAUUUUUUAAAAAUUUUAAAAUAUAUAAUU;A=A B=G
PZE-105066316 AAAHHBHAHHHAHAHBHBHHBBHBUHHBBHHHHHHHHHHBBHBHHHBABHABHBBBBBBBBHBUBBHBABHHHABBHAAHBHHAAHHHBHHHHBHABBBHAABBBHHAHHBBBBHHHHAAHHAHAAAHAHBAAABAHHBBAHBBHAABAAHBHAABBUHHHABBBBBBHAHHHBBBBHHAHBHBABAABB;A=A B=C
PZE-105067472 BBBBBBBBBBBBBBBBBBBBBBBBBBBBBBBBBBBBBBBBBBBBBBBBBBBBBBBBBBBBBBBUBBBBBBBBBBBBBBBBBBBBBBBBBBBBBBBBBBBBBBBBBBBBBBBBBBBBBBBBBBBBBBBBBBBBBBBBBBBBBBBBBBBBBBBBBBBBBUBBBBBBBBBBBBBBBBBBBBBBBBBBBBBBBB;A=A B=G
PZE-105069912 AAAAAAAAAAAAAAAAAAAAAAAAAAAAAAAAAAAAAAAAAAAAAAAAAAAAAAAAAAAAAAAAAAAAAAAAAAAAAAAAAAAAAAAAAAAAAAAAAAAAAAAAAAAAAAAAAAAAAAAAAAAAAAAAAAAAAAAAAAAAAAAAAAAAAAAAAAAAAUAAAAAAAAAAAAAAAAAAAAAAAAAAAAAAAA;A=A B=G
PZE-105072451 AAAHHBHAHHHAHAHBHBHHBBHBBHHBBHHHHHHHHHHBHHBHHHBABHABHHBBBBBBBHBBBBHHABHHHABBHAAHBHHAUHHHBHHHHBHABBBHAABBBHHAHHBBBBHHHHAAHHAHHAAHHHBAAABAHHBBHHBBHAAHAHHBHAABBBHHHABBBBBBHAHHHBBBBHHAHBHBABAABB;A=A B=G
PZE-105073571 AAAAAAAAAAAAAAAAAAAAAAAAAAAAAAAAAAAAAAAAAAAAAAAAAAAAAAAAAAAAAAAUAAAAAAAAAAAAAAAAAAAAUAAAAAAAAAAAAAAAAAAAAAAAAAAAAAAAAAAAAAAAAAAAAAAAAAAAAAAAAAAAAAAAAAAAAAAAAUAAAAAAAAAAAAAAAAAAAAAAAAAAAAAAAA;A=A B=T
PZE-105074128 BBBBBBBBBBBBBBBBBBBBBBBBBBBBBBBBBBBBBBBBBBBBBBBBBBBBBBBBBBBBBBBBBBBBBBBBBBBBBBBBBBBBUBBBBBBBBBBBBBBBBBBBBBBBBBBBBBBBBBBBBBBBBBBBBBBBBBBBBBBBBBBBBBBBBBBBBBBBBUBBBBBBBBBBBBBBBBBBBBBBBBBBBBBBBB;A=A B=G
PZE-105074459 BBBBBUBBBBBBBBBUBUBBUUBUUBBUUBBBBBBBBBBUBBUBBBUBUBBUBBUUUUAUUBUUUUBBBUBBBBUUBBBBUBBBUBBBBBBBBUBBUUUBBBUUUBBBBBUUUUBBBBBBBBBBBBBBBBUBBBUBBBUUBBUUBBBBBBBUBBBUUUBBBBUUUUUUBBBBBUUUUBBBBUBUBUBBUU;A=A B=G
PZE-105075848 BBBBBBBBBBBBBBBBBBBBBBBBBBBBBBBBBBBBBBBBBBBBBBBBBBBBBBBBBBBBBBBUBBBBBBBBBBBBBBBBBBBBUBBBBBBBBBBBBBBBBBBBBBBBBBBBBBBBBBBBBBBBBBBBBBBBBBBBBBBBBBBBBBBBBBBBBBBBBUBBBBBBBBBBBBBBBBBBBBBBBBBBBBBBBB;A=A B=G
PZE-105078089 BBBBBBBBBBBBBBBBBBBBBBBBBBBBBBBBBBBBBBBBBBBBBBBBBBBBBBBBBBBBBBBUBBBBBBBBBBBBBBBBBBBBBBBBBBBBBBBBBBBBBBBBBBBBBBBBBBBBBBBBBBBBBBBBBBBBBBBBBBBBBBBBBBBBBBBBBBBBBUBBBBBBBBBBBBBBBBBBBBBBBBBBBBBBBB;A=A B=C
PZE-105078625 AAAAAAAAAAAAAAAAAAAAAAAAAAAAAAAAAAAAAAAAAAAAAAAAAAAAAAAAAAAAAAAAAAAAAAAAAAAAAAAAAAAAAAAAAAAAAAAAAAAAAAAAAAAAAAAAAAAAAAAAAAAAAAAAAAAAAAAAAAAAAAAAAAAAAAAAAAAAAUAAAAAAAAAAAAAAAAAAAAAAAAAAAAAAAA;A=A B=G
PZE-105080401 UUUAAAAUAAUUAAAAAAAAAAAAAAAAAAAAAAAAUUAAAAAAAAAUAUUAAAAAAAAAAAAUAAAAUAAAAUAAAUUAAAAUUAAAAAAAAAAUAAAAUUAAAAAUAAAAAAAAAAUUAAUAAUUAAAAUUUAUAAAAAAAAAUUAUAAAAUUAAUUAAUAAAAAAAUAAAAAAAAAUAAUAUAAUAA;A=A B=C
PZE-105082207 BBBBBBBBBBBBBBBBBBBBBBBBBBBBBBBBBBBBBBBBBBBBBBBBBBBBBBBBBBBBBBBBBBBBBBBBBBBBBBBBBBBBUBBBBBBBBBBBBBBBBBBBBBBBBBBBBBBBBBBBBBBBBBBBBBBBBBBBBBBBBBBBBBBBBBBBBBBBBUBBBBBBBBBBBBBBBBBBBBBBBBBBBBBBBB;A=A B=G
PZE-105084195 BBBHHAHBHHBBHHHHHAHHAAHAAHHAAHHHHHHHBBHAHHAHHHABABBAHHAAAAAAAHAUHAHHBAHHHBAAHBBHAHHBUHHHAHHHHAHBAAAHBBAAAHHBHHAAAAHHHHBBHHBHHBBHHHABBBABHHAAHHAAHBBHBHHAHBBAAUBHHBAAAAAAHBHHHHAAAHHBHABABAHBAA;A=A B=G
PZE-105084817 BBBBBBBBBBBBBBBBBBBBBBBBBBBBBBBBBBBBBBBBBBBBBBBBBBBBBBBBBBBBBBBBBBBBBBBBBBBBBBBBBBBBUBBBBBBBBBBBBBBBBBBBBBBBBBBBBBBBBBBBBBBBBBBBBBBBBBBBBBBBBBBBBBBBBBBBBBBBBBBBBBBBBBBBBBBBBBBBBBBBBBBBBBBBBB;A=A B=G
PZE-105086387 BBBBBBBBBBBBBBBBBBBBBBBBBBBBBBBBBBBBBBBBBBBBBBBBBBBBBBBBBBBBBBBBBBBBBBBBBBBBBBBBBBBBBBBBBBBBBBBBBBBBBBBBBBBBBBBBBBBBBBBBBBBBBBBBBBBBBBBBBBBBBBBBBBBBBBBBBBBBBUBBBBBBBBBBBBBBBBBBBBBBBBBBBBBBBB;A=A B=G
PZE-105091035 AAAAAAAAAAAAAAAAAAAAAAAAAAAAAAAAAAAAAAAAAAAAAAAAAAAAAAAAAAAAAAAAAAAAAAAAAAAAAAAAAAAAAAAAAAAAAAAAAAAAAAAAAAAAAAAAAAAAAAAAAAAAAAAAAAAAAAAAAAAAAAAAAAAAAAAAAAAAAUAAAAAAAAAAAAAAAAAAAAAAAAAAAAAAAA;A=A B=G
PZE-105091717 AAAAAAAAAAAAAAAAAAAAAAAAAAAAAAAAAAAAAAAAAAAAAAAAAAAAAAAAAAAAAAAAAAAAAAAAAAAAAAAAAAAAUAAAAAAAAAAAAAAAAAAAAAAAAAAAAAAAAAAAAAAAAAAAAAAAAAAAAAAAAAAAAAAAAAAAAAAAAUAAAAAAAAAAAAAAAAAAAAAAAAAAAAAAAA;A=A B=G
PZE-105093093 AAAAAAAAAAAAAAAAAAAAAAAAAAAAAAAAAAAAAAAAAAAAAAAAAAAAAAAAAAAAAAAUAAAAAAAAAAAAAAAAAAAAAAAAAAAAAAAAAAAAAAAAAAAAAAAAAAAAAAAAAAAAAAAAAAAAAAAAAAAAAAAAAAAAAAAAAAAAAUAAAAAAAAAAAAAAAAAAAAAAAAAAAAAAAA;A=A B=C
PZE-105093691 BBBBBBBBBBBBBBBBBBBBBBBBBBBBBBBBBBBBBBBBBBBBBBBBBBBBBBBBBBBBBBBUBBBBBBBBBBBBBBBBBBBBUBBBBBBBBBBBBBBBBBBBBBBBBBBBBBBBBBBBBBBBBBBBBBBBBBBBBBBBBBBBBBBBBBBBBBBBBUBBBBBBBBBBBBBBBBBBBBBBBBBBBBBBBB;A=A B=G
PZE-105094801 BBBBBBBBBBBBBBBBBBBBBBBBBBBBBBBBBBBBBBBBBBBBBBBBBBBBBBBBBBBBBBBBBBBBBBBBBBBBBBBBBBBBUBBBBBBBBBBBBBBBBBBBBBBBBBBBBBBBBBBBBBBBBBBBBBBBBBBBBBBBBBBBBBBBBBBBBBBBBUBBBBBBBBBBBBBBBBBBBBBBBBBBBBBBBB;A=A B=G
PZE-105095533 BBBHHHHBHHBBHHHHHHHHAHHAAHHAAHHHHHHHBBHAHHAHHHABHBBAHHAAAAAAAHABHAHHBAHHHBAAHBBHAHHBBHHHAHHHHAHBAAAHBBAAAHHBHHAAAAHHHHBBHHBHHBBHHHABBBABHHAAHHAAHHBABHHAHBBAAUBHHBAAAAAHHBHHHHAAAHHBHABABAHBAA;A=A B=C
PZE-105098055 AAAHHHHAHHAAHHHHHHHHBHHBBHHBBHHHHHHHHHHBHHBHHHHAHAABHHBBBBBBBHBAHHHHABHHHABBHAAHBHHAUHHHBHHHHBHABBBHHABBBHHAHHBBBBHHHHAAHHAHHAAHHHBAAABAHHBBHHBBHHABAHHBHAABBUAHHABBBBBHHAHHHHBBBHHAHBABABHABB;A=A B=G
PZE-105099104 BBBBBBBBBBBBBBBBBBBBBBBBBBBBBBBBBBBBBBBBBBBBBBBBBBBBBBBBBBBBBBBBBBBBBBBBBBBBBBBBBBBBBBBBBBBBBBBBBBBBBBBBBBBBBBBBBBBBBBBBBBBBBBBBBBBBBBBBBBBBBBBBBBBBBBBBBBBBBUBBBBBBBBBBBBBBBBBBBBBBBBBBBBBBBB;A=A B=G
PZE-105099617 AAAAAAAAAAAAAAAAAAAAAAAAAAAAAAAAAAAAAAAAAAAAAAAAAAAAAAAAAAAAAAAAAAAAAAAAAAAAAAAAAAAAUAAAAAAAAAAAAAAAAAAAAAAAAAAAAAAAAAAAAAAAAAAAAAAAAAAAAAAAAAAAAAAAAAAAAAAAAUAAAAAAAAAAAAAAAAAAAAAAAAAAAAAAAA;A=A B=G
PZE-105101310 BBBHHHHBHHBBHHHHHHHHAHHAAHHHAHHHHHHHHHHAHHAHHHHBHBBAHHAAAAAAAHAUHHHHBAHHHBAAHBBHAHHBUHHHAHHHHAHBAAAHHHAAAHHHHHAAAAHHHHBBHHBHHBBHHHABBBABHAAAHHAAHHBABHHAHBBAABBAHBAAAAAHHBHHHAAAAHBBHABABAHBAA;A=A B=G
PZE-105101854 BBBBBBBBBBBBBBBBBBBBBBBBBBBBBBBBBBBBBBBBBBBBBBBBBBBBBBBBBBBBBBBBBBBBBBBBBBBBBBBBBBBBUBBBBBBBBBBBBBBBBBBBBBBBBBBBBBBBBBBBBBBBBBBBBBBBBBBBBBBBBBBBBBBBBBBBBBBBBUBBBBBBBBBBBBBBBBBBBBBBBBBBBBBBBB;A=A B=G
PZE-105103501 BBBBBBBBBBBBBBBBBBBBBBBBBBBBBBBBBBBBBBBBBBBBBBBBBBBBBBBBBBBBBBBBBBBBBBBBBBBBBBBBBBBBBBBBBBBBBBBBBBBBBBBBBBBBBBBBBBBBBBBBBBBBBBBBBBBBBBBBBBBBBBBBBBBBBBBBBBBBBUBBBBBBBBBBBBBBBBBBBBBBBBBBBBBBBB;A=A B=C
PZE-105104504 AAAAAAAAAAAAAAAAAAAAAAAAAAAAAAAAAAAAAAAAAAAAAAAAAAAAAAAAAAAAAAAAAAAAAAAAAAAAAAAAAAAAUAAAAAAAAAAAAAAAAAAAAAAAAAAAAAAAAAAAAAAAAAAAAAAAAAAAAAAAAAAAAAAAAAAAAAAAAUAAAAAAAAAAAAAAAAAAAAAAAAAAAAAAAA;A=A B=G
PZE-105105286 AAAAAAAAAAAAAAAAAAAAAAAAAAAAAAAAAAAAAAAAAAAAAAAAAAAAAAAAAAAAAAAAAAAAAAAAAAAAAAAAAAAAUAAAAAAAAAAAAAAAAAAAAAAAAAAAAAAAAAAAAAAAAAAAAAAAAAAAAAAAAAAAAAAAAAAAAAAAAUAAAAAAAAAAAAAAAAAAAAAAAAAAAAAAAA;A=A B=G
PZE-105106602 AAAAAAAAAAAAAAAAAAAAAAAAAAAAAAAAAAAAAAAAAAAAAAAAAAAAAAAAAAAAAAAAAAAAAAAAAAAAAAAAAAAAAAAAAAAAAAAAAAAAAAAAAAAAAAAAAAAAAAAAAAAAAAAAAAAAAAAAAAAAAAAAAAAAAAAAAAAAAAAAAAAAAAAAAAAAAAAAAAAAAAAAAAAAAA;A=A B=G
PZE-105107214 BBBHHHABHABBHHHHHHHHAHHHAHHHAHHHHBHHHHHAHAAHHHHBHHBAHHHHAAAAHHAHHHHHBAHHHBAAHBBHAHHHUHHHAHHAHAABAHAAHBAAAHHHHHAAAAHHHHBBHBBHHBBAHHABBBABHAAAHHAAHHBHHHHAHBBHAUBAHHHAAAAHHBHHHAAAAHHBHAHABAHBAA;A=A B=C
PZE-105107675 AAAHHHBAHBAAHHHHHHHHBHHHUHHHBHHHHAHHHHHBHBBHHHHAHHABHHHHBBBBHHBUHHHHABHHHABBHAAHBHHHUHHHBHHBHBBABHBBHABBBHHHHHBBHBHHHHAAHAAHHAABHHBAAABAHBBBHHBBHHAHAHHBHAAHBUABHHHBBBBHHAHHHBBBBHHAHBHBABHABB;A=A B=G
PZE-105108191 AAAAAAUAUUAAUAAAAUUAUAUAUAAAUUUUAAAAAAUUUUUAUUAAAAAUAUUAUUUUAAUUAUUAAUAAAAUUAAAUUUAUUAAAAUAUUUUAUAUUUAUUUUUUUUUUUUAUUUAAUAUUUAAUAUUAUAUAUUUUAUUUUUAAAUUUUAAUUUAUUUUUUUUUUAUUUUUUUUAAUUUUUUAAUU;A=A B=G
PZE-105110003 BBBBBBBBBBBBBBBBBBBBBBBBBBBBBBBBBBBBBBBBBBBBBBBBBBBBBBBBBBBBBBBBBBBBBBBBBBBBBBBBBBBBUBBBBBBBBBBBBBBBBBBBBBBBBBBBBBBBBBBBBBBBBBBBBBBBBBBBBBBBBBBBBBBBBBBBBBBBBUBBBBBBBBBBBBBBBBBBBBBBBBBBBBBBBB;A=A B=G
PZE-105112096 AAAAAAAAAAAAAAAAAAAAAAAAAAAAAAAAAAAAAAAAAAAAAAAAAAAAAAAAAAAAAAAAAAAAAAAAAAAAAAAAAAAAAAAAAAAAAAAAAAAAAAAAAAAAAAAAAAAAAAAAAAAAAAAAAAAAAAAAAAAAAAAAAAAAAAAAAAAAAUAAAAAAAAAAAAAAAAAAAAAAAAAAAAAAAA;A=A B=G
PZE-105113193 AAABHHBAHBAAHHHHHHHHBHHHUHHHBHHHHAHHBBHHHBBHHAHAHHAHHHHHHBBHHHBUHHHHHBHHHABBHAAAAHHHUHHHHBHBHBBHBHBHHABBBHHHHHBBBBBHHHAHHAAHAAABHHBAAABAHBBBBHBBHHAHABHBHAAHBUABHBHHBBBHHHHBHBBBBAHABBHHABHABB;A=A B=G
PZE-105113974 BBBBBBBBBBBBBBBBBBBBBBBBBBBBBBBBBBBBBBBBBBBBBBBBBBBBBBBBBBBBBBBBBBBBBBBBBBBBBBBBBBBBBBBBBBBBBBBBBBBBBBBBBBBBBBBBBBBBBBBBBBBBBBBBBBBBBBBBBBBBBBBBBBBBBBBBBBBBBUBBBBBBBBBBBBBBBBBBBBBBBBBBBBBBBB;A=A B=G
PZE-105114670 BBBAHHABHABBHHHAAHHHAHHHAHHHAHHHHBHHAAHHHAAHHBHBHBBHHHHHHAAHHHAHHHHHHAHHHBAAHBBBHHHHBHHHHAHABAAHAHAHHBAAAHHHHHAAAAAHHHBHHBBHBBBAHHHBBBABHAAAAHAAHHBHBAHAHBBHAUBAHAHHAAAHHHHAHAAAABHBAAHHBAHBAA;A=A B=C
PZE-105115809 AAABHHBAHBAAHHHBBHHHBHHHBHHHBHHHHAHHBBHHHBBHHAHAHAAHHHHHHBBHHHBUHHHHHBHHHABBHAAAHHBHAHHHHBHBABBHBHBHHABBBHHHHHBBBBBBHHAHHAAHAAABHHHAAABAHBBBBHBBHHAHABHBBAAHBUAHHBHHBBBHHHABHBBBBAHABBHHABHABB;A=A B=C
PZE-105117483 BBBAHHABHABBHHHAAHHHAHHHAHHHAHHHHBHHAAHHHAAHHBHBHBBHHHHHHAAAHHAUHBAHHAHHHBAAHBBBHHAHBHHHHAHABAAHAHAHHBAAAHHHHHAAAAAAHHBHHBBHBBBAHHHBBBABHAAAAHAAHHBHBAHAABBHABBHHAHHAAAHAHBAHAAAABHBAAHBBAHBAA;A=A B=G
PZE-105117617 AAABHHBAHBAAHHHBBHHHBHHHBHHHBHHHHAHHBBHHHBBHHAHAHAAHHHHHHBBBHHBBHABHHBHHHABBHAAAHHBHAHHHHBHBABBHBHBHHABBBHHHHHBBBBBBHHAHHAAHAAABHHHAAABAHBBBBHBBHHAHABHBBAAHBUAHHBHHBBBHBHABHBBBBAHABBHAABHABB;A=A B=G
PZE-105119257 AAAAAAAAAAAAAAAAAAAAAAAAAAAAAAAAAAAAAAAAAAAAAAAAAAAAAAAAAAAAAAAUAAAAAAAAAAAAAAAAAAAAUAAAAAAAAAAAAAAAAAAAAAAAAAAAAAAAAAAAAAAAAAAAAAAAAAAAAAAAAAAAAAAAAAAAAAAAAUAAAAAAAAAAAAAAAAAAAAAAAAAAAAAAAA;A=A B=G
PZE-105122300 BBBBBBBBBBBBBBBBBBBBBBBBBBBBBBBBBBBBBBBBBBBBBBBBBBBBBBBBBBBBBBBBBBBBBBBBBBBBBBBBBBBBHBBBBBBBBBBBBBBBBBBBBBBBBBBBBBBBBBBBBBBBBBBBBBBBBBBBBBBBBBBBBBBBBBBBBBBBBUBBBBBBBBBBBBBBBBBBBBBBBBBBBBBBBB;A=A B=G
PZE-105123692 AAABBBBBBBAABBBBBBBBBBBBBBBBBBBBBABBBBBBBBBBBABABAABBBBBBBBBBABABABBBBBBBABBBBAABBBBUBBAABBBBBBBBBBBBABBBBUBBBBBBBBBBBABBBBBAAABBBBAAABABBBBBBBBBBABABBBBBABUUABBBBBBBBBBBABBBBBBAAABBBAABBABB;A=A B=G
PZE-105125362 AAAAAAAAAAAAAAAAAAAAAAAAAAAAAAAAAAAAAAAAAAAAAAAAAAAAAAAAAAAAAAAUAAAAAAAAAAAAAAAAAAAAUAAAAAAAAAAAAAAAAAAAAAAAAAAAAAAAAAAAAAAAAAAAAAAAAAAAAAAAAAAAAAAAAAAAAAAAAUAAAAAAAAAAAAAAAAAAAAAAAAAAAAAAAA;A=A B=G
PZE-105126109 UUUBBBBBBBUUBBBBBBBBBBBBBBBBBBBBBUBBBBBBBBBBBBBUBUUBBBBBBBBBBUBUBUBBBBBBBUBBBBUUBBBBUBBUBBBBBBBBBBBBBUBBBBBBBBBBBBBBBBUUBBBBUBUBBBBUUUBUBBBBBBBBBBUBUBBBBBABBUUBBBBBBBBBBBUBBBBBBUUUBBBUUBBUBB;A=A B=G
PZE-105129274 AAAAAAAAAAAAAAAAAAAAAAAAAAAAAAAAAAAAAAAAAAAAAAAAAAAAAAAAAAAAAAAAAAAAAAAAAAAAAAAAAAAAAAAAAAAAAAAAAAAAAAAAAAAAAAAAAAAAAAAAAAAAAAAAAAAAAAAAAAAAAAAAAAAAAAAAAAAAAUAAAAAAAAAAAAAAAAAAAAAAAAAAAAAAAA;A=A B=C
PZE-105129709 BBBBBBBBBBBBBBBBBBBBBBBBBBBBBBBBBBBBBBBBBBBBBBBBBBBBBBBBBBBBBBBBBBBBBBBBBBBBBBBBBBBBUBBBBBBBBBBBBBBBBBBBBBBBBBBBBBBBBBBBBBBBBBBBBBBBBBBBBBBBBBBBBBBBBBBBBBBBBBBBBBBBBBBBBBBBBBBBBBBBBBBBBBBBBB;A=A B=C
PZE-105130799 AAAAAAAAAAAAAAAAAAAAAAAAAAAAAAAAAAAAAAAAAAAAAAAAAAAAAAAAAAAAAAAUAAAAAAAAAAAAAAAAAAAAUAAAAAAAAAAAAAAAAAAAAAAAAAAAAAAAAAAAAAAAAAAAAAAAAAAAAAAAAAAAAAAAAAAAAAAAAUAAAAAAAAAAAAAAAAAAAAAAAAAAAAAAAA;A=A B=G
PZE-105130800 BBBBBBBBBBBBBBBBBBBBBBBBBBBBBBBBBBBBBBBBBBBBBBBBBBBBBBBBBBBBBBBUBBBBBBBBBBBBBBBBBBBBUBBBBBBBBBBBBBBBBBBBBBBBBBBBBBBBBBBBBBBBBBBBBBBBBBBBBBBBBBBBBBBBBBBBBBBBBBBBBBBBBBBBBBBBBBBBBBBBBBBBBBBBBB;A=A B=G
PZE-105134147 AAABBHBHHBAHHHHBBHAHBBHHBHHHBHHHAAHHBBHHHBBBBHHAHAAHBAHHHBHBHABAAABHHBHHHABBHHAAHHBHAHBHHBBBHHBBBHHAHAHBBAHHHHBBBBHBHHAAHBHHAAAHHHHAAABAHBHHHHHBHHHHABABBHHHHUAHHBHBHBBBHHABHHHBBAAAHBHAABHABB;A=A B=G
PZE-105134671 BBBBBBBBBBBBBBBBBBBBBBBBBBBBBBBBBBBBBBBBBBBBBBBBBBBBBBBBBBBBBBBBBBBBBBBBBBBBBBBBBBBBBBBBBBBBBBBBBBBBBBBBBBBBBBBBBBBBBBBBBBBBBBBBBBBBBBBBBBBBBBBBBBBBBBBBBBBBBBBBBBBBBBBBBBBBBBBBBBBBBBBBBBBBBB;A=A B=T
PZE-105136959 BBBBBBBBBBBBBBBBBBBBBBBBBBBBBBBBBBBBBBBBBBBBBBBBBBBBBBBBBBBBBBBBBBBBBBBBBBBBBBBBBBBBUBBBBBBBBBBBBBBUBBBBBBBBBBBBBBBBBBBBBBBBBBBUBBBBBBBBBBBBBBBBBBBBBBBBBBBBBBBBBBBBBBBBBBBBBBBBBBBBBBBUBBBBBB;A=A B=G
PZE-105137940 BBBBBBBBBBBBBBBBBBBBBBBBBBBBBBBBBBBBBBBBBBBBBBBBBBBBBBBBBBBBBBBUBBBBBBBBBBBBBBBBBBBBBBBBBBBBBBBBBBBBBBBBBBBBBBBBBBBBBBBBBBBBBBBBBBBBBBBBBBBBBBBBBBBBBBBBBBBBBBBBBBBBBBBBBBBBBBBBBBBBBBBBBBBBBB;A=A B=G
PZE-105140112 AAABBHBHHBAHHHHBBHAHBBHAAHBHBHHHAAHHBBHHHBBBBHHAHAAHBAHHHBHBHABUAABHHBHHHHBBHHAAHHBHAHBHHHBHHHHBBBHAHAHBHAHHHHBBBBHBHHAABBHHAAAHHHHAAABAHBHHHHHBBAHHABABBHHBHUAHHBHBHBBBHHABBBHBBAAAHBHAABHABB;A=A B=C
PZE-105141478 AAAAAAAAAAAAAAAAAAAAAAAAAAAAAAAAAAAAAAAAAAAAAAAAAAAAAAAAAAAAAAAAAAAAAAAAAAAAAAAAAAAAAAAAAAAAAAAAAAAAAAAAAAAAAAAAAAAAAAAAAAAAAAAAAAAAAAAAAAAAAAAAAAAAAAAAAAAAAAAAAAAAAAAAAAAAAAAAAAAAAAAAAAAAAA;A=A B=C
PZE-105142850 BBBAAHAHHABHHHHAAHBHAAHBBHAHAHHHBBHHAAHHHAAAAHHBHBBHABHHHAHAHBABBBAHHAHHHHAAHHBBHHAHUHAHHHAHHHHAAAHBHHHAHBHHHHAAAAHAHHBBAAHHBBBHHHHBBBHBHAHHHHHAHBHHBABAAHHHHUBHHAHAHAAAHHBAAAHAABBBHAHBBAHBAA;A=A B=G
PZE-105143985 AAAAAAAAAAAAAAAAAAAAAAAAAAAAAAAAAAAAAAAAAAAAAAAAAAAAAAAAAAAAAAAAAAAAAAAAAAAAAAAAAAAAAAAAAAAAAAAAAAAAAAAAAAAAAAAAAAAAAAAAAAAAAAAAAAAAAAAAAAAAAAAAAAAAAAAAAAAAAUAAAAAAAAAAAAAAAAAAAAAAAAAAAAAAAA;A=A B=G
PZE-105144669 UUBBBBBBBBUBBBBBBBBBBBBUUBBBBBBBUUBBBBBBBBBBBBBUBUUBBUBBBBBBBUBUUUBBBBBBBBBBBBUUBBBBUBBBBBBBBBBBBBBUBBBBBBBBBBBBBBBBBBUBBBBBUUUBBBBUBBBUBBBBBBBBBUBBUBABBBBBBUUBBBBBBBBBBBUBBBBBBUUUBBBUABBUBB;A=A B=C
PZE-105155494 AAAAAAAAAAAAAAAAAAAAAAAAAAAAAAAAAAAAAAAAAAAAAAAAAAAAAAAAAAAAAAAAAAAAAAAAAAAAAAAAAAAAUAAAAAAAAAAAAAAAAAAAAAAAAAAAAAAAAAAAAAAAAAAAAAAAAAAAAAAAAAAAAAAAAAAAAAAAAAAAAAAAAAAAAAAAAAAAAAAAAAAAAAAAAA;A=A B=G
PZE-105158672 BBBBBBBBBBBBBBBBBBBBBBBBBBBBBBBBBBBBBBBBBBBBBBBBBBBBBBBBBBBBBBBBBBBBBBBBBBBBBBBBBBBBBBBBBBBBBBBBBBBBBBBBBBBBBBBBBBBBBBBBBBBBBBBBBBBBBBBBBBBBBBBBBBBBBBBBBBBBBBBBBBBBBBBBBBBBBBBBBBBBBBBBBBBBBB;A=A B=C
PZE-105162987 AAAAAAAAAAAAAAAAAAAAAAAAAAAAAAAAAAAAAAAAAAAAAAAAAAAAAAAAAAAAAAAAAAAAAAAAAAAAAAAAAAAAAAAAAAAAAAAAAAAAAAAAAAAAAAAAAAAAAAAAAAAAAAAAAAAAAAAAAAAAAAAAAAAAAAAAAAAAAUAAAAAAAAAAAAAAAAAAAAAAAAAAAAAAAA;A=A B=G
PZE-105182082 BBBBBBBBBBBBBBBBBBBBBBBBBBBBBBBBBBBBBBBBBBBBBBBBBBBBBBBBBBBBBBBUBBBBBBBBBBBBBBBBBBBBUBBBBBBBBBBBBBBHBBBBBBBBBBBBBBBBBBBBBBBBBBBBBBBBBBBBBBBBBBBBBBBBBBBBBBBBBUBBBBBBBBBBBBBBBBBBBBBBBBBBBBBBBB;A=A B=G
PZE-106001375 AAAAAAAAAAAAAAAAAAAAAAAAAAAAAAAAAAAAAAAAAAAAAAAAAAAAAAAAAAAAAAAAAAAAAAAAAAAAAAAAAAAAAAAAAAAAAAAAAAAAAAAAAAAAAAAAAAAAAAAAAAAAAAAAAAAAAAAAAAAAAAAAAAAAAAAAAAAAAUAAAAAAAAAAAAAAAAAAAAAAAAAAAAAAAA;A=A B=G
PZE-106003350 AAAAAAAAAAAAAAAAAAAAAAAAUAAAAAAAAAAAAAAAAAAAAAAAAAAAAAAAAAAAAAAUAAAAAAAAAAAAAAAAAAAAUAAAAAAAAAAAAAAAAUAAAAUAUUAAAAAAAAAAAAAAAAAAAAAAAAAAAUAAAUAUAAAAAAAAAAAAUUAAAAAAAAAAAAAAAAAAAAAAAUAAAAAAAA;A=A B=C
PZE-106003958 BBBBBBBBBBBBBBBBBBBBBBBBBBBBBBBBBBBBBBBBBBBBBBBBBBBBBBBBBBBBBBBBBBBBBBBBBBBBBBBBBBBBBBBBBBBBBBBBBBBBBBBBBBBBBBBBBBBBBBBBBBBBBBBBBBBBBBBBBBBBBBBBBBBBBBBBBBBBBUBBBBBBBBBBBBBBBBBBBBBBBBBBBBBBBB;A=A B=G
PZE-106004192 BBHAHHHBAHAHBAAHBHHAHHHAHHABHBBBHABBBBAHAAHBABHHBHHBABAHHHHAHBHBHBHAAHBHBBHHAAABBHBAUAHHHBBBBBAHHHHBBBBHHHBAHBBHHHBBAHBHBHHHHHHBBBBHHHHHHHBHHAHBABHBHHAAHBBBHUAAHAHBAHHHAHABABBHHHHHBHHBAHHHAA;A=A B=C
PZE-106004997 BBBBBBBBBBBBBBBBBBBBBBBBBBBBBBBBBBBBBBBBBBBBBBBBBBBBBBBBBBBBBBBBBBBBBBBBBBBBBBBBBBBBUBBBBBBBBBBBBBBBBBBBBBBBBBBBBBBBBBBBBBBBBBBBBBBBBBBBBBBBBBBBBBBBBBBBBBBBBUBBBBBBBBBBBBBBBBBBBBBBBBBBBBBBBB;A=A B=G
PZE-106005121 AAAAAAAAAAAAUUAAAAAAAUAUUUAUAAAAAAAAAAUAAAUAAAAAAAAUAAAAAAAAAAAUAAAUUAAAAAAAAAAUAAUAAAUAAAAAAAAAAAUUAAAUAAUAAAAUUUUUAAAUUAAUAAAUUAAAAAAUUAAAAUAAAUAAAAAAAAAAAUAUAAAAAUAAAAAAAAAAUUUAUUAAAAAAAA;A=A B=G
PZE-106008963 AAHBHHAABABHABHHAHHBHHHBAHBHHAAABBAHAABHBBHABAHHAHHABABHHHHBHAHAHHHBBHAHAABBBBBAAHABABHHHAAHAABHHHHHAAAHHHABHAAHHHAABHAHAHHHHHHAAAHHHHHHHHAHHBAHBAHAHAHBHAAAHUBBHBHHBHHHBHBABAAHHHHHAHHHHHHHBH;A=A B=G
PZE-106009496 AAAAAAAAAAAAAAAAAAAAAAAAAAAAAAAAAAAAAAAAAAAAAAAAAAAAAAAAAAAAAAAUAAAAAAAAAAAAAAAAAAAAUAAAAAAAAAAAAAAAAAAAAAAAAAAAAAAAAAAAAAAAAAAAAAAAAAAAAAAAAAAAAAAAAAAAAAAAAUAAAAAAAAAAAAAAAAAAAAAAAAAAAAAAAA;A=A B=G
PZE-106010241 AAAAAAAAAAAAAAAAAAAAAAAAAAAAAAAAAAAAAAAAAAAAAAAAAAAAAAAAAAAAAAAAAAAAAAAAAAAAAAAAAAAAAAAAAAAAAAAAAAAAAAAAAAAAAAAAAAAAAAAAAAAAAAAAAAAAAAAAAAAAAAAAAAAAAAAAAAAAAUAAAAAAAAAAAAAAAAAAAAAAAAAAAAAAAA;A=A B=G
PZE-106013155 AAAAAAAAAAAAAAAAAAAAAAAAUAAAAAAAAAAAAAAAAAAAAAAAAAAAAAAAAAAAAAAUAAAAAAAAAAAAAAAAAAAAUAAAAAAAAAAAAAAAAAAAAAAAAAAAAAAAAAAAAAAAAAAAAAAAAAAAAAAAAAAAAAAAAAAAAAAAUUAAAAAAAAAAAAAAAAAAAAAAAAAAAAAAAA;A=A B=G
PZE-106013454 AAHBHHAABABHABBHAHBBHHBBHHBHHAAABBAHAABHBBHABAHHAHHAHABHHHHBHAHAHHHBBHAHHABBBBBAAHABUBHHHAAHAABHBHHHAAAHHHABHAHHBHAABHAHAHHBHHHAAAHHHHHHHHAHHBAHBAHAHAHBHAAAHABBHBHHBHHHBHBABAAHHHHBAHHHBHHHBB;A=A B=G
PZE-106014205 BBBUBBBBUBUBBUUBBBUUBBUUBBUBBBBBUUBBBBUBUUBBUBBBBBBBBBUBBBBUBBBBBBBUUBBBBBUUUUUBBBBUUUBBBBBBBBUBUBBBBBBBUBBUBBBBUBBBUBBBBBBUBBBBBBBBBBBBBBBBBUBBUBBBBBBUBBBBBUUUBUBBUBBBUBUBUBBBBBBBBBBBUBBBUU;A=A B=C
PZE-106015639 BBBBBBBBBBBBBBBBBBBBBBBBBBBBBBBBBBBBBBBBBBBBBBBBBBBBBBBBBBBBBBBBBBBBBBBBBBBBBBBBBBBBUBBBBBBBBBBBBBBBBBBBBBBBBBBBBBBBBBBBBBBBBBBBBBBBBBBBBBBBBBBBBBBBBBBBBBBBBUBBBBBBBBBBBBBBBBBBBBBBBBBBBBBBBB;A=A B=C
PZE-106016821 BBHAHHBBABAHBAAHBHAAHHAAHHAHHBBBAABHBBAHAAHBABHABHHBHHAHHHHAHBHUHHHAAHBHHBAAAAABBHBAUAHHHBBHBBAHAHHHBBBHAHBAHBHHAHBBAHBHBHHAHHHBBBHHHHHHHHBHHABHABHBHBHAHBBBHAAAHAHHAHHHAHABABBBHHHHBHHHAHHHAA;A=A B=G
PZE-106020782 AAAAAAAAAAAAAAAAAAAAAAAAAAAAAAAAAAAAAAAAAAAAAAAAAAAAAAAAAAAAAAAUAAAAAAAAAAAAAAAAAAAAUAAAAAAAAAAAAAAAAAAAAAAAAAAAAAAAAAAAAAAAAAAAAAAAAAAAAAAAAAAAAAAAAAAAAAAAAUAAAAAAAAAAAAAAAAAAAAAAAAAAAAAAAA;A=A B=G
PZE-106022387 AAAAAAAAAAAAAAAAAAAAAAAAAAAAAAAAAAAAAAAAAAAAAAAAAAAAAAAAAAAAAAAAAAAAAAAAAAAAAAAAAAAAAAAAAAAAAAAAAAAAAAAAAAAAAAAAAAAAAAAAAAAAAAAAAAAAAAAAAAAAAAAAAAAAAAAAAAAAAUAAAAAAAAAAAAAAAAAAAAAAAAAAAAAAAA;A=A B=C
PZE-106023979 AAAAAAAAAAAAAAAAAAAAAAAAAAAAAAAAAAAAAAAAAAAAAAAAAAAAAAAAAAAAAAAAAAAAAAAAAAAAAAAAAAAAAAAAAAAAAAAAAAAAAAAAAAAAAAAAAAAAAAAAAAAAAAAAAAAAAAAAAAAAAAAAAAAAAAAAAAAAAUAAAAAAAAAAAAAAAAAAAAAAAAAAAAAAAA;A=A B=G
PZE-106025785 AAHBHHAABABHABBHAHBBHHBBHHBHHAAABBAHAABHBBHABAHBAHHAHHBHHHHBHAHAHHHBBHAHHABBBBBAAHABBBHHHAAHAABHBHHHAAAHBHHBHAHHBHAABBAHAHHBHHHAAAHHHHHHHHAHHBAHBAHHHAHBHAAAHUBBHBHHBHHHBHBABAAAHHBHAHHHBHHHBB;A=A B=G
PZE-106027262 AAHBHHAABABHABBHAHBBHHBBBHBBHAAABBAHAABHBBHABAHBAHHAHHBHHHHBHAHAHBHBBHAHHABBBBBAAHABUBHHHAAHAABHBHHBAAAHBAHBHAHHHHAABBAHAHHBHHHAAAHHHHHHHHAHHBAHBAHHHAABHAAAHABBHBHHBHHHBHBABAAAHHBHAHHBBHHHBB;A=A B=G
PZE-106030282 BBBBBBBBBBBBBBBBBBBBBBBBBBBBBBBBBBBBBBBBBBBBBBBBBBBBBBBBBBBBBBBBBBBBBBBBBBBBBBBBBBBBUBBBBBBBBBBBBBBBBBBBBBBBBBBBBBBBBBBBBBBBBBBBBBBBBBBBBBBBBBBBBBBBBBBBBBBBBUBBBBBBBBBBBBBBBBBBBBBBBBBBBBBBBB;A=A B=G
PZE-106031629 BBHAHHBBABAHBAAHBHAAHHAAHHAAHBBBAABHBBAHAAHBABHABHHBHHAHHBHAHBHBHAAAAHBHHBAAAAABBHBAAAHHHBBHBBAHAHAABBBHABHAHBHHAHBBAABHBHHAHHHBBBHHHHHHAHBHHABHABHHHBBHHBBBHUAAAAHHAHHHAHABABBBHHAHBHHAAHHHAA;A=A B=C
PZE-106032757 HBAAAABBABAABAAABAAAAAAAAAAAABBBAABABBAAAAABABAABAABAAAAABAAABAUAAAAAAAAABAAAAAUUABAUAAAABBABBAAAAAABHBAABAAAHAAAAHBAABAHAAAAAAUBBAAAAAAAABABAHAABAAABBAABBBAUAAAAAAAAAAAAABABBBAAAABAAAAAAAAA;A=A B=G
PZE-106035842 AAAAAAAAAAAAAAAAAAAAAAAAAAAAAAAAAAAAAAAAAAAAAAAAAAAAAAAAAAAAAAAAAAAAAAAAAAAAAAAAAAAAAAAAAAAAAAAAAAAAAAAAAAAAAAAAAAAAAAAAAAAAAAAAAAAAAAAAAAAAAAAAAAAAAAAAAAAAAUAAAAAAAAAAAAAAAAAAAAAAAAAAAAAAAA;A=A B=G
PZE-106036132 BBHAHHBBABAHBAAHBHAAHHAAHHAAHBBHAABABBAHAABBABHABHHBHHHBHBHAHBHBHAAAABHHHBAAAAABBHBAAAHHHBHHBBAHHHAAHBBHABHAHBHHAHBHAABHBHHHHHHBHBHHHHHHAHBHBABHABHHHBBHABBBHUAAAABHAHHHAHABABBBHHAHBHHAAHHHAA;A=A B=C
PZE-106038471 AAAAAAAAAAAAAAAAAAAAAAAAAAAAAAAAAAAAAAAAAAAAAAAAAAAAAAAAAAAAAAAAAAAAAAAAAAAAAAAAAAAAUAAAAAAAAAAAAAAAAAAAAAAAAAAAAAAAAAAAAAAAAAAAAAAAAAAAAAAAAAAAAAAAAAAAAAAAAUAAAAAAAAAAAAAAAAAAAAAAAAAAAAAAAA;A=A B=G
PZE-106041148 BBBBBBBBBBBBBBBBBBBBBBBBBBBBBBBBBBBBBBBBBBBBBBBBBBBBBBBBBBBBBBBBBBBBBBBBBBBBBBBBBBBBUBBBBBBBBBBBBBBBBBBBBBBBBBBBBBBBBBBBBBBBBBBBBBBBBBBBBBBBBBBBBBBBBBBBBBBBBBBBBBBBBBBBBBBBBBBBBBBBBBBBBBBBBB;A=A B=G
PZE-106041645 BBAAAABBABAAAAAAAAAAAAAAAAAAABBAAAAABBAAAAABABAABAABAAABABAAABAAAAAAABAAABAAAAABBBBAAAAAABBAAAAAAAAAABBAABAAAAAAAABAAABAAAAAAAABABAAAAAAAAAAAABBAAAAABBAABAABBAAAABAAAAAAAAAABABAAAABAAAAAAAAA;A=A B=G
PZE-106041752 BBBBBBBBBBBBBBBBBBBBBBBBBBBBBBBBBBBBBBBBBBBBBBBBBBBBBBBBBBBBBBBUBBBBBBBBBBBBBBBBBBBBBBBBBBBBBBBBBBBBBBBBBBBBBBBBBBBBBBBBBBBBBBBBBBBBBBBBBBBBBBBBBBBBBBBBBBBBBUBBBBBBBBBBBBBBBBBBBBBBBBBBBBBBBB;A=A B=C
PZE-106043303 AABBHHAABABHBBHHHHBBHHBBHHBBHAABBBHBAABHBBHABAHBAHBAHBHAAAHHHAHUHBBABAHHHABBBBBAAAABHBHHHAAHHHBHHHHBHAAHBHHBHHHHHHABBBAHHHHHHHHAHAHBBHBBBHHHHBAAHHHHHHABBAHHAUBBBBAAHHHHBHBHBHAAHHBHAHHBBHHHBB;A=A B=G
PZE-106044743 AAAAAAAAAAAAAAAAAAAAAAAAAAAAAAAAAAAAAAAAAAAAAAAAAAAAAAAAAAAAAAAAAAAAAAAAAAAAAAAAAAAAUAAAAAAAAAAAAAAAAAAAAAAAAAAAAAAAAAAAAAAAAAAAAAAAAAAAAAAAAAAAAAAAAAAAAAAAAAAAAAAAAAAAAAAAAAAAAAAAAAAAAAAAAA;A=A B=C
PZE-106045904 BBAHHABBABAHAAHHHHAAHHAAHHAAHBBAAAHABBAHAAHBABHAHHABHAHBBBHHHBHAHAABABHHHBAAAAABBBBABAHHHBBHHHAHHHHAHBBHAHHAHHHBHABAAABBHHHHHHHBHBHAAHAAAHHHHABBHAHHHHBAABHHBUAAAABBHHHHAHAHHABBHHAHBHHAAAHHAA;A=A B=C
PZE-106048118 AUBHHBAAHAHHBBHHHHHBHBBBBHBBHAUBBHHBAABHBBHAHAHBHHBAHBAUAAHHHAHUHBBABAHHHUBBHBBAAUABUBHHHAAUUHBHHHHHHUUHHBHBHBHUHBUBBHUAHHBHHHHUHUUHBHBBBHHAABHUHBHHHHHBBAHHAUBBABAABBHHUHBHHBAAHBBHAHHBBBHHBB;A=A B=G
PZE-106049203 UUUUUUUUUUUUUUUUUUUUUUUUUUUUUUUUUUUUUUUUUUUUUUUUUUUUUUUUUUUUUUUUUUUUUUUUUUUUUUUUUUUUUUUUUUUUUUUUUUUUUUUUUUUUUUUUUUUUUUUUUUUUUUUUUUUUUUUUUUUUUUUUUUUUUUUUUUUUUUUUUUUUUUUUUUUUUUUUUUUUUUUUUUUUUU;A=A B=C
PZE-106050102 BBAHHABBABHHAAHHHHHAHAAAAHHABBBAAHHAHHABAAHBABHAHHABHABBBBBHABHUHAABABHHHBAAABBBBBBABHHHHBBBBBAHHAHHHBHHAHHBHAHBHABAAHBBHHAHHHHBHBBHAHHHHHBBBAHHHHHHHHHAABHABUAABABBHHHHBHAHHAHBHHHABHHAAHHHAA;A=A B=G
PZE-106051238 BBBBBBBBBBBBBBBBBBBBBBBBBBBBBBBBBBBBBBBBBBBBBBBBBBBBBBBBBBBBBBBBBBBBBBBBBBBBBBBBBBBBBBBBBBBBBBBBBBBBBBBBBBBBBBBBBBBBBBBBBBBBBBBBBBBBBBBBBBBBBBBBBBBBBBBBBBBBBUBBBBBBBBBBBBBBBBBBBBBBBBBBBBBBBB;A=A B=C
PZE-106053439 AAAAAAAAAAAAAAAAAAAAAAAAAAAAAAAAAAAAAAAAAAAAAAAAAAAAAAAAAAAAAAAUAAAAAAAAAAAAAAAAAAAAUAAAAAAAAAAAAAAAAAAAAAAAAAAAAAAAAAAAAAAAAAAAAAAAAAAAAAAAAAAAAAAAAAAAAAAAAUAAAAAAAAAAAAAAAAAAAAAAAAAAAAAAAA;A=A B=C
PZE-106054182 AAAAAAAAAAAAAAAAAAAAAAAAAAAAAAAAAAAAAAAAAAAAAAAAAAAAAAAAAAAAAAAAAAAAAAAAAAAAAAAAAAAAAAAAAAAAAAAAAAAAAAAAAAAAAAAAAAAAAAAAAAAAAAAAAAAAAAAAAAAAAAAAAAAAAAAAAAAAAUAAAAAAAAAAAAAAAAAAAAAAAAAAAAAAAA;A=A B=G
PZE-106054842 AAAAAAAAAAAAAAAAAAAAAAAAAAAAAAAAAAAAAAAAAAAAAAAAAAAAAAAAAAAAAAAUAAAAAAAAAAAAAAAAAAAAAAAAAAAAAAAAAAAAAAAAAAAAAAAAAAAAAAAAAAAAAAAAAAAAAAAAAAAAAAAAAAAAAAAAAAAAAUAAAAAAAAAAAAAAAAAAAAAAAAAAAAAAAA;A=A B=G
PZE-106055850 BBBBBBBBBBBBBBBBBBBBBBBBBBBBBBBBBBBBBBBBBBBBBBBBBBBBBBBBBBBBBBBBBBBBBBBBBBBBBBBBBBBBBBBBBBBBBBBBBBBBBBBBBBBBBBBBBBBBBBBBBBBBBBBBBBBBBBBBBBBBBBBBBBBBBBBBBBBBBUBBBBBBBBBBBBBBBBBBBBBBBBBBBBBBBB;A=A B=G
PZE-106057620 BBBBBBBBBBBBBBBBBBBBBBBBBBBBBBBBBBBBBBBBBBBBBBBBBBBBBBBBBBBBBBBUBBBBBBBBBBBBBBBBBBBBBBBBBBBBBBBBBBBBBBBBBBBBBBBBBBBBBBBBBBBBBBBBBBBBBBBBBBBBBBBBBBBBBBBBBBBBBUBBBBBBBBBBBBBBBBBBBBBBBBBBBBBBBB;A=A B=G
PZE-106061440 AAAAAAAAAAAAAAAAAAAAAAAAAAAAAAAAAAAAAAAAAAAAAAAAAAAAAAAAAAAAAAAAAAAAAAAAAAAAAAAAAAAAAAAAAAAAAAAAAAAAAAAAAAAAAAAAAAAAAAAAAAAAAAAAAAAAAAAAAAAAAAAAAAAAAAAAAAAAAAAAAAAAAAAAAAAAAAAAAAAAAAAAAAAAAA;A=A B=G
PZE-106061708 AABHHBAABAHHBBAHBHHHAHBBHHABAAABBHBBHHBHBHHHBAABBBBAHBAHAAHHBHHUAHHHBAHAHHHBHBHHBAHHUHHHHABAAAHAABHHHHBHHHHAHBHHHBABBHBHBHHAHHHBBAAHBHHHHHAAAAHBBHHBHAHBBBBBAUHHHBAAHHHAAHHBHHHAHBHHHHHBBAAHBB;A=A B=G
PZE-106062511 BBBBBBBBBBBBBBBBBBBBBBBBBBBBBBBBBBBBBBBBBBBBBBBBBBBBBBBBBBBBBBBBBBBBBBBBBBBBBBBBBBBBBBBBBBBBBBBBBBBBBBBBBBBBBBBBBBBBBBBBBBBBBBBBBBBBBBBBBBBBBBBBBBBBBBBBBBBBBUBBBBBBBBBBBBBBBBBBBBBBBBBBBBBBBB;A=A B=G
PZE-106063093 AAAAAAAAAAAAAAAAAAAAAAAAAAAAAAAAAAAAAAAAAAAAAAAAAAAAAAAAAAAAAAAAAAAAAAAAAAAAAAAAAAAAAAAAAAAAAAAAAAAAAAAAAAAAAAAAAAAAAAAAAAAAAAAAAAAAAAAAAAAAAAAAAAAAAAAAAAAAAUAAAAAAAAAAAAAAAAAAAAAAAAAAAAAAAA;A=A B=G
PZE-106064449 AAAAAAAAAAAAAAAAAAAAAAAAAAAAAAAAAAAAAAAAAAAAAAAAAAAAAAAAAAAAAAAAAAAAAAAAAAAAAAAAAAAAAAAAAAAAAAAAAAAAAAAAAAAAAAAAAAAAAAAAAAAAAAAAAAAAAAAAAAAAAAAAAAAAAAAAAAAAAUAAAAAAAAAAAAAAAAAAAAAAAAAAAAAAAA;A=A B=C
PZE-106067368 BBBBBBBBBBBBBBBBBBBBBBBBBBBBBBBBBBBBBBBBBBBBBBBBBBBBBBBBBBBBBBBBBBBBBBBBBBBBBBBBBBBBBBBBBBBBBBBBBBBBBBBBBBBBBBBBBBBBBBBBBBBBBBBBBBBBBBBBBBBBBBBBBBBBBBBBBBBBBBBBBBBBBBBBBBBBBBBBBBBBBBBBBBBBBB;A=A B=G
PZE-106067697 BBHHHABHABHHAABHAHHHBHAAHHBABBBAAHAAHHAHAHHHABHAAAABHABHBBHHAHHBBHHHABHBHHHAHAHHABHHAHHHHHABBBABBAHHBHAHBBHBHAHHBABAAHAAAHHHHHHAABBAAHHHHHBBBBHAAHHAABHAAAAAAUHHHABBHAABBHHAHHBBHAHHHHBAABBHAA;A=A B=G
PZE-106068720 AAAAAAAAAAAAAAAAAAAAAAAAAAAAAAAAAAAAAAAAAAAAAAAAAAAAAAAAAAAAAAAAAAAAAAAAAAAAAAAAAAAAAAAAAAAAAAAAAAAAAAAAAAAAAAAAAAAAAAAAAAAAAAAAAAAAAAAAAAAAAAAAAAAAAAAAAAAAAAAAAAAAAAAAAAAAAAAAAAAAAAAAAAAAAA;A=A B=C
PZE-106069728 AAHHHBAHHAHHBBAHBHHHAHBBHHABHAABBHBBHHBHBHHHBAHBBBBAHBAHAAHHBHHUAHHHBAAAHHHBHBHHBAHHAHHHHHBAAHBAABHHAHHHAAHAHBHHHBABBHBBBHHHHHHBBAABBHHHHHHHHAHBBHHBBHHBBBBBBUHHHBAAHBBAAHHBHHHAHBHHBHABBAAHBB;A=A B=C
PZE-106070154 BBBBBBBBBBBBBBBBBBBBBBBBBBBBBBBBBBBBBBBBBBBBBBBBBBBBBBBBBBBBBBBBBBBBBBBBBBBBBBBBBBBBUBBBBBBBBBBBBBBBBBBBBBBBBBBBBBBBBBBBBBBBBBBBBBBBBBBBBBBBBBBBBBBBBBBBBBBBBUBBBBBBBBBBBBBBBBBBBBBBBBBBBBBBBB;A=A B=G
PZE-106070677 BBBBBBBBBBBBBBBBBBBBBBBBBBBBBBBBBBBBBBBBBBBBBBBBBBBBBBBBBBBBBBBBBBBBBBBBBBBBBBBBBBBBBBBBBBBBBBBBBBBBBBBBBBBBBBBBBBBBBBBBBBBBBBBBBBBBBBBBBBBBBBBBBBBBBBBBBBBBBUBBBBBBBBBBBBBBBBBBBBBBBBBBBBBBBB;A=A B=G
PZE-106070979 BBHHHABHHBHHAABHAHHHBHAHHHBAHBBAAHAABBAHAHHHABHAAAABHABHBBHHHHHBBHHHABBBHHHAHAHHABHHAHHHHHABBHABBAHHBHHHBBHBHAHHBABAAHAAAHHHHAAAABBAAHHHHHHHHBHAAHBAAHHAAAAAABHHHABBHAABBHHAHHHBHAHHAHBAABBHAA;A=A B=C
PZE-106073001 BBBBBBBBBBBBBBBBBBBBBBBBBBBBBBBBBBBBBBBBBBBBBBBBBBBBBBBBBBBBBBBBBBBBBBBBBBBBBBBBBBBBUBBBBBBBBBBBBBBBBBBBBBBBBBBBBBBBBBBBBBBBBBBBBBBBBBBBBBBBBBBBBBBBBBBBBBBBBUBBBBBBBBBBBBBBBBBBBBBBBBBBBBBBBB;A=A B=G
PZE-106074545 AAHHHBAHHAHHBBAHBHHHAHBHBHAHHAABBHBBAAHHBHHHBAHBBBBAABAHHHHHHHHAAHHHBAAAHHHBHBHHHAHHUHHHHHBAAHBAABHHAHHHAAHAHBHBABABHHBBBHHHHBBBBHHBBHHHHHHHHAHBBHHBBHHBBBBHBBHAHBAHHBBAAHHBHHHAHBHHBHABBHAHBB;A=A B=G
PZE-106076099 AAAAAAAAAAAAAAAAAAAAAAAAAAAAAAAAAAAAAAAAAAAAAAAAAAAAAAAAAAAAAAAAAAAAAAAAAAAAAAAAAAAAAAAAAAAAAAAAAAAAAAAAAAAAAAAAAAAAAAAAAAAAAAAAAAAAAAAAAAAAAAAAAAAAAAAAAAAAAAAAAAAAAAAAAAAAAAAAAAAAAAAAAAAAAA;A=A B=G
PZE-106077080 AAAAAAAAAAAAAAAAAAAAAAAAAAAAAAAAAAAAAAAAAAAAAAAAAAAAAAAAAAAAAAAAAAAAAAAAAAAAAAAAAAAAAAAAAAAAAAAAAAAAAAAAAAAAAAAAAAAAAAAAAAAAAAAAAAAAAAAAAAAAAAAAAAAAAAAAAAAAAUAAAAAAAAAAAAAAAAAAAAAAAAAAAAAAAA;A=A B=G
PZE-106077737 UAAAAAUAAUAAAAAAAAAAAAAUUAAAAUUAAAAAUUAAUAAAAUAAAAAUUAUAAAAAAAAUUAAAAUUUAAAAAAAAAAAAUAAAAAAAUAAUUAAAAAAAUUAUUAAAAAUAAAAAAAAAAAAAAAAAAAAAAUAAAUAAAAAAAAAUAAAAAUAUAAUAAAAUUAAAAAAUAAAAAAUAAAUAAA;A=A B=G
PZE-106078526 AAAAAAAAAAAAAAAAAAAAAAAAAAAAAAAAAAAAAAAAAAAAAAAAAAAAAAAAAAAAAAAUAAAAAAAAAAAAAAAAAAAAAAAAAAAAAAAAAAAAAAAAAAAAAAAAAAAAAAAAAAAAAAAAAAAAAAAAAAAAAAAAAAAAAAAAAAAAAUAAAAUAAAAAAAAAAAAAAAAAAAAAAAAAAA;A=A B=G
PZE-106082237 BBHHHABAHHHHAAHHHAHHAHAHHHBHHHHAAHAABBHHBHHHHBAAHAABBABHHHHHAHABBBHAHBBBHHHAHHHBHBHHUHHHHHABBHABBAHHHHBHBBHBBHHABABAHHAAAHHAHAAAAHHAAHHHHAHHHBHAAHAAAHHBAAAHAUHBHABHHAABBHAABBHBHAHHAHHHAHHHAA;A=A B=C
PZE-106085217 AAAAAAAAAAAAAAAAAAAAAAAAUAAAAAAAAAAAAAAAAAAAAAAAAAAAAAAAAAAAAAAUAAAAAAAAAAAAAAAAAAAAUAAAAAAAAAAAAAAAAAAAAAAAUAAAAAAAAAAAAAAAAAAAAAAAAAAAUAAAAAAAAAAAAAAAAAAAAAAAAAAAAAAAAAAAAAAAAAAAAAAAAAAAAA;A=A B=G
PZE-106086786 BBBBBBBBBBBBBBBBBBBBBBBBBBBBBBBBBBBBBBBBBBBBBBBBBBBBBBBBBBBBBBBBBBBBBBBBBBBBBBBBBBBBBBBBBBBBBBBBBBBBBBBBBBBBBBBBBBBBBBBBBBBBBBBBBBBBBBBBBBBBBBBBBBBBBBBBBBBBBBBBBBBBBBBBBBBBBBBBBBBBBBBBBBBBBB;A=A B=C
PZE-106087430 AAHHHBABHHHHBHHHHBHHBHBHHHAHHHHBHHBBAAHHAHHHHABBHBBAABAHHHHHBHBUAAHBHAAAHHHBHHHAHAHHBHHHHHBAAHBHABHHHHAHHAHAAHHBABAHHHBBBHHBHBBBBHHBBHHHHBHHHAHBBHBBBHHABBBHBUHAHHHHHBBHAHHHAABAHBHHBHHHHHHHBB;A=A B=G
PZE-106089516 AAAAAAAAAAAAAAAAAAAAAAAAAAAAAAAAAAAAAAAAAAAAAAAAAAAAAAAAAAAAAAAAAAAAAAAAAAAAAAAAAAAAAAAAAAAAAAAAAAAAAAAAAAAAAAAAAAAAAAAAAAAAAAAAAAAAAAAAAAAAAAAAAAAAAAAAAAAAAAAAAAAAAAAAAAAAAAAAAAAAAAAAAAAAAA;A=A B=C
PZE-106092172 BBABAAHAHHHHAHHHHAHHAHAHABBHHHHAHAAABBHHBHHAABAAAAABBABHHHHHAHAUBBHAHBBBAHHAHHABABHHUHAHHAABBHAHBHHHHHBHHBBBBHHAHABHHBAHAAHAHAAAABHAAHBBBAHHHBHAAHAAAHHBAAAAAUHBHHHHHAAHBHHHBBABHAHHAHHHBHHHAA;A=A B=G
PZE-106093277 AAHABBHBHHHHBHHHHBHHBHBHHAAHHHHBHBBBAAHHAHHBBABBHHHAABAHHHHHBHBAAAHBHAAAHHHBHABHHAHHUHBBHBBAAHBHAAHHHHAHHAAAAHHBHBAHHABHBBHBHBBBBHHBHHAAABHHHAHBBHBBBHHABBBBBUHAHHHHHBBHAHHHAABAHBHHBHHHAHHHBB;A=A B=C
PZE-106094124 AAAAAAAAAAAAAAAAAAAAAAAAAAAAAAAAAAAAAAAAAAAAAAAAAAAAAAAAAAAAAAAUAAAAAAAAAAAAAAAAAAAAAAAAAAAAAAAAAAAAAAAAAAAAAAAAAAAAAAAAAAAAAAAAAAAAAAAAAAAAAAAAAAAAAAAAAAAAAUAAAAAAAAAAAAAAAAAAAAAAAAAAAAAAAA;A=A B=G
PZE-106095396 AAAAAAAAAAAAAAAAAAAAAAAAAAAAAAAAAAAAAAAAAAAAAAAAAAAAAAAAAAAAAAAAAAAAAAAAAAAAAAAAAAAAUAAAAAAAAAAAAAAAAAAAAAAAAAAAAAAAAAAAAAAAAAAAAAAAAAAAAAAAAAAAAAAAAAAAAAAAAUAAAAAAAAAAAAAAAAAAAAAAAAAAAAAAAA;A=A B=G
PZE-106096901 UBBBBBBBBBBBUUBBBUBBBBBBUBBBUBBBBBBUUBBBUBBUBBUUBUBUUBBUBBUBBBBUBBBBUBBBBBBBBBBUUBUBUBBUBBUBUBBBBUUBBBBUBUUBBBBUUBBUBUBUUUBBBUUBUUUBUBBBBUBBBUBBUUBBBUBBUBBUUUBUUBBBUUBUUBBBBUBUUUUUBUBBUBUBUB;A=A B=G
PZE-106100910 UUUUBBBBBBBBBBBBBBBBBBBBBUUBUBBBBBBBUUBBUBBBBUBBBUBBUBUUBBBBBBBUBBBBUUBUBBBBUBBBBUBUUBBBBBBUUBBBUUBBBBUBBBUBBBBBBBUBBUBBBBBBBBBBBBBBBBUUUBBBBUBBBBBBBBBBBBBBBUBBBBUBBBBBBBBBUUBUBBBBBBBBBBUBBB;A=A B=C
PZE-106102358 UUUUBBBBBUBBBBBBBBBBBBBBUUUBUBBBBBBBUUBBUBBBBUBBUUBBUBUUBBBBBBBUBBBBUUBUBBBBUBBBBUBUUBBBBBBUUBBBUUBUUBUBBBUBUBBBBBUBBUBBBBBBBBBBBBBBUBUUUBBBBUBBBBBBBBBBBBBBBUBBBBUUBBBBBBBBUUBABBBBBBBBUBUBBB;A=A B=G
PZE-106103556 AAAAAAAAAAAAAAAAAAAAAAAAAAAAAAAAAAAAAAAAAAAAAAAAAAAAAAAAAAAAAAAAAAAAAAAAAAAAAAAAAAAAAAAAAAAAAAAAAAAAAAAAAAAAAAAAAAAAAAAAAAAAAAAAAAAAAAAAAAAAAAAAAAAAAAAAAAAAAUAAAAAAAAAAAAAAAAAAAAAAAAAAAAAAAA;A=A B=G
PZE-106103612 BBBBUUBBBBBBUBBBBUBUBUUBBBBUBBBUBBBUBBBBBUBUBBBUBBBUBUBBBBBBUBBUBBBBBBBBUBUUBBUUBBBBUBBUBUUBUBBUBBBBBUBBBBBUUBUUUUBUBBUBUUBUBBUUUBBBBBBBBUBUUBBUBUUBBBUBUUBUUUUBBBBBBBBBBBUBBBBBBUBBBBBUBUBBBU;A=A B=G
PZE-106106978 BBBBAABAUBHHAHAHHHHAHAAHUBBABHHHHHHABBHHBABAHBHHBBHHBABBHAHHAHHUHHHHBBHBHAAABHAHHBHHAHHAHAABAHHHBHHHHABHHHHHHHAAHABHAHAABAHAHHHHAAAHHHBBBAHHHBHAHHABBHHHAAAHAUHHHHBAHAAHAHABBBHBHHHHHHHHHHBBAA;A=A B=G
PZE-106107669 AAAAAAAAAAAAAAAAAAAAAAAAAAAAAAAAAAAAAAAAAAAAAAAAAAAAAAAAAAAAAAAAAAAAAAAAAAAAAAAAAAAAUAAAAAAAAAAAAAAAAAAAAAAAAAAAAAAAAAAAAAAAAAAAAAAAAAAAAAAAAAAAAAAAAAAAAAAAAUAAAAAAAAAAAAAAAAAAAAAAAAAAAAAAAA;A=A B=G
PZE-106109857 UAHABBABBABBBBBBBBBBBBBBBAABBBBABBBBAAUBHBABBHBBUABBUBAABBBBBBBUBBBBAABABBBBABBBBHBBUBBBHBBUBBBBABBBBBABBBBBUBBBBBUBBHBBHBBBBBBBBBBBBBUAUBBBBBBBBUBAUBBBBBBBBUBBBBABBBBBBBBHUUBBBBBBBBBBBBAABB;A=A B=G
PZE-106111790 BBBBBBBBBBBBBBBBBBBBBBBBBBBBBBBBBBBBBBBBBBBBBBBBBBBBBBBBBBBBBBBUBBBBBBBBBBBBBBBBBBBBUBBBBBBBBBBBBBBBBBBBBBBBBBBBBBBBBBBBBBBBBBBBBBBBBBBBBBBBBBBBBBBBBBBBBBBBBUBBBBBBBBBBBBBBBBBBBBBBBBBBBBBBBB;A=A B=G
PZE-106116788 BBBBBUBUUBBUBBBBBUBUBUUBBBBUBBBBBBBBBBBBBUBBBBBBBBBUBBBBBBBBBBBUBBBBBBBBBUUUBBUBBBBBUBUBBUUBBBUBBBBBBBBBBUBBBBBUBUBBUBUBBUUUBBBBUBBBBBBBBBBBBBBUBBUBBBBBUUUBUUBUBBBUBBBBUBUBBBBBBBBBBBBBBBBBUU;A=A B=G
PZE-106118266 BBBBBBBUUBBUBBBBBBBUBUUBBBBUBBBBBBBBBBBBBUBBBBBBBBBUBBBBBBBBBBBUBBBBBBUBBUUUBBBBBBBBUBBUBBUBBUUBBBBBUBBBBUUUUBUUUBBUUUBUBUUUBBUBUBBBUBBBBBUBUBUBUBUBBBBBUUBBUUBUBBBUBBBBUUBBBBBBBBBBBBBBUBBBUB;A=A B=G
PZE-106121498 BBBBBBBBBBBBBBBBBBBBBBBBBBBBBBBBBBBBBBBBBBBBBBBBBBBBBBBBBBBBBBBBBBBBBBBBBBBBBBBBBBBBBBBBBBBBBBBBBBBBBBBBBBBBBBBBBBBBBBBBBBBBBBBBBBBBBBBBBBBBBBBBBBBBBBBBBBBBBUBBBBBBBBBBBBBBBBBBBBBBBBBBBBBBBB;A=A B=G
PZE-106126207 BBBBBBBBBBBBBBBBBBBBBBBBBBBBBBBBBBBBBBBBBBBBBBBBBBBBBBBBBBBBBBBUBBBBBBBBBBBBBBBBBBBBBBBBBBBBBBBBBBBBBBBBBBBBBBBBBBBBBBBBBBBBBBBBBBBBBBBBBBBBBBBBBBBBBBBBBBBBBUBBBBBBBBBBBBBBBBBBBBBBBBBBBBBBBB;A=A B=C
PZE-106126667 AAHABHABBAHBHAAHHHHBHHBHHHBHHHHAHHAAAABHHBAHHABHAAHHAHAABBHBHAHUHHABHHHHABBHHHHHHAAHBHBBHBBHHHHBHHHHHHAHHBHHHABBHHABBHBBABBBHHHHBHBHHHAAAHHHBAHBHHHAAHHHBBBHBUHHAHABHHHHBHBAAAABAHHAAAAHHHHABB;A=A B=C
PZE-106128325 AAAAAAAAAAAAAAAAAAAAAAAAAAAAAAAAAAAAAAAAAAAAAAAAAAAAAAAAAAAAAAAAAAAAAAAAAAAAAAAAAAAAAAAAAAAAAAAAAAAAAAAAAAAAAAAAAAAAAAAAAAAAAAAAAAAAAAAAAAAAAAAAAAAAAAAAAAAAAUAAAAAAAAAAAAAAAAAAAAAAAAAAAAAAAA;A=A B=G
PZE-106129549 BBBBBBBBBBBBBBBBBBBBBBBBBBBBBBBBBBBBBBBBBBBBBBBBBBBBBBBBBBBBBBBBBBBBBBBBBBBBBBBBBBBBBBBBBBBBBBBBBBBBBBBBBBBBBBBBBBBBBBBBBBBBBBBBBBBBBBBBBBBBBBBBBBBBBBBBBBBBBUBBBBBBBBBBBBBBBBBBBBBBBBBBBBBBBB;A=A B=G
PZE-106129899 AAAAAAAAAAAAAAAAAAAAAAAAAAAAAAAAAAAAAAAAAAAAAAAAAAAAAAAAAAAAAAAUAAAAAAAAAAAAAAAAAAAAUAAAAAAAAAAAAAAAAAAAAAAAAAAAAAAAAAAAAAAAAAAAAAAAAAAAAAAAAAAAAAAAAAAAAAAAAUAAAAAAAAAAAAAAAAAAAAAAAAAAAAAAAA;A=A B=G
PZE-107003187 UUUUUUUUUUUUUUUUUUUUUUUUUUUUUUUUUUUUUUUUUUUUUUUUUUUUUUUUUUUUUUUUUUUUUUUUUUUUUUUUUUUUUUUUUUUUUUUUUUUUUUUUUUUUUUUUUUUUUUUUUUUUUUUUUUUUUUUUUUUUUUUUUUUUUUUUUUUUUUUUUUUUUUUUUUUUUUUUUUUUUUUUUUUUUU;A=A B=G
PZE-107005454 BBBBBBBBBBBBBBBBBBBBBBBBBBBBBBBBBBBBBBBBBBBBBBBBBBBBBBBBBBBBBBBUBBBBBBBBBBBBBBBBBBBBBBBBBBBBBBBBBBBBBBBBBBBBBBBBBBBBBBBBBBBBBBBBBBBBBBBBBBBBBBBBBBBBBBBBBBBBBUBBBBBBBBBBBBBBBBBBBBBBBBBBBBBBBB;A=A B=G
PZE-107006511 AAAAAAAAAAAAAAAAAAAAAAAAAAAAAAAAAAAAAAAAAAAAAAAAAAAAAAAAAAAAAAAUAAAAAAAAAAAAAAAAAAAAAAAAAAAAAAAAAAAAAAAAAAAAAAAAAAAAAAAAAAAAAAAAAAAAAAAAAAAAAAAAAUAAAAAAAAAAAUAAAAAAAAAAAAAAAAAAAAAAAAAAAHAAAA;A=A B=C
PZE-107008540 AAAAAAAAAAAAAAAAAAAAAAAAAAAAAAAAAAAAAAAAAAAAAAAAAAAAAAAAAAAAAAAAAAAAAAAAAAAAAAAAAAAAAAAAAAAAAAAAAAAAAAAAAAAAAAAAAAAAAAAAAAAAAAAAAAAAAAAAAAAAAAAAAAAAAAAAAAAAAUAAAAAAAAAAAAAAAAAAAAAAAAAAAAAAAA;A=A B=G
PZE-107008894 UUAUUAAAAUAAAAAAAAAAAAAAAAUAAAAUAAAAAAAAAAAUUAUAAUUAUAAAAAAUAAUAAAAAUAAAAUAAAAAAAAAAUAAAAAUAAAAUAAUAAAAAAAAAAAAAAAAAAAUUAAAAAAAUAAAUUUUUAAAAAUAUAAAAAAAUAUAAAUAAAAAAAAUAAAAAUUAAAAAAAUAAAAAAAA;A=A B=G
PZE-107010082 AAAAAAAAAAAAAAAAAAAAAAAAAAAAAAAAAAAAAAAAAAAAAAAAAAAAAAAAAAAAAAAUAAAAAAAAAAAAAAAAAAAAAAAAAAAAAAAAAAAAAAAAAAAAAAAAAAAAAAAAAAAAAAAAAAAAAAAAAAAAAAAAAAAAAAAAAAAAAUAAAAAAAAAAAAAAAAAAAAAAAAAAAAAAAA;A=A B=G
PZE-107010692 AAAAAAAAAAAAAAAAAAAAAAAAAAAAAAAAAAAAAAAAAAAAAAAAAAAAAAAAAAAAAAAAAAAAAAAAAAAAAAAAAAAAUAAAAAAAAAAAAAAAAAAAAAAAAAAAAAAAAAAAAAAAAAAAAAAAAAAAAAAAAAAAAAAAAAAAAAAAAUAAAAAAAAAAAAAAAAAAAAAAAAAAAAAAAA;A=A B=G
PZE-107013193 BBHBBHAHHHHHHAAAHHHHHAHBBHBAAHHBAAAAAAAAHHABBABHHBBABHHBHHHHHHBBBHHHHHAHAHAABHHAAHAHUHHHAHHHHABBHHBAHHBAAAHHHHBHBHAHHHBBHHHAHHHBHHHBBBBBHHAAABHHBHHHAAABHBBHHAHHHABHHHBAHABAHBHHHHHAHBHHHAHBAA;A=A B=G
PZE-107013546 AAAAAAAAAAAAAAAAAAAAAAAAAAAAAAAAAAAAAAAAAAAAAAAAAAAAAAAAAAAAAAAUAAAAAAAAAAAAAAAAAAAAUAAAAAAAAAAAAAAAAAAAAAAAAAAAAAAAAAAAAAAAAAAAAAAAAAAAAAAAAAAAAAAAAAAAAAAAAUAAAAAAAAAAAAAAAAAAAAAAAAAAAAAAAA;A=A B=G
PZE-107014666 AAAAAAAAAAAAAAAAAAAAAAAAAAAAAAAAAAAAAAAAAAAAAAAAAAAAAAAAAAAAAAAAAAAAAAAAAAAAAAAAAAAAUAAAAAAAAAAAAAAAAAAAAAAAAAAAAAAAAAAAAAAAAAAAAAAAAAAAAAAAAAAAAAAAAAAAAAAAAUAAAAAAAAAAAAAAAAAAAAAAAAAAAAAAAA;A=A B=G
PZE-107017393 AAAAAAAAAAAAAAAAAAAAAAAAAAAAAAAAAAAAAAAAAAAAAAAAAAAAAAAAAAAAAAAAAAAAAAAAAAAAAAAAAAAAAAAAAAAAAAAAAAAAAAAAAAAAAAAAAAAAAAAAAAAAAAAAAAAAAAAAAAAAAAAAAAAAAAAAAAAAAUAAAAAAAAAAAAAAAAAAAAAAAAAAAAAAAA;A=A B=G
PZE-107018459 BBBBBBBBBBBBBBBBBBBBBBBBBBBBBBBBBBBBBBBBBBBBBBBBBBBBBBBBBBBBBBBUBBBBBBBBBBBBBBBBBBBBUBBBBBBBBBBBBBBBBBBBBBBBBBBBBBBBBBBBBBBBBBBBBBBBBBBBBBBBBBBBBBBBBBBBBBBBBUBBBBBBBBBBBBBBBBBBBBBBBBBBBBBBBB;A=A B=G
PZE-107020997 BBHBBHAHHHHHHHAAHHHHHAHBHBBHAHHBAAAAAAAABBABBABHHBBABHABHHHHHHBBBHHHHBAHAHAABHHAAHAHAHHHAHHHHHBHHBBHHHBHAAHHBHBBBHAHAHHBHHHHHHHBBHHBBBBBAHHHHBBHBHAHAHAHHHBHHAHHHABHHHBHHABAHBHHHHBAHBHHHAHBAA;A=A B=C
PZE-107021672 AAHAAHBHHHHHHHBBHHHHBBHAAAAHBHHAHBBBBBBBHABAABAHHAABAHBABHHHHHAAAHAHHABHBHBBAHHBBHBHUHHHBHHHHBAHHAAHHHAHBBHHAHAHAHBHBHHAHHHHHHHAAHHAAHAABHBBHAAHAHBHBHBHHHHBHUHHHBABHHAHHBHBHAHHHHHBHAHHHBHABB;A=A B=G
PZE-107024408 AAAAAAAAAAAAAAAAAAAAAAAAAAAAAAAAAAAAAAAAAAAAAAAAAAAAAAAAAAAAAAAUAAAAAAAAAAAAAAAAAAAAUAAAAAAAAAAAAAAAAAAAAAAAAAAAAAAAAAAAAAAAAAAAAAAAAAAAAAAAAAAAAAAAAAAAAAAAAUAAAAAAAAAAAAAAAAAAAAAAAAAAAAAAAA;A=A B=G
PZE-107025325 UUBUBBBBBBBBBBBBBBBBBBBBBUBBBBBUBBBBBBBBBUBUUBBBBUBBUBBBBBBBBBUBUBUBBUBBBBBBUBBBBBBBUBUBBBBBBBUBBUUBBBUBBBBBBBBBBBBBBBBBBBBBBBBUUBBBBBUUBBBBBUUBUBBBBBBBBBBBBUBBBBUBBBUBBBBBBBBBBBBBBUBBBBBUBB;A=A B=C
PZE-107026387 BBBBBBBBBBBBBBBBBBBBBBBBBBBBBBBBBBBBBBBBBBBBBBBBBBBBBBBBBBBBBBBUBBBBBBBBBBBBBBBBBBBBUBBBBBBBBBBBBBBBBBBBBBBBBBBBBBBBBBBBBBBBBBBBBBBBBBBBBBBBBBBBBBBBBBBBBBBBBUBBBBBBBBBBBBBBBBBBBBBBBBBBBBBBBB;A=A B=G
PZE-107029554 BBBBBBBBBBBBBBBBBBBBBBBBBBBBBBBBBBBBBBBBBBBBBBBBBBBBBBBBBBBBBBBBBBBBBBBBBBBBBBBBBBBBUBBBBBBBBBBBBBBBBBBBBBBBBBBBBBBBBBBBBBBBBBBBBBBBBBBBBBBBBBBBBBBBBBBBBBBBBUBBBBBBBBBBBBBBBBBBBBBBBBBBBBBBBB;A=A B=C
PZE-107030337 AAAAAAAAAAAAAAAAAAAAAAAAAAAAAAAAAAAAAAAAAAAAAAAAAAAAAAAAAAAAAAAAAAAAAAAAAAAAAAAAAAAAAAAAAAAAAAAAAAAAAAAAAAAAAAAAAAAAAAAAAAAAAAAAAAAAAAAAAAAAAAAAAAAAAAAAAAAAAUAAAAAAAAAAAAAAAAAAAAAAAAAAAAAAAA;A=A B=G
PZE-107031153 AAAAAAAAAAAAAAAAAAAAAAAAAAAAAAAAAAAAAAAAAAAAAAAAAAAAAAAAAAAAAAAAAAAAAAAAAAAAAAAAAAAAAAAAAAAAAAAAAAAAAAAAAAAAAAAAAAAAAAAAAAAAAAAAAAAAAAAAAAAAAAAAAAAAAAAAAAAAAUAAAAAAAAAAAAAAAAAAAAAAAAAAAAAAAA;A=A B=G
PZE-107032574 AAAAAAAAAAAAAAAAAAAAAAAAAAAAAAAAAAAAAAAAAAAAAAAAAAAAAAAAAAAAAAAAAAAAAAAAAAAAAAAAAAAAAAAAAAAAAAAAAAAAAAAAAAAAAAAAAAAAAAAAAAAAAAAAAAAAAAAAAAAAAAAAAAAAAAAAAAAAAUAAAAAAAAAAAAAAAAAAAAAAAAAAAAAAAA;A=A B=G
PZE-107035082 AAAAAAAAAAAAAAAAAAAAAAAAAAAAAAAAAAAAAAAAAAAAAAAAAAAAAAAAAAAAAAAAAAAAAAAAAAAAAAAAAAAAAAAAAAAAAAAAAAAAAAAAAAAAAAAAAAAAAAAAAAAAAAAAAAAAAAAAAAAAAAAAAAAAAAAAAAAAAAAAAAAAAAAAAAAAAAAAAAAAAAAAAAAAAA;A=A B=G
PZE-107035765 BBBBBBBBBBBBBBBBBBBBBBBBBBBBBBBBBBBBBBBBBBBBBBBBBBBBBBBBBBBBBBBBBBBBBBBBBBBBBBBBBBBBUBBBBBBBBBBBBBBBBBBBBBBBBBBBBBBBBBBBBBBBBBBBBBBBBBBBBBBBBBBBBBBBBBBBBBBBBUBBBBBBBBBBBBBBBBBBBBBBBBBBBBBBBB;A=A B=G
PZE-107038449 AAAAAAAAAAAAAAAAAAAAAAAAAAAAAAAAAAAAAAAAAAAAAAAAAAAAAAAAAAAAAAAUAAAAAAAAAAAAAAAAAAAAUAAAAAAAAAAAAAAAAAAAAAAAAAAAAAAAAAAAAAAAAAAAAAAAAAAAAAAAAAAAAAAAAAAAAAAAAUAAAAAAAAAAAAAAAAAAAAAAAAAAAAAAAA;A=A B=G
PZE-107038701 AAAAAAAAAAAAAAAAAAAAAAAAAAAAAAAAAAAAAAAAAAAAAAAAAAAAAAAAAAAAAAAAAAAAAAAAAAAAAAAAAAAAAAAAAAAAAAAAAAAAAAAAAAAAAAAAAAAAAAAAAAAAAAAAAAAAAAAAAAAAAAAAAAAAAAAAAAAAAUAAAAAAAAAAAAAAAAAAAAAAAAAAAAAAAA;A=A B=G
PZE-107041308 AAAAAAAAAAAAAAAAAAAAAAAAAAAAAAAAAAAAAAAAAAAAAAAAAAAAAAAAAAAAAAAAAAAAAAAAAAAAAAAAAAAAAAAAAAAAAAAAAAAAAAAAAAAAAAAAAAAAAAAAAAAAAAAAAAAAAAAAAAAAAAAAAAAAAAAAAAAAAAAAAAAAAAAAAAAAAAAAAAAAAAAAAAAAAA;A=A B=T
PZE-107042902 BBBBBBBBBBBBBBBBBBBBBBBBBBBBBBBBBBBBBBBBBBBBBBBBBBBBBBBBBBBBBBBBBBBBBBBBBBBBBBBBBBBBBBBBBBBBBBBBBBBBBBBBBBBBBBBBBBBBBBBBBBBBBBBBBBBBBBBBBBBBBBBBBBBBBBBBBBBBBUBBBBBBBBBBBBBBBBBBBBBBBBBBBBBBBB;A=A B=G
PZE-107043973 AAAAAAAAAAAAAAAAAAAAAAAAAAAAAAAAAAAAAAAAAAAAAAAAAAAAAAAAAAAAAAAAAAAAAAAAAAAAAAAAAAAAAAAAAAAAAAAAAAAAAAAAAAAAAAAAAAAAAAAAAAAAAAAAAAAAAAAAAAAAAAAAAAAAAAAAAAAAAUAAAAAAAAAAAAAAAAAAAAAAAAAAAAAAAA;A=A B=G
PZE-107044234 BBBBBBBBBBBBBBBBBBBBBBBBBBBBBBBBBBBBBBBBBBBBBBBBBBBBBBBBBBBBBBBBBBBBBBBBBBBBBBBBBBBBBBBBBBBBBBBBBBBBBBBBBBBBBBBBBBBBBBBBBBBBBBBBBBBBBBBBBBBBBBBBBBBBBBBBBBBBBUBBBBBBBBBBBBBBBBBBBBBBBBBBBBBBBB;A=A B=G
PZE-107044556 AAAAAAAAAAAAAAAAAAAAAAAAAAAAAAAAAAAAAAAAAAAAAAAAAAAAAAAAAAAAAAAUAAAAAAAAAAAAAAAAAAAAUAAAAAAAAAAAAAAAAAAAAAAAAAAAAAAAAAAAAAAAAAAAAAAAAAAAAAAAAAAAAAAAAAAAAAAAAUAAAAAAAAAAAAAAAAAAAAAAAAAAAAAAAA;A=A B=G
PZE-107044727 BBBBBBBBBBBBBBBBBBBBBBBBBBBBBBBBBBBBBBBBBBBBBBBBBBBBBBBBBBBBBBBBBBBBBBBBBBBBBBBBBBBBBBBBBBBBBBBBBBBBBBBBBBBBBBBBBBBBBBBBBBBBBBBBBBBBBBBBBBBBBBBBBBBBBBBBBBBBBBBBBBBBBBBBBBBBBBBBBBBBBBBBBBBBBB;A=A B=C
PZE-107046954 BBBBBBBBBBBBBBBBBBBBBBBBBBBBBBBBBBBBBBBBBBBBBBBBBBBBBBBBBBBBBBBBBBBBBBBBBBBBBBBBBBBBBBBBBBBBBBBBBBBBBBBBBBBBBBBBBBBBBBBBBBBBBBBBBBBBBBBBBBBBBBBBBBBBBBBBBBBBBBBBBBBBBBBBBBBBBBBBBBBBBBBBBBBBBB;A=A B=G
PZE-107049384 UUUUUUUUUUUUUUUUUUUUUUUUUUUUUUUUUUUUUUUUUUUUUUUUUUUUUUUUUUUUUUUUUUUUUUUUUUUUUUUUUUUUUUUUUUUUUUUUUUUUUUUUUUUUUUUUUUUUUUUUUUUUUUUUUUUUUUUUUUUUUUUUUUUUUUUUUUUUUUUUUUUUUUUUUUUUUUUUUUUUUUUUUUUUUU;A=A B=C
PZE-107051526 BBBBBBBBBBBBBBBBBBBBBBBBBBBBBBBBBBBBBBBBBBBBBBBBBBBBBBBBBBBBBBBBBBBBBBBBBBBBBBBBBBBBBBBBBBBBBBBBBBBBBBBBBBBBBBBBBBBBBBBBBBBBBBBBBBBBBBBBBBBBBBBBBBBBBBBBBBBBBUBBBBBBBBBBBBBBBBBBBBBBBBBBBBBBBB;A=A B=C
PZE-107052764 AAHAAHBHHHBHHHHBHHHHHBHHBAAHHHHAHBBBBBBBHABAABAHHHHBAHHHHHHBHHAUAHAHHABHBHBBAHHBBHBHAHAHBHHHHHAHHAHHHHAHHHHHAHHHAHBHBHHHHHHHHHHAHHHHHHAHBHHHHAAHAHBHBHBHBHHBBUHHHBABHHAHHBHBHHHBHHHBHAHHBBHABB;A=A B=G
PZE-107053268 BBBBBBBBBBBBBBBBBBBBBBBBBBBBBBBBBBBBBBBBBBBBBBBBBBBBBBBBBBBBBBBBBBBBBBBBBBBBBBBBBBBBBBBBBBBBBBBBBBBBBBBBBBBBBBBBBBBBBBBBBBBBBBBBBBBBBBBBBBBBBBBBBBBBBBBBBBBBBABBBBBBBBBBBBBBBBBBBBBBBBBBBBBBBB;A=C B=G
PZE-107057785 UUUUUBBUUBBUUUUBBBBBUBBUUUUBUBBUUBBBBBBBBUBUUBUUBBBBUBBBBBBBBBUUUBUBUUBUBBBBUBBUUUBBUUUBBUBUBBUBBUUUBUUUBBUBUUBUUBHUBUBUUUBBUUUUBUUUUBUBBUBBUUUUUBBBBUBBBBBBUUBBBBUBUUUUUUUBUBUBUUBBBUBBBBUUBB;A=A B=G
PZE-107058547 AAHAAHBHHHBHHHHBHHHHABHHAAAHHHHAHBBBBBBHHABAABAHHHHBAHHHHHHBHHAAHHAHHABHBHBBAHHBAHBHUHAHBHHHHHAHHAHHHHAHHBHHAHHHAHBHBHHHHHHHHHHAHHHHHHAHBAHHHAHHAHBHBHBHBHHBHUHHHBHBHAAHHBHBHHHBHHHBBAHHBBHABB;A=A B=G
PZE-107060446 UUUUUUUUUUUUUUUUUUUUUUUUUUUUUUUUUUUUUUUUUUUUUUUUUUUUUUUUUUUUUUUUUUUUUUUUUUUUUUUUUUUUUUUUUUUUUUUUUUUUUUUUUUUUUUUUUUUUUUUUUUUUUUUUUUUUUUUUUUUUUUUUUUUUUUUUUUUUUUUUUUUUUUUUUUUUUUUUUUUUUUUUUUUUUU;A=A B=G
PZE-107061406 AABAAHBHHHBHHHABHHHHABHHHAAHHHHAHBBBBBBHHABAABAHHHHBAHHHHBHBHHAAHHAHHABHBHBBHHHBHHBHUHAHBHHHHHAHHHHHHHAHHBHHAHHHAHBHBHHHHHHHHHHAHHHHBHABBHHHHAHHAHBHBHBHBHHBHUHHHBHBHAAHHBHBHHHBHHHBBAHHBBHHBB;A=A B=C
PZE-107063357 AABAHHBHHHBHHHHBHHHHABHHHAAHHHHAHBBBBBBHHABHHBABHHHBAHHBHBHBHHABHHAHHAHHBHBBHHHBHHBHUHAHBHHHHHAHHHHHHHAHHBHHHHHBHHBHBHHHHHHAHBBAHHHHBHABBHHHHAHAAHBHBHBHBHHBHUHHHBHBHAAHHBHBHHHBHHHBBAHHBBHHBB;A=A B=C
PZE-107065747 AAAAAAAAAAAAAAAAAAAAAAAAAAAAAAAAAAAAAAAAAAAAAAAAAAAAAAAAAAAAAAAAAAAAAAAAAAAAAAAAAAAAUAAAAAAAAAAAAAAAAAAAAAAAAAAAAAAAAAAAAAAAAAAAAAAAAAAAAAAAAAAAAAAAAAAAAAAAAUAAAAAAAAAAAAAAAAAAAAAAAAAAAAAAAA;A=C B=G
PZE-107066119 BBBBBBBBBBBBBBBBBBBBBBBBBBBBBBBBBBBBBBBBBBBBBBBBBBBBBBBBBBBBBBBBBBBBBBBBBBBBBBBBBBBBUBBBBBBBBBBBBBBBBBBBBBBBBBBBBBBBBBBBBBBBBBBBBBBBBBBBBBBBBBBBBBBBBBBBBBBBBUBBBBBBBBBBBBBBBBBBBBBBBBBBBBBBBB;A=A B=C
PZE-107067237 BBBBBBBBBBBBBBBBBBBBBBBBBBBBBBBBBBBBBBBBBBBBBBBBBBBBBBBBBBBBBBBUBBBBBBBBBBBBBBBBBBBBUBBBBBBBBBBBBBBBBBBBBBBBBBBBBBBBBBBBBBBBBBBBBBBBBBBBBBBBBBBBBBBBBBBBBBBBBUBBBBBBBBBBBBBBBBBBBBBBBBBBBBBBBB;A=A B=C
PZE-107070987 BBBBBBBBBBBBBBBBBBBBBBBBBBBBBBBBBBBBBBBBBBBBBBBBBBBBBBBBBBBBBBBBBBBBBBBBBBBBBBBBBBBBBBBBBBBBBBBBBBBBBBBBBBBBBBBBBBBBBBBBBBBBBBBBBBBBBBBBBBBBBBBBBBBBBBBBBBBBBUBBBBBBBBBBBBBBBBBBBBBBBBBBBBBBBB;A=A B=G
PZE-107072354 AAHAHAHHBHBHHBBBBAHHABHHHAHAHHHAHBBHBBBBBHBHHBHBHHBBABAHHBHBHHAAHAAHBAHHBHHHHHHBHHBBHHAHBHAHBHAHHHHHHHAHHBHHHHHBHABHHAHHHHHAHBBHAHHBBBABBHHHBAHAHHBHBHBABHHBHABHHBABHAAHHBHHHHHHHHBBHHHHHBHHBB;A=A B=G
PZE-107072910 AAAAAAAAAAAAAAAAAAAAAAAAAAAAAAAAAAAAAAAAAAAAAAAAAAAAAAAAAAAAAAAAAAAAAAAAAAAAAAAAAAAAAAAAAAAAAAAAAAAAAAAAAAAAAAAAAAAAAAAAAAAAAAAAAAAAAAAAAAAAAAAAAAAAAAAAAAAAAUAAAAAAAAAAAAAAAAAAAAAAAAAAAAAAAA;A=A B=C
PZE-107074506 AAAAAAAAAAAAAAAAAAAAAAAAAAAAAAAAAAAAAAAAAAAAAAAAAAAAAAAAAAAAAAAUAAAAAAAAAAAAAAAAAAAAUAAAAAAAAAAAAAAAAAAAAAAAAAAAAAAAAAAAAAAAAAAAAAAAAAAAAAAAAAAAAAAAAAAAAAAAAUAAAAAAAAAAAAAAAAAAAAAAAAAAAAAAAA;A=A B=G
PZE-107074782 AAAAAAAAAAAAAAAAAAAAAAAAAAAAAAAAAAAAAAAAAAAAAAAAAAAAAAAAAAAAAAAUAAAAAAAAAAAAAAAAAAAAUAAAAAAAAAAAAAAAAAAAAAAAAAAAAAAAAAAAAAAAAAAAAAAAAAAAAAAAAAAAAAAAAAAAAAAAAUAAAAAAAAAAAAAAAAAAAAAAAAAAAAAAAA;A=A B=G
PZE-107075817 BBBBBBBBBBBBBBBBBBBBBBBBBBBBBBBBBBBBBBBBBBBBBBBBBBBBBBBBBBBBBBBUBBBBBBBBBBBBBBBBBBBBBBBBBBBBBBBBBBBBBBBBBBBBBBBBBBBBBBBBBBBBBBBBBBBBBBBBBBBBBBBBBBBBBBBBBBBBBUBBBBBBBBBBBBBBBBBBBBBBBBBBBBBBBB;A=A B=G
PZE-107076796 AAAAAAAAAAAAAAAAAAAAAAAAAAAAAAAAAAAAAAAAAAAAAAAAAAAAAAAAAAAAAAAAAAAAAAAAAAAAAAAAAAAAAAAAAAAAAAAAAAAAAAAAAAAAAAAAAAAAAAAAAAAAAAAAAAAAAAAAAAAAAAAAAAAAAAAAAAAAAUAAAAAAAAAAAAAAAAAAAAAAAAAAAAAAAA;A=A B=G
PZE-107078060 BBHBHBHHAHAHHAAAABHHBHHBHBHBHHHBHAHHAAAAAHAHHAAAHHAHBABHHAHAHHBUHHBHABHHHHHHHHHAHHAAUHBAHHHHAABHHHHHHHBHHAHHHAHAHBAAHBHHHHHHHAAHBHHAAABAAHAHABHBHHAAAHAHAHHAAUABHABAHBBBHHHHHHHHAHAAHHHBAAHHAA;A=A B=G
PZE-107078770 BBHBHHHHAHAHHAAAABHHBHHBHBHBHHHBHAHHAAHAAHAHHAAAHHAHBABHHAHAHHBBHHBHABHHHHHHHHHAHHAAUHBHHHHHAABHHHHHHHBHHAHHHAHAHBAAHBHHHHHHHAAHBHHAAABAAHAHABHBHHAAAHAHAHHAAUABHHBAHBBBHHHHHHHHAHAAHHHBAAHHAA;A=C B=G
PZE-107084726 AHHHHBHHBHBBHBBBBHHHAHHHAAHHHHHHHBAHBBHHBHBBHBBBHHBHABAHHBHBHAAAHHAHBAHHAAAHHHHHAHBHAHAHHHHHBBHHHHHHHHAHHBHHHBHBBHBBHAHHHHAHHBBHAHHBBBABBABHBAHAHABBBHBHBHHBBUBAHHABHAAAHHHHAHAABHHBHHAABBHHBB;A=A B=G
PZE-107086822 AAHHHBHHBHBBHBBBBHHHAHHBAAHAHHHHHBAHBBHHBHBBHBBBHHBHABAHHBBBHAAUHHAHBAHHHHAHHHHHHHBHUHAHHAHHBBBHHHHHHHHHHBHHHBHBBHBBHHHHHAHHHBBHAHHBBBABBHBHBAHAHHBBBHBHBHHBBUBHHHABHAAAHHHHHHHABHHBHHAABBHHBB;A=A B=G
PZE-107087395 AAAAAAAAAAAAAAAAAAAAAAAAAAAAAAAAAAAAAAAAAAAAAAAAAAAAAAAAAAAAAAAUAAAAAAAAAAAAAAAAAAAAAAAAAAAAAAAAAAAAAAAAAAAAAAAAAAAAAAAAAAAAAAAAAAAAAAAAAAAAAAAAAAAAAAAAAAAAAUAAAAAAAAAAAAAAAAAAAAAAAAAAAAAAAA;A=A B=G
PZE-107088321 BBBBBBBBBBBBBBBBBBBBBBBBBBBBBBBBBBBBBBBBBBBBBBBBBBBBBBBBBBBBBBBUBBBBBBBBBBBBBBBBBBBBBBBBBBBBBBBBBBBBBBBBBBBBBBBBBBBBBBBBBBBBBBBBBBBBBBBBBBBBBBBBBBBBBBBBBBBBBUBBBBBBBBBBBBBBBBBBBBBBBBBBBBBBBB;A=A B=G
PZE-107088585 BBHHHAHHAHAAHAAAAHHBHHHHBBHBHHHHHABAAAHHAHAAHAAAHHAHBABHAAAAHBBUHHBHABHHHHBHHHHHAHAHUHBAHBHHAAAHHHHHBHBBHHHHHAHAHHAAHBHHHBHAHAAHBHHAAAHAAHAHABHBBHHAAHHHAHHAAUABAHBAHBBBHHHHHHHBAHHAHHHBAAHHAA;A=A B=G
PZE-107094078 BBBBBBBBBBBBBBBBBBBBBBBBBBBBBBBBBBBBBBBBBBBBBBBBBBBBBBBBBBBBBBBUBBBBBBBBBBBBBBBBBBBBUBBBBBBBBBBBBBBBBBBBBBBBBBBBBBBBBBBBBBBBBBBBBBBBBBBBBBBBBBBBBBBBBBBBBBBBBUBBBBBBBBBBBBBBBBBBBBBBBBBBBBBBBB;A=A B=G
PZE-107095095 BBBBBBBBBBBBBBBBBBBBBBBBBBBBBBBBBBBBBBBBBBBBBBBBBBBBBBBBBBBBBBBBBBBBBBBBBBBBBBBBBBBBUBBBBBBBBBBBBBBBBBBBBBBBBBBBBBBBBBBBBBBBBBBBBBBBBBBBBBBBBBBBBBBBBBBBBBBBBUBBBBBBBBBBBBBBBBBBBBBBBBBBBBBBBB;A=A B=G
PZE-107098089 UUUUUUUUUUUUUUUUUUUUUUUUUUUUUUUUUUUUUUUUUUUUUUUUUUUUUUUUUUUUUUUUUUUUUUUUUUUUUUUUUUUUUUUUUUUUUUUUUUUUUUUUUUUUUUUUUUUUUUUUUUUUUUUUUUUUUUUUUUUUUUUUUUUUUUUUUUUUUUUUUUUUUUUUUUUUUUUUUUUUUUUUUUUUUU;A=A B=C
PZE-107098889 BBBHHAHHAHHAHAAHAHAHHHBHBBHHHHHHHABAHHHBAHAHHAAAHHAHBAHHAAAAHBABHHBHABHHAHBAHHAHAHAHUAAAHHAHHAHHAHAHHHHHHHHHHAHAHAAAAHHHHHAAAAAHHHHAAABHHAAAABHHHHABHHHHAHHHAUAHHHHAHBHBBHHBHHHHAHHHBAHHHBHHAA;A=A B=G
PZE-107101066 BBBBBBBBBBBBBBBBBBBBBBBBBBBBBBBBBBBBBBBBBBBBBBBBBBBBBBBBBBBBBBBBBBBBBBBBBBBBBBBBBBBBBBBBBBBBBBBBBBBBBBBBBBBBBBBBBBBBBBBBBBBBBBBBBBBBBBBBBBBBBBBBBBBBBBBBBBBBBUBBBBBBBBBBBBBBBBBBBBBBBBBBBBBBBB;A=A B=G
PZE-107102089 BBBHHAHHAHHAHAAHAHHHHHBHBHHHHHHHHABAHHHBAHAHHAAAHHAHBAHHAAAABBAUHHBHABHHAHBHHHAHAHAHBAAAHHAHHAHHABAHHHHHHHHHHAHAHAAAAHHHHHAAAAAHHHHAAABHHAAAABHHHHABHHHHAHHBAUAHHHHAHBHBBHHBHHHHAHHHBAHHHBHHAA;A=A B=G
PZE-107104709 AAAAAAAAAAAAAAAAAAAAAAAAAAAAAAAAAAAAAAAAAAAAAAAAAAAAAAAAAAAAAAAAAAAAAAAAAAAAAAAAAAAAUAAAAAAAAAAAAAAAAAAAAAAAAAAAAAAAAAAAAAAAAAAAAAAAAAAAAAAAAAAAAAAAAAAAAAAAAUAAAAAAAAAAAAAAAAAAAAAAAAAAAAAAAA;A=A B=G
PZE-107105994 AAABBBBBBBBBBBBBBBBBBBBBABBBBBBBBBABBBBABBBBBBBBBBBBABBBBBBBABBUBBABBABBBBABABBBBBBBUBBBBBBBBBBBBABBBBBBBBBBBBBBBBBBBBBBBBBBBBBBBBBBBBABBBBBBABBBBBABBBBBBBABUBBBABBBBBABBBABBBBBBBBABBBBABBBB;A=A B=G
PZE-107106472 AAAHHBHHBHHBHBHHBHHBHHHHAHHHHHHHBBABHHHABHBHHBBBHHBHABBBBBHBAHBAHHABBAHHHHAHAHBHBHBHUBBBHHHHHBHHBABAHHHHHHHHHBBBHBBBBHHHAHBBBBBHHHHBBBAHHBBBBAHHHHBAHHHHBHHABUBHHABBHHHABHHAHHHHBHHHABHHHAHHBB;A=A B=G
PZE-107107154 AAAHHBHHBHHBHBBHBHHBHHHHAHHHHHHHBBHBHHBABHBHHBBBHHBHABBBBBHHAHBUHHABBAHHHHHHAHBHBHBHUBBBHHHHHBHHBABHHHHHHHHHHBBBHBBBBHHHAHBBBBBHHHHBBBAHHBBBBAHHHHBAHHHHBHHABUBHHABBBHHBBHHAHHHHBHHHABHHHAHHBB;A=A B=G
PZE-107109140 AAAAAAAAAAAAAAAAAAAAAAAAUAAAAAAAAAAAAAAAAAAAAAAAAAAAAAAAAAAAAAAUAAAAAAAAAAAAAAAAAAAAUAAAAAAAAAAAAAAAAAAAAAAAAAAAAAAAAAAAAAAAAAAAAAAAAAAAAAAAAAAAAAAAAAAAAAAAAUAAAAAAAAAAAAAAAAAAAAAAAAAAAAAAAA;A=A B=G
PZE-107111593 AAAAAAAAAAAAAAAAAAAAAAAAAAAAAAAAAAAAAAAAAAAAAAAAAAAAAAAAAAAAAAAUAAAAAAAAAAAAAAAAAAAAUAAAAAAAAAAAAAAAAAAAAAAAAAAAAAAAAAAAAAAAAAAAAAAAAAAAAAAAAAAAAAAAAAAAAAAAAUAAAAAAAAAAAAAAAAAAAAAAAAAAAAAAAA;A=A B=G
PZE-107113197 BBBBBBBBBBBBBBBBBBBBBBBBBBBBBBBBBBBBBBBBBBBBBBBBBBBBBBBBBBBBBBBBBBBBBBBBBBBBBBBBBBBBBBBBBBBBBBBBBBBBBBBBBBBBBBBBBBBBBBBBBBBBBBBBBBBBBBBBBBBBBBBBBBBBBBBBBBBBBUBBBBBBBBBBBBBBBBBBBBBBBBBBBBBBBB;A=A B=G
PZE-107117400 BBBBBBBBBBBBBBBBBBBBBBBBBBBBBBBBBBBBBBBBBBBBBBBBBBBBBBBBBBBBBBBUBBBBBBBBBBBBBBBBBBBBBBBBBBBBBBBBBBBBBBBBBBBBBBBBBBBBBBBBBBBBBBBBBBBBBBBBBBBBBBBBBBBBBBBBBBBBBUBBBBBBBBBBBBBBBBBBBBBBBBBBBBBBBB;A=A B=G
PZE-107118197 AAAAAAAAAAAAAAAAAAAAAAAAAAAAAAAAAAAAAAAAAAAAAAAAAAAAAAAAAAAAAAAAAAAAAAAAAAAAAAAAAAAAUAAAAAAAAAAAAAAAAAAAAAAAAAAAAAAAAAAAAAAAAAAAAAAAAAAAAAAAAAAAAAAAAAAAAAAAAUAAAAAAAAAAAAAAAAAAAAAAAAAAAAAAAA;A=A B=G
PZE-107119534 BBBBBBBBBBBBBBBBBBBBBBBBBBBBBBBBBBBBBBBBBBBBBBBBBBBBBBBBBBBBBBBUBBBBBBBBBBBBBBBBBBBBBBBBBBBBBBBBBBBBBBBBBBBBBBBBBBBBBBBBBBBBBBBBBBBBBBBBBBBBBBBBBBBBBBBBBBBBBUBBBBBBBBBBBBBBBBBBBBBBBBBBBBBBBB;A=A B=C
PZE-107125313 BBHHHHHHAHAAHHHAHAAAABHAAHHBAHHHAHHAHHAHBBHHHHHHAHHAHAAHAABHHHABBBBAHBAHHHBBBHBAAHAHUAHHAHHHHAAHHHHBHHHBAAHBHBAHHAHAHAHHBHAHAHHHHAHHHHHBABAAAHHBHBHBHHHAAHHBHUHHHHHAHHHHHHBBBBHHHHHHHHHHAHHHAA;A=A B=G
PZE-107126258 AAAAAAAAUAUUAAAUAUUUUAAUAAAAUAAAUAAUAAUAAAAAAAAAUAAUAUUAUUAAAAUAAAAUAAUAAAAAAAAUUAUAUUUAUAAAAUUAAAAAAAAAUUAAAAUAAUAUAUAAAAUAUAAAAUAAAAAAUAUUUAAAAAAAAAAUUAAAAUAAAAAUAAAAAAAAAAAAAAAAAAAAUAAAUU;A=A B=G
PZE-107128348 BBAAABAAAAAAAAAAAAAAABAAAAABAAAAAAAABBAABBAAAAAAAABAAAAAAABAAAAABBBAABAAAABBBAAAAAAAAAAAAAAAAAAAAAABAABBAAABABAAAAAAAAAAAAAAAAAAAAABBBABABAAAAAAABAAAAAAAAABAUAAAAAAAAAAAABBBBBABAAAAAAAAABBAA;A=A B=G
PZE-107128722 UUUUUUUUUUUUUUUUUUUUUUUUUUUUUUUUUUUUUUUUUUUUUUUUUUUUUUUUUUUUUUUUUUUUUUUUUUUUUUUUUUUUUUUUUUUUUUUUUUUUUUUUUUUUUUUUUUUUUUUUUUUUUUUUUUUUUUUUUUUUUUUUUUUUUUUUUUUUUUUUUUUUUUUUUUUUUUUUUUUUUUUUUUUUUU;A=A B=G
PZE-107131073 AAHBHABHHBBBHHHBHBBHHAHHBAHHBHHHBAHHAAHHAAHHHHHABHAHHBAHHHAHHHHBAAAHHHHHHHAAAHHBBHBHUHBHBHHHHBBHHHHAHHABBBHUUABHHBHHHBAAHHBHBHHHHBHAUAHHBUBHBHHHHUHBHBHBHHBUHUAHBHAHHBHHHBAUAUAHAHBHHHHHBBAABB;A=A B=C
PZE-107132828 AAAAAAAAAAAAAAAAAAAAAAAAAAAAAAAAAAAAAAAAAAAAAAAAAAAAAAAAAAAAAAAAAAAAAAAAAAAAAAAAAAAAAAAAAAAAAAAAAAAAAAAAAAAAAAAAAAAAAAAAAAAAAAAAAAAAAAAAAAAAAAAAAAAAAAAAAAAAAUAAAAAAAAAAAAAAAAAAAAAAAAAAAAAAAA;A=A B=C
PZE-107133704 AAAAAAAAAAAAAAAAAAAAAAAAAAAAAAAAAAAAAAAAAAAAAAAAAAAAAAAAAAAAAAAUAAAAAAAAAAAAAAAAAAAAUAAAAAAAAAAAAAAAUAAAAAUAAUAAAAAAAAAAAAAAAAAAAAAAAAAAAAAAAAAAAAAAAAAAAAAAAUAAAAAAAAAAAAAAAAAAAAAAAAAAAAAAAA;A=A B=G
PZE-107134626 AAAAAAAAAAAAAAAAAAAAAAAAAAAAAAAAAAAAAAAAAAAAAAAAAAAAAAAAAAAAAAAAAAAAAAAAAAAAAAAAAAAAAAAAAAAAAAAAAAAAAAAAAAAAAAAAAAAAAAAAAAAAAAAAAAAAAAAAAAAAAAAAAAAAAAAAAAAAAUAAAAAAAAAAAAAAAAAAAAAAAAAAAAAAAA;A=A B=G
PZE-107135804 AAABHAHHHHBBHBHBAHHHHAHHHAHHBHHHBBHAAAHHAAHHHHHAHAHHHHAHBHHABHHUAAAHHHHBHAHHAAABBABHUHBBBHHHHBHHHAAAHHABBBHAAHBHHHHBHBHAHHBHBHAAHHHAHABHBABHHHHHHAHHABHHHHAAHUABBHHHAHHHHBAAHAAHHBBHHHHHBBAABB;A=A B=C
PZE-107137797 BBBHHBHHHHAAHHAAHHBHHBHHHBHHAHHBAAHBBBAHBBAHHHHBHBHHHBBHHHHBAHHAHBBHHHHAHHHHBBBAABHHUBHAAHHHHAHHHBBBAHBAAAABHAAHHBHAHAHBHHBHABBBHHHBHBAHHBAHHHHHHHHHHAHHBHBBHUBAAHHHBBHHHABBHBBBAAAAHHHHHABBAA;A=A B=G
PZE-108002184 AAAHHHAAABAAAHBHBHAAHABBAHABABBAHBHBHHBHHABBBAAHBBAHHBAAHHHBAHBUHBHAHHBBHBAHHHAHBBAHUBHABBHBBABBBBHBHHHHAAHHBBHBHHHAAHAAHBBABHHHBAHAAHBBBBAHHHHBHAHBBHHAAHAHBUHHBAAHHBBHAHBHHHHHBBAAHHHBAHAABB;A=A B=G
PZE-108002941 UUUAUAUUUAUUAAAAAAAUAUAAAAAAUAAUAAAAAAAUAUAAAUUAAAUAUAUUAAAAUAAUAAAUAAAAAAAAUAUUAAUAAAUUAAAAAUAAAAAAAAAAUAAAAAUAAAAUUAUUAAABAAUAAUAUUAAAAABAAAAAAUAAAAAUUAUAAUAAAUUAAAAAAAAAAAAAAAUUAUAAUAUUAA;A=A B=G
PZE-108004274 UUUUUUUUUUUUUUUUUUUUUUUUUUUUUUUUUUUUUUUUUUUUUUUUUUUUUUUUUUUUUUUUUUUUUUUUUUUUUUUUUUUUUUUUUUUUUUUUUUUUUUUUUUUUUUUUUUUUUUUUUUUUUUUUUUUUUUUUUUUUUUUUUUUUUUUUUUUUUUUUUUUUUUUUUUUUUUUUUUUUUUUUUUUUUU;A=A B=C
PZE-108006634 AAAHAHAAAHHABHBAHHAHHABBHHHHHHHHHBBBHHBHBHBHBABHHHAHABHHHHHBHABAHHHAHHBBHBHBHHAHHHAHHAABHBHHHABHBHBHHHHHAHHHHBHBHHHAAHHHHBHBBHAHHHHAAHBBBHAHHHHBHAHBHHBHAHHBBUHABAHBHBBAHHBBBBHBHBAHBHHHHBHABB;A=A B=C
PZE-108008327 BBBBBBBBBBBBBBBBBBBBBBBBBBBBBBBBBBBBBBBBBBBBBBBBBBBBBBBBBBBBBBBBBBBBBBBBBBBBBBBBBBBBUBBBBBBBBBBBBBBBBBBBBBBBBBBBBBBBBBBBBBBBBBBBBBBBBBBBBBBBBBBBBBBBBBBBBBBBBUBBBBBBBBBBBBBBBBBBBBBBBBBBBBBBBB;A=A B=C
PZE-108010463 BBBHHABHHHABAHHHHABHHBAAHHHHHBBHHHBHHHHHHHAHABAAHHHHBAHHHHHAAHABHHAHAHHAHAHAHAHHHBBBBBBABHHHAHAHAHAHHHHHAHHAHAAAHAHHBAAAHHHAAHHHAAAHAAHHHBHHHBHHHBBAHAAHBAAAABHHHBHABHHBAHAAAAHAAHBHAHAHHAABAA;A=A B=G
PZE-108012319 BBBBBBBBBBBBBBBBBBBBBBBBBBBBBBBBBBBBBBBBBBBBBBBBBBBBBBBBBBBBBBBBBBBBBBBBBBBBBBBBBBBBBBBBBBBBBBBBBBBBBBBBBBBBBBBBBBBBBBBBBBBBBBBBBBBBBBBBBBBBBBBBBBBBBBBBBBBBBBBBBBBBBBBBBBBBBBBBBBBBBBBBBBBBBB;A=A B=G
PZE-108012482 AAAAAAAAAAAAAAAAAAAAAAAAAAAAAAAAAAAAAAAAAAAAAAAAAAAAAAAAAAAAAAAAAAAAAAAAAAAAAAAAAAAAAAAAAAAAAAAAAAAAAAAAAAAAAAAAAAAAAAAAAAAAAAAAAAAAAAAAAAAAAAAAAAAAAAAAAAAAAUAAAAAAAAAAAAAAAAAAAAAAAAAAAAAAAA;A=A B=G
PZE-108016030 AAAAAAAAAAAAAAAAAAAAAAAAAAAAAAAAAAAAAAAAAAAAAAAAAAAAAAAAAAAAAAAUAAAAAAAAAAAAAAAAAAAAUAAAAAAAAAAAAAAAAAAAAAAAAAAAAAAAAAAAAAAAAAAAAAAAAAAAAAAAAAAAAAAAAAAAAAAAAUAAAAAAAAAAAAAAAAAAAAAAAAAAAAAAAA;A=A B=G
PZE-108016518 AAAAAAAAAAAAAAAAAAAAAAAAAAAAAAAAAAAAAAAAAAAAAAAAAAAAAAAAAAAAAAAUAAAAAAAAAAAAAAAAAAAAAAAAAAAAAAAAAAAAAAAAAAAAAAAAAAAAAAAAAAAAAAAAAAAAAAAAAAAAAAAAAAAAAAAAAAAAAUAAAAAAAAAAAAAAAAAAAAAAAAAAAAAAAA;A=A B=G
PZE-108016983 UUUUAAAAAAAAAAAAAAAAAUAAAAAAAUUAUAUUAAAAAAAAAAAAAAAAAAAAAAAAAAAUAAAAAAAAAAAAUAAAAAUAUUAAAAAAAAAAAAAAUAAUAAAAAAAAAAAUAAAAAAAAAAAAAAAAAAAAAAAAAAAUAUAAAAAAUAAAAUAAAUAAUAAUAAAAAAAAAAUAAAAUAAAAAA;A=A B=C
PZE-108018250 BBBBBBBBBBBBBBBBBBBBBBBBUBBBBBBBBBBBBBBBBBBBBBBBBBBBBBBBBBBBBBBUBBBBBBBBBBBBBBBBBBBBUBBBBBBBBBBBBBBBBBBBBBBBBBBBBBBBBBBBBBBBBBBBBBBBBBBBBBBBBBBBBBBBBBBBBBBBBUBBBBBBBBBBBBBBBBBBBBBBBBBBBBBBBB;A=A B=G
PZE-108019544 BBBBAHHHHHHAAHHHHHHAHBABHHBHABBHBABBHHHHHHAHAHAAHHAHHAHHHHHAAHAUHBAHAHHAHAAAHAHHHHBHABHAHHHHHHAHAHHHBHHBAHHAHHAAHHHBHAAAHHHAAHHHAHHHAAHAABHHHHHBHBHAHAAHBAAAAUHHHBHABBBBAHHAAAHAAHBHHHHBHAAAAA;A=A B=G
PZE-108020640 UUUUUUUUUUUUUUUUUUUUUUUUUUUUUUUUUUUUUUUUUUUUUUUUUUUUUUUUUUUUUUUUUUUUUUUUUUUUUUUUUUUUUUUUUUUUUUUUUUUUUUUUUUUUUUUUUUUUUUUUUUUUUUUUUUUUUUUUUUUUUUUUUUUUUUUUUUUUUUUUUUUUUUUUUUUUUUUUUUUUUUUUUUUUUU;A=A B=G
PZE-108022547 BBBBAHHHHHHAAHHHHHHAHBABUHHBABBHBABBHHHHHHABAHAAHHAHHAHHHHHHABAUHHAHAHHBHAAAHAHAAHBHUBHAHAAHHHABAHHBBHHBAUUAHHUAHHHBHAHAHUHAAHHHAHHHHAHAABHHHHHBHBHAHAAHBAAHUUHHABHABBBBAHHAAAHAAHBHHUAHHAAAAA;A=A B=G
PZE-108024298 UBUUAAAAAAAAAAAAAAAAAUAUAAABABBAUAUUAAAAAAAUAAAAAAAAAAAAAAAAAUABAAAAAUAUAAAAAAAAAABAUUAAAAAAAAABAAAUBAABAAUAAAAAAAAUAAAAAAAAAAAAAAAAAABAAUAAAAAUABAAAAAAUAAAAUAAABAAUBBUAAAAAAAAAABAAAAAAAAAAA;A=A B=G
PZE-108025003 AAAABHHHHHHBBHHBHHHBHABAHHHAHAAHABAAHHHHHHBAHHBBHHBHHBBBHHHHBABUHHBHBAHAHBHBHBHBHHAHBAHBHBBHHHBABHHAAHHABHHBHHBBHHHABBBBHHHBBHHHBHHHBBAHHAHBHHHAHAHBHBBHABBHBBHHHABBAAAABHHBBBHBBHAHHHBHHBBBBB;A=A B=C
PZE-108027707 AAAABHHHAHHBBAHBHHHBHABAHHHAHAAHABAAHHHBHHBAHHAAAAAAHHBBHHHHBABBHHBHHAHAHBHBHBHBHHAHAAHAAAAAAHBHBHHAAHHABHHBHHBBHHHABBBBHHHAAAAAAAAAAAAHHAHBHHHAHABBHBBHABBHAUAAHABBAAAABHHHBBHBBAAHHHBHABBBBB;A=A B=C
PZE-108030050 AAAAAAAABAAAAAAAAAAAAAAAAAAAAAAAAAAAAAAAAAAAAABBBBBBAAAAAAAAAAAUAAAAAAAAAAAAAAAAAAAAUAABBBBBBAAAAAAAAAAAAAAAAAAAAAAAAAAAAAABBBBBBBBBBBAAAAAAAAAAAAAAAAAAAAAABUBBAAAAAAAAAAAAAAAAABAAAAAAAAAAAA;A=A B=G
PZE-108031218 AAAABHHHHHHBBAHBHHHBHABAHHHAHAAHABAAHHHBHHBAHHBBHHBHHHBBHHHBBABUHHBHHAHAHBHBHBHBHHAHUAHBHBBHHHBHBHHAAHHABHHBHHBBHHHABBBBHHHBBHHHBHHHHBAHHAHBHHHAHABBHBBHABBHBUHHHABBAAAABHHHBBHBBHAHHHBHABBBBB;A=A B=G
PZE-108031753 AAAABHHHAHHBBAHBHHHBHABAAHHAHAAHABAAHHHBHHBAHHAAAAAAHHBBHHHBBABHHHBHHAHAHBHBHBHUHHAHUAHAAAAAAHBHBHHAAHHABHHBHHBBHHHABBBBHHHAAAAAAAAAAAAHHAHBHHHAHABBHBBHABBHAAAAHABBAAAAUHHHBBHBBAAHHUBHABBBBB;A=A B=G
PZE-108033821 AAAABHHHAHHBBAHBHHHBHABABHHAHAAHABAAHHHBHHBAHHAAAAAAHBBBHHHBBABBHHBHHAHAHBHBHBHBHHAHHAHAAAAAAHHHBHHAAHHABHHBHHBBHHHABBBBHHHAAAAAAAAAAAAHHAHBHHHAHABBHBBHABBHABAAHABBAAAABHHHBBHBBAAHHHBHABBBBB;A=A B=C
PZE-108034788 BBBBBBBBBBBBBBBBBBBBBBBBBBBBBBBBBBBBBBBBBBBBBBBBBBBBBBBBBBBBBBBBBBBBBBBBBBBBBBBBBBBBBBBBBBBBBBBBBBBBBBBBBBBBBBBBBBBBBBBBBBBBBBBBBBBBBBBBBBBBBBBBBBBBBBBBBBBBBBBBBBBBBBBBBBBBBBBBBBBBBBBBBBBBBB;A=A B=G
PZE-108035073 BBBBBBBBBBBBBBBBBBBBBBBBBBBBBBBBBBBBBBBBBBBBBBBBBBBBBBBBBBBBBBBBBBBBBBBBBBBBBBBBBBBBBBBBBBBBBBBBBBBBBBBBBBBBBBBBBBBBBBBBBBBBBBBBBBBBBBBBBBBBBBBBBBBBBBBBBBBBBBBBBBBBBBBBBBBBBBBBBBBBBBBBBBBBBB;A=A B=G
PZE-108036592 BBBBAHHHBHHAABHAHHHAHBABHHHBHBBHBABBHHHAHHABHHBBBBBBHHAAHHHAABABHHAHHBBBHAHAHAHAHHBHUBHBBBBBBHHHAHHBBBHBABBAHHAAHHBBAAAAHHHBBBBBBBBBBBBHHBHAHHHBBBAAHAAHBHABBBBBHBAABBBBAHHHAAHAABBHBHAHBAAAAA;A=A B=G
PZE-108037876 BBBBBBBBBBBBBBBBBBBBBBBBBBBBBBBBBBBBBBBBBBBBBBBBBBBBBBBBBBBBBBBBBBBBBBBBBBBBBBBBBBBBUBBBBBBBBBBBBBBBBBBBBBBBBBBBBBBBBBBBBBBBBBBBBBBBBBBBBBBBBBBBBBBBBBBBBBBBBUBBBBBBBBBBBBBBBBBBBBBBBBBBBBBBBB;A=A B=T
PZE-108038334 BBBBBBBBBBBBBBBBBBBBBBBBBBBBBBBBBBBBBBBBBBBBBBBBBBBBBBBBBBBBBBBBBBBBBBBBBBBBBBBBBBBBUBBBBBBBBBBBBBBBBBBBBBBBBBBBBBBBBBBBBBBBBBBBBBBBBBBBBBBBBBBBBBBBBBBBBBBBBBBBBBBBBBBBBBBBBBBBBBBBBBBBBBBBBB;A=A B=G
PZE-108040317 BBBBAHHHHHHAABHAHHHAHBABAHHBHBBHBABBHHHAHHABHHAAHHAHHHAAHHHAABAUHHABHBHBHAHAHAHAHHBHABHAHAAHAHHHAHHBHHHBAHHAHHAAHHHBAHHAHHHAAHHHAHHHHABHHBHAAHHBHBAAHAAHBAAHAUHHHBAABBBBAHHHAAHAAHBHHHAHBAAAAA;A=A B=G
PZE-108041018 AAAAAAAAAAAAAAAAAAAAAAAAAAAAAAAAAAAAAAAAAAAAAAAAAAAAAAAAAAAAAAAAAAAAAAAAAAAAAAAAAAAAAAAAAAAAAAAAAAAAAAAAAAAAAAAAAAAAAAAAAAAAAAAAAAAAAAAAAAAAAAAAAAAAAAAAAAAAAUAAAAAAAAAAAAAAAAAAAAAAAAAAAAAAAA;A=A B=G
PZE-108042489 AAAAAAAAAAAAAAAAAAAAAAAAAAAAAAAAAAAAAAAAAAAAAAAAAAAAAAAAAAAAAAAUAAAAAAAAAAAAAAAAAAAAUAAAAAAAAAAAAAAAAAAAAAAAAAAAAAAAAAAAAAAAAAAAAAAAAAAAAAAAAAAAAAAAAAAAAAAAAUAAAAAAAAAAAAAAAAAAAAAAAAAAAAAAAA;A=A B=G
PZE-108042901 BBBBAHHHHHHAABHAHHHAHBABHHHBHBBHBABBHHHAHHABHHAAHHAHHHAAHHHAABAUHHABHBHBHAHAHAAAHHBHUBHAHAAHHHHHAHHBBHHBAHHAHHAAHHHBAAAAHHHAAHHHAHHHHABHHBHAHHHBHBAAHAAHBAAHAAHHHBAABBBBAHHHAAHAAHBHHHAHBAAAAA;A=A B=C
PZE-108043142 BBBBBBBBBBBBBBBBBBBBBBBBUBBBBBBBBBBBBBBBBBBBBBBBBBBBBBBBBBBBBBBUBBBBBBBBBBBBBBBBBBBBUBBBBBBBBBBBBBBBBBBBBBBBBBBBBBBBBBBBBBBBBBBBBBBBBBBBBBBBBBBBBBBBBBBBBBBBBUBBBBBBBBBBBBBBBBBBBBBBBBBBBBBBBB;A=A B=G
PZE-108044552 BBBBBBBBBBBBBBBBBBBBBBBBBBBBBBBBBBBBBBBBBBBBBBBBBBBBBBBBBBBBBBBBBBBBBBBBBBBBBBBBBBBBBBBBBBBBBBBBBBBBBBBBBBBBBBBBBBBBBBBBBBBBBBBBBBBBBBBBBBBBBBBBBBBBBBBBBBBBBUBBBBBBBBBBBBBBBBBBBBBBBBBBBBBBBB;A=A B=G
PZE-108046270 BBBBAHHHHHHAABHAHHHAHBABHHHBHBBHBABBHHHAHHABHHAAHHAHHHAAHHHAABAABHABHBHBHAHAHAAAHHHHABHAHAAHHBHHAHHHBHHBAHHAHHAAHHHBAAAAHHHAAHHHAHHHHABHHBBAHHHBHBAAHAAHHAAHAUHHHBAABBHBAAHHAAHAAHBHAHAHBAAAAA;A=A B=G
PZE-108046705 UUUUAAUHUAHAAUAAAUUAUUAUAUAUHUUUUAUBAHUAUHAUUAAAHHAUAAAAHUAAUBAABUAUUBABAAUAUAAAAAUAUBUAAAAUUUUAAAAUUUUUAUUAUUAAUUUUAAAAUUUAAAHUAAUUAAUAUUBAUUBUAUAAUAAHUAAUAUUUHUAUUUHBUAUUAAHAAUBBAUAAUUAAAA;A=A B=G
PZE-108047454 AAAAAAAAAAAAAAAAAAAAAAAAAAAAAAAAAAAAAAAAAAAAAAAAAAAAAAAAAAAAAAAAAAAAAAAAAAAAAAAAAAAAAAAAAAAAAAAAAAAAAAAAAAAAAAAAAAAAAAAAAAAAAAAAAAAAAAAAAAAAAAAAAAAAAAAAAAAAAUAAAAAAAAAAAAAAAAAAAAAAAAAAAAAAAA;A=A B=G
PZE-108050861 AAAAAAAAAAAAAAAAAAAAAAAAAAAAAAAAAAAAAAAAAAAAAAAAAAAAAAAAAAAAAAAUAAAAAAAAAAAAAAAAAAAAAAAAAAAAAAAAAAAAAAAAAAAAAAAAAAAAAAAAAAAAAAAAAAAAAAAAAAAAAAAAAAAAAAAAAAAAAUAAAAAAAAAAAAAAAAAAAAAAAAAAAAAAAA;A=A B=G
PZE-108053763 BBBBAHHHHHHAABHAHHHAHHAHHHHBHBBHBAHBHHHAHHHBHHAAHHAHHHAAHHHAABAUBBABHBHBHHHAHAAAHHHHUBHAHAAHHHHHAHHBBHHHAHHAHHAAHHHBAAAAHHHAAHHHAHHHHABHBBHAHHHBHBAAHAAHHAAHAUHHHBAABBHBAAHHAAHAHHBHABAHBAAAAA;A=A B=G
PZE-108054246 AAAABHHHHHHBBAHBHHHBHHBHHHHAHAAHABHAHHHBHHHAHHBBHHBHHHBBHHHBBABBAABAHAHAHHHBHBBBHHHHBAHBHBBHHHHHBHHAAHHHBHHBHHBBHHHABBBBHHHBBHHHBHHHHBAHHAHBHHHAHABBHBBHHBBHBUHHHABBAAHABBHHBBHBHHAHBHBHABBBBB;A=A B=G
PZE-108055537 BBBUAAAAAAAAAUAAAAAAAAAAAAABABUABAABAAAAAAAUAAAAAAAAAAAAAAAAABAUBBAUABABAAAAAAAAAAAAAUAAAAAAAAAAAAABUAAAAAAAAAAAAAAUAAAAAAAAAAAAAAAAAABAAUAAAAAUAUAAAAAAAAAAAUAAABAAUBAUAAAAAAAAAABAAAAAUAAAAA;A=A B=G
PZE-108056042 BBBBAHHHHHHAABHAHHHAHHAHHHHBHBBHBAHBHHHAHHHBHHAAHHAHHHAAHHHAABAUBBABABHBHHHAHAAAHHHHABHAHAAHHHHHAHHBBHHHAHHAHHAAHHHBHHAAHHHAAHHHHHHHHABHHBHAHHHBHBAAHAAHHAAHAUHHHBAABBHBAAHHAAHAHHBHAHHHBAHAAA;A=A B=C
PZE-108056415 BBBBAHHHHHHAABHAHHHAHHAHHHHBHBBHBAHBHHHAHHHBHHAAHHAHHHAAHHHAABAUBBABABHBHHHAHAAAHHHHBBHAHAAHHHHHAHHBBHHHAHHAHHAAHHHBHHAAHHHAAAHHAHHHHABHHBHAHHHBHBAAHAAHHAAHAUHHHBAABBHBAAHHAAHAHHBHAHHHHAHAAA;A=A B=C
PZE-108059500 BBBBBBBBBBBBBBBBBBBBBBBBBBBBBBBBBBBBBBBBBBBBBBBBBBBBBBBBBBBBBBBBBBBBBBBBBBBBBBBBBBBBBBBBBBBBBBBBBBBBBBBBBBBBBBBBBBBBBBBBBBBBBBBBBBBBBBBBBBBBBBBBBBBBBBBBBBBBBBBBBBBBBBBBBBBBBBBBBBBBBBBBBBBBBB;A=A B=G
PZE-108059741 AAAABHHHHHHHBAHBHHHBAHBHHHHABAAHABHAHHHBHHHAHHBBHHBHHHBHHHHBBABHAHBABAAAHHHBHBBHHHHHUAHBHBBBHHHHBHHHAHHHBHHBHHBBHHHAHHBBHHHBBBHHBHBBBBABHAHBHHHAHAHBHHBHHBBHBUHBHABBHAHABBHHBBHBHHAHBHHHHBHBBB;A=A B=G
PZE-108061313 AAAAAAAAAAAAAAAAAAAAAAAAAAAAAAAAAAAAAAAAAAAAAAAAAAAAAAAAAAAAAAAAAAAAAAAAAAAAAAAAAAAAUAAAAAAAAAAAAAAAAAAAAAAAAAAAAAAAAAAAAAAAAAAAAAAAAAAAAAAAAAAAAAAAAAAAAAAAAUAAAAAAAAAAAAAAAAAAAAAAAAAAAAAAAA;A=A B=G
PZE-108065108 BBBBBBBBBBBBBBBBBBBBBBBBBBBBBBBBBBBBBBBBBBBBBBBBBBBBBBBBBBBBBBBUBBBBBBBBBBBBBBBBBBBBUBBBBBBBBBBBBBBBBBBBBBBBBBBBBBBBBBBBBBBBBBBBBBBBBBBBBBBBBBBBBBBBBBBBBBBBBUBBBBBBBBBBBBBBBBBBBBBBBBBBBBBBBB;A=A B=G
PZE-108066942 AAAAAAAAAAAAAAAAAAAAAAAAAAAAAAAAAAAAAAAAAAAAAAAAAAAAAAAAAAAAAAAAAAAAAAAAAAAAAAAAAAAAAAAAAAAAAAAAAAAAAAAAAAAAAAAAAAAAAAAAAAAAAAAAAAAAAAAAAAAAAAAAAAAAAAAAAAAAAUAAAAAAAAAAAAAAAAAAAAAAAAAAAAAAAA;A=A B=G
PZE-108067816 BBBBBBBBBBBBBBBBBBBBBBBBUBBBBBBBBBBBBBBBBBBBBBBBBBBBBBBBBBBBBBBUBBBBBBBBBBBBBBBBBBBBUBBBBBBBBBBBBBBBBBBBBBBBBBBBBBBBBBBBBBBBBBBBBBBBBBBBBBBBBBBBBBBBBBBBBBBBBUBBBBBBBBBBBBBBBBBBBBBBBBBBBBBBBB;A=A B=G
PZE-108068741 BBBBBBBBBBBBBBBBBBBBBBBBBBBBBBBBBBBBBBBBBBBBBBBBBBBBBBBBBBBBBBBUBBBBBBBBBBBBBBBBBBBBBBBBBBBBBBBBBBBBBBBBBBBBBBBBBBBBBBBBBBBBBBBBBBBBBBBBBBBBBBBBBBBBBBBBBBBBBUBBBBBBBBBBBBBBBBBBBBBBBBBBBBBBBB;A=A B=G
PZE-108069336 AAAAAAAAAAAAAAAAAAAAAAAAAAAAAAAAAAAAAAAAAAAAAAAAAAAAAAAAAAAAAAAAAAAAAAAAAAAAAAAAAAAAAAAAAAAAAAAAAAAAAAAAAAAAAAAAAAAAAAAAAAAAAAAAAAAAAAAAAAAAAAAAAAAAAAAAAAAAAAAAAAAAAAAAAAAAAAAAAAAAAAAAAAAAAA;A=A B=C
PZE-108069897 BBBBBBBBBBBBBBBBBBBBBBBBBBBBBBBBBBBBBBBBBBBBBBBBBBBBBBBBBBBBBBBUBBBBBBBBBBBBBBBBBBBBBBBBBBBBBBBBBBBBBBBBBBBBBBBBBBBBBBBBBBBBBBBBBBBBBBBBBBBBBBBBBBBBBBBBBBBBBUBBBBBBBBBBBBBBBBBBBBBBBBBBBBBBBB;A=A B=C
PZE-108070556 AAAAAAAAAAAAAAAAAAAAAAAAAAAAAAAAAAAAAAAAAAAAAAAAAAAAAAAAAAAAAAAAAAAAAAAAAAAAAAAAAAAAAAAAAAAAAAAAAAAAAAAAAAAAAAAAAAAAAAAAAAAAAAAAAAAAAAAAAAAAAAAAAAAAAAAAAAAAAUAAAAAAAAAAAAAAAAAAAAAAAAAAAAAAAA;A=A B=G
PZE-108070826 AAAAAAAAAAAAAAAAAAAAAAAAAAAAAAAAAAAAAAAAAAAAAAAAAAAAAAAAAAAAAAAAAAAAAAAAAAAAAAAAAAAAUAAAAAAAAAAAAAAAAAAAAAAAAAAAAAAAAAAAAAAAAAAAAAAAAAAAAAAAAAAAAAAAAAAAAAAAAUAAAAAAAAAAAAAAAAAAAAAAAAAAAAAAAA;A=A B=G
PZE-108073336 BBHBUHHHHHHHHBHHHHHUBHHHBHHBUBBHAUUBUUHHHHHBBHAUHHUHHHUBUUHAUHUUBHABUHBHHHHAUHUUUHBHUHHUBUUUHHHHAUHHBHUHUHHUHHUUHHHBHHBBUHHUHHHHUUHAHUHHUBHAHHHHUHHHHHHHHHBHUUHUUBAUHBHBUHHHUUHUHHBHUHHBHAHAAA;A=A B=T
PZE-108075220 AAAAAAAAAAAAAAAAAAAAAAAAAAAAAAAAAAAAAAAAAAAAAAAAAAAAAAAAAAAAAAAUAAAAAAAAAAAAAAAAAAAAUAAAAAAAAAAAAAAAAAAAAAAAAAAAAAAAAAAAAAAAAAAAAAAAAAAAAAAAAAAAUAAAAAAAAAAAAUAAAAAAAAAAAAAAAAAAAAAAAAAAAAAAAA;A=A B=G
PZE-108077370 AAAAAAAAAAAAAAAAAAAAAAAAAAAAAAAAAAAAAAAAAAAAAAAAAAAAAAAAAAAAAAAAAAAAAAAAAAAAAAAAAAAAAAAAAAAAAAAAAAAAAAAAAAAAAAAAAAAAAAAAAAAAAAAAAAAAAAAAAAAAAAAAAAAAAAAAAAAAAAAAAAAAAAAAAAAAAAAAAAAAAAAAAAAAAA;A=A B=C
PZE-108077878 AAAAAAAAAAAAAAAAAAAAAAAAAAAAAAAAAAAAAAAAAAAAAAAAAAAAAAAAAAAAAAAAAAAAAAAAAAAAAAAAAAAAAAAAAAAAAAAAAAAAAAAAAAAAAAAAAAAAAAAAAAAAAAAAAAAAAAAAAAAAAAAAAAAAAAAAAAAAAAAAAAAAAAAAAAAAAAAAAAAAAAAAAAAAAA;A=A B=G
PZE-108078660 BBHBAHHHHBHHBHHHHHHABHHHBHHHABBHAAHBHHHHHHHBBHAAHHAHHHABAAHHAHAUBHABHBBHHHHAAHAAAHBHBHHABAAHHHHHAAHHBHAHAHHAHHAAHHHBHHBBAHHAHHHHAAHAHHBHABHAHHHBAHHHHHHHHHBHABHAABAAABHBAHHHAAHHHHHHAHHBHAHAAA;A=A B=C
PZE-108082808 AAHABHHHHAHHAHHAHHHBAHHHAHHHBAAHBBHAHHBHHHHAAHBBHHBHHHHABBAHBHBUAHBAHAABHHHBBHBBBHAHUHHBABBHHHHHBBHBAHBHHHHBHHBBHHHAHHAABHHBHHHHBBABBHAHBHHBHHHABBHHHHHHHHAHBUHBBHHBBHHABHHHBBHHHHHHBHHAHBHBBB;A=A B=G
PZE-108084307 BBBBBBBBBBBBBBBBBBBBBBBBUBBBBBBBBBBBBBBBBBBBBBBBBBBBBBBBBBBBBBBBBBBBBBBBBBBBBBBBBBBBBBBBBBBBBBBBBBBBBBBBBBBBBBBBBBBBBBBBBBBBBBBBBBBBBBBBBBBBBBBBBBBBBBBBBBBBBUBBBBBBBBBBBBBBBBBBBBBBBBBBBBBBBB;A=A B=G
PZE-108084409 BBBBBBBBBBBBBBBBBBBBBBBBBBBBBBBBBBBBBBBBBBBBBBBBBBBBBBBBBBBBBBBBBBBBBBBBBBBBBBBBBBBBBBBBBBBBBBBBBBBBBBBBBBBBBBBBBBBBBBBBBBBBBBBBBBBBBBBBBBBBBBBBBBBBBBBBBBBBBUBBBBBBBBBBBBBBBBBBBBBBBBBBBBBBBB;A=A B=G
PZE-108085971 AAAAAAAAAAAAAAAAAAAAAAAAAAAAAAAAAAAAAAAAAAAAAAAAAAAAAAAAAAAAAAAAAAAAAAAAAAAAAAAAAAAAAAAAAAAAAAAAAAAAAAAAAAAAAAAAAAAAAAAAAAAAAAAAAAAAAAAAAAAAAAAAAAAAAAAAAAAAAUAAAAAAAAAAAAAAAAAAAAAAAAAAAAAAAA;A=A B=G
PZE-108086776 BBHBAHHHHBHHBHHBHHHABHHBBHHHABBHAAHBHHAHBHHBBHAAHHAHHHHBAABHHHAUBHABHBBAHHHAAHAAAHBHUHAABAABHHHHAAHHBHAHHBAABHAAHHHBHHBBAAAAHHHHAABAHHBHAHHAHHHBHHHHHHBHHHBHAUHAAHHAAHHBAAHHAAAHHHHAHHHBHAHAAA;A=A B=G
PZE-108092516 BBBBBUBBBBBBBBBBBUBUBBBBBBBBUBBBUUBBBBUUBBBBBBUUBBUBBBBBUUBBBBUUBUUBBBBUBBBUUBUUUBBBBBUUBUUBUUBBUBBBBBUBBBUUBBUUBUBBBBBBBUUUBBBBUUBUBBBBUBUBUBBBBBBBBBBBBUBBUBBUUBBUUBBBUUUUUUUBBBBBBBBBBUBUUU;A=A B=C
PZE-108096791 AAAAAAAAAAAAAAAAAAAAAAAAAAAAAAAAAAAAAAAAAAAAAAAAAAAAAAAAAAAAAAAAAAAAAAAAAAAAAAAAAAAAUAAAAAAAAAAAAAAAAAAAAAAAAAAAAAAAAAAAAAAAAAAAAAAAAAAAAAAAAAAAAAAAAAAAAAAAAUAAAAAAAAAAAAAAAAAAAAAAAAAAAAAAAA;A=A B=G
PZE-108097802 AAAAAAAAAAAAAAAAAAAAAAAAAAAAAAAAAAAAAAAAAAAAAAAAAAAAAAAAAAAAAAAAAAAAAAAAAAAAAAAAAAAAUAAAAAAAAAAAAAAAAAAAAAAAAAAAAAAAAAAAAAAAAAAAAAAAAAAAAAAAAAAAAAAAAAAAAAAAAUAAAAAAAAAAAAAAAAAAAAAAAAAAAAAAAA;A=A B=G
PZE-108099484 BBBBBBBBBBBBBBBBBBBBBBBBBBBBBBBBBBBBBBBBBBBBBBBBBBBBBBBBBBBBBBBBBBBBBBBBBBBBBBBBBBBBBBBBBBBBBBBBBBBBBBBBBBBBBBBBBBBBBBBBBBBBBBBBBBBBBBBBBBBBBBBBBBBBBBBBBBBBBBBBBBBBBBBBBBBBBBBBBBBBBBBBBBBBBB;A=A B=G
PZE-108101407 AAAAAAAAAAAAAAAAAAAAAAAAAAAAAAAAUAAAAAAAAAAAAAAAAAAAAAAAAAAAAAAAAAAAAAAUAAAAAAAAAAAAAAAAUAAAAAAAAAAAAUAAAAUAAAAUUAAUAUAAAAAAAAAAAAAAAAAAAAAAAAAAAAAAAAAAAAAAUUAAAAAAAAAAUAAAAAAAAAUAAAAAAAAUAA;A=A B=G
PZE-108104529 UUUUUUUUUUUUUUUUUUUUUUUUUUUUUUUUUUUUUUUUUUUUUUUUUUUUUUUUUUUUUUUUUUUUUUUUUUUUUUUUUUUUUUUUUUUUUUUUUUUUUUUUUUUUUUUUUUUUUUUUUUUUUUUUUUUUUUUUUUUUUUUUUUUUUUUUUUUUUUUUUUUUUUUUUUUUUUUUUUUUUUUUUUUUUU;A=A B=G
PZE-108107270 BBHBBAHHHBHHBHHBHAHAHBHBHBHAHHHHAABBBBAABHHBBHAAHHAHHBHBAABHHHHBBAABHHBAHHAAHAHAAHHHAHAAHAAHAAHHAHHHHHHHHBAABHHAHAHBHHBBHAAAHHAHAHHAAAHHAHAHAHHBHHHHHABHHHHHAUAHAHHAAHHHAAAHAHAHHHHHHHHHAHHAAA;A=A B=G
PZE-108108473 BBBBBBBBBBBBBBBBBBBBBBBBBBBBBBBBBBBBBBBBBBBBBBBBBBBBBBBBBBBBBBBBBBBBBBBBBBBBBBBBBBBBUBBBBBBBBBBBBBBBBBBBBBBBBBBBBBBBBBBBBBBBBBBBBBBBBBBBBBBBBBBBBBBBBBBBBBBBBUBBBBBBBBBBBBBBBBBBBBBBBBBBBBBBBB;A=A B=G
PZE-108110041 AAAAAAAAAAAAAAAAAAAAAAAAAAAAAAAAAAAAAAAAAAAAAAAAAAAAAAAAAAAAAAAAAAAAAAAAAAAAAAAAAAAAAAAAAAAAAAAAAAAAAAAAAAAAAAAAAAAAAAAAAAAAAAAAAAAAAAAAAAAAAAAAAAAAAAAAAAAAAUAAAAAAAAAAAAAAAAAAAAAAAAAAAAAAAA;A=A B=G
PZE-108110136 UUUAUUUUUUUUUUUUUUUUAAUUUUUUUUUUUUAUAAUUAAUAAUAUUUUUUUAUUUAAUAUUAAUUUUAUUUUUUUUUUUUUUUUUAUUUUUUUAUAUUUAUAUUUUUAUUAUUUAAUAUAAAAAUUAAUUUAUUUUAAUUUUUAUUUAAUAUAUAUAUUAUUAUUUUUAUUUUAUUAUUUAUUUAAU;A=C B=G
PZE-108110509 BBBBBBBBBBBBBBBBBBBBBBBBBBBBBBBBBBBBBBBBBBBBBBBBBBBBBBBBBBBBBBBBBBBBBBBBBBBBBBBBBBBBBBBBBBBBBBBBBBBBBBBBBBBBBBBBBBBBBBBBBBBBBBBBBBBBBBBBBBBBBBBBBBBBBBBBBBBBBBBBBBBBBBBBBBBBBBBBBBBBBBBBBBBBBB;A=A B=G
PZE-108113621 AAHAHHAHHABBHHHAHHHBHAHHHAHBHBBHBBAHHHHBAHBHHHHHAABHHAAAHBAHHHHAABAABHAHAHBHHBHBBHHHHHBBHBBHHBHHBAHBHHHHHABBHHHHHBHHBBAHABBHHHBHBHHBBBHABABHHHHAHBBHHBHHHHHABUBHBHHBBAHHHBBHBHBHBHHHHHHHHHHBBB;A=A B=G
PZE-108114666 BBBBBBBBBBAABBBBBBBABBBBBBBABAABAABBBBBBBBABBBBBBBABBBBBBABBBBBUBABBABBBBBABBABBBBBBABAABAABBABBABBABBBBBBAABBBBBABBAABBBAABBBABABBAAABBABABBBBBBAABBABBBBBBABABABBAABBBAAABABABABBBBBBBBBBBAA;A=A B=G
PZE-108115144 AAHAHHAHHABBHHHAHHHBHAHHHAHBHBBHBBAHHHHHAHBHHHHHAABHHHAAHBAHHHHUABAABHAHAHBHABHHAHHHAHBBHBBHHBHHBAHBHHHHHHBBHHHHHBHHBBHHABBHHHBHBHHBBBHABABHHHHAHBBHHBHHHHHAHUBHBHABBAHHBBBHBHBHBHHHHHHHHHHHBB;A=A B=G
PZE-108116182 BBBBBBBBBBBBBBBBBBBBBBBBBBBBBBBBBBBBBBBBBBBBBBBBBBBBBBBBBBBBBBBUBBBBBBBBBBBBBBBBBBBBBBBBBBBBBBBBBBBBBBBBBBBBBBBBBBBBBBBBBBBBBBBBBBBBBBBBBBBBBBBBBBBBBBBBBBBBBUBBBBBBBBBBBBBBBBBBBBBBBBBBBBBBBB;A=A B=G
PZE-108121529 UBAUAAAAAAAAAAAAAAAAAAAAUAAAAAAAAAUUAAAUAAAAAAAAAAAAAAAAAABBAAABAABAAAAAAAAAUAAABAAAUAAAAAAAAAAAAUAAAAAAAAAAAAUUAAAUAAAAUAAUAAAAAAAAAAAAAAAAAAAUUUAAAUAAUABUAUAAAAAAUUAAAAAAAAAAAAAUAUAAAUUUAA;A=A B=G
PZE-108122589 BBBBBBBBBBBBBBBBBBBBBBBBBBBBBBBBBBBBBBBBBBBBBBBBBBBBBBBBBBBBBBBBBBBBBBBBBBBBBBBBBBBBUBBBBBBBBBBBBBBBBBBBBBBBBBBBBBBBBBBBBBBBBBBBBBBBBBBBBBBBBBBBBBBBBBBBBBBBBUBBBBBBBBBBBBBBBBBBBBBBBBBBBBBBBB;A=A B=G
PZE-108125652 BBHBHBABHAAAABBHAHHAHAHAHHHAHHHABABBAAHBHHHHHHBHHHHAHHHHAABHHHBABABHHHHHHAAHBHHHBHHHHHABHAAAAHAHHHBABHAAAAAHHHBBHHHBHHHHAAAHHBHHAAAHHBBHAHHHHAAHAHAHABAAHHBAAUHHAHHHBHHAHAAHHHAHHHBBABHHHBBBAA;A=A B=G
PZE-108125850 AAHAHABAHBBBBAAHBHHBHBHBHHHBHHHBABHABBHAHHHHHHAHHHHBHHHHBBAHHHABABAHHHHHHBBHAHHHAHHHUHBAHBBBBHBHHHABAHBBBBBHHHAAHHHAHHHHBBBHHAHHBBBHBAAHBHHHHBBHBHBHBABBHHABBUHHBHHHAHHBHBBHHHBHHHAABAHHHAAABB;A=A B=G
PZE-108128116 BBBBBBBBBBBBBBBBBBBBBBBBBBBBBBBBBBBBBBBBBBBBBBBBBBBBBBBBBBBBBBBBBBBBBBBBBBBBBBBBBBBBBBBBBBBBBBBBBBBBBBBBBBBBBBBBBBBBBBBBBBBBBBBBBBBBBBBBBBBBBBBBBBBBBBBBBBBBBBBBBBBBBBBBBBBBBBBBBBBBBBBBBBBBBB;A=A B=G
PZE-108130245 BBBBBBBBBBBBBBBBBBBBBBBBUBBBBBBBBBBBBBBBBBBBBBBBBBBBBBBBBBBBBBBUBBBBBBBBBBBBBBBBBBBBBBBBBBBBBBBBBBBBBBBBBBBBBBBBBBBBBBBBBBBBBBBBBBBBBBBBBBBBBBBBBBBBBBBBBBBBBUBBBBBBBBBBBBBBBBBBBBBBBBBBBBBBBB;A=A B=C
PZE-108131283 BBBBBBBBBBBBBBBBBBBBBBBBBBBBBBBBBBBBBBBBBBBBBBBBBBBBBBBBBBBBBBBBBBBBBBBBBBBBBBBBBBBBUBBBBBBBBBBBBBBBBBBBBBBBBBBBBBBBBBBBBBBBBBBBBBBBBBBBBBBBBBBBBBBBBBBBBBBBBUBBBBBBBBBBBBBBBBBBBBBBBBBBBBBBBB;A=A B=G
PZE-108133068 BBHHABHBBHHHABAAABHAHABHBHHABHHAAHHBHHHBABHHAHBBHHHHBHHHHHBBHHBUBABAHHHAAAAABHHHBHHHBAHBHAAAAHHBHHBABHAAAHAHHAHHHBAHBHBHHHAHHBHHAAAHHBAAAHHHHHHHHHAHABHAHHBHAAHHAHHHBHHAHAHHHHHAHHBBHHBAABBBAA;A=A B=G
PZE-108133641 BBBBBBBBBBBBBBBBBBBBBBBBBBBBBBBBBBBBBBBBBBBBBBBBBBBBBBBBBBBBBBBBBBBBBBBBBBBBBBBBBBBBUBBBBBBBBBBBBBBBBBBBBBBBBBBBBBBBBBBBBBBBBBBBBBBBBBBBBBBBBBBBBBBBBBBBBBBBBUBBBBBBBBBBBBBBBBBBBBBBBBBBBBBBBB;A=A B=C
PZE-108135143 BBBBBBBBBBBBBBBBBBBBBBBBBBBBBBBBBBBBBBBBBBBBBBBBBBBBBBBBBBBBBBBUBBBBBBBBBBBBBBBBBBBBBBBBBBBBBBBBBBBBBBBBBBBBBBBBBBBBBBBBBBBBBBBBBBBBBBBBBBBBBBBBBBBBBBBBBBBBBUBBBBBBBBBBBBBBBBBBBBBBBBBBBBBBBB;A=A B=G
PZE-109000162 AUUAAAAAUAAAAAAAAAAAAAAAAAAAAAAAAUAAAAAAAAAAAAAAAAAAUAAUAAAAUAAUAAAAAAAAAAAAAAAAAAAAUAUAAAAAAAAUAAAUAUAAAAUAUAUAUAAAAUAAUAUUAAAAAAAAAAUAAAUUAAAAUUUAAAAUAAAAUUUUAAAAAAAAUAAAUAAAAAAAAUAAAAAAAA;A=A B=G
PZE-109000860 UUUUUUUUUBBUBUUBUUBUUUBUBBUUUBBUUUUUUUUBUUUUUUBUUBUBUUBBBBBUUUBUBUUUUUBUUUUUUUUUBUUUUUUUBUUUUUUUUUUUUUUUUUUUUUUUUUUUUUBUUUUUUUUUUUUUUUUUUBUUUUUUUUBUUUBUUUBUUUUUUBUUUUUUBUBUBBUUBUUUBUUUUBUBBB;A=A B=C
PZE-109002004 UUUUBUBUBBBBBBBBBBBBBBBBBBBBBBBBBBBUBBBBBUUBBBBBBBUBUUBBBBBBUBBBBBBUBBBBUBUBBBUBBUBBUBUBBBBBUBBBBBBUBBUUBBBBBBUBBUUUBBBBBBUBBBBBBUBBUBBBBBBBUUBBBBBBBUBUBBBUBUUUBBBBBBBBBUBBBBUUBBBBBUBBUBBBBB;A=A B=G
PZE-109003658 AAAAAAAAAAAAAAAAAAAAAAAAAAAAAAAAAAAAAAAAAAAAAAAAAAAAAAAAAAAAAAAAAAAAAAAAAAAAAAAAAAAAAAAAAAAAAAAAAAAAAAAAAAAAAAAAAAAAAAAAAAAAAAAAAAAAAAAAAAAAAAAAAAAAAAAAAAAAAUAAAAAAAAAAAAAAAAAAAAAAAAAAAAAAAA;A=A B=G
PZE-109006730 AAHAHHHBHABBBBHHABHAHBHHBHHHAHHBHBHAAABBAAAHHHBBHBABAHBBBBBBAHHBHHHHHBHBAHHHBHABBAAHAAABBBHAHBBHHAHBHBAAHHHHHHHHHHAAHHHAHAABBBHHHAHHAABBHBBHAAHHHBBBAABAABHABUHAHBBBHBAHHAHAHHAHBBHAAHHHAABBBB;A=A B=C
PZE-109008014 BBHBHHBAHBAAAAHHBAHBHAHHAHHHBHHAHAHBHHAABBHHHHAAAHHABBAAHAAABHHAHHHHHAHABHHHAHBAABBHUBBAAHHBHAAHHBHHHAHBHBHHBHHAHHBBHHHBHBBAAAHAHBHHHHAHHAAHHBHHHAAABBHBBABBAUHBHAAHHAHHHBABHHHHAAHBBHBHBBAAAA;A=A B=G
PZE-109008242 AAAAAAAAAAAAAAAAAAAAAAAAAAAAAAAAAAAAAAAAAAAAAAAAAAAAAAAAAAAAAAAUAAAAAAAAAAAAAAAAAAAAAAAAAAAAAAAAAAAAAAAAAAAAAAAAAAAAAAAAAAAAAAAAAAAAAAAAAAAAAAAAAAAAAAAAAAAAAUAAAAAAAAAAAAAAAAAAAAAAAAAAAAAAAA;A=A B=G
PZE-109008994 BBBBBBBBBBBBBBBBBBBBBBBBBBBBBBBBBBBBBBBBBBBBBBBBBBBBBBBBBBBBBBBBBBBBBBBBBBBBBBBBBBBBBBBBBBBBBBBBBBBBBBBBBBBBBBBBBBBBBBBBBBBBBBBBBBBBBBBBBBBBBBBBBBBBBBBBBBBBBUBBBBBBBBBBBBBBBBBBBBBBBBBBBBBBBB;A=A B=C
PZE-109010476 AAHAHHHHHHHBBBHHHBHAHHHBBHBAAHHBHBHAHHBHAABHHHBBBHHBAAHHBHBBAHHBHAHHHBHBAHHHBHABHAAHBAHBBHHAHBHHHAHAAAHAHABHHBHBHHAHHHAAHAABBHHBHAHHHHBHHBBHBHHHAHHHAAHAABAABAHAHBHHHHAHHABAHHHHHBHAAHAAAAHBBB;A=A B=G
PZE-109011477 BBBBBBBBBBBBBBBBBBBBBBBBBBBBBBBBBBBBBBBBBBBBBBBBBBBBBBBBBBBBBBBBBBBBBBBBBBBBBBBBBBBBBBBBBBBBBBBBBBBBBBBBBBBBBBBBBBBBBBBBBBBBBBBBBBBBBBBBBBBBBBBBBBBBBBBBBBBBBUBBBBBBBBBBBBBBBBBBBBBBBBBBBBBBBB;A=A B=G
PZE-109011738 BBBBBBBBBBBBBBBBBBBBBBBBBBBBBBBBBBBBBBBBBBBBBBBBBBBBBBBBBBBBBBBUBBBBBBBBBBBBBBBBBBBBBBBBBBBBBBBBBBBBBBBBBBBBBBBBBBBBBBBBBBBBBBBBBBBBBBBBBBBBBBBBBBBBBBBBBBBBBUBBBBBBBBBBBBBBBBBBBBBBBBBBBBBBBB;A=A B=G
PZE-109012535 AABAHBBHHBHBABHHHBHAHHHBHABAAHHHHBHHHHBBHABHHHBBBHHBAAHHHHBBAHHUAAHHHBHBAHHHHHABHAAHUAHBBHHAHBHHHHBAAAHAHAHHHHHBHBAHHAAAHAABBHHHHAHHBBBHHBBHHHHHAHHHAAHAABAABUHHHBHHHHAAHABAHHHHHBBAAHAAAAHHBB;A=A B=G
PZE-109013421 UUBUBBBBBBBBUBBBBBBUBBBBBBBUUBBBBBBBBBBBBUBBBBBBBBBBUUBBBBBBUBBBUUBBBBBBUBBBBBUBBUUBBUBBBBBUBBBBBBBUUUBBBUBBBBBBBBUBBUUBBUUBBBBBBUBBBBBBBBBBBBBBUBBBUUBBUBUUBUBBBBBBBBUUBUBUBBBBBBBUUBBBBUBBBB;A=A B=C
PZE-109013974 UUUUUUUUUUUUUUUUUUUUUUUUUUUUUUUUUUUUUUUUUUUUUUUUUUUUUUUUUUUUUUUUUUUUUUUUUUUUUUUUUUUUUUUUUUUUUUUUUUUUUUUUUUUUUUUUUUUUUUUUUUUUUUUUUUUUUUUUUUUUUUUUUUUUUUUUUUUUUUUUUUUUUUUUUUUUUUUUUUUUUUUUUUUUUU;A=A B=G
PZE-109015057 BBBBBBBBBBBBBBBBBBBBBBBBBBBBBBBBBBBBBBBBBBBBBBBBBBBBBBBBBBBBBBBBBBBBBBBBBBBBBBBBBBBBUBBBBBBBBBBBBBBBBBBBBBBBBBBBBBBBBBBBBBBBBBBBBBBBBBBBBBBBBBBBBBBBBBBBBBBBBBBBBBBBBBBBBBBBBBBBBBBBBBBBBBBBBB;A=A B=G
PZE-109015290 AABAHBBAHBHBABHHHBHAHHHHHABAAAAHHBHHHHBBHABHHHBHHAHBHAHHHHBHAHHUAAHHHBHBAHHHBHAHHAHHUAHBBHHAHBHHHHHAAAAHHHHHAHHBHBAHHAHAHAABBHHAHAHHBBBHHHBHBHBHAHHHAAHHAHAABAHHHBHHHHAAHABAHHHHHBBAAHAAAAHHBB;A=A B=G
PZE-109016177 BBABHAABHAHABAHHHHABHHHHHBABHBBHHAHHHHAAHHAHHHAHHBHAHBHAHHHHBHHUBBHHHAHABHHHAHBHHBHHABHAAHHBHABHHHHBBBBHHHHHBHHHHHBHHBHBHBBAAHHBHBHHAAAHHHABABAHBHHHBBHHBHBBAUHHHAHHHHBBHBABHHHHHAAHBHBBBBHHAA;A=A B=G
PZE-109016624 AUUAUUUAUUAUUUUUAUUAUUUUUAAUUAAUUUUUUUUUUAUAAUUAUAUUAAAUUUAUAUUUAAUAAUUAAAAUUUAUUAUAUAUUUAUUUUAUUAUUUAAUUAUUUUUUUUUAUAAAUAAUUUUUAAAUUUUUUUUAUUUUAUUAAAUUAUAAUUUUAUAUUAUUUAUAAUUUUUUUAUAAAUUUUU;A=A B=C
PZE-109018222 AAAAAAAAAAAAAAAAAAAAAAAAAAAAAAAAAAAAAAAAAAAAAAAAAAAAAAAAAAAAAAAAAAAAAAAAAAAAAAAAAAAAAAAAAAAAAAAAAAAAAAAAAAAAAAAAAAAAAAAAAAAAAAAAAAAAAAAAAAAAAAAAAAAAAAAAAAAAAUAAAAAAAAAAAAAAAAAAAAAAAAAAAAAAAA;A=A B=G
PZE-109018474 AAAAAAAAAAAAAAAAAAAAAAAAAAAAAAAAAAAAAAAAAAAAAAAAAAAAAAAAAAAAAAAAAAAAAAAAAAAAAAAAAAAAAAAAAAAAAAAAAAAAAAAAAAAAAAAAAAAAAAAAAAAAAAAAAAAAAAAAAAAAAAAAAAAAAAAAAAAAAAAAAAAAAAAAAAAAAAAAAAAAAAAAAAAAAA;A=A B=G
PZE-109019829 BBABHAABHAHAHHHHHHABBHHHABHBHBBHHHHHHHAAHHAHHHABHBHHHBHAHHHHBHHABBHHHHHHBHHBAHBHHBHHABHAAHHBHABHHBHBBHBHHHHHBHHHHHBHHBHBABBAABBBBBHHAAAHHHABABAHBBHHBBHHBHBBAUBBHHHHBHBHHBABBHHBHAAHBHBBBBHHAA;A=A B=G
PZE-109021337 UUBUBBBUBBBBBBBBBBBUUBBBBBBUBUUBBUBBBBBBBBBBBBBUBUBBBUBBBUBBUBBUUUBBBBBBUBBUBBUBBUBBBBBBBBBUBBUBBUBUUBUBBBBBBBBBBBUBBBBBBUUBBUUUUUBBBBBBBBBUBUBBUUUBUUBBUBUUBUUUBBUBUBUBBUBUUUBUBBBBUBBUUUBBBB;A=A B=G
PZE-109021584 BBBBBBBBBBBBBBBBBBBBBBBBBBBBBBBBBBBBBBBBBBBBBBBBBBBBBBBBBBBBBBBUBBBBBBBBBBBBBBBBBBBBBBBBBBBBBBBBBBBBBBBBBBBBBBBBBBBBBBBBBBBBBBBBBBBBBBBBBBBBBBBBBBBBBBBBBBBBBUBBBBBBBBBBBBBBBBBBBBBBBBBBBBBBBB;A=A B=G
PZE-109023492 UUUUUUUUUUUUUUUUUUUUUUUUUUUUUUUUUUUUUUUUUUUUUUUUUUUUUUUUUUUUUUUUUUUUUUUUUUUUUUUUUUUUUUUUUUUUUUUUUUUUUUUUUUUUUUUUUUUUUUUUUUUUUUUUUUUUUUUUUUUUUUUUUUUUUUUUUUUUUUUUUUUUUUUUUUUUUUUUUUUUUUUUUUUUUU;A=A B=G
PZE-109024307 AAAAAAAAAAAAAAAAAAAAAAAAAAAAAAAAAAAAAAAAAAAAAAAAAAAAAAAAAAAAAAAAAAAAAAAAAAAAAAAAAAAAAAAAAAAAAAAAAAAAAAAAAAAAAAAAAAAAAAAAAAAAAAAAAAAAAAAAAAAAAAAAAAAAAAAAAAAAAUAAAAAAAAAAAAAAAAAAAAAAAAAAAAAAAA;A=A B=G
PZE-109025557 BBBBBBBBBBBBBBBBBBBBBBBBBBBBBBBBBBBBBBBBBBBBBBBBBBBBBBBBBBBBBBBBBBBBBBBBBBBBBBBBBBBBUBBBBBBBBBBBBBBBBBBBBBBBBBBBBBBBBBBBBBBBBBBBBBBBBBBBBBBBBBBBBBBBBBBBBBBBBUBBBBBBBBBBBBBBBBBBBBBBBBBBBBBBBB;A=A B=G
PZE-109026651 BBABHAABAAHHHHHHHHABBBBHHBHBHBBHHBHHHHAAHHHAHHABHBAHHBHABBHHHHBUBBHBHHHHBHHHAHBHHBHHUHHAAHHBHABHABHHBHBHAHAHHHAHAHBHHHHBHBBAAHBBBBHAAAABBHABABAHBBBHBBHHBHBBAUBBBHBHBHBHHBHBHBHBHAAABAHHHHHHAA;A=A B=C
PZE-109028615 UUAUAAAUAAAAAAAAAAAUUUUAAUAUAUUAAUAAAAAAAAAAAAAUAUAAAUAAUUAUAAUUUUAUAAAAUAAAAAUAAAAAHAAAAAAUAAUAAUAAUAUAAAAAAAAAAAUAAAAUAUUAAAUUUUAAAAAUUAAUAUAAUUUAUUAAUAUUAUUUUAUAUAUAAUAUAUAUAAAAUAAAAAAAAA;A=A B=G
PZE-109030589 BBBBBBBBBBBBBBBBBBBBBBBBBBBBBBBBBBBBBBBBBBBBBBBBBBBBBBBBBBBBBBBBBBBBBBBBBBBBBBBBBBBBBBBBBBBBBBBBBBBBBBBBBBBBBBBBBBBBBBBBBBBBBBBBBBBBBBBBBBBBBBBBBBBBBBBBBBBBBUBBBBBBBBBBBBBBBBBBBBBBBBBBBBBBBB;A=A B=G
PZE-109032898 AAAAAAAAAAAAAAAAAAAAAAAAAAAAAAAAAAAAAAAAAAAAAAAAAAAAAAAAAAAAAAAAAAAAAAAAAAAAAAAAAAAAAAAAAAAAAAAAAAAAAAAAAAAAAAAAAAAAAAAAAAAAAAAAAAAAAAAAAAAAAAAAAAAAAAAAAAAAAAAAAAAAAAAAAAAAAAAAAAAAAAAAAAAAAA;A=A B=T
PZE-109034832 BBABHAABAAHHHHHHHHABBBBHHBHBHBBHHBHHHHAAHHHAHHABHBAHHBHABBBBHHBBBBHBHHHHBHHHAHBHHBHHHHHAAHHBHABHABHHBHBHAHAHHHAHAHBHHHHBHBBAAHBBBBHAAAABBHABABAHBBBHBBHHBHBBAUBBBHBHBHBHHBHBHBHBHAAABAHHHHHHAA;A=A B=G
PZE-109042675 AAHBHHAHBHBBAHHAAAAHHHBHBHHABBBAHABHHHHHHAAHHBBHAHHBBAAHHHHHHAAUAAHAHAHBHBHHHHBHHBBAUAHBABBHHAHHHBHAHAHBAAHHAHHHBABHAAHHHHHBHHHHBHHHAHHHHHAHHBAAHAHBABHHBHHBBUBBHBHBBAAHABBHHHBHBHHABHAAHHHHBB;A=A B=G
PZE-109045288 AAAAAAAAAAAAAAAAAAAAAAAAAAAAAAAAAAAAAAAAAAAAAAAAAAAAAAAAAAAAAAAAAAAAAAAAAAAAAAAAAAAAAAAAAAAAAAAAAAAAAAAAAAAAAAAAAAAAAAAAAAAAAAAAAAAAAAAAAAAAAAAAAAAAAAAAAAAAAUAAAAAAAAAAAAAAAAAAAAAAAAAAAAAAAA;A=A B=G
PZE-109047635 AAAAAAAAAAAAAAAAAAAAAAAAAAAAAAAAAAAAAAAAAAAAAAAAAAAAAAAAAAAAAAAUAAAAAAAAAAAAAAAAAAAAUAAAAAAAAAAAAAAAAAAAAAAAAAAAAAAAAAAAAAAAAAAAAAAAAAAAAAAAAAAAAAAAAAAAAAAAAAAAAAAAAAAAAAAAAAAAAAAAAAAAAAAAAA;A=A B=C
PZE-109049246 UUBUBBBUBBBBBBBBBBBUUUUBBBBUBUUBBUBBBBBBBBBBBBBUBUBBBUBBUUUUBBUBUUBUBBBBUBBBBBUBBBBBUBBBBBBUBBUBBUBBBBBBBBBBBBBBBBBBBBBBBUUBBBUUUUBBBBBUUBBUBUBBUUUBUUBBUBUUBBUBUBUBUBUBBBBUBUBUBBBBUBBBBBBBBB;A=A B=G
PZE-109050180 AAAAAAAAAAAAAAAAAAAAAAAAAAAAAAAAAAAAAAAAAAAAAAAAAAAAAAAAAAAAAAAAAAAAAAAAAAAAAAAAAAAAAAAAAAAAAAAAAAAAAAAAAAAAAAAAAAAAAAAAAAAAAAAAAAAAAAAAAAAAAAAAAAAAAAAAAAAAAUAAAAAAAAAAAAAAAAAAAAAAAAAAAAAAAA;A=A B=G
PZE-109054925 BBABHAABAAHHHHHHHHABBBBHHBHBHBBHHBHHHHAAHHHAHHABHBAHHBHABBBBHHBBBBHBHHHHBHHHAHBHHBHHHHHAABBBHABHABHHBHBHAHAHHHAHHHBHHHHBHBBAAHBBBBHAAAABBHABABAHBBBHBBHHBHBBAUBBBHBHBHBHHHHBHBHBHAAABAHHHHHHAA;A=A B=C
PZE-109055211 AABAHBBABBHHHHHHHHHAAAAHAAHAHAAHHAHAHHBBHHABHHBAHABHHAHBAAAAHHAUAAHAHHHHAHHHBHAHHAHHUHHBBAAAHBAHBAHHAAAHBHBHHHBHAHAAHHHAHAABBHAAAAHBBBBAAHBABABHAAAHAAAHAHAABUAAABAHAHAHHHHAHAHAHBBBABHHHAHHBB;A=A B=G
PZE-109056967 BBBBBBBBBBBBBBBBBBBBBBBBBBBBBBBBBBBBBBBBBBBBBBBBBBBBBBBBBBBBBBBUBBBBBBBBBBBBBBBBBBBBUBBBBBBBBBBBBBBBBBBBBBBBBBBBBBBBBBBBBBBBBBBBBBBBBBBBBBBBBBBBBBBBBBBBBBBBBUBBBBBBBBBBBBBBBBBBBBBBBBBBBBBBBB;A=A B=C
PZE-109057209 BBBBBBBBBBBBBBBBBBBBBBBBBBBBBBBBBBBBBBBBBBBBBBBBBBBBBBBBBBBBBBBBBBBBBBBBBBBBBBBBBBBBBBBBBBBBBBBBBBBBBBBBBBBBBBBBBBBBBBBBBBBBBBBBBBBBBBBBBBBBBBBBBBBBBBBBBBBBBUBBBBBBBBBBBBBBBBBBBBBBBBBBBBBBBB;A=A B=C
PZE-109058129 BBABHAABAAHHHHHHHHHBBBBHBBHBHBBHHBHHHHAABBHAHHABHBAHHBHABBBBHHBBHBHBHHHHBHHHAHBHHBHHUHHAABBBHABHAHHHBHBHAHAHHHAHHHBHHHHBHBBAAHBBBBHAAAABBHABABAHBBBHBBHBBHBBABBBBABHBHBHHHHBHBHBHAAABAHHHHHHAA;A=A B=G
PZE-109064469 AAAAAAAAAAAAAAAAAAAAAAAAAAAAAAAAAAAAAAAAAAAAAAAAAAAAAAAAAAAAAAAAAAAAAAAAAAAAAAAAAAAAAAAAAAAAAAAAAAAAAAAAAAAAAAAAAAAAAAAAAAAAAAAAAAAAAAAAAAAAAAAAAAAAAAAAAAAAAAAAAAAAAAAAAAAAAAAAAAAAAAAAAAAAAA;A=A B=G
PZE-109064888 BBBBBBBBBBBBBBBBBBBBBBBBBBBBBBBBBBBBBBBBBBBBBBBBBBBBBBBBBBBBBBBBBBBBBBBBBBBBBBBBBBBBBBBBBBBBBBBBBBBBBBBBBBBBBBBBBBBBBBBBBBBBBBBBBBBBBBBBBBBBBBBBBBBBBBBBBBBBBUBBBBBBBBBBBBBBBBBBBBBBBBBBBBBBBB;A=A B=C
PZE-109065712 BBABHAABAAHHHHHHHHHBBBBHABHBHBBHHBHHHHAABBHAHHABHBHAHHHABBBBHHBBHBHBHHHHBHHAAHBAHBHHUHHAAHHBHAHAAHHHBHBHHHAHBHAHHHBHHHAHHHBAAHBBBBBAAAABBHABABAHBBBHBBABBAHBAUBBBABHBHBHHHHBHBBHHAAABAHBHHHHAA;A=A B=C
PZE-109067144 AAAAAAAAAAAAAAAAAAAAAAAAAAAAAAAAAAAAAAAAAAAAAAAAAAAAAAAAAAAAAAAAAAAAAAAAAAAAAAAAAAAAAAAAAAAAAAAAAAAAAAAAAAAAAAAAAAAAAAAAAAAAAAAAAAAAAAAAAAAAAAAAAAAAAAAAAAAAAUAAAAAAAAAAAAAAAAAAAAAAAAAAAAAAAA;A=A B=C
PZE-109067632 BBBBBBBBBBBBBBBBBBBBBBBBBBBBBBBBBBBBBBBBBBBBBBBBBBBBBBBBBBBBBBBUBBBBBBBBBBBBBBBBBBBBBBBBBBBBBBBBBBBBBBBBBBBBBBBBBBBBBBBBBBBBBBBBBBBBBBBBBBBBBBBBBBBBBBBBBBBBBUBBBBBBBBBBBBBBBBBBBBBBBBBBBBBBBB;A=A B=G
PZE-109069913 BBABHAABAAHHHHBHHHHBBBBHABHBHBBHHBAHHHAHBBHAHHABHBHAHHHHBBBBHHBBHBHHHBHHBHHHAHBAHBHHAAHAAHHBHHHAAHHHBHBHHHAHBHAAHHBHHHAHHHBAAHBBBBBAAAABBHHBABAHBHBHBHABBHHBAABBBABHBHBHHHHHHBBHHAAHBAHBHHHHAA;A=A B=G
PZE-109074670 UUUUUUUUUUUUUUUUUUUUUUUUUUUUUUUUUUUUUUUUUUUUUUUUUUUUUUUUUUUUUUUUUUUUUUUUUUUUUUUUUUUUUUUUUUUUUUUUUUUUUUUUUUUUUUUUUUUUUUUUUUUUUUUUUUUUUUUUUUUUUUUUUUUUUUUUUUUUUUUUUUUUUUUUUUUUUUUUUUUUUUUUUUUUUU;A=A B=G
PZE-109075570 AAAAAAAAAAAAAAAAAAAAAAAAAAAAAAAAAAAAAAAAAAAAAAAAAAAAAAAAAAAAAAAUAAAAAAAAAAAAAAAAAAAAUAAAAAAAAAAAAAAAAAAAAAAAAAAAAAAAAAAAAAAAAAAAAAAAAAAAAAAAAAAAAAAAAAAAAAAAAUAAAAAAAAAAAAAAAAAAAAAAAAAAAAAAAA;A=A B=G
PZE-109076505 BBABAAABAAAAAAAAAAAUUBBAABABBBBAABAAAAAABBAAAAAUABAAAAAABBBBAABUABAAABAAAAAAAABAABAAAAAAAAABAAAAAAAABABAAAAABAAAAABAAAAAAABAAABBABBAAAABBAABABAABABABAABBAABAUBBBABABABAAAAAABBAAAAABBABAAAAAA;A=A B=G
PZE-109077374 AAAAAAAAAAAAAAAAAAAAAAAAAAAAAAAAAAAAAAAAAAAAAAAAAAAAAAAAAAAAAAAAAAAAAAAAAAAAAAAAAAAAAAAAAAAAAAAAAAAAAAAAAAAAAAAAAAAAAAAAAAAAAAAAAAAAAAAAAAAAAAAAAAAAAAAAAAAAAUAAAAAAAAAAAAAAAAAAAAAAAAAAAAAAAA;A=A B=G
PZE-109077983 AAAAAAAAAAAAAAAAAAAAAAAAAAAAAAAAAAAAAAAAAAAAAAAAAAAAAAAAAAAAAAAAAAAAAAAAAAAAAAAAAAAAAAAAAAAAAAAAAAAAAAAAAAAAAAAAAAAAAAAAAAAAAAAAAAAAAAAAAAAAAAAAAAAAAAAAAAAAAUAAAAAAAAAAAAAAAAAAAAAAAAAAAAAAAA;A=A B=G
PZE-109079433 AAAAAAAAAAAAAAAAAAAAAAAAAAAAAAAAAAAAAAAAAAAAAAAAAAAAAAAAAAAAAAAAAAAAAAAAAAAAAAAAAAAAAAAAAAAAAAAAAAAAAAAAAAAAAAAAAAAAAAAAAAAAAAAAAAAAAAAAAAAAAAAAAAAAAAAAAAAAAUAAAAAAAAAAAAAAAAAAAAAAAAAAAAAAAA;A=A B=G
PZE-109082015 BBBBBBBBBBBBBBBBBBBBBBBBBBBBBBBBBBBBBBBBBBBBBBBBBBBBBBBBBBBBBBBBBBBBBBBBBBBBBBBBBBBBBBBBBBBBBBBBBBBBBBBBBBBBBBBBBBBBBBBBBBBBBBBBBBBBBBBBBBBBBBBBBBBBBBBBBBBBBUBBBBBBBBBBBBBBBBBBBBBBBBBBBBBBBB;A=A B=G
PZE-109083058 AAAAAAAAAAAAAAAAAAAAAAAAAAAAAAAAAAAAAAAAAAAAAAAAAAAAAAAAAAAAAAAUAAAAAAAAAAAAAAAAAAAAAAAAAAAAAAAAAAAAAAAAAAAAAAAAAAAAAAAAAAAAAAAAAAAAAAAAAAAAAAAAAAAAAAAAAAAAAUAAAAAAAAAAAAAAAAAAAAAAAAAAAAAAAA;A=A B=C
PZE-109087397 BBBBBBBBBBBBBBBBBBBBBBBBBBBBBBBBBBBBBBBBBBBBBBBBBBBBBBBBBBBBBBBUBBBBBBBBBBBBBBBBBBBBBBBBBBBBBBBBBBBBBBBBBBBBBBBBBBBBBBBBBBBBBBBBBBBBBBBBBBBBBBBBBBBBBBBBBBBBBUBBBBBBBBBBBBBBBBBBBBBBBBBBBBBBBB;A=A B=G
PZE-109088384 BBBBBBBBBBBBBBBBBBBBBBBBBBBBBBBBBBBBBBBBBBBBBBBBBBBBBBBBBBBBBBBBBBBBBBBBBBBBBBBBBBBBBBBBBBBBBBBBBBBBBBBBBBBBBBBBBBBBBBBBBBBBBBBBBBBBBBBBBBBBBBBBBBBBBBBBBBBBBUBBBBBBBBBBBBBBBBBBBBBBBBBBBBBBBB;A=A B=G
PZE-109090152 BBBBBBBBBBBBBBBBBBBBBBBBBBBBBBBBBBBBBBBBBBBBBBBBBBBBBBBBBBBBBBBBBBBBBBBBBBBBBBBBBBBBUBBBBBBBBBBBBBBBBBBBBBBBBBBBBBBBBBBBBBBBBBBBBBBBBBBBBBBBBBBBBBBBBBBBBBBBBUBBBBBBBBBBBBBBBBBBBBBBBBBBBBBBBB;A=A B=G
PZE-109091148 AAAAAAAAAAAAAAAAAAAAAAAAAAAAAAAAAAAAAAAAAAAAAAAAAAAAAAAAAAAAAAAAAAAAAAAAAAAAAAAAAAAAAAAAAAAAAAAAAAAAAAAAAAAAAAAAAAAAAAAAAAAAAAAAAAAAAAAAAAAAAAAAAAAAAAAAAAAAAAAAAAAAAAAAAAAAAAAAAAAAAAAAAAAAAA;A=A B=C
PZE-109092637 AABHBBHABHHHHHAHABBHAABBUAHAAAAHHABBAAHHAAHBBHBHHAHBHBHHAHHAHHAUHAHBHABHBHHHBHABHHAABBBBHHHAHBHHHHHAHAHBHHBHAHHBHBHHHHHHBBHBHHHAHAABHHBBAHBAHHBHHHHHHHBAHHHABUHAABHAAHAHHHBAHAAHBBHHAHBAHHBHBB;A=A B=C
PZE-109093846 AABHBBHHBHHBHHAHABBHAABBBAHAAAABBABBAAHHAAHBBHBHHAHBABHHAHHAHHAAHAHBHABHBHHHBHABHHAAUBBBHHHAHBHHHHHAHAHHHHBHHHHBHBHHHHHHHBHBHHHAHAABBBBHAHBAHABHHHBBHABAHHHHBUHAABAAAHAHHHBAHAAABBHHAHBAHHBHBB;A=A B=G
PZE-109094894 BBBBBBBBBBBBBBBBBBBBBBBBBBBBBBBBBBBBBBBBBBBBBBBBBBBBBBBBBBBBBBBUBBBBBBBBBBBBBBBBBBBBUBBBBBBBBBBBBBBBBBBBBBBBBBBBBBBBBBBBBBBBBBBBBBBBBBBBBBBBBBBBBBBBBBBBBBBBBUBBBBBBBBBBBBBBBBBBBBBBBBBBBBBBBB;A=A B=G
PZE-109095932 UUBBBBBBBBBBBBBBUBBBBBBBBBBUUUUBBUBBUUBBBUUBBBBBBUBBUBBBUBBBBBUUBUBBBUBBBBBBBBUBBBUUUBBBBBBUBBBBBBBUBUBBBBBBBBBBBBBBBBBBBBBBBBBUBUUBBBBBUBBUBUBBBBBBBUBUBBBBBUBUUBUUUBUBBBBUBBUUBBBBUBBUBBBBBB;A=A B=G
PZE-109098921 AABHHBHHHHHBBHHHABBHAHBBBAHAAAABBABBHHHHAHAHHHBHHABHABHHBHHHHHAAHAHHHABBBHHHBHABHHAAUBHBHHHAHBHHHHHAHAAAHBHHHHAHHBHHHBHHHBHBHHHAHAABBBBBAHBHBABHBABHHHBAHHHHBUHAABAHAHABHABAHAHABBBHAABAAHBHBB;A=A B=C
PZE-109099702 AAAAAAAAAAAAAAAAAAAAAAAAAAAAAAAAAAAAAAAAAAAAAAAAAAAAAAAAAAAAAAAAAAAAAAAAAAAAAAAAAAAAAAAAAAAAAAAAAAAAAAAAAAAAAAAAAAAAAAAAAAAAAAAAAAAAAAAAAAAAAAAAAAAAAAAAAAAAAAAAAAAAAAAAAAAAAAAAAAAAAAAAAAAAAA;A=A B=C
PZE-109101698 AAAAAAAAAAAAAAAAAAAAAAAAAAAAAAAAAAAAAAAAAAAAAAAAAAAAAAAAAAAAAAAAAAAAAAAAAAAAAAAAAAAAUAAAAAAAAAAAAAAAAAAAAAAAAAAAAAAAAAAAAAAAAAAAAAAAAAAAAAAAAAAAAAAAAAAAAAAAAUAAAAAAAAAAAAAAAAAAAAAAAAAAAAAAAA;A=A B=G
PZE-109103267 UUAAAAAUAAAAAAAAUAAAUAAAAUAUUAAAAUAAAAAAUAUUAAAAUUAAUAAAAAAAUAUUAUAUAUAAAAUAUAUAAAUAUAAAAUUUAAAAUAUUAUUUAAAAAAUUAAAAAAAAAAAAAAAUUUAAAAAAUAAAAUAAAAAAAAAUAAAAAUAAUAUAUAUAUUAUUAAUAAAAUUAUAAAAAA;A=A B=C
PZE-109103697 BBBBBBBBBBBBBBBBBBBBBBBBBBBBBBBBBBBBBBBBBBBBBBBBBBBBBBBBBBBBBBBBBBBBBBBBBBBBBBBBBBBBBBBBBBBBBBBBBBBBBBBBBBBBBBBBBBBBBBBBBBBBBBBBBBBBBBBBBBBBBBBBBBBBBBBBBBBBBABBBBBBBBBBBBBBBBBBBBBBBBBBBBBBBB;A=A B=G
PZE-109108323 AABHHBHHHHHHBHHBABHHAHBHBAHAAHHBBHHHHHBHAAAAHHBHAAHHAHHHBHAHHBAHHAHAHABBBHHHAHHBHHAHUBABHAAAABBAAHAABAHHBHHBHAAABBHHHBHHHHHBHHHAAAHBHBBBAHBHBABHBHHHHHBAHHHHBUHHHBHBAHAHAHBAABHAHBBBAABAHHBHBB;A=A B=C
PZE-109109248 BBBBBBBBBBBBBBBBBBBBBBBBBBBBBBBBBBBBBBBBBBBBBBBBBBBBBBBBBBBBBBBUBBBBBBBBBBBBBBBBBBBBBBBBBBBBBBBBBBBBBBBBBBBBBBBBBBBBBBBBBBBBBBBBBBBBBBBBBBBBBBBBBBBBBBBBBBBBBUBBBBBBBBBBBBBBBBBBBBBBBBBBBBBBBB;A=A B=G
PZE-109109629 UUBBUUUBUUUUUUUBUUUUUUBBUUUUUBBBBUUUUBBUUUUUUUUUUUUUUUUUBUUBUUUUUUUUUUBBBBUUUUUUUUUUUUUBBUUUUBBUUUUUUUUUUUUUUUUUUUUUUUBUUUUUUUUUUUUBBUBUUUUUBUBUUUBUBUBUUUBUUUUUUBUUUUUUUUUUUUUUUUUBUUBUUUBUUU;A=A B=G
PZE-109109768 BBAHHAHAHBHHAHHABHHHBHAAABHBBAAAAHHHHHAHBBBBBHHHBBHHBHHHAABAHABBHBHBHBAAAAHBBHHAHHBHUABAHBBBBAABBHBBABHHHBHHHHBBAHHHHAHHHHHHHHHBBBHAAAAABHAHABAHAAHHHHHBHHHHHUHHHAHABABHHAABBAHBBHAABBABHHAHAA;A=A B=G
PZE-109110252 BBBBBBBBBBBBBBBBBBBBBBBBBBBBBBBBBBBBBBBBBBBBBBBBBBBBBBBBBBBBBBBBBBBBBBBBBBBBBBBBBBBBBBBBBBBBBBBBBBBBBBBBBBBBBBBBBBBBBBBBBBBBBBBBBBBBBBBBBBBBBBBBBBBBBBBBBBBBBUBBBBBBBBBBBBBBBBBBBBBBBBBBBBBBBB;A=A B=G
PZE-109111133 UUUUUUUUUUUUUUUUUUUUUUUUUUUUUUUUUUUUUUUUUUUUUUUUUUUUUUUUUUUUUUUUUUUUUUUUUUUUUUUUUUUUUUUUUUUUUUUUUUUUUUUUUUUUUUUUUUUUUUUUUUUUUUUUUUUUUUUUUUUUUUUUUUUUUUUUUUUUUUUUUUUUUUUUUUUUUUUUUUUUUUUUUUUUUU;A=A B=G
PZE-109113692 AABHABHBHAHHBAHHAHHHHHBHBAHAABBBBAHHHHBBAAAAAHHHAAHHAAHHBBABHHBUHAHAHHBHBBHHAHBBHHAHBBABHAAAABBAAHAABAHHHAHBHHAAHHHHHBHHHHHHHBHAAAHBBBHHHHBHBAHBBBHHHHHAHHHHHUHHABHBAHAHHBBAABHHAHBBHABAHHHHBB;A=A B=G
PZE-109115955 BBBBBBBBBBBBBBBBBBBBBBBBBBBBBBBBBBBBBBBBBBBBBBBBBBBBBBBBBBBBBBBBBBBBBBBBBBBBBBBBBBBBBBBBBBBBBBBBBBBBBBBBBBBBBBBBBBBBBBBBBBBBBBBBBBBBBBBBBBBBBBBBBBBBBBBBBBBBBUBBBBBBBBBBBBBBBBBBBBBBBBBBBBBBBB;A=A B=T
PZE-109119211 AAHHABHBHHHAHAHHABHAHABHAHHHHBBHBABHAAHBAAAAHHHHAAHHAAHHAHAHHHHBHAHAAHBHHBHHAABBHHAHBBABHAAHHBBAABAABAHHHAHBHHAAHHHHHBAHHAAHHHHAAHHBHBAAHHBHBAHHBBHHHHHAHAHBHUHHABHBHAAHHBBHABHHAHBBHABABHHABB;A=A B=C
PZE-109122239 BBBBBBBBBBBBBBBBBBBBBBBBBBBBBBBBBBBBBBBBBBBBBBBBBBBBBBBBBBBBBBBUBBBBBBBBBBBBBBBBBBBBUBBBBBBBBBBBBBBBBBBBBBBBBBBBBBBBBBBBBBBBBBBBBBBBBBBBBBBBBBBBBBBBBBBBBBBBBUBBBBBBBBBBBBBBBBBBBBBBBBBBBBBBBB;A=A B=G
PZE-110002424 AAAAAAAAAAAAAAAAAAAAAAAAAAAAAAAAAAAAAAAAAAAAAAAAAAAAAAAAAAAAAAAAAAAAAAAAAAAAAAAAAAAAAAAAAAAAAAAAAAAAAAAAAAAAAAAAAAAAAAAAAAAAAAAAAAAAAAAAAAAAAAAAAAAAAAAAAAAAAUAAAAAAAAAAAAAAAAAAAAAAAAAAAAAAAA;A=A B=G
PZE-110005408 BBAHBHHHHAHHHHBHHHHABAHHHHHAHHHBBBBHHHHHHHHBBHHBHAHHHHBBAHAHHHBUAHBBAHBAHHHHHHHHBBBBAHABHBBHAHHHHAHHHBHBHHHHHHHBBABHBBBBHAAHABHABAAHHHBBBAHAAHBHABHHHBHBABBHHUBABBBHHBBAHHHAHHAHHHHHHABAABHHAA;A=A B=G
PZE-110007091 AABHAHBHHBHAHHAHHHABAHHHHHHBHHHAAAAHHHHAAHHAAHHAAHAHAHAABHBHHHAABHAABHABHHHHHHHHAAAAAHHAHAAHBHHAHHHHHAAAHHHHHHHHAHAHHAAAHBBHHHHHABHHBHAAABHBBBAHBAAHHAHABAAHHUABAAAHHAAHHHHBHHHHHHHHHBABBAHHBB;A=A B=G
PZE-110007572 BBBBBBBBBBBBBBBBBBBBBBBBBBBBBBBBBBBBBBBBBBBBBBBBBBBBBBBBBBBBBBBUBBBBBBBBBBBBBBBBBBBBBBBBBBBBBBBBBBBBBBBBBBBBBBBBBBBBBBBBBBBBBBBBBBBBBBBBBBBBBBBBBBBBBBBBBBBBBUBBBBBBBBBBBBBBBBBBBBBBBBBBBBBBBB;A=A B=G
PZE-110009725 UUBBUBBUBBBUUBUBBBBBUBBBUBBBBBBUUUUUBBBUUBBUUBBBBBUBUBUUBBBUBBUUBBUUBBUBBUBBBBBUUUUUUUBUBBBBBBUUBBUBBUBBUBBBBBBBUBUBBUUUBBBBBBBBBBBBBBUUUBBBBBUBBUBBBUBUBUUBUUUBUBUBBUBBBBBBBBBBBBUBBBUBBUBBBB;A=A B=G
PZE-110010390 AAAAAAAAAAAAAAAAAAAAAAAAAAAAAAAAAAAAAAAAAAAAAAAAAAAAAAAAAAAAAAAAAAAAAAAAAAAAAAAAAAAAUAAAAAAAAAAAAAAAAAAAAAAAAAAAAAAAAAAAAAAAAAAAAAAAAAAAAAAAAAAAAAAAAAAAAAAAAUAAAAAAAAAAAAAAAAAAAAAAAAAAAAAAAA;A=A B=G
PZE-110011312 BBBBBBBBBBBBBBBBBBBBBBBBBBBBBBBBBBBBBBBBBBBBBBBBBBBBBBBBBBBBBBBBBBBBBBBBBBBBBBBBBBBBUBBBBBBBBBBBBBBBBBBBBBBBBBBBBBBBBBBBBBBBBBBBBBBBBBBBBBBBBBBBBBBBBBBBBBBBBUBBBBBBBBBBBBBBBBBBBBBBBBBBBBBBBB;A=A B=G
PZE-110012671 BBBBBBBBBBBBBBBBBBBBBBBBBBBBBBBBBBBBBBBBBBBBBBBBBBBBBBBBBBBBBBBUBBBBBBBBBBBBBBBBBBBBUBBBBBBBBBBBBBBBBBBBBBBBBBBBBBBBBBBBBBBBBBBBBBBBBBBBBBBBBBBBBBBBBBBBBBBBBUBBBBBBBBBBBBBBBBBBBBBBBBBBBBBBBB;A=A B=G
PZE-110013211 UUUUUUUUUUUUUUUUUUUUUUUUUUUUUUUUUUUUUUUUUUUUUUUUUUUUUUUUUUUUUUUUUUUUUUUUUUUUUUUUUUUUUUUUUUUUUUUUUUUUUUUUUUUUUUUUUUUUUUUUUUUUUUUUUUUUUUUUUUUUUUUUUUUUUUUUUUUUUUUUUUUUUUUUUUUUUUUUUUUUUUUUUUUUUU;A=A B=C
PZE-110013759 AABHHHBAABHAAHAHBHHBAHHAAHHHBHHAAAAAHHHAAHHHHHAHHHHAHHAABHBHAHAUBHHAHHABHAHHHHHAAAAAAABAHHHHBAAAHHAHAAHHHHHHHBHHAHHAHAHHHBBHHHBHHBHBHBAAABAHHBABHAAHHAHABAABAUAAAHAHBBHHHHHBBHHHHBABBBABBHHHBB;A=A B=G
PZE-110014694 UUBBBBBUUBBUUBBBBBBBUBBUUBBBBBBUUUUUBBBUUBBBUBBBBBBUBBUUBBBBUBUBBBBUBBUBBUBBBBBUUUUUUUBUBBBBBUUUBBUBUUBBBBBBBBBBBBBUBUUBBBBBBBBBBBBBBBUUUBUBBBUBBUUBUBBUBUUBUBUUUBUBBBBBBBBBBUBBBBUBBBUBBBBBBB;A=A B=G
PZE-110016288 AAAAAAAAAAAAAAAAAAAAAAAAAAAAAAAAAAAAAAAAAAAAAAAAAAAAAAAAAAAAAAAAAAAAAAAAAAAAAAAAAAAAUAAAAAAAAAAAAAAAAAAAAAAAAAAAAAAAAAAAAAAAAAAAAAAAAAAAAAAAAAAAAAAAAAAAAAAAAAAAAAAAAAAAAAAAAAAAAAAAAAAAAAAAAA;A=A B=G
PZE-110017901 BBBBBBBBBBBBBBBBBBBBBBBBBBBBBBBBBBBBBBBBBBBBBBBBBBBBBBBBBBBBBBBBBBBBBBBBBBBBBBBBBBBBBBBBBBBBBBBBBBBBBBBBBBBBBBBBBBBBBBBBBBBBBBBBBBBBBBBBBBBBBBBBBBBBBBBBBBBBBUBBBBBBBBBBBBBBBBBBBBBBBBBBBBBBBB;A=A B=G
PZE-110018330 AAAAAAAAAAAAAAAAAAAAAAAAAAAAAAAAAAAAAAAAAAAAAAAAAAAAAAAAAAAAAAAAAAAAAAAAAAAAAAAAAAAAUAAAAAAAAAAAAAAAAAAAAAAAAAAAAAAAAAAAAAAAAAAAAAAAAAAAAAAAAAAAAAAAAAAAAAAAAUAAAAAAAAAAAAAAAAAAAAAAAAAAAAAAAA;A=A B=C
PZE-110019041 AABHHHBAABHAAHHHBHAHAHBAAHHABHBAHAAAHHHAAHHHAHAHHHHAHHAABABBAHABBHHAHHABHAHHHHHAAAAAUABAHHBHBAAAHHAHAAHHHHHHHBAHHHHAHAAHHHHHHHBHBHHBHBAAABAHHBABHAAHAHHABAABAUAAAHAHBBHHHHHBHHHHHBABBBABBHHHBB;A=A B=C
PZE-110019906 AAAAAAAAAAAAAAAAAAAAAAAAAAAAAAAAAAAAAAAAAAAAAAAAAAAAAAAAAAAAAAAAAAAAAAAAAAAAAAAAAAAAAAAAAAAAAAAAAAAAAAAAAAAAAAAAAAAAAAAAAAAAAAAAAAAAAAAAAAAAAAAAAAAAAAAAAAAAAUAAAAAAAAAAAAAAAAAAAAAAAAAAAAAAAA;A=A B=G
PZE-110020178 BBBBBBBBBBBBBBBBBBBBBBBBBBBBBBBBBBBBBBBBBBBBBBBBBBBBBBBBBBBBBBBBBBBBBBBBBBBBBBBBBBBBBBBBBBBBBBBBBBBBBBBBBBBBBBBBBBBBBBBBBBBBBBBBBBBBBBBBBBBBBBBBBBBBBBBBBBBBBUBBBBBBBBBBBBBBBBBBBBBBBBBBBBBBBB;A=A B=G
PZE-110021463 AABHHHBAABHAAHAHBHAHHHBAAHHABHHAHAAAHHHAAHHHAHAHHHHAHBAABABBAHHUBHHAHHABHAHHHHHAAAAAUABAHHBHBAAAHHAHAAHHHHHHABAHAHHAHAAHHHHHHHBHBHHBABAAABAHHBABHAAHAHHABAABAUAAAHAHBBHHHHHBHHHHHBABBBABHHHHBB;A=A B=G
PZE-110024032 AABHHHBAABHAAHAHBHAHHABAAHHABHHAHAAAHHHAAHHHAHAHHHHAHBAABABBHHHUBHHAHHABHAHHHHHAAAAAAABAHHBHBAAAHHAHAAHHHHHHHBAHAHHAHAAHHHHHHHBHBHHBABAAABHHHBABHAHHAHHHBHHBABAAAHAHBBHHHHHBHHHHHBAHBBABHHHHBB;A=A B=G
PZE-110024330 BBBBBBBBBBBBBBBBBBBBBBBBBBBBBBBBBBBBBBBBBBBBBBBBBBBBBBBBBBBBBBBBBBBBBBBBBBBBBBBBBBBBBBBBBBBBBBBBBBBBBBBBBBBBBBBBBBBBBBBBBBBBBBBBBBBBBBBBBBBBBBBBBBBBBBBBBBBBBUBBBBBBBBBBBBBBBBBBBBBBBBBBBBBBBB;A=A B=G
PZE-110025994 BBAHHHABBAHBBHBHAHBHHBABBHHBAHHBHBBBHHHBBHHHBHBHHHHBHABBABAABHHBAHHBHHBAHBHHHHHBBBBBUBABHHAHABBBHHBHBBHHBHHHBABHBHHBHBBHHHHHHHAHABHABABBBABHHABAHBBHBHHBABBABABBBHBHAAHHHHHAHHHHHABAAABAHHHHAA;A=A B=G
PZE-110026264 UUUUAUUAAUUAUUUUUUUUAUUAUUUUUUUUUUUUUUUUAUUUUUUUAUUUUUUUUAUUAUUUUUUAUUAUUAUUUUUUAAUAUAUUUUUUUUAAUUUUUUUAAUUUUUUUUUUUUUAUUUUUUUUUUUUUUUAUUUAUUUUUUUUUUUUAUUUUUUUAAUUUUUUUUUUUUUAUUUUUUUAUUUUUUU;A=A B=G
PZE-110027038 BBBBBBBBBBBBBBBBBBBBBBBBBBBBBBBBBBBBBBBBBBBBBBBBBBBBBBBBBBBBBBBUBBBBBBBBBBBBBBBBBBBBUBBBBBBBBBBBBBBBBBBBBBBBBBBBBBBBBBBBBBBBBBBBBBBBBBBBBBBBBBBBBBBBBBBBBBBBBUBBBBBBBBBBBBBBBBBBBBBBBBBBBBBBBB;A=A B=G
PZE-110029429 BBAHHHABBAHBBHBHAHBHHBABBHHBAHHBHBBBHHHBBHHHBHBHHHHBHABBABAABHHBAHHBHHBAHBHHHHHBBBBBBBABHHAHABBBHHBHBBHHHHHHBABHBHHBHBBHHHHHHHAHAHHABABBBABHHABAHBBHBHHBABBABUBBBHBHAAHHHHHAHHHHHABAAABAHHHHAA;A=A B=G
PZE-110030003 BBAHHHABBAHBBHBHAHBHHBABBHHBAHHBHBBBHHHBBHHHBHBHHHHBHABBABAABHHBAHHBHHBAHBHHHHHBBBBBUBABHHAHABBBHHBHBBHHHHHHBABHBHHBHBBHHHHHHHAHAHHAHABBBABHHABAHBBHBHHBABBABUBBBHBHAAHHHHHAHHHHHABAAABAHHHHAA;A=A B=C
PZE-110031865 AABHHHBAABHAAHAHBHAHHABAUHHABHHAHAAAHHHAAHHHAHAHHHHAHBAABABBAHHUBHHAHHABHAHHHHHAAAAAUABAHHBHBAAAHUAUAAHHHHHHHHAHAHHAHHAHHHHHHHBHBHHBHHAAAHHHHBABHAAHAHHABAHBAUAAAHHHBBHHHHHBHHHHHBABBBABHHHHBB;A=A B=G
PZE-110032621 AAAAAAAAAAAAAAAAAAAAAAAAAAAAAAAAAAAAAAAAAAAAAAAAAAAAAAAAAAAAAAAAAAAAAAAAAAAAAAAAAAAAAAAAAAAAAAAAAAAAAAAAAAAAAAAAAAAAAAAAAAAAAAAAAAAAAAAAAAAAAAAAAAAAAAAAAAAAAAAAAAAAAAAAAAAAAAAAAAAAAAAAAAAAAA;A=C B=G
PZE-110033926 BBBBBBBBBBBBBBBBBBBBBBBBBBBBBBBBBBBBBBBBBBBBBBBBBBBBBBBBBBBBBBBUBBBBBBBBBBBBBBBBBBBBBBBBBBBBBBBBBBBBBBBBBBBBBBBBBBBBBBBBBBBBBBBBBBBBBBBBBBBBBBBBBBBBBBBBBBBBBUBBBBBBBBBBBBBBBBBBBBBBBBBBBBBBBB;A=A B=G
PZE-110038474 AABHHHBAABHAAHAHBHAHHABAAHHABHHAHAAAHHHAAHHHAHAHHHHAHBAABABBAHHABHHAHHABHAHHHHHAAAAAUABAHHBHBAAAHHAHAAHHAHHHHBAHAHHAHAAHHHHHHHBHBHHBABAAABAHHBABHAAHAHHABAABAUAAAHAHBBHHHHHBHHHHHBABBBAHHHHHBB;A=A B=G
PZE-110039360 AABHHHBAABHAAHAHBHAHHABAAHHABHHAHAAAHHHAAHHHAHAHHHHAHBAABABBAHHABHHAHHABHAHHHHHAAAAAAABAHHBHBAAAHHAHAAHHAHHHABAHAHHAHAAHHHHHHHBHBHHBABAAABAHHBABHAAHAHHABAABAUAAAHAHBBHHHHHBHHHHHBABBBAHHHHHBB;A=A B=G
PZE-110040068 AAUAAAUAAUAAAAAAUAAAAAUAAAAAUAAAAAAAAAAAAAAAAAAAAAAAAUAAUAUUAAAAUAAAAAAUAAAAAAAAAAAAUAUAAAAAUAAAAAAAAAAAAAAAAAAAAAAAAAAAAAAAAAUAAAAUAAAAAAAAAUAUAAAAAAAAUAAUAUAAAAAAAAAAAAAUAAAAAUAUUUAAAAAAUU;A=A B=C
PZE-110040705 AABHHHBAABHAAHABBHAHHABAAHHABHHAHAAAHHHAAHHHAHAHHHHAHBAABABBAHHUBHHAHAABHAHHHHHAAAAAUABABHBHBAAAHHAHHAHHHHHHABAHAHHAHAAHHHHHHHBHBHHBABAAABAHHBABHAAHAHHABAABAUAAAHAHBBHHHHHBHHHHHBABBBAHHHHHBB;A=A B=G
PZE-110041371 BBBBBBBBBBBBBBBBBBBBBBBBBBBBBBBBBBBBBBBBBBBBBBBBBBBBBBBBBBBBBBBBBBBBBBBBBBBBBBBBBBBBUBBBBBBBBBBBBBBBBBBBBBBBBBBBBBBBBBBBBBBBBBBBBBBBBBBBBBBBBBBBBBBBBBBBBBBBBBBBBBBBBBBBBBBBBBBBBBBBBBBBBBBBBB;A=A B=G
PZE-110044120 AABHHHBAABHAAHHHBHAHHABAUHHHBHHAHAAAHHHAAHHHAHAHHHHAHBAABABBAHHUBHHAHAABHAHHHHHAUAAABABABHBHBAAAHHAHHAHHHHHHHBAHAHHUHAAHHHBHHHBHBHHBHBAAABAHHBABHAAHAHHAHAABAUAAAHAHBBHHHHHHHHBHHBABHBAHHHHHBB;A=A B=C
PZE-110045597 AABAAABAABAAAAAABAAAAAAABAAABAAAAAAAAAAAAAAAAAAAAAAAABAABABBAAABBAAAAAABAAAAAAAAAAAAUABABABAAAAAAAAAAAAABBAAAAAAAAAAAAAAAABAAABABAABAAAAAAAAABABAAAAAAAAAAABABAAAAAABBAAAAAAAABAABABABAAAAAABB;A=A B=G
PZE-110045930 AAAAAAAAAAAAAAAAAAAAAAAAAAAAAAAAAAAAAAAAAAAAAAAAAAAAAAAAAAAAAAAAAAAAAAAAAAAAAAAAAAAAUAAAAAAAAAAAAAAAAAAAAAAAAAAAAAAAAAAAAAAAAAAAAAAAAAAAAAAAAAAAAAAAAAAAAAAAAUAAAAAAAAAAAAAAAAAAAAAAAAAAAAAAAA;A=A B=G
PZE-110047350 AAAAAAAAAAAAAAAAAAAAAAAAAAAAAAAAAAAAAAAAAAAAAAAAAAAAAAAAAAAAAAAAAAAAAAAAAAAAAAAAAAAAAAAAAAAAAAAAAAAAAAAAAAAAAAAAAAAAAAAAAAAAAAAAAAAAAAAAAAAAAAAAAAAAAAAAAAAAAUAAAAAAAAAAAAAAAAAAAAAAAAAAAAAAAA;A=A B=G
PZE-110047799 AAAAAAAAAAAAAAAAAAAAAAAAAAAAAAAAAAAAAAAAAAAAAAAAAAAAAAAAAAAAAAAUAAAAAAAAAAAAAAAAAAAAUAAAAAAAAAAAAAAAAAAAAAAAAAAAAAAAAAAAAAAAAAAAAAAAAAAAAAAAAAAAAAAAAAAAAAAAAUAAAAAAAAAAAAAAAAAAAAAAAAAAAAAAAA;A=A B=C
PZE-110049371 AAAAAAAAAAAAAAAAAAAAAAAAAAAAAAAAAAAAAAAAAAAAAAAAAAAAAAAAAAAAAAAAAAAAAAAAAAAAAAAAAAAAAAAAAAAAAAAAAAAAAAAAAAAAAAAAAAAAAAAAAAAAAAAAAAAAAAAAAAAAAAAAAAAAAAAAAAAAAAAAAAAAAAAAAAAAAAAAAAAAAAAAAAAAAA;A=A B=G
PZE-110050295 AAAAAAAAAAAAAAAAAAAAAAAAAAAAAAAAAAAAAAAAAAAAAAAAAAAAAAAAAAAAAAAAAAAAAAAAAAAAAAAAAAAAAAAAAAAAAAAAAAAAAAAAAAAAAAAAAAAAAAAAAAAAAAAAAAAAAAAAAAAAAAAAAAAAAAAAAAAAAAAAAAAAAAAAAAAAAAAAAAAAAAAAAAAAAA;A=A B=G
PZE-110053918 BBABBBBBBABBBBBAABBBBBBBBBBBABBBBBBBBBBBBBBBBBBBBBBBBABBABAABBBUABBBBBBABBBBBBBBBBBBUBABABABBABBBBBBBBBBAABBBABBBBBBBBBBBBABBBABABBABBBBBAAABABBBBBBBBBBBBBABUBBBBBBAABBAABBBBABBABABABBBBBBAA;A=A B=G
PZE-110054274 UUAAAAAUUAAUAAAAAAUAAAAAUAAAAAAUUUUUAAAUUAAAUAAAAAAUAAUUAUAAUAAUAAAUAUUAAUAAAAAUUUUUUUAUAAAAAAUUAAUAAUAAAAAAAAUAUAAUAUUAAAAAAAAAAAAAAAUUUAAAAAUUAUUAUAAAAUUAUUUUUAUAAAUAAAAAAAAAAAAAAAUAAAAAAA;A=A B=G
PZE-110057129 BBBBBBBBBBBBBBBBBBBBBBBBBBBBBBBBBBBBBBBBBBBBBBBBBBBBBBBBBBBBBBBUBBBBBBBBBBBBBBBBBBBBBBBBBBBBBBBBBBBBBBBBBBBBBBBBBBBBBBBBBBBBBBBBBBBBBBBBBBBBBBBBBBBBBBBBBBBBBUBBBBBBBBBBBBBBBBBBBBBBBBBBBBBBBB;A=A B=C
PZE-110057767 AAAAAAAAAAAAAAAAAAAAAAAAAAAAAAAAAAAAAAAAAAAAAAAAAAAAAAAAAAAAAAAUAAAAAAAAAAAAAAAAAAAAAAAAAAAAAAAAAAAAAAAAAAAAAAAAAAAAAAAAAAAAAAAAAAAAAAAAAAAAAAAAAAAAAAAAAAAAAUAAAAAAAAAAAAAAAAAAAAAAAAAAAAAAAA;A=A B=G
PZE-110058966 BBBBBBBBBBBBBBBBBBBBBBBBBBBBBBBBBBBBBBBBBBBBBBBBBBBBBBBBBBBBBBBBBBBBBBBBBBBBBBBBBBBBBBBBBBBBBBBBBBBBBBBBBBBBBBBBBBBBBBBBBBBBBBBBBBBBBBBBBBBBBBBBBBBBBBBBBBBBBUBBBBBBBBBBBBBBBBBBBBBBBBBBBBBBBB;A=A B=G
PZE-110060021 AAAAAAAAAAAAAAAAAAAAAAAAUAAAAAAAAAAAAAAAAAAAAAAAAAAAAAAAAAAAAAAUAAAAAAAAAAAAAAAAAAAAAAAAAAAAAAAAAAAAAAAAAAAAAAAAAAAAAAAAAAAAAAAAAAAAAAAAAAAAAAAAAAAAAAAAAAAAAUAAAAAAAAAAAAAAAAAAAAAAAAAAAAAAAA;A=A B=G
PZE-110060897 AAAAAAAAAAAAAAAAAAAAAAAAAAAAAAAAAAAAAAAAAAAAAAAAAAAAAAAAAAAAAAAAAAAAAAAAAAAAAAAAAAAAUAAAAAAAAAAAAAAAAAAAAAAAAAAAAAAAAAAAAAAAAAAAAAAAAAAAAAAAAAAAAAAAAAAAAAAAAUAAAAAAAAAAAAAAAAAAAAAAAAAAAAAAAA;A=A B=G
PZE-110064279 BBBBBBBBBBBBBBBBBBBBBBBBBBBBBBBBBBBBBBBBBBBBBBBBBBBBBBBBBBBBBBBBBBBBBBBBBBBBBBBBBBBBUBBBBBBBBBBBBBBBBBBBBBBBBBBBBBBBBBBBBBBBBBBBBBBBBBBBBBBBBBBBBBBBBBBBBBBBBUBBBBBBBBBBBBBBBBBBBBBBBBBBBBBBBB;A=A B=C
PZE-110066098 AAAAAAAAAAAAAAAAAAAAAAAAAAAAAAAAAAAAAAAAAAAAAAAAAAAAAAAAAAAAAAAAAAAAAAAAAAAAAAAAAAAAUAAAAAAAAAAAAAAAAAAAAAAAAAAAAAAAAAAAAAAAAAAAAAAAAAAAAAAAAAAAAAAAAAAAAAAAAUAAAAAAAAAAAAAAAAAAAAAAAAAAAAAAAA;A=A B=C
PZE-110067273 BBAHHHHHHAHBHHHHAHBHHHHHBHBHHBBBBHBBHHHBBHHHBHHAHHBHHHBBABHABHHUAHABHBBAHBHHHHHBBBBBABAHAHAHHABBBHBHHBHBAAHHHHBHHHHBHBBHHHAHHHAHAHAABHBBBAHHHABBHBBHBHHHHBBAHUBBBHBHHAHHBHHHHHAHHAHHHABHHHHHAA;A=A B=C
PZE-110069835 AABHHHHHHBHAHHHBBHAHHHHHAHAHHAAAAHAAHHHAAHHHAHHBHHAHHHAABAHBAHHUBABAHAABHAHHHHHAAAAAHABHBHBHHBAAAHAHHAHABBHHHBAHAHHAHAAHHHBHHHHHBHBBABAAABBBHBAAHAAHAHHHHAABHUAAAHAHHBHHAHHHHHBHHBHHHBAHHHHHBB;A=A B=G
PZE-110070074 AABHHHHHHBHAHHHBBHAHHHHHAHAHHAAAAHAAHHHAAHHHAHHBHHAHHHAABAHBAHHUBABAHAABHAHHHHHAAAAAUABHHHBHHBAAAHAHHAHABBAHHHAHAHHAHAAHHHBAHHHHBBBBABAAABBBHBAAHAAHAHHHHAABHUAAAHAHHBHHAHHHHHBHHBHHHBAHHHHHBB;A=A B=G
PZE-110070387 BBAHHHHHHAHBHHHAAHBHHHHHBHBHHBBBBHBBHHHBBHHHBHHAHHBHHHBBABHABHHBABABHBBAHBHHHHHBBBBBBBAHAHAHHABBBHBHHBHBAAHHBABHBHHBHBBHHHAHHHHHAHAABABBBAAAHHBBHBBHBHHHHBBAHUBBBHBHHAHHBHHHHHAHHAHHHABHHHHHAA;A=A B=C
PZE-110070679 AABHHHHHHBHAHHHBBHAHHHHHAHAHHAAAAHAAHHHAAHHHAHHBHHAHHHAABAHBAHHABABAHAABHAHHHHHAAAAAAABHBHBHHBAAAHAHHAHABBHHHBAHAHHAHAAHHHBHHHHHBHBBABAAABBBHHAAHAAHAHHHHAABHUAAAHAHHBHHAHHHHHBHHBHHHBAHHHHHBB;A=A B=G
PZE-110076741 UUUAAAAAAAAUAUAAAAUAAAAAUAAAAUUUUAUUAAUUAAAAAUAAAAUAAAUUAUAAAAAAAUAUAUUAAUUAAAAUUUAUUUAAAAAAAAAAUAAAAUAAAAAAAAUAAAUUAUUAAAAAAAAAAAAAUAAUAAAAAAUUAUUAUAAAAUUAAUUUAAUAAAAAUAAAAUAAAAAAAAUAAAAAAA;A=A B=G
PZE-110078281 BBBBBBBBBBBBBBBBBBBBBBBBBBBBBBBBBBBBBBBBBBBBBBBBBBBBBBBBBBBBBBBBBBBBBBBBBBBBBBBBBBBBUBBBBBBBBBBBBBBBBBBBBBBBBBBBBBBBBBBBBBBBBBBBBBBBBBBBBBBBBBBBBBBBBBBBBBBBBUBBBBBBBBBBBBBBBBBBBBBBBBBBBBBBBB;A=A B=G
PZE-110080492 BBBBBBBBBBBBBBBBBBBBBBBBBBBBBBBBBBBBBBBBBBBBBBBBBBBBBBBBBBBBBBBUBBBBBBBBBBBBBBBBBBBBBBBBBBBBBBBBBBBBBBBBBBBBBBBBBBBBBBBBBBBBBBBBBBBBBBBBBBBBBBBBBBBBBBBBBBBBBBBBBBBBBBBBBBBBBBBBBBBBBBBBBBBBBB;A=A B=G
PZE-110082048 BBBHHBHHHAABHBBAABBHHHBHBHAHHBBBBHBBHHBBHHHAHBHAHHBBHHBBABHABAABABABABBAHBBHHHHBBBHBUBAHAHAHHHHABAHHHBHHAABHBABBHHBBHBBHHHAHHHHHAHAABAHHHAHAAHHBBBBBBHHBHBBAHUHBHHBHHAHHBHHHHBAHHHAHHHBHHBHHAA;A=A B=G
PZE-110085234 BBBBBBBBBUUBBBBBUBBBBBBBBBUBBBBBBBBBBBBBBBBUBBBUBUBBBBBBBBBUBUUUBBUBUBBUBBBBBBBBBBBBUBUBBBUBBBBUBUBBBBBBUBBBBBBBBBBBBBBBBBUBBBBBUBUUBBBBBBBUUBBBBBBBBBBBBBBUUUBBBBBBBUBBBBBBBBUBBBUBBBBBBBBBUU;A=A B=G
PZE-110087783 AAAAAAAAAAAAAAAAAAAAAAAAUAAAAAAAAAAAAAAAAAAAAAAAAAAAAAAAAAAAAAAUAAAAAAAAAAAAAAAAAAAAUAAAAAAAAAAAAAAAAAAAAAAAAAAAAAAAAAAAAAAAAAAAAAAAAAAAAAAAAAAAAAAAAAAAAAAAAUAAAAAAAAAAAAAAAAAAAAAAAAAAAAAAAA;A=A B=C
PZE-110089645 AAAAAAAAAAAAAAAAAAAAAAAAAAAAAAAAAAAAAAAAAAAAAAAAAAAAAAAAAAAAAAAUAAAAAAAAAAAAAAAAAAAAAAAAAAAAAAAAAAAAAAAAAAAAAAAAAAAAAAAAAAAAAAAAAAAAAAAAAAAAAAAAAAAAAAAAAAAAAUAAAAAAAAAAAAAAAAAAAAAAAAAAAAAAAA;A=A B=G
PZE-110091181 AAAAAAAAAAAAAAAAAAAAAAAAAAAAAAAAAAAAAAAAAAAAAAAAAAAAAAAAAAAAAAAAAAAAAAAAAAAAAAAAAAAAUAAAAAAAAAAAAAAAAAAAAAAAAAAAAAAAAAAAAAAAAAAAAAAAAAAAAAAAAAAAAAAAAAAAAAAAAUAAAAAAAAAAAAAAAAAAAAAAAAAAAAAAAA;A=A B=G
PZE-110092504 UBAAAUAAAAAUAAUAAUAAUUUHUAAAAUBUUAUAAAUUAAAAAUAAAAAUAAUUUUAABAAUAUAUAUUAAUAUAUUUUUUUUUAAAAAAAAUAHAAAAAAAAAUUBAUUAUUUAUUUUAAHHAAAAAAAAAAAUAHAAAAAUUUUAAUUAUHAABAUAAUAAAAAUUHAAAAUAAAUAAUAAUHAAA;A=A B=G
PZE-110095271 AAHHHAHHHAHAHHABBAHHHHAHAHBHAAAHAHAHHHAAHHABBAHBHBHAHHHBAAABABHBHABABAABHAAAHAAAAAHAHABBBBBHBBABHBHBHHHHBHAAAHAABHAHHAAAHHBHBBHHBHBBBBHHHHBHHHHBAAAABHAAHAABBBHAHBBHHBBHAAHHHHBAHBBHHHAHHAHHBB;A=A B=G
PZE-110096735 BBHAHBHHHBHBHHHAHBHHHHBHBHAHBBBHBHBHHHBBHHBAABHAHAABHBHAHHBABAHBHBABABBAHBBBHBBBBBHBUBHAHAHHAABAHAHABHHHAHBBBHHHHHBHHBBBHHHHBAHHHHAAAAHHHBAHHHHABBBBAHBBHBBAABHBHHAHHAAHHBHHHHABHBAHHABAHBHHAA;A=A B=G
PZE-110097415 BBBBBBBBBBBBBBBBBBBBBBBBBBBBBBBBBBBBBBBBBBBBBBBBBBBBBBBBBBBBBBBUBBBBBBBBBBBBBBBBBBBBBBBBBBBBBBBBBBBBBBBBBBBBBBBBBBBBBBBBBBBBBBBBBBBBBBBBBBBBBBBBBBBBBBBBBBBBBUBBBBBBBBBBBBBBBBBBBBBBBBBBBBBBBB;A=A B=G
PZE-110099188 AAAAAAAAAAAAAAAAAAAAAAAAAAAAAAAAAAAAAAAAAAAAAAAAAAAAAAAAAAAAAAAAAAAAAAAAAAAAAAAAAAAAAAAAAAAAAAAAAAAAAAAAAAAAAAAAAAAAAAAAAAAAAAAAAAAAAAAAAAAAAAAAAAAAAAAAAAAAAAAAAAAAAAAAAAAAAAAAAAAAAAAAAAAAAA;A=A B=G
PZE-110100685 BBHHHBHAHBHBHHBAHBBAHHBHBHAHBBBHBHBHHHBBHHBAABHAHAABHBHAHHBHBAHBHBHBAABAABBHHBBBBBHBUBHAHHBHAABAHAHABHBHAHBBBHHHHHBAHBBHHAHHBAHHBHAAAAHHHHAHHHHABBBBAHBBHBBAAUHBHHAHHAAHHBHHHHHBHBAAAABAHBHHAA;A=A B=T
PZE-110101412 AAHHHHHBHAHABHABHAABHHAHAHBHHAAHAHAHHHAAHHABBAHBHBBAHAHBHHAHABHAHAHABBABBAAHHAAAAAHAAAHBHHAHBBABHBHBAHAHBHAAAHHHHHABHAAHBBBHABHHAHBBBBHHHHBHHHHBAAAABHAAHAABBUHAHHBHHBBHHAHHHHHAHABBHBABHAHHBB;A=A B=G
PZE-110103108 AAAAAAAAAAAAAAAAAAAAAAAAAAAAAAAAAAAAAAAAAAAAAAAAAAAAAAAAAAAAAAAUAAAAAAAAAAAAAAAAAAAAAAAAAAAAAAAAAAAAAAAAAAAAAAAAAAAAAAAAAAAAAAAAAAAAAAAAAAAAAAAAAAAAAAAAAAAAAUAAAAAAAAAAAAAAAAAAAAAAAAAAAAAAAA;A=A B=G
PZE-110103696 AAAAAAAAAAAAUAAAAAAAAAAAAAAAAAAAAAAAAAAAAAAAAAAAAAAAAAAAAAAAAAAAAAAAAAAAAAAAAAAAAAAAAAAAAAAAAAAAAAAUAAAAAAAAAAAAAAAAAAAAAUAAAAAAAAUAUAAAAAAAAAAAAAAAAAAAAAAAUUAAAAAAAAAAAAAAAAAAAAAAAAAAAAAAAA;A=A B=C
PZE-110104741 BBBBBBBBBBBBBBBBBBBBBBBBBBBBBBBBBBBBBBBBBBBBBBBBBBBBBBBBBBBBBBBBBBBBBBBBBBBBBBBBBBBBUBBBBBBBBBBBBBBBBBBBBBBBBBBBBBBBBBBBBBBBBBBBBBBBBBBBBBBBBBBBBBBBBBBBBBBBBBBBBBBBBBBBBBBBBBBBBBBBBBBBBBBBBB;A=A B=G
PZE-110109454 AABAAAAAAAAAAAAAAAAAAAAAAAAAAAAAAAABAAAAAAAAAAABABBAAABBAAABABAAAAAAABABBAABAABAAAAAAABAAAABAAABAABAAAAABAABABABAABBAAAABBAAABBAAAAAAAAAAAAAAAABAAAAAAAABBABAUBAAABABBBAAAAABAAAAAABABABBAAABB;A=A B=G
PZE0006607533 BBBHHAAHHHBABHHAHABHHAHHHBBBHHHHAHHAHHBABBHBHHHBHABBBHHHAAHBAAHUAHAHBHAHHHHHAHHAHHHHHBHAHHAHHHHBHHBBHHBHBAHHBHHAHHAHBBAABHHAHHHHAHHBBBAHHHHHHHHAHBABHHHHHAABAUHHAHBABHHHAHHAHAHHBAHABHBBHHAHAA;A=A B=G
