# Supplementary material for: SNPSelect: A scalable and flexible targeted sequence-based genotyping solution
Source: PLoS One. 2018 Oct 12;13(10):e0205577. doi: 10.1371/journal.pone.0205577 (PMC6185863; doi:10.1371/journal.pone.0205577)
Supplement: S7 Table — (TXT) [file pone.0205577.s011.txt]

name = Preprocessing_output_RIL
popt = Lines
nind = 91
nloc =  1056

;             RRRRRRRRRRRRRRRRRRRRRRRRRRRRRRRRRRRRRRRRRRRRRRRRRRRRRRRRRRRRRRRRRRRRRRRRRRRRRRRRRRRRRRRRRRR
;             ___________________________________________________________________________________________
;             000000000000000000000000000000000000000000000000000000000000000000000000000000000000000000B
;             0000000000000000000000000000000000000000000022222222222222222333333333333333333333333333337
;             0000111111222222233333334444455556666667777766666667778888899111111222234445556666666778883
;             157802456712345790123459034682447011366456792456779256147887701557712387115457004458989233 
;                                            _   _  _          _        _ _   _ _      _     _ _       _ 
;                                            D   D  D          D        D D   D D      D     D D       D 
;                                                                                                        
;                                                                                                        
;                                                                                                        
;                                                                                                        
;                                                                                                        
;                                                                                                        
;                                                                                                        

PZE-100003375 BBAABAAABAABBBABAAAAAUBBBBUBAUAAUABBBAAAUUUABUUBAAAUBABAAAUAABUAAUBAUAAABBBAAAUBAUABUBAAAAB;A=A B=G
PZE-101000360 BBBBBBAAAABBBBAAAAABABAABBABBABBBBAAABBAABBABAAAAABBBABBAAABBBABBAAAABABAABABBAABBABUAAABBA;A=A B=G
PZE-101001044 BBBBBBBBBBABBBUBUBBBBBBUUBUBBUBBUBBBBBBBBUUUBUUBBBUUBBBUUBUUBUUBUUBBBUUBUBBBBUUUBBBBUUUBUUU;A=A B=G
PZE-101002919 AAAAAAAAAAAAAAAAAAAAUUAAAAUAAAAAUAAAAAAAUUUUUUAAAAAUAAUAAAAAAUAUAAUAAAAAAAAABAAAAUAAUAUAAAA;A=A B=G
PZE-101004580 AAAAAAAAAAAAAAAAAAAAAAAAAAAAAAAAAAAAAAAAAAAAAAAAAAAAAAAAAAAAAAAAAAAAAAAAAAAAAAAAAAAAAAAAAAA;A=C B=T
PZE-101005765 AAAAAAAAAAAAAAAAAAAAAAAAAAAAAAAAAAAAAAAAAAAAAAAAAAAAAAAAAAAAAAAAAAAAAAAAAAABAAAAAAAAAAAAAAA;A=A B=G
PZE-101009528 BBABAAAAABBABABABBABBBAABBBAAABBABAAABHBAABAABBABBBABABBABBBBBBHBAABABABAAAABBBBBBBBAAABAAA;A=A B=G
PZE-101011048 AABABABBBAABABABAABAAABBAAABBBAAAABBBAAABBABBAABAAABABAABAAAAAAAAAAABABBBBBBAAAAAAAAUBBABBB;A=A B=G
PZE-101013713 AAAAAAAAAAAAAAAAAAAAAAAAAAAAAAAAAAAAAAUAAAAAAAUAAAAAAAAAAAAAAAAAAAAAAAAAAAAAAAAAAAAUAAAAAAA;A=A B=G
PZE-101016495 AABAAAAAAAAAAAAAAAAAAAAAAAAAAAAAAAAAAAAAAAAAAAAAAAAAAAAAAAAAAAAAAAAAAAAAAAAAAAAAAAAAAAAAAAA;A=A B=G
PZE-101016971 BBBBBBBBBBBBBBBBBBBBBBBBBBBBBBBBBBBBBBBBBBBBBBBBBBBBBBBBBBBBBBBBBBBBBBBBBBBBBBBBBBBBBBBBBBB;A=A B=C
PZE-101017779 UUUUUUUUAUUUUAUUUAUUUUUAUUUUUUUUUUUUUUUUAUUUUUUUUBUUUUUUUAAUBUUUUUUUAUUUAAUUUUBUUUUUUUUUAUU;A=A B=G
PZE-101019728 BBBBBBBBBBBBBBBBBBBBBBBBBBBBBBBBBBBBBBBBBBBBBBBBBBBBBBBBBBBBBBBBBBBBBBBBBBBBBBBBBBBBBBBBBBB;A=A B=C
PZE-101024779 BBBBBBBBBBBBBBBBBBBBBBBBBBBBBBBBBBBBBBBBBBBBBBBBBBBBBBBBBBBBBBBBBBBBBBBBBBBBBBBBBBBBUBBBBBB;A=A B=G
PZE-101025101 BBABAAAAABABABABBAAAABBABAABBABBBBAAAAABBBABAUAABBBABABABBBBBBAAAAABABBBBBBAABAABBABUBAAAAA;A=A B=C
PZE-101027125 BBBBBBBBBBBBBBBBBBBBBBBBBBBBBBBBBBBBBBBBBBBBBBBBBBBBBBBBBBBBBBBBBBBBBBBBBBBBBBBBBBBBBBBBBBB;A=C B=G
PZE-101029759 BABABBBBBABUBBBAABBBBUUBUUUUABUAUUBBBBBAUAUABUBBAUUUUBAUUUABBUBBBBUUUUBUUAUBBUUBUUBAUABBBBB;A=A B=G
PZE-101030261 ABABAAAAABABAAABBAAAABBABAABBABBBBAAAAABABBBAAAABBBABABBBBBAABAAAAABBBABBBBAABBBBBABABAAAAA;A=A B=C
PZE-101030925 BBBBBBBBBBBBBBBBBBBBBBBBBBBBBBBBBBBBBBBBBBBBBBBBBBBBBBBBBBBBBBBBBBBBBBBBBBBBBBBBBBBBBBBBBBB;A=A B=G
PZE-101032948 ABBBAAAABBABBAAABAAABBAABAABBABBBBAAAAABABBBAUAABBAABABBBBBAABAAAAABBBABBBBAABBBBBABUBBAAAA;A=A B=G
PZE-101034578 AAAABBBBAABAHBBBAABBAABHBBBAABAAAABBBBBABAAABUBBAABBABAAAAABBABUAHBAAABAAAABBAAAAABBUAABBBB;A=A B=G
PZE-101036318 AAAABBBBAABAABBBAABBAABBHBBAABAAAABBBBBABAAABUBBAABBABBAAAABBABAABBAAABABBABBAAAAABBUAABBBB;A=A B=G
PZE-101036862 BBBBBBBBBBBBBBBBBBBBBBBBBBBBBBBBBBBBBBBBBBBBBBBBBBBBBBBBBBBBBBBBBBBBBBBBBBBBBBBBBBBBUBBBUBB;A=A B=C
PZE-101037602 AAAAAAAAUAAAAAAAUAAAUUAAAUUUAUAAUUAAAUAAAUAAAUAUAAAUAAUUAAUAAUAUAUAUAAUUAAAAAAUUUUUUUUAAAAA;A=A B=G
PZE-101039351 BBBBBBBBBBBBBBBBBBBBBBBBBBUBBBBBUBBBUBBUBUUBBUUBBBBBUBBUBBUBUUUBBUUUUBUBUUBBAUUUBBBUUBBBBBU;A=A B=G
PZE-101043656 ABBAAAUBBBABBAAABBAAAAAAAAUAAABBUBAAAAAAAAAAAUAABBAUABABBBBAABBAAAAAAAABUBBAAAAABBBAAAUAAAA;A=A B=C
PZE-101044778 UUUUUUUUUUUUUUUUUUUUUUUUUUUUUUUUUUUUUUUUUUUUUUUUUUUUUUUUUUUUUUUUUUUUUUUUUUUUUUUUUUUUUUUUUUU;A=A B=G
PZE-101047696 BBBBBBBBBBBBBBBBBBBBBBBBBBBBBBBBBBBBBBBBBBBBBBBBBBBBBBBBBBBBBBBBBBBBBBBBBBBBBBBBBBBBBBBBBBB;A=A B=G
PZE-101048629 BBBBBBBBBBBBBBBBBBBBBBBBBBBBBBBBBBBBBBBBBBBBBBBBBBBBBBBBBBBBBBBBBBBBBBBBBBBBBBBBBBBBUBBBBBB;A=A B=G
PZE-101050298 ABBAAABBBBAABAAABBBBBAAABABAAABBAAAAAAAAABAHAUAABBABUBABABBAABAAABBABAAABBBAAAAAAABAUABBAAA;A=A B=G
PZE-101054136 ABBAAAUABBUAABAUBBBBAAAUBUBAAUBBUAUUUAUAAUUUUUUABUUAABABAUUAABUUAUBAUUUUUBBUAAUUUABAUUUUUUA;A=A B=G
PZE-101056007 BBBBBBBBBBBBBBBBBBBBBUBBBUBBBBBBBBBBBBUBUUUBBUBBBBBBBBBUUBBBBBUBABBBUBBUBBBBBBUUBBBBUBUBBUB;A=A B=G
PZE-101056681 UUUUUUUUUUUUUUUUUUUUUUUUUUUUUUUUUUUUUUUUUUUUUUUUUUUUUUUUUUUUUUUUUUUUUUUUUUUUUUUUUUUUUUUUUUU;A=A B=G
PZE-101058312 BBBBBBBBBBBBBBBBBBBBBBBBBBBBBBBBBBBBBBBBBBBBBBBBBBBBBBBBBBBBBBBBBBBBBBBBBBBBBBBBBBBBBBBBBBB;A=A B=G
PZE-101059816 BBBBBBBBBBBBBBBBBBBBBBBBBBBBBBBBBBBBBBBBBBBBBBBBBBBBBBBBBBBBBBBBBBBBBBBBBBBBBBBBBBBBBBBBBBB;A=A B=C
PZE-101062072 BBBBBBBBBBBBBBBBBBBBBBBBBBBBBBBBBBBBBBBBBBBBBBBBBBBBBBBBBBBBBBBBBBBBBBBBBBBBBBBBBBBBUBBBBBB;A=A B=G
PZE-101062642 BAABBBBBBAABBUBBUAABABBAABUABAAAUBBBABBBBUAABUBBAHBHBBBBAAAAAABBBBBBUABABBBBBBBBBBABUABABBB;A=A B=G
PZE-101063074 AAAAAAAAAAAAAAAAAAAUAUAAAAUAAUAAAAAAAAAAAUUAAUAAAAAAAAAAAAAAAAUAAAAAAAAAAAAAAAAAUAAAUAAAUUA;A=A B=G
PZE-101065758 BBAUUBBBBBBBBBBBBBABBBBBBUBBBBBBUBBBBBBBUUBUBUUBBBBBBUBAUBUBBBUUUBBUBBBUBBUUUBUUUUBUUUBBBBU;A=A B=G
PZE-101066537 BBABBBBBBAAABABBAAAABUUUABBABABBUBBBABBBBUUUBUBBBBBBUHBUAAAAAAUBUBBBUABUBBBBAUUBBBABUBBABBB;A=A B=C
PZE-101069006 BBBBBBBBBBBBBBBBBBBBBBBBBHBBBBBBBBBBBBBBBBBBBUBBBBBBBBBBBBBBBBBBBBBBBBBBBBBBBBUBBBBBUBBBBBB;A=A B=G
PZE-101069307 AAAAAAAAAAAAAAAAAAAAAAAAAAAAAAAAAAAAAAAAAAAAAUAAAAAAAAAAAAAAAAAAAAAAAAAAAAAAAAAAAAAAAAAAAAA;A=A B=G
PZE-101073380 AAAAAUAAAUAAAUAAAAUAAAAUAUUUAAAAUUUAAAUAAUUUAUAUAABUUUAUUUUUAUAAAUAAUUUUAUUAAUUUAUUAUUAAUUU;A=A B=C
PZE-101075379 BBBABABBBABABBAAABAABBBAABBABBBBABBBABBBBBABBABBBBAABAABBAAAABBBBAABAAAAAABBABBBBBABBBBABBB;A=A B=C
PZE-101076732 UUAUAUUUUUUUAAUBAUUUUUUAUUUUUUAUUUUUUUUAAUUUUUAUUUUUUUUAUAUUAUUUUUUUUUAUUUUAAUUUUAUUUUUUUUU;A=A B=G
PZE-101077213 AAAAAAAAAAAAAAAAAAAAAAAAAAAAAAAAAAAAAAAAAAAAAAAAAAAAAAAAAAAAAAAAAAAAAAAAAAAAAAAAAAAAAAAAAAA;A=A B=C
PZE-101078026 BBBBBBBBBBBBBBBBBBBBBBBBBBBBBBBBBBBBBBBBBBBBBUBBBBBBBBBBBBBBBBBBBBBBBBBBBBBBBBBBBBBBUBBBBBB;A=A B=G
PZE-101078713 BBBBBBBBBBBBBBBBBBBBBBBBBBBBBBBBBBBBBBBBBBBBBUBBBBBBBBBBBBBBBBBBBBBBBBBBBBBBBBBBBBBBUBBBBBB;A=A B=G
PZE-101079844 AAAAAAAAAAAAAAAAAAAAAAAAAUAAAAAAAAAAAAAAAAAAAAAAAAAAAAAAAAAAAAAAAAAAAAAAAAAAAAAAAAAAAAAAAAA;A=A B=G
PZE-101081568 AABBBBAAABABAABBBABBAAABBAABAAAABABBAAAABBBAAUAAAABBABAAAAABBAAAABBABBBBBBAABAAAAABAUAABAAA;A=A B=C
PZE-101081882 AAAAAAAAAAAAAAAAAAAAAAAAAAAAAAAAAAAAAAAAAAAAAUAAAAAAAAAAAAAAAAAAAAAAAAAAAAAAAAAAAAAAUAAAAAA;A=C B=G
PZE-101082523 AAAAAAAAAAAAAAAAAAAAAAAAAAAAAAAAAAAAAAAAAAAAAUAAAAAAAAAAAAAAAAAAAAAAAAAAAAAAAAAAAAAAUAAAAAA;A=A B=G
PZE-101082812 BAAAHABBAABAABAAABAABBBAABBABBAAABAABBBBAAABBUBBBBAABABBABBAABBBBAABAAAAAABBABBBBUABUBAABBB;A=A B=G
PZE-101083942 BBBBBBBBBBBUBBBBBBBUUUUBUUBUBBBBBBBUBBBUBBUBBUBBBBBBUBBBBBBUBBUBBUBUUBBBBBBBBBUBBBBBUBUBBBB;A=C B=G
PZE-101083968 ABBBBBAABBAABABBBABBAAABBABBAAAABABBAAAABBBAAUAABABBABAABAABBAAAABBABBBBBBAABAAAAABAUABBAAA;A=C B=G
PZE-101085771 AAAAAAAAAAAAAAAAAAAAAAAAAAAAAAAAAAAAAAAAAAAAAAAAAAAAAAAAAAAAAAAAAAAAAAAAAAAAAAAAAAAAUAAAAAA;A=A B=G
PZE-101086606 BBBBBBBBBBBBBBBBBBBBBBBBBABBBBBBBBBBBBBBBBBBBUBBBBBBBBBBBBBBBBBBBBBBBBBBBBBBBBBBBBBBUBBBBBB;A=A B=G
PZE-101087443 BBBBBBBBBBBBBBBBBBBBBBBBBBBBBBBBUBBBBBBBBBBBBUBBBBBBBBBBBBUBBBBBBBBBBBBBBBBBBBBBBBBBUBBBBBB;A=A B=G
PZE-101090870 UABBAAAABBAABBAAUUBBAAABBAUBBUAAUABBAAAABAUBAUAAAUBBAABUUAABBAUBBBBBABBBBBUAUAAAUUBAUABAUAA;A=A B=G
PZE-101092187 BBAABBBBAABBAABBBBAABBBAAUBAAUBBUBAABBBBUUUAUUUBBBAUBBABABBAAUBAAAAAUAAAAUBBABUUBBABUBUBBUB;A=A B=C
PZE-101093639 UBAAUBUBUABBAABBBBAUUUBAAUUAAUBUUUUAUBBBUUUUBUUBBBUUBBABABBAUBBAABAAUAUAUABBUBUUUBUBUBUUBUU;A=A B=G
PZE-101093863 AABBAAAABBAABBAAAABBAAABBAABBAAAAABBAAAABABBAAAAAABBAAAABAABBAABBBBBABBBBBAABAUABBBAUABAAAA;A=A B=C
PZE-101094236 BBBUBBBBUABBUUBBBBUABBBUBBBUABUUBBUABBBBUBBUBBBBBBAUBBBBUBBUUBBUUUUBBUUUUUBBUBBBUUUBUBUBBBB;A=A B=C
PZE-101096065 BBBBBBBBBBBBBBBBBBBBBBBBBBBBBBBBBBBBBBBBBBBBBUBBBBBBBBBBBBBBBBBBBBBBBBBBBBBBBBBBBBBBUBBBBBB;A=A B=G
PZE-101098561 BBBUBBBBUUBBUUBBBBUUBBBUBBBUUBBBBBUUBBBBUBBUBBBBBBUUBBBBUBBBUBBUUUUUBUUUUBBBUBBBUUUBUBUBBBB;A=A B=G
PZE-101099263 AAABAAAABBAABBAAAABUAAABAAABBAAAAUBUUAUAUUUBAUAAAABUUAAUBUUBBAABBUUUABUUBBAABAUAUBUAUAUAAAA;A=A B=G
PZE-101100477 BBBBBBBBBBBBBBBBBBBBBBBBBBBBBBBBBBBBBBBBBBBBBBBBBBBBBBBBBBBBBBUBBBBBBBBBBBBBBBBBBUBBUBBBBBB;A=A B=G
PZE-101101518 BBBBBBBBBBBBBBBBBBBBBBBBBBBBBBBBBBBBBBBBBBBBBBBBBBBBBBBBBBBBBBBBBBBBBBBBBBBBBBBBBBBBBBBBBBB;A=A B=C
PZE-101103230 AAAAAAAAUUAAAUAAUAAAAAAAAAAUAAAAAAUUAAAAAAUUAUAAAAUAAAAAAAAUUAAUUUUUAUUAUUAAAAAAUUAAUAUAAAA;A=A B=G
PZE-101103937 BBBBBBBBBBBBBBBBBBBBBBBBBBBBBBBBBBBBBBBBBBBBBUBBBBBBBBBBBBBBBBBBBBBBBBBBBBBBBBBBBBBBUBBBBBB;A=A B=G
PZE-101105381 BBBABBABAABBAABBABABBBBBBBBAABBBBBAABBBBBBAABUBBBBAABBBBABUAABUAAAAABAABAABBBBUBAAABBBABBBB;A=A B=G
PZE-101106788 UUUUUUUUUUUUUUUUUUUUUUUUUUUUUUUUUUUUUUUUUUUUUUUUUUUUUUUUUUUUUUUUUUUUUUUUUUUUUUUUUUUUUUUUUUU;A=A B=G
PZE-101108844 AAAAAAUAAAAAAAAAAAAAUAAAAAAAAAAAAAAAUAAAUUUAAUAAAAAAAAAAAAAAAAUAAUAAAAUAAAAUAAAAUUAHUAAAAAA;A=A B=C
PZE-101111015 BBBAABBBAABBAABBABABBBBBBBBAABBBBBAABBBBBBABBUBBBBAABBBBABBAABBAAAAABAABBBBBBBBBAAABUBABBBB;A=A B=G
PZE-101111508 BBBBBBBBBBBBBBBBBBBBBBBBBUBBBBBBBBBBBBBBBBBBBUBBBBBBBBBBBBBBBBBBBBBBUBBBBBBBBBBBBBBBUBBBBBB;A=A B=G
PZE-101112660 AAAAAAAAAAAAAAUAAAAAUAAAUAUAAAUAUAAAAAAAUUAAUUAAAUUUAUAAAAUAAAAAAUAAAAUAAAUAAUUUUUAUUAUAAAA;A=A B=G
PZE-101113716 BBBBBBBBBBBBBBBBBBBBBBBBBBBBBBBBBBBBBBBBBBBBBUBBBBBBBBBBBBBBBBBBBBBBBBBBBBBBBBBBBBBBBBBBBBB;A=C B=G
PZE-101117018 BBBBBBBBBBBBBBBBBBBBBBBBBBBBBBBBBBBBBBBBBBBBBBBBBBBBBBBBBBBBBBBBBBBBBBBBBBBBBBBBBBBBBBBBBBB;A=A B=C
PZE-101118670 AAAAAAAAAAAAAAAAAAAAAAAAAAAAAAAAAAAAAAAAAAAAAUAAAAAAAAAAAAAAAAAAAAAAAAAAAAAAAAAAAAAAAAAAAAA;A=A B=C
PZE-101121859 BBBBBBBBBBBBBBBBBBBBBBBBBBBBBBBBBBBBBBBBBBBBBBBBBBBBBBBBBBBBBBBBBBBBBBBBBBBBBBBBBBBBBBBBBBB;A=A B=C
PZE-101122455 BBBAABBBAABBAABBABABBBBBBBBAABBBBBAABBBBBBABBUBBBBAABBBBBBBAABBBBAAABAABBBBBBBBBAAABUBABBBB;A=A B=C
PZE-101122861 BBBAABBBAABBAABBABABBBBBBBBAABBBBBAABBBBBBABBUBBBBABBBBBBBBAABBBBAAABAABBBBBBBBBAAABBBABBBB;A=A B=G
PZE-101126587 BBBBBBBBBBBBBBBBBBBBBBBBBBBBBBBBBBBBBBBBBBBBBUBBBBBBBBBBBBBBBBBBBUBBBBBBBBBBBBUBBBBBUBBBBUB;A=A B=C
PZE-101129119 AAAAAAAAAAAAAAAAAAAAAAAAAAAAAAAAAAAAAAAAAAAAAAAAAAAAAAAAAAAAAAAAAAAAAAAAAAAAAAAAAAAAAAAAAAA;A=A B=G
PZE-101129867 BBBBBBBBBBBBBBBBBBBBBBBBBBBBBBBBBBBBBBBBBBBBBBBBBBBBBBBBBBBBBBBBBBBBBBBBBBBBBBBBBBBBBBBBBBB;A=A B=G
PZE-101132110 BBBBBBBBBBBBBBBBBBBBBBUBBBBBBBBBBBBBBBBBBBBBBUBBBBUBBBBUBBBBBBUBBBBBUBBBBBBBBBBUBBBBUBBBBBB;A=A B=G
PZE-101133204 AUUAUAAAAAAAAUAAAUAUUBABUUBAAUAAAAAAUAUAUUUUUUBAUUAUAUAUUAAUUAUUAUUUUUUUAAABUUUAUUAUUUUAAAA;A=A B=G
PZE-101134573 BBBBBBBBBBBBBBBBBBBBBBBBBBBBBBBBBBBBBBBBBBBBBBBBBBBBBBBBBBBBBBBBBBBBBBBBBBBBBBBBBBBBBBBBBBB;A=A B=C
PZE-101136154 BUUBUBBBBBBBBBBBBBBBUBBBBBUBBBBBBBUBBBBBBUBBUUUBBBBUBUBBBBBBUBUBBBBBUBUUBBBUBBBUUBBUUBBBBBB;A=A B=C
PZE-101138790 AAAAUUUAAAAAAAUAAAAAAAAAAAAAAAAAAAAAAAAAAUUAAUUAAAAAAAAAAUAAUAAUUAAAUAAAAAAAAAUUUAAAUUAAAUA;A=A B=C
PZE-101139952 ABABBAAABBAABAAAAABBAAABAABAAAAAAAAAAAAABAAABUAAAABBAAAAABBBBBAAABBAABBAAAAAABAABBAAUAAAAAA;A=A B=G
PZE-101141826 AAAAABBAAABAABBBBAAABAAAAAABBABUUBABAABAAAUBAUBBABAABABBBAABBAABBAAAUAABBBBABBUBAABAUAAABAB;A=A B=G
PZE-101142488 BBBBBBBABBBUBBBBBBUBABUUBBBBBUBBUBBUUUBUUUUUBUUBBUUUUUBUUUUUUUUBBBUBBBBBBBBBBBBBUBBBUBUBBUU;A=A B=G
PZE-101143217 BBABAAABBBABBAABAABAAABBABBAAAAAAAAAAAAABAUABUAAAABBABAAABBAABBAAAAAAABAAAAAHAAABBAAUABBAAA;A=A B=G
PZE-101144248 AAAAAAAAAAAAAAAAAAAAAAAAUAAAAAAAUAAAAAAAAAAAAUAAAAAUAAAAAAUAAUUAAAAAUAAAAAAAAAUUAAAAUAAUAUA;A=A B=G
PZE-101144895 AAAUUAAAAAAAAAAAAAAAAAUUAAUAAAAAUAAAAAUAUAAAUUAAAAAUAAAUAUUAAAUAAAAAAAUAAAAAUAUUUUAAAAUUAAA;A=A B=C
PZE-101145417 BBBBBBBBBBBUBBBBBBBBBBUBBBBBBBBBBBBBBBBBBBBBBUBBBBBBBBBBBBBBBBBBBBBBBBBBBBBBBBBBBBBBBUUBBBB;A=A B=G
PZE-101145687 BBBBBBBBBBBBBBBBBBBBBBBBBBBBBBBBBBBBBBBBBBBBBUBBBBBBBBBBBBBBBBBBBBBBBBBBBBBBBBBBBBBBBBBBBBB;A=A B=G
PZE-101146598 AAAAAAAAAAAAAAAAAAAAAAAAAAAAAAAAAAAAAAAAAAAAAAAAAAAAAAAAAAAAAAAAAAAAAAAAAAAAAAAAAAAAAAAAAAA;A=A B=C
PZE-101147651 AAAAAAAAAAAAAAAAAAAAAAAAAAAAAAAAAAAAAAAAAAAAAAAAAAAAAAAAAAAAAAAAAAAAAAAAAAAAAAAAAAAAAAAAAAA;A=A B=G
PZE-101148449 AAAAAAAAAAAAAAAAAAAAAAAAAAAAAUAAUAAAAAAAAAAAAUAAAAAUAAAAAAAAAAUAAUAAUAAAAAUAAAUAAAAAUAAAAAU;A=A B=T
PZE-101149108 AAAAAAAAAAAAAAAAAAAAAAAAAAAAAAAAAAAAAAAAAAAAAAAAAAAAAAAAAAAAAAAAAAAAAAAAAAAAAAAAAAAAUAAAAAA;A=A B=G
PZE-101151332 BUUUBUAUUAUUAAUAAUAABUBUAUUBUAAAUAAUUBUUBUUAUUUAUAUBBAAUUAUUAUUAAUAAUAUAUUUUUAUUUAAUUBUUAUU;A=A B=G
PZE-101152052 AAAABBBABBAABBBBBBBBABAABBAABBBBABBBBAABABBBABABBBBAAABBBBBBBABBBBBBBBABAABBBBAABBBBBAAABBB;A=A B=C
PZE-101154189 AAAABBBABBAABBBBABBBABABBBAABBBBABBBBAABAAUBAUABBBBAAABBBBBBBABBBBBBBBABAABBBBBBBBBBUAAABBB;A=A B=C
PZE-101155681 BBBBBBBBBBBBBBBBBBBBBBBBBBBBBBBBBBBBBBBBBBBBBUBBBBBBBBBBBBBBBBBBBBBBBBBBBBBBBBBBBBBBUBBBBBB;A=A B=C
PZE-101156601 AAAAAAHAAAAAAAUAAAAAAAAAAAAAAAAAUAAAAAAAAAAAAAAAAAAAAAUAAAAAAAAAAAAAAAAAUAAAAAAAAAAAAAAAAAA;A=A B=C
PZE-101158547 BBBBBBBBBBBBBBBBBBBBBBBBBBBBBBBBBBBBBBBBBBBBBBBBBBBBBBBBBBBBBUBBBBBBBBBBBBBBBBBBABBBUBBBBBB;A=A B=G
PZE-101158959 AAAAAAAAAAAAAAAAAAAAAAAAAAAAAAAAAAAAAAAAAAAAAUAAAAAAAAAAAAAAAAAAAAAAAAAAAAAAAAAAAAAAUAAAAAA;A=A B=G
PZE-101159556 ABBAABUBABBBABAAABUABAAABABBBUABAABBBAAAAUUAAUAAAABBABAAAAAAAUABBAABAABBBBAAABAAAAABUBUBBBA;A=A B=G
PZE-101160390 ABBBBUBUABBBABAAABBUUUABBUBBBUAUAABUUAAAUUUAAUUAUABUUBBUAUUAAUAUBUABAABUBBAUBAUAUAABUUUBBUU;A=A B=G
PZE-101161094 BAAAAAAABAAABABBBAABABBBAAAAAAAABBAUUBBBBBUBBBBBBBAUBABBBBBBBUBAABBABBBAAABBBBBBBBBAUAAAAUB;A=A B=G
PZE-101163233 BAABAAAABABBBABBAAABBBBBAAAAAAAABBAAABBBBBABBUBBAAAABABBAAAAAABAABBABBBAAABHBBBBBBBAUAAAAAB;A=A B=C
PZE-101167706 AAAAAAAAAAAAAAAAAAAAAAAAAAAAAAAAAAAAAAAAAAAAAAUAAAAAAAAAAAAAAAAAAAAAAAAAAAAAAAAAAUAAUAAAAAA;A=A B=G
PZE-101169867 BBBBBBBBBBBBBBBBBBBBBBBBBBBBBBBBBBBBBBBBBBBBBBBBBBBBBBBBBBBBBBBBBBBBBBBBBBBBBBBBBBBBBBBBBBB;A=A B=C
PZE-101170828 AAAAAAAAAAAAAAAAAAAAUAAAAUUAAAAAAAAAAAAAAAAAAUAAAAAAAAAAAAAAAAAAAAAAAAUAAAAAAAAAUAAAAAAAUAU;A=A B=G
PZE-101171300 BBBBBBBBBBBBBBBBBBBBBBBBBBBBBBBBBUBBBBBBBBBBBBBBBBBBBBBBBBBBBBBBBBBBBBBBBBBBBBBBBBBBUBBBBBB;A=A B=C
PZE-101171655 BBBBBBBBBBBBBBBBBBBBBBBBBBBBBBBBBBBBBBBBBBBBBBBBBBBBBBBBBBBBBBBBBBBBBBBBBBBBBBBBBBBBUBBBBBB;A=A B=G
PZE-101172710 AAAAAAAAAAAAAAAAAAAAAAAAAAAAAAAAAAAAAAAAAAAAAAAAAAAAAAAAAAAAAAAAAAAAAAAAAAAAAAAAAAAAAAAAAAA;A=A B=G
PZE-101174451 BBBBBBBBBBBBBBBBBBBBBBBBBBBBBBBBBBBBBBBBBBBBBUBBBBBBBBBBBBBBBBBBBBBBBBBBBBBBBBBBBBBBUBBBBBB;A=A B=G
PZE-101175283 BUUUUBUBUUBBBBBUUUUUUBBUBUBUUBUBUBBUUBBUUUUUBUUUBUUBUUUUBBUUUUUUUUUBBUBUUUBUBUUUUUBBUBUUBBB;A=A B=G
PZE-101176809 BBBBBBBBBBBBBBBBBBBBBBBBBBBBBBBBBBBBBBBBBBBBBUBBBBBBBBBBBBBBBBBBBBBBBBBBBBBBBBBBBBBBUBBBBBB;A=A B=G
PZE-101178467 AAAAAAAAAAAAAAAAAAAAAAAAAAAAAAAAAAAAAAAAAAAAAUAAAAAAAAAAAAAAAAAAAAAAAAAAAAAAAAAHAAAAUAAAAAA;A=A B=G
PZE-101178662 BBBBBBBBBBBBBBBBBBBBBBBBBBBBBBBBBBBBBBBBBBBBBBBBBBBBBBBBBBBBBBBBBBBBABBBBBBBBBBBBBBBBBBBBBB;A=A B=G
PZE-101180803 BBBBBBBBBBBBBBBBBBBBBBBBBBBBBBBBBBBBBBBBBUBBBUBBBBBBBBBBBBBBBBBBBBBBBBBBBBBBBBBBBBBBUBBBBBB;A=A B=G
PZE-101181366 AAAAAAAAAAAAAAAAAAAAAAAAAAAAAAAAAAAAAAAAAAAAAUAAAAAAAAAAAAAAAAAAAAAAAAAAAAAAAAAAAAAAUAAAAAA;A=A B=T
PZE-101182606 BBBBBBBBBBBBBBBBBBBBBBBBBBBBBBBBBBBBBBBBBBBBBBBBBBBBBBBBBBBBBBBBBBBBBBBBBBBBBBBBBBBBBBBBBBB;A=A B=G
PZE-101185029 BAUAAAAAAAAAAUAABUABUUUABUBUBUUBUAUBABBUUUUAAUUUBBAABUAUBBUBUBAUBUABUBABUUBAAUUAUUAAUBUUAAU;A=A B=G
PZE-101186140 AAAAABBBBBBBBBBBAAAAABABABAAAAAABBBBBAABBBABBUAAAABBAABAAAAAAABAABBABABAAAABABUBBBBAUAAABBB;A=A B=G
PZE-101186898 BBBBBBBBBBBBBBBBBBBBBBBBBBBBBBBBBBBBBUBBUUBUBUBBBBBBBBBBBBUBUBBBBUBBBBBBBUBBBUBBBBBBUBBBBBB;A=A B=C
PZE-101190026 AABAHBAAAAAAAAAABBBBBABABBBBBBBBABAAAAAAAABAAUBBBBAAABABBBBBBBABBAABABABBBBBAAAAAAAAUBBBAAA;A=A B=T
PZE-101190155 BAABBABBBBBBBBBBAAAAABABAAAAAAAABABBBBBBBBABAUAAAABBAABAAAAAAABAABBABABAAAAAAAUBBBBBUAAABUB;A=A B=C
PZE-101191608 BBBBBBBBBBBBBBBBBBBBBBBBBBBBBBBBBBBBBBBBBBBBBBBBBBBBBBBBBBBBBBBBBBBBBBBBBBBBBBBBBBBBUBBBBBB;A=A B=G
PZE-101192133 BBBBBBBBBBBBBBBBBBBBBBBBBBBBBBBBBBBBBBBBBBBBBBBBBBBBBBBBBBBBBBBBBBBBBBBBBBBBBBBBBBBBBBBBBBB;A=A B=G
PZE-101194502 AABAABAAAAAAAAAABBABBABABBABBBBBABAABAAAAABABUBBBBAABBABBBBBBBABBAABABABBBBBABAAAAAAUBABAAA;A=A B=C
PZE-101195890 AAAAAAAAAAAAAAAAAAAAAAAAAAAAAAAAAAAAAAAAAAAAAAAAAAAAAAAAAAAAAAAAAAAAAAAAAAAAAAAAAAAAAAAAAAA;A=A B=G
PZE-101196709 AAAAAAAAAABAAAAAUAAAAAAAUAAAAAAAAAAAAAAAAUAAAUAAAAAUBAAUAAAUUAAAAUAAAAAAAAAUAAUAUAUAAAAAAAA;A=A B=G
PZE-101198633 BBABBABBBBBABBBBAAAAABABAABAABAABABBABBBBAABAUAAAAAAAABAAAHAAABAABBABBBAAAAABABBAAABUABABBB;A=A B=G
PZE-101199859 AAAAAAAAAAAAAAAAAAAAAAAAAAAAAAAAAAAAAAAAAAAAAUAAAAAAAAAAAAAAAAUAAAUAAAAUAAAAAAAAAAAAUAAAAAA;A=A B=G
PZE-101200344 BBUUBUBBUBUUUABBUUUUUBUBUUBUUBUUBABBUBBBBUUBUUUUUUUUUUBAUUUUUUUUUBBUBABUUUUUBBUUUUUBUUBUBBB;A=A B=G
PZE-101203123 BBAAAABBABAAAABUAAAAABABAAUAABAAUABBABUUUAAUAUAAAAAAAABAAAAAAABAAUUAUAUAAAAABUUAAAABUABAUUB;A=A B=G
PZE-101204728 BBBBBBBBBBABBBBBBBBBBBBBBBBBBBBBBBBBBBBBBBBBBUBBBBBUABBBBBBBBBBBBBBBBBBBBBBBBBBBBBBBUBBBBBB;A=A B=G
PZE-101205714 BBBBBBBBBBABBBBBBBBBBBBBBBBBBBBBBBBBBBBBBBBBBBBBBBBBBBBBBBBBBBBBBBBBBBBBBBBBBBBBBBBBBBBBBBB;A=A B=G
PZE-101206289 BBBBBBBBBBABBBBBBBBBBBBBBBBBBBBBBBBBBBBBBBBBBUBBBBBBBBBBBBBBBBBBBBBBBBBBBBBBBBBBBBBBUBBBBBB;A=A B=G
PZE-101208074 BBBBBBBBBBBBBBBBBBBBBBBBBBBBBBBBBBBBBBBBBBBBBBBBBBBBBBBBBBBBBBBBBBBBBBBBBBBBBBBBBBBBUBBBBBB;A=A B=C
PZE-101208396 BBBBBBBBBBBBBBBBBBBBBBBBBBBBBBBBUBBBBBBBBBBBBUBBBBBBBBBBBBBBBBBBBBBBBBBBBBBBBBUBBBBBUBBBBBB;A=A B=G
PZE-101208775 AAAAAAAAAAAAAAAAAAAAAAAAAAAAAAAAAAAAAAAAAAUAAAAAAAAAAAAAAAAAAAAAAAAAAAAAAAAAAAAAAAAAUAAAAAA;A=A B=G
PZE-101210110 ABABBUAABAAUBAAAUABUAAUAUUABBBABUAAAUAAAAUUABUUBUUUUABABBUBBUBUBUUABUUBUAUABBAUBUUUUUBUBAAA;A=A B=G
PZE-101210761 AAAAAAAAAABAAAAAAAAAAAAAAAAAAAAAAAAAAAAAAAAAAAAAAAAAAAAAAAAAAAAAAAAAAAAAAAAAAAAAAAAAAAAAAAA;A=A B=G
PZE-101212116 BAAAAABAABBAAABBABAAABABAABAAAAAABBBBBBAAAUBAUUABBABAABAAAAAAAAAABBAAAAAAAABABAAUUAAUAUABBB;A=A B=G
PZE-101213558 BBBBBBBBBBBBBBBBBBBBBBBUBBBBBBBBBBBBBBBBBBBBBUBBBBBBBBBBBBBBBBBBBBBBBBBBBBBBBBBBUBABUBBBBBB;A=A B=G
PZE-101215024 UUUUUUUUUUUUUUUUUUUUUUUUUUUUUUUUUUUUUUUUUUUUUUUUUUUUUUUUUUUUUUUUUUUUUUUUUUUUUUUUUUUUUUUUUUU;A=C B=G
PZE-101215826 AABBBBABAAABBBBABABBBUBABBBBBBBBBAAAAAABBBBBBUBBAABABBABBBBAABAAAAABUBBBBBBBBABBBBBBUBABAAA;A=A B=G
PZE-101218765 BBBABABAABBBAABBABAAABAHAAAAAAAAABBBBBBBAAAAAAAAAAABAAAAAAABBAAAABBAAAAAAAAAABAABBAAAAAABBB;A=A B=G
PZE-101220442 AAAAAAAAAAAAAAAAAAAAAAAAAAAAAAAAAAAAAAAAAAAAAAAAAAAAAAAAAAAAAAAAAAAAAAAAAAAAAAAAAAAAAAAAAAA;A=A B=C
PZE-101222779 AAAAAAAAAAAAAAAAAAAAAAAAAAAAAAAAAAAAAAAAAAAAAUAAAAAAAAAAAAAAAAAAAAAAAAAAAAAAAAAAAAAAUAAAAAA;A=A B=G
PZE-101229884 ABHBABBBBBAABBBAAABBBABAABBBBBBBBAAAABBBBBBABBABBBBABBBBABBAABBBBAAABBBBBBBBBABBAABBBBBBAAA;A=A B=C
PZE-101230537 BBBBBBBBBBBBBBBBBBBBBBBBBBBBBBBBBBBBBBBBBBBBBBBBBBBBBBBBBBBBBBBBBBBBBBBBBBBBBBBBBBBBBBBBBBB;A=A B=G
PZE-101231475 BAAAAAAABABBAAABBAAABBAABAAAAAAAABBBBAAAAAABABBAAAABAAAABAABBBAAABBBAAAAAAAAABAAAAAAUAAABBB;A=A B=G
PZE-101233287 ABBBHBABAAAABBBAABBBAABBAUBBBUAAAAAAABBHUUUABUUBBBBABBBBABBAAAUBBAAABBUBBBBBBAUBUBBBUBABBBA;A=A B=G
PZE-101236600 AAAAAAAAAAAAAAAAAAAAAAAAAAAAAAAAAAAAAAAAAAAAAUAAAAAAAAAAAAAAAAAAAAAAAAAAAAAAAAAAAAAAUAAAAAA;A=A B=G
PZE-101237390 BBUABABABBBBAUAUUUAUUUUUUUUUAAAAUBUBUAUAAUUUUUUUAUUUBUUUAUAAUUUAUUUBBUUUUUAAAUUAUAUUUAUBUUB;A=A B=G
PZE-101239143 BBBBBBBBBBBBBBBBBBBBBBBBBBBBBBBBBBBBBBBBBBUBUBBBBBBBBBBUBBBBBBBBBBBBBBBBBBBBBBBBBBBBBBBBBBB;A=A B=G
PZE-101240622 AAAUAUUUAUAUUUUABUUUUUUAUUAUUUUUUUUUUUUAUAUAUUAUUUUUAUUUUUUUUUUUUUUUAUUUAUUUUUUUUUUUUUAUUUA;A=A B=G
PZE-101241488 BBBBBBBBBBBBBBBBBBBBBBBBBBBBBBBBBBBBBBBBBBBBBBBBBBBBBBBBBBBBBBBBBBBBBBBBBBBBBBBBBBBBBBBBBBB;A=A B=G
PZE-101244344 UBAABAAAAAAAAAAUBAAAUUBUAAABBAAAUAAABBABAUUUAUUAAAAUBAAAAAAAAUAAABABBAAAAABAAAAAAAAAUAAAAAA;A=A B=G
PZE-101245575 BBBBBBBBBBBBBBUBBBBBBBBBBBABBBBBUBBUBBBBBBUBBUUBBBBBBBBBBBBBBUBBBBBBBUUBUBBBUBUBUUBBUBBBBUB;A=A B=G
PZE-101246274 BBBBBBBUBBBBBBBBBBBBBBBBBUBBBUBBUBBUUBUBBBBBBUBBBBBBBBBBBBUUUBUBBUBBUBUBBBBBBBBBBBUBUBUBBBB;A=A B=G
PZE-101248001 AABAABBBBBBBBBBBABABAABABBBAABBBABBBBAAABABABUABBBBAABBABBBBBABBBAAABABBBBABBAAABBBAUABBBBA;A=A B=G
PZE-101249681 BBBBBBBBBBBBBBBBBBBBBBBBBBBBBABBBBBBBBBBBBBBBUBBBBBBBBBBBBBUBBUBBBBBBBBBBBBBBBBBBBBBUBUBBBB;A=A B=C
PZE-101250840 ABAAAAAAAAAAAAAAAAAAAAAAAAAAAAAAAAAAAAAAAAAAAAAAAAAAAAAAAAAAAAAAAAAAAAAUAAAAAAAAAAAAAAAAAAA;A=A B=C
PZE-101251928 ABAAAAUBBBBBABBAAAABAAAABUUBAUAAUAAABAAAUAUBBUABBBBAABAUABBAAAUAAAAAUABBBBBABAUBBBBBUBBBUBU;A=A B=C
PZE-101254657 BBBBBBBBBBBBBBBBBBBBBBBBBBBBBBBBBBBBBBBBBBBBBUBBBBBBBBBBBBBBBBBBBBBBBBBBBBBBBBBBBBBBBBBBBBB;A=A B=G
PZE-101255595 BBBBBBBBBBBBBBBBBBBBBBBBBBBBBBBBBBBBBBBBBBBBBBBBBBBBBBBBBBBBBBBBBBBBBBBBBBBBBBBBBBBBUBBBBBB;A=A B=G
PZE-101256290 BBBBBBBBBBBBBBBBBBBBBBBBBBBBBBBBBBBBBBBBBBBBBUBBBBBBBBBBBBBBBBBBBBBBBBBBBBBBBBBBBBBBUBBBBBB;A=A B=C
PZE-102000079 BBAABABBABAAABBBAABBAABABAAABAAAABBBBBBBBBAABUABBBABBABBBAAAAAAAABBBABBAAAABBAAAAABBUBAAAAB;A=A B=C
PZE-102000846 AAAAAAAAAAAAAAAAAAAAAUAAAAAAAAAAAAAAAAAAAAAAAUAAAAAUAAAAAAAAAAAAAAAAUAAAAAAAAAAAAUAAUAAAAAA;A=A B=G
PZE-102003236 AAAAAAAAAAAAAAAAAAAAAAAAAAAAAAAAAAAAAAAAAAAAAAAAAAAAAAAAAAAAAAAAAAAAAAAAAAAAAAAAAAAAAAAAAAA;A=A B=G
PZE-102006128 BUBABBUUUUUBUAUABBUUUUUUUUUBUBBUUABBUBBAUUUUUUUUUUBUUBUUUUUBUUUUUUUUUUUBUUUAAUUUUUUUUUUUUUA;A=A B=G
PZE-102007336 BBBBBBBBBBBBBBBBBBBBBBBBBBBBBBBBBBBBBBBBBBBBBUBBBBBBBBBBBBBBBBBBBBBBBBBBBBBBBBBBBBBBUBBBBBB;A=A B=G
PZE-102011868 AABAABBABBBBBBBAABAABAAAAABBABBBBABBAAAABAUABUAABBUAABAAABBBBHUUBAAAAAABAABABAAABUAAAAUBBBA;A=A B=C
PZE-102014212 BBBBBBBBBBBBBBBBBBBBBBBBBBBBBBBBBBBBBBBBBBBBBBBBBBBBBBBBBBBBBBBBBBBBBBBBBBBBBBBBBBBBBBBBBBB;A=A B=C
PZE-102018100 AAAAAAAAAAAAAAAAAAAAAAAAAAAAAAAAAAAAAAAAAAAAAUAAAAAAAAAAAAAAAAAAAAAAAAAAAAAAAAAAAAAAUAAAAAA;A=A B=G
PZE-102021400 AAAABBBABBBBABBAAAABBAAABABAABAABABBBAABBABBBUAABBBBABAAABBAAABAABBAABABAABABAAABBABUABABBA;A=A B=C
PZE-102022207 BBABAAABAAAABAABBABAAHBBABABBABBABAAABBAABAAAUBBAAABBABBBAABBBABHAABBAAAAAABABBBAABABBABAAB;A=A B=G
PZE-102029329 BBBBBBBBBBBBBBBBBBBBBBBBBBBBBBBBBBBBBBBBBBBBBBBBBBBBBBBBBBBBBBBBBBBBBBBBBBBBBBBBBBBBBBBBBBB;A=A B=G
PZE-102033544 BBBBBBBBBBBBBBBBBBBBBBBBBBBBBBBBBBBBBBBBBBBBBUBBBBBBBBBUBBBBBBUBBBBBBBBBBBBBBBBBBBBBBBBBBBB;A=A B=G
PZE-102036053 AAAAAAAAAAAAAAAAAAAAAAAAAAAAAAAAAAAAAAAAAAAAAAAAAAAAAAAAAAAAAAAAAAAAAAAAAAAAAAAAAAAAAAAAAAA;A=A B=G
PZE-102037264 AAAAAAAAAAAAAAAAAAAAAAAAAAAAAAAAAAAAAAAAAAAAAAAAAAAAAAAAAAAAAAAAAAAAAAAAAAAAAAAAAAAAAAAAAAA;A=A B=G
PZE-102037806 BBBBBBBBBBBBBBBBBBBBBBBBBBBBBBBBBUBBBBBBBUBBUBBBBBBBBBBBBABBBBBBBBBBUBBBBBBBBBBBUBABUBUBBBB;A=A B=C
PZE-102040493 BBBBBBBBBBBBBBBBBBBBBBBBBBBBBBBBBBBBBBBBBBBBBBBBBBBBBBBBBBBBBBBBBBBBBBBBBBBBBBBBBBBBUBBBBBB;A=A B=G
PZE-102041532 BBBBBBABABBAABABBABBBAABBABBBBHHBABBBBBBBABBBUABAABABBBABBBBBABBBBBBABBBBBBBBBBBAAAAUBBBAAB;A=A B=G
PZE-102043638 AAAAAAAAAAAAAAAAAAAAAAAAAAAAAAAAAAAAAAAAAAAAAAAAAAAAAAAAAAAAAAAAAAAAAAAAAAAAAAAAAAAAAAAAAAA;A=A B=G
PZE-102047571 AAAAAAAAAAAAAUAAAAAAAUAAAAAAAUAAAAAAUAAAUUUAAUAAAAAAAAAAUAAAAAAAAUUUAAUAUAUUAAUABAAUUAAAAUU;A=A B=G
PZE-102048060 AAAAAAAAAAAAAAAAAAAAAAAAAAAAAAAAAAAAAAAAAAAAAAAAAAAAAAAAAAAAAAAAAAAAAAAAAAAAAAAAAAAAUAAAAAA;A=A B=C
PZE-102049305 AAAAAAAAAAAAAAAAAAAAAAAAAAAAAAAAAAAAAAAAAAAAAAAAAAAAAAAAAAAAAAAAAAAAAAAAAAAAAAAAAAAAAAAAAAA;A=A B=G
PZE-102051157 BBBBBBBBBBBBBBBBBBBBBBBBBBBBBBBBBBBBBBBBBBBBBUBBBBBBBBBBBBBBBBBBBBBBBBBBBBBBBBBBBBBBUBBBBBB;A=A B=G
PZE-102051933 BBBUABBBBBBUBBUBBBBBBUBBBUBBBUBBUBBUUBBBBBUBBUBBBBBBBBUUUBBBBBUUBUUBUBBBBBUBBUUUUBBBUUUBBBA;A=A B=G
PZE-102052716 BBBBBBBBBBBBBBBBBBBBBUBBBBBBBBBBBBBBBBBBBBBBBBBBBBBBBBBBBBBBBBBBBBBBBBBBBBBBBBBBBBBBBBBBBBB;A=A B=G
PZE-102053654 AAAAAAAAAAAAAAAAAAAAAAAAAAAAAAAAAAAAAAAAAAAAAUAAAAAAAAAAAAAAAAAAAUAAAAAAAAAAAAAAAAAAUAAAAAA;A=A B=G
PZE-102055209 ABAUAAAAAUAABBAAAUAAABUAAUAAAUBUAUAAAAABUUAAAUAAUBAAAAAUAAUAABUAAAABUAABAAAUUAUBAAUBUAAAAAA;A=A B=G
PZE-102056416 BABABBBBBABBAABBBABBBAABBABBBAAABABBBBBAAABABUBBAABBBBBBBBBBBABBHBBAABBABBBAABUABBAAUBBBBBB;A=A B=G
PZE-102060229 AAAAAAAAABAABUUAAUAAAUUAUUUAUUBAUUAUUAABUUUAAUUAUAAUAAUUAAUAAUUAAAABUAUUUAAUBAUBAUUUUAAAAUA;A=A B=G
PZE-102061615 BBBBBBBBBBBBBBBBBBBBBBUBBUBBBBBBUBBBBBBBBUUBBUBBBBABBBBBBBBBBUUBBBBBBBBBBBBBUBUBBBBBUBBBBBB;A=A B=G
PZE-102062683 ABAUAAAAAAAABBAAABUAABAAAUAABUAAUBAAAAAUUBABAUABBAAAAAABAAUABUUAAUABBAUBAAABBUUUUUABUAAAAAA;A=A B=G
PZE-102062746 AAAAAAAAAAAAAAAAAAAAAAUAAAAAAAAAAAAAAAAAUAAAUUAAAAAAAAAAAAAAAAAAAAAAUAAAAAAAAAUAAAAAAAAAAUA;A=A B=G
PZE-102065811 BABAUABBBBBBAABBBABBUABBBUUBAABBUUBBBBBBAUBUBUBAUABBBBBABBUBBUBBBBBUABBABBBAUUUABBBUABBBBAB;A=A B=G
PZE-102067907 AAAAAAAAAAAAAAAAAAAAAAAAAAAAAAAAAAAAAAAAAAAAAAAAAAAAAAAAAAAAAAAAAAAAAAAAAAAAAAAAAAAAUAAAAAA;A=A B=G
PZE-102069908 BBBBBBBBBBBBBBBBBBBBBBBBBBBBBBBBBBBBBBBBBBBBBBBBBBBBBBBBBBBBBBBBBBBBBBBBBBBBBBBBBBBBUBBBBBB;A=A B=G
PZE-102071375 AAAAAAAAAAAAAAAAAAAAAAAAAAAAAAAAAAAAUAAAAAAAAAAAAAAAAAAUAAAAAAUAAAAAAAAAAAAAAAUAUAAAAAAUAAA;A=C B=T
PZE-102072914 UUAUUUUAAAAAAUUAUUAAAAAUAUAAUUAAUUAAAUUAUAAUAUUAAAAAAAUUUAAAAAAAAAAUAAAAAAAAAAUUAAAAUAAAAAA;A=A B=C
PZE-102073763 AAAAAAAAAAAAAAAAAAAAAAAAAAAAAAAAAAAAAAAAAAAAAAAAAAAAAAAAAAAAAAAAAAAAAAAAAAAAAAAAAAAAUAAAAAA;A=C B=G
PZE-102078110 UAAAAUBAAAAAAUAABBAAUBAAAAAAUBAAUBAAABBABAAUAUAAAAAAAAABAAAAAAAAAAAUAAAUAAAAAAUBAAAUUAUAUBA;A=A B=C
PZE-102078883 BBBBBBBBBBBBBBBBBBBBBBBBBBBBBBBBBBBBBBBBBBBBBBBBBBBBBBBBBBBBBBBBBBBBBBBBBBBBBBBBBBBBBBBBBBB;A=A B=G
PZE-102079812 BBBBBBBBBBBBBBBBBBBBBBBBBBBBBBBBBBBBBBBBBBBBBBBBBBBBBBBBBBBBBBBBBBBBBBBBBBBBBBBBBBBBBBBBBBB;A=A B=G
PZE-102082838 AAAAAAAAAAAAAAAAAAAAAAAAAAAAAAAAAAAAAAAAAAAAAAAAAAAAAAAAAAAAAAAAAAAAAAAAAAAAAAAAAAAAAAAAAAA;A=A B=G
PZE-102084750 BBBBBBBBBBBBBBBBBBBBBBBBBBBBBBBBBBBBBBBBBUBBBUBBBBBUBBUBBBBBBBBBBBBUBBBBBBBBBBBUBUBBUUBBBBB;A=A B=C
PZE-102085154 AAAAAAAAAAAAAAAAAAAAAAAAAAAAAAAAUAAAAAAAAAAAAAAAAAAAAAAAAAAAAAAAAAAAAAAAAAAAAAAAAAAAUAAAAAA;A=A B=G
PZE-102086050 ABAABAABABBBBABBBABUAABABBUBAABBAAABBAABABUABAABBBBUUBBABUBBBABBHBBABBUBBBBBBBAABBBAUBBBAAB;A=A B=G
PZE-102087526 BBBUBBBBBBBBBBBBBBBABBUBBUBBBABBUBBBBBBBUUUBAUBBBBBBBBBBBBBBBBUBAUABBBBAUBUBBBUUBUBUUUBBBUU;A=A B=G
PZE-102088058 ABABBAABABBBBABBBABBAABABBBBAABBUABBBAABABBABUABBBBBBBBABBBBBABBBBBABBBBBBBBBBHABBBAUBBBAAB;A=A B=G
PZE-102088558 AAAAAAAAAAAAAAAAAAAAAAAAAAAAAAAAAAAAAAAAAAAAAAAAAAAAAABAAAAAAAAAAAAAAAAAAAAAAAAAAAAAAAAAAAA;A=A B=G
PZE-102088949 ABABBAUBBBBBBUBBBABBBUUUBUBBBBBBUBBUBUUBUUUABUABBBBBBBUUBBUUBUBBBUBUUBUBBBBBBBUUBBBBUBUBBUB;A=A B=G
PZE-102089752 BABAHBBABAAAABAAABAAHBABAUAABUAAABAAABBABAUBAUUAAAAAAABBAAUAABAAAUABAAAAAAAAAUUBAAABUAAABBA;A=C B=G
PZE-102090914 BABAABBABAAAABAAABAABBABAAAABBAAABAAABBABAABAUBAAAAAAABBAAAAABAAAAABAAAAAAAAAABBAAABUAUABBA;A=C B=G
PZE-102091834 BABAABBABAAAABAAABAABBABAAAABBAAABAAABBABAABABBAAAAAAAABAAAAABAAAAABAAAAAAAAAABBAAABBAAABBA;A=A B=C
PZE-102094252 UUUUUUUUUUUUUUUUUUUUUUUUUUUUUUUUUUUUUUUUUUUUUUUUUUUUUUUUUUUUUUUUUUUUUUUUUUUUUUUUUUUUUUUUUUU;A=A B=G
PZE-102097345 BABAABBABAAAABAAABAABBABAAAABBAABHAAABBABAABABBABBAAAABBAAAAABAAAAABAAAAAAAAAABBAAABUAAABBA;A=A B=G
PZE-102100460 ABABBAABABBBBABBBABBBBBABBBBAABBUHBBBAUBABBUBUUBAABBBBBABBBBBUBBBBBABBBBBBBBBBUUBBBAUBUBAAB;A=A B=G
PZE-102100964 AAAAAAAAAAAAAAUAAAAAAABAAAAAAUAAUAAAAAAAAUUAAUAAAAAUAABUAAAABAAAAUAAAAAAAAAAAAUUAAAAUAAAAAU;A=A B=G
PZE-102101395 UUUUUUUUUUUUUUUUUUUUUUUUUUUUUUUUUUUUUUUUUUUUUUUUUUUUUUUUUUUUUUUUUUUUUUUUUUUUUUUUUUUUUUUUUUU;A=A B=G
PZE-102103212 BBBBUBBBBBBBBBBBBBBBBBBBBUBBBBBBBBBABBBBUUBBBUUBBABUABUBBBUBBBUBBUBABBUBAUBBBUUUUBBBUUBBBBB;A=A B=G
PZE-102105806 ABABBAABABBBBABBBABBBBBABBABAABBAABBBAABABBABUABAABBBBAABBBBBABBBBBABBABBBBBBBAABBBAUBABAAB;A=C B=G
PZE-102106504 AAAAAUUAAAAAAAAAAUAAAAAUAAAAUUAAUUAAAAAAUAAAAAAAAUAAAAAUAAAAAUAAAAAAAAUAAAAAAAAUAAAAAAAAAAA;A=A B=C
PZE-102109182 BBBBBBBBBBBBBBBBBBBBBBBUBUBBBBBBBBBBBBBBBUUBBUUBUBUUBBBBBBBBBBBBBBBBBBBBBBBBBBBUBBBBUBBBBBB;A=A B=G
PZE-102110333 AAAAAAAAAAAAAAAAAAAAAAAAAAAAAAAAAAAAAAAAAAAAAAAAAAAAAABAAAAAAAAAAAAAAAAAAAAAAAAAAAAAAAAAAAA;A=A B=G
PZE-102113762 BBBBBBBBBBBBBBBBBBBBBBBBBBBBBBBBBBBBBBBBBBBBBUBBBBBBBBBBBBBBBBBBBBBBBBBBBBBBBBBBBBBBUBBBBBB;A=A B=G
PZE-102114559 AAAAAAAAAAAAAAAAAAAAAAAAAAAAAAAAAAAAAAAAAAAAAUAAAAAAAAAAAAAAAAAAAAAAAAAAAAAAAAAAAAAAAAAAAAA;A=A B=G
PZE-102115836 ABABBAABABBBBABBBABBBBBBBBAAAABBAABBBAABBBBBBAABAABBBBBABBBBBABBBBBABBABBBBBBBBBBBBAAAABAAB;A=A B=G
PZE-102116344 AAAAAAAAAAAAAAAAAAAAAAAAAAAAAAAAAAAAAAAAAAAAAAAAAAAAAABAAAAAAAAAAAAAAAAAAAAAAAAAAAAAAAAAAAA;A=A B=G
PZE-102116447 ABABAAABAABBBABBBABBBBBBBBAAAABBUABBBBABBBBBBUABAAABBBBABBBBBABBABBABBABBBBBBBBBBBBAUBBBAAA;A=A B=G
PZE-102117667 BBBBBBBBBBBBBBBBBBBBBBBBBBBBBBBBUBBUBBBBBBUBBUBBBBBBBBBBBBBBBBUBBBBBBBBBBBBBBBBUBBBBUBBBBBB;A=A B=G
PZE-102120959 ABABAAABAAABBBBBBABBABBBBBAAAABBUBBBBAABBBBBBUUBAABBBBBABBBBBABBBBBABBUBBBBBBBUBBBBAUBABAAB;A=A B=G
PZE-102121137 BBBUBBBBBBBBBBBBBBBBBBBUBUBBBBBBBBBBBBBBBBUUBUUBUBBBBBBUBUUUBUBUBUBBBBBUBBBUBBBBBUUBBBUBUUB;A=A B=G
PZE-102121940 ABABBAABAAABBBBBBABUABBBBBAAAABBABBBAAABBUUBBAABAAUBUBBABBBBBABUBBBAUBABBBBBBBUBBBBAUBABAAB;A=A B=G
PZE-102122892 AAAABAAAUAAAAAAAAAAAAAAAAAAAAAAAAAAAAAAAAAAUAUAAAAAAAAAAAAAAAAAAAAAAAAAAAAAAAAAAAAAUUAAAAAA;A=A B=G
PZE-102123089 BABAHBBABBBAAAAAABAABAAAAABBABAAUAAABBBAAAAAAUBABBAAAABBAAAAABAAAUABAABAAAAAAAAAAAABUABABBA;A=A B=C
PZE-102123949 UBUBBUUBUBBBBBBBBUAUUBBBBBUUBBBBUBBBUUUBBBUBBUUBBBABBBUUBUBBBUBBBBBBBBUBBBBBBUBBBBBBUBUBBUB;A=A B=G
PZE-102126512 BBBBBBBBBBBBBBBBBBBBBBBBBBBBBBBBBBBBBBBBBBBBBUBBBBBBBBBBBBBBBBBBBBBBBBBBBBBBBBBBBBBUBBBBBBB;A=A B=C
PZE-102129070 AAAUAAUAAAAAAUUAUAUUUUUUUAUAUUUAAAAAUAAUAAUUAUAAUUAUUUBUUUAUAUAAUUUUAUUAUAUUUUUAAUAAUUAAUAU;A=A B=G
PZE-102129725 AAAAAAAAAAAAAAAAAAAAAAUAUUAUABAAUAAAAAAAAAAAAAAAAUUUAABAAUUAAAUAAAAAAAUAAAAAAUUUAUUAAUAAAAA;A=A B=G
PZE-102131631 BBBBBBBBBBBBBBABBBBBBBBBUABBBBBBUBBBBBBBUUUBBUAUUABBBBBBBBBAUBBBBBBBUBBBBUBBBBUBBABBUBBBBBB;A=A B=G
PZE-102132760 BBBBBBBBBBBBBBBBBBBBBBBBBBBBBBBBBBBBBBBBBBBBBBBBBBBBBBBBBBBBBBBBBBBBBBBBBBBBBBBBBBBBBBBBBBB;A=A B=G
PZE-102136021 BABABUBABAAAAABAABAABAABAABBAAAAAABBBHUAAUAAAUAAAAAAAABBAAAAAUAAAHABAAUAAAAAAAUBAAABUABAUBA;A=A B=G
PZE-102137574 BBBBBBBBBBBBBBBBBBBBBBBBBBBBBBBBBBBBBBBBBBBBBUBBBBBBBBBBBBBBBBBBBBBBBBBBBBBBBBBBBBBBUBBBBBB;A=A B=G
PZE-102140935 BBBBBBBBBBBBBBBBBBBBBBBBBBBBBBBBBBBBBBBBBBBBBBBBBBBBBBBBBBBBBBBBBBBBBBBBBBBBBBBBBBBBBBBBBBB;A=A B=G
PZE-102144397 BABBBBBBBBBBBBBBBBBBBBBBBBBBBBBBBBBBBBBBBBUBBUBBBBBBBBABBBBBBBHBBBBBABBBBBBBBBBHAABBUBBBBBB;A=A B=C
PZE-102146070 AAAAAAAAAAAAAAAAAAAAAAAAAAAAAAAAAAAAAAAAAAAAAUAAAAAAAAAAAAAAAAAAAAAAAAAAAAAAAAAAAAAAUAAAAAA;A=A B=G
PZE-102148280 BBBBBBBBBBBBBBBBBBBBBBBBBUBBBBBBBBBBBBBBBBBBBBBBBBBBBBBBBBBBBBBBBBBBBBBBBBBBBUUBBBBBUBBBBUB;A=A B=G
PZE-102148927 BABABBBABAAAAABAABAABBBBAABBBBAAAABBBBBAABAAAUAAAAABAAABAAAAHBBUAAUBAABBBBAAABBBAAABBBAABBA;A=A B=C
PZE-102151305 BBBBBBBBBBBBBBBBBBBBBBBBBBBBBBBBBBBBBBBBBBBBBBBBBBBBBBBBBBBBBBBBBBBBBBBBBBBBBBBBBBBBBBBBBBB;A=A B=G
PZE-102152001 BBBBBBBBBBBBBBBBBBBBBBUBBBBBBBBBUBBBBBBBBBUBBUBBBBBBBBBBBBBBUUBBBUBBBBBBBBBBBUBBBBBUUBBBBBB;A=A B=G
PZE-102152286 BBBBBBBBBBBBBBBBBBBBBBBBBBBBBBBBBBBBBBBBBBBBBUBBBBBBBBBBBBBBBBBBBBBBBBBBBBBBBBBBBBBBBBBBBBB;A=A B=G
PZE-102155428 BAUBBBBABAABABUBBABBBABBBBBBBABABBBBBBBBABUBAUUAABUBAABBBAUAAUBABBBBUBABAABUBUUUUABAUUUBBUA;A=A B=G
PZE-102159907 BBUBUUUUBUBUUBUUUUUUUUUUUUUUUUUUUUUUUBBBUUUBUUBUBBBUBBUUUUUUUUUUUUUBUBBUBBUBBBUUUBUBUBUUUUU;A=A B=C
PZE-102161136 ABBABBBBABABAABBBBBBBABBBABBBABBABBBBAAABABABAAAAAABAABBBAABBAABBBBAAAAAAAAAAABUAAAAUAABBBA;A=A B=G
PZE-102161536 ABAAAAAAAAAAAAAAAAAAAAAAAAAAAAAAAAAAAAAAAAAAAAAAAAAAAABAAAAAAAAAAAAAAAAAAAAAAAAAAAAAAAAAAAA;A=A B=G
PZE-102163261 UBUBBUAUBUBUBBUUUUUUUBUBUBUUAUUUBUUUUBBBBBBBAUBBBBBUBBBUUBBUUUBUAUUBBBBUBBBBBBUUUUBBUBBUUUB;A=A B=C
PZE-102165529 BBABBAAABABABBAAAAAAAAABABAAAAAABAAAABBBBBBBABBBBBBBBBBAABBAABBAAAABBBBABBBBBBAAAAABUBBAAAB;A=A B=G
PZE-102166542 BBBBBBBBBBBBBBBBBBBBBBBBBBBBBBBBBBBBBBBBBBBBBBBBBBBBBBBBBBBBBBBBBBBBBBBBBBBBBBBBBBBBUUBBBBB;A=A B=G
PZE-102169535 BAAABAAAAABABBAAAABAUBBBABAAAAAABABBBAABABBBABBABBBBABAAABBAABBAAAABUBAAAAABBBUAAAABUBBABBB;A=A B=G
PZE-102172025 BBBBABBBABBBUAABBBBBBUAABUBBBBBBUBUUUBBAUUUABUABAAUABBBBBAUBBBABBUAUBABBBBBUABBBBBBBUUUBAUU;A=A B=G
PZE-102172713 BBBABBBBBBABBBBBBBBBBUBBBUBBBUBBUBBUUBUBBUUAUUBUBBBUBBBABBBBUUUBBABBABUBBUUUBBUUUUUBUUUBBUU;A=A B=G
PZE-102175223 BBBBBBBBBBBBBBBBBBBBBBBBBBBBBBBBBBBBBBBBBBBBBBBBBBBBBBBBBBBBBBBBBBBBBBBBBBBBBBBBBBBBUBBBBBB;A=A B=C
PZE-102176758 BBBBUUBBBBBBUUBUBBBBUUBBUBBBBBBBUUBBUBBBBUUBBUBBBBBUBBBBBBBBBUBBBBBBUBUBUBUBBAUBBUUBUUUBBBB;A=A B=G
PZE-102180077 UUUUUUBUBBBUBBBUUUBUBBBBUBBUUUUUUUBBBUUBBBBBAUUBBBBUBUBUUBBUUUUUUBBUUBUUUUUUUBBBUUUUUBBUBBB;A=A B=C
PZE-102181478 UUUUUUUUUUUUUUUUUUUUUUUUUUUUUUUUUUUUUUUUUUUUUUUUUUUUUUUUUUUUUUUUUUUUUUUUUUUUUUUUUUUUUUUUUUU;A=A B=G
PZE-102183283 AAUAAAUAAAAAAAAAAAAAAAAAAUAAAAAAUAUAUAAAAAUUAUAUAAAAUAAAUAAAAAAAAUAAAUAAUAAAAUUAAAAAUAAAAUA;A=A B=G
PZE-102183628 AAAAAABAABBBBABAAABAAABBABBAABAAAAAAABBBABBBBUBBBBBUAAAABAAAAABAABBAABAAAAAAAABBAAAAUBBBBBA;A=A B=G
PZE-102184387 UUUUUUUUUUUUUUUUUUUUUUUUUUUUUUUUUUUUUUUUUUUUUUUUUUUUUUUUUUUUUUUUUUUUUUUUUUUUUUUUUUUUUUUUUUU;A=A B=G
PZE-102188267 AAAAAUAAAAAAAAAAAAAUAAABAUAAAUAUUAUAUAAAUUUAAUAAUAAAAAAUAAUUUUAAAAABUAUAAAUAUUUUUUAUUAUAAUA;A=A B=G
PZE-102189414 BBUBBBBBBBBBUBBBBBBBBBBBBBBBBBBBBBBBBBBBBBBBBUBBBBBBBBBBBUUBBBBBBBUBBBBUBBUBUBBBBBBBBUBBBUB;A=A B=G
PZE-102191301 AAAAAAAAAAAAAAAAAAAAAAAAAAAAAAAAAAAAAAAAAAAAAAAAAAAAAAAAAAAAAAAAAAAAAAAAAAAAAAAAAAAAUAAAAAA;A=A B=C
PZE-102191900 AAABABAAAAAABAABBBABAAAABBBBBABBABBBBAAAAAAAAUAAAAAABBABAAAAAAABBAABBABABBAABABBAAABUBBAAAA;A=A B=C
PZE-103001509 BBBBBBBBBBBBBBBBBBBBBBBBBBBBBBBBBBBBBBBBBBBBBBBBBBBBBBBBBBBBBBBBBBBBBBBBBBBBBBBBBBBBBBBBBBB;A=A B=G
PZE-103001875 UUUUUUUUUUUUUUUUUUUUUUUUUUUUUUUUUUUUUUUUUUUUUUUUUUUUUUUUUUUUUUUUUUUUUUUUUUUUUUUUUUUUUUUUUUU;A=A B=G
PZE-103003116 BBBBBBBBBBBABBBBBBBBBBBBBUBBBBBBUBBBUBBBBBUABUUBBBUBBBBUBBBBBBUBABBBBBBBBBBBBUUBBBBBUUBBBBB;A=A B=G
PZE-103005595 AAAAHBBBBABBBBBABBBAABBBAABBABAABBBBABBBBAABBABBAAABBAABABBAABBBBBBBBBBABBABBBAAAABBABABBBA;A=A B=C
PZE-103006822 BAAAHBBBBABBBBBABBBAABBAABBBABBBABBBBBBBBABBBUBBAABAAABABBBAABBBBAABBABABBABBAAAAABBUABAAAA;A=A B=G
PZE-103009187 AABBABAAABBAAAAAAAABBAAABBABBAAABBAAAAAABBAAABBABBABABBBAAAABBABBBBBBBABABBAABBBBBAABBABABB;A=A B=G
PZE-103010389 UUUUUUUUUUUUUUUUUUUUUUUUUUUUUUUUUUUUUUUUUUUUUUUUUUUUUUUUUUUUUUUUUUUUUUUUUUUUUUUUUUUUUUUUUUU;A=A B=G
PZE-103011350 AAUAAAAAAAAAAAAAAAAAAAAAAAAAAAAAAAAAAAAAAAAAAAAAAAAAAAAAAAAAAAUAAAAAAAAAAAAAAAUAAAAAAAAAAAA;A=A B=C
PZE-103013135 AAAAAAAAAAAAAAAAAAAAAAAAAAAAAAAAAAAAAAAAAAAAAAAAAAAAAAAAAAAAAAAAAAAAAAAAAAAAAAAAAAAAUAAAAAA;A=A B=G
PZE-103015388 AAAAAAAAAUBAAAUAAAAAAUAAAAAAAAAAUAAAUAUAAUAAAUAAAAAAAAUUUAAAAUAAAUAAUAAAAAAAAAAUAAAAUAAUAAU;A=A B=C
PZE-103015786 BBBBBBBBBBBBBBBBBBBBBUBBBBBBBBBBBBBBBBBBUBUBBUBBBBBBBBBBBBBBBBBBBBBBBBBBBBBUBBUBUBBBUBBBBBB;A=A B=G
PZE-103016529 AAAAAAAAAAAAAAAAAAAAAAAAAAAAAAAAAAAAAAAAAAAAAAAAAAAAAAAAAAAAAAAAAAAAAAAAAAAAAAAAAAAAAAAAAAA;A=A B=G
PZE-103018067 AAHBBBAAABABAAAAAAAABBAABBABAAAAABBBBBBAAABAAUBABBAABABBAAAAABAAABBABBAAAABBBAAAAAAAUBABAAB;A=A B=G
PZE-103019324 AAAAAAAAAAAAAAAAAAAAAAAAAAAAAAAAAAAAAAAAAAAAAUAAAAAAUAAAAAAAAAAAAAAAAAAAAAAAAAAAAAAAUAAAAAA;A=A B=C
PZE-103021324 BBBBABUBBAAABBBBBBBBBUABAUUABABBUBBBUBBBUUUAUUBBAABBABBABBUBBUUBBUAUAABUUBAAABUUBUABUABBBBA;A=A B=G
PZE-103023379 BBBBBBBBBBBUABBBBBBBBBBAUUUBAUBUUBBUBBABBUUBUUBBBBBUABBUBUUBBUUBBAUBBBBBBBBBUBUUUBBBUBUBUBA;A=A B=G
PZE-103024938 BBBBBBBBBBBBBBBBBBBBBBBBBBBBBBBBBBBBBBBBBBBBBBBBBBBBBBBBBBBBBBBBBBBBBBBBBBBBBBBBBBBBBBBBBBB;A=A B=G
PZE-103025888 BUBBBBBBBBBBBBBBBBBBBHBBBBBBBBBBBBBBBBBBBBBBBUBBBBBBUBBBBBBBBBBBBBBBBBBBBBBBBBUBBBBBUBBBBBB;A=A B=G
PZE-103028869 ABAAAAAABBBBAAABBBBAABBAAAAAABBBUAAABHABAUABAUAABBAABBABBAUAAUAAAHAAAAABAAAAAABBAAAAUABBAAB;A=A B=G
PZE-103030995 AAAAAAAAAAAAAAAAAAAAAAAAAAAAAAAAAAAAAAAAAAAAAAAAAAAAAAAAAAAAAAAAAAAAAAAAAAAAAAAAAAAAAAAAAAA;A=A B=G
PZE-103031668 AAAAUAAAAAAAUAAAAAAAAAAAAUAAAAAAUAUUAAAAAAUUAUUUAAAUUAAAAAUAUUAUAUAAUAAAUAAAAAAAUUUAUAUUUAA;A=A B=C
PZE-103032158 BABABBBBAABABABAAAABBABBBBBABAAABBBBAAAAABBABUBBAABBAABAABBBBBABBBBBUBBABBBBBBAABBBBUBAABBA;A=A B=C
PZE-103032602 ABABAAAABBABABABBBBAABAAAAABABBBAAAABBBBBAABAUAABBAABBABBAAAAABAAAAAAAABAAAAAABBAAAAUABBAAB;A=A B=C
PZE-103034530 BABAABBBAAAABABAAAABBABBBBBABAAABBBBAAAAABBABUBBAABBAABAUBBBBBUBBBBBBBBABBBBBBUABBBBUBAABBA;A=A B=G
PZE-103035524 ABABBAAABBAAABABBBBAABAAAAABABBBAAAABBBBBAABAAAABBAABBABBBBAAABAAAAAAAABAAAAAAUBAAAAUABBAAB;A=A B=G
PZE-103037289 AAAAAAAAAABAAAAAAAAAAAAAAAAAAAAAAAAAAAAAAAAAAUAAAAAAAAAAAAAAAAAAAAAAAAAAAAAAAAAAAAAAUAAAAAA;A=A B=G
PZE-103039677 BABAABBBABUBBABAAAABBUBBBBBABAAAUBBBAAAAAUUABUBUAABBUABAAUUBBUABBBBABBBBBBBBBBUABBBBUBUABBA;A=A B=G
PZE-103041999 AAAAAAAAAAAAAAAAUAAAAUAAUAAAAAAAUAAAAAAAAAAAAAAAAAAAAAAUAAAUAAAAAAAAAAAAAAAAAAAUAAAAAUAAAAA;A=A B=C
PZE-103044102 AAAAAAAAAAAAAAAAAAAAAAAAAAAAAAAAAAAAAAAAAAAAAAAAAAAAAAAAAAAAAAAAAAAAAAAAAAAAAAAAAAAAAAAAAAA;A=A B=C
PZE-103044842 AAAAAAAAAAAAAAAAAAAAAAAAAAAAAAAAAAAAAAAAAAAAAAAAAAAAAAAAAAAAAAAAAAAAAAAAAAAAAAAAAAAAAAAAAAA;A=A B=C
PZE-103045755 AAAAAAAAAAAAAAAAAAAAAAAAAAAAAUAAUAAAAAAAAUAAAUAAAAAAAAAUAAAAAAAAAAAAAAAAAAAAAAAAAAAAUAAAAAA;A=A B=G
PZE-103046475 AAAAAAAAAABAAAAAAAAAAAAAAAAAAAAAAAAAAAAAAAAAAAAAAAAAAAAAAAAAAAAAAAAAAAAAAAAAAAAAAAAAAAAAAAA;A=A B=G
PZE-103048893 AAAAAAAAAAAAAAAAAAAAAAAAAAAAAAAAAAAAAAAAAAAAAAAAAAAAAAAAAAAAAAAAAAAAAAAAAAAAAAAAAAAAAAAAAAA;A=A B=G
PZE-103049794 AAAAAAAAAAAAAAAAAAAAAAAAAAAAAAAAAAAAAAAAAAAAAAAAAAAAAAAAAAAAAAAAAAAAAAAAAAAAAAAAAAAAAAAAAAA;A=A B=G
PZE-103052130 BABAABBBBAABBBBAABABBABBBBBABAAABBBBAAAABABABUBAHHBBAABAAAABBBBBBBBABBBBBBBBABAABBBBUBAABBA;A=A B=G
PZE-103053661 UUUUUUUUUUUUUUUUUUUUUUUUUUUUUUUUUUUUUUUUUUUUUUUUUUUUUUUUUUUUUUUUUUUUUUUUUUUUUUUUUUUUUUUUUUU;A=A B=G
PZE-103054575 AAAAAAAAAABAAAAAAAAAAAAAAAAAAAAAAAAAAAAAAAAAAAAAAAAAAAAAAAAAAAAAAAAAAAAAAAAAAAAAAAAAUAAAAAA;A=A B=T
PZE-103055453 BBBBBBBBBBBBBBBBBBBBBBBBBBBBBBBBBBBBBBBBBBBBBUBBBBBBBBBBBBBBBBBBBBBBBBBBBBBBBBBBBBBBUBBBBBB;A=A B=G
PZE-103057263 AAAUAAAAABBAUUUAAAAAUAUAUUAUAUAAUAUUAAAAUAUAUUAUAAAAAAAAUUUUAAUUUAAUAUUUAUAAUAUUAUUAUAUAAUU;A=A B=G
PZE-103057424 ABABBUAUBBBBUBUUBABUABBUUUUBABBBUBUUUBBBUUUUBUUABBUUBUAUBBUUUUUUAUUBABUUBUUUBUUUAUAUUAUBUUB;A=A B=G
PZE-103058760 ABABBAAAABBBAAABBBBAABAAAAABABBBAAAABBBBABABAAABHHAABBABBBBAAAAAAAABAAAAAAAABABBAAAAUABBAAB;A=A B=C
PZE-103059001 ABABBAAAABBBAAABBBBAABHAAAABAUBBAAAABBUBAUABAUABHAAABUABBBBAAAAAAAABUAAAAAAABAUUHAAAUAUBAAB;A=C B=G
PZE-103060872 AAAAAAAAAAAAAAAAAAAAAAAAAAAAAAAAAAAAAAAAAAAAAAAAAAAAAAAAAAAAAAAAAAAAAAAAAAAAAAAAAAAAUAAAAAA;A=A B=C
PZE-103062159 AAAAAAAAAAAAAAAAAAAAAAAAAAAAAAAAAAAAAAAAAAAAAUAAAAAAAAAAAAAAAAAAAAAAAAAAAAAAAAUAAAAAUAAAAAA;A=A B=C
PZE-103062648 BBBBUBBBBBABBBBBBBBBBBBBBBBBBBBBBBBBBBBBBBUBBUBBBBBBBBBBBBBBBBBBBUBBBBBBBBBBBBUBBBBBUBBBBBB;A=A B=C
PZE-103064633 UUUUUUUUUUUUUUUUUUUUUUUUUUUUUUUUUUUUUUUUUUUUUUUUUUUUUUUUUUUUUUUUUUUUUUUUUUUUUUUUUUUUUUUUUUU;A=A B=G
PZE-103065072 AAAAAAAAAABAAAAAAAAAAAAAAAAAAAAAAAAAAAAAAAAAAAAAAAAAAAAAAAAAAAAAAAAAAAAAAAAAAAAAAAAAAAAAAAA;A=A B=G
PZE-103066053 AAAAAAAAAAAAAAAAAAAAAAAAAAAAAAAAAAAAAAAAAAAAAAAAAAAAAAAAAAAAAAAAAAAAAAAAAAAAAAAAAAAAAAAAAAA;A=A B=G
PZE-103067889 UUUUUUUUUUUUUUUUUUUUUUUUUUUUUUUUUUUUUUUUUUUUUUUUUUUUUUUUUUUUUUUUUUUUUUUUUUUUUUUUUUUUUUUUUUU;A=A B=G
PZE-103068739 BBBBBBBBBBABBBBBBBBBBBBBBBBBBBBBBBBBBBBBBBBBBBBBBBBBBBBBUBBBBBBBBBBBBBBBBBBBBBBBBBBBUBBBBBB;A=A B=G
PZE-103069222 BABAAUBBUAAABBBAAAAUBABUUUBABAAAUBBBAAAABAUAUUBAAABUAAUUAAAAABBBBUHAUBUBUUBBBBAAUUBUUBBABBA;A=A B=G
PZE-103069689 BABAABBBBABABBBAAAABBABBBBBABAAABBBBAAAABUBABUBABBBBAABBAAAAABBBBBBABBBBBBBBBBUABBBBUBBABBA;A=A B=G
PZE-103071667 AUAABAAAAAAUUAAAAAAAUUAAUUUUAUAAUAAUUAAAAUUAAUUAAAUUAAAAUAUAAUUAAUAAUAUUAAAAUUAAAAAUUAUAAUU;A=A B=G
PZE-103072196 BBBBBBBBBBBBBBBBBBBBBBBBBBBBBBBBBBBBBBBBBBBBBUBBBBBBBBBBBBBBBBBBBBBBBBBBBBBBBBBBBBBBUBBBBBB;A=A B=C
PZE-103074199 BBBBBBBBBBUBBBBBBBBBUBBBBBBBBBBBBBBBBBBBBBBBBUBBBBBBBBBBBBBBBBBBBBBBBBBUBBBBBBBUBBBBUBBBBBB;A=A B=G
PZE-103075872 UAUAAUUAUAAAUUAAAAAUAAUUUUUUUAAAUUUUUAAAUAUAUUUAAAUUAAUUAAAAAUUUUUAAUUAAUUAUUUAAUUUUUUAAAAA;A=C B=T
PZE-103076149 BBBBBBBBBBBBBBBBBBBBBBBBBBBBBBBBBBBBBBBBBBBBBBBBBBBBBBBBBBBBBBBBBBBBBBBBBBBBBBBBBBBBBBBBBBB;A=A B=G
PZE-103078297 BABAABBABABABBABAABBBABBBBBBAABBBBBBBAAABAUAABBAAHBBABABAAAAABBBBBBBBBABBBBBBBAABBABUBBBBBA;A=A B=G
PZE-103081189 AAAAAAAAAAAAAAAAAAAAAAAAAUAAAUAAUUAAAAAAAUUAAUAAAAAAAAAAAAUAAAAAAAAAAAAAAAAAAAUAAAAAUAAUAAA;A=A B=G
PZE-103082105 ABUUBUUBUBUBUABUBBBUUBAAUUUUBBUUUUUUUBBBUBUBBUUBAAAUBUBUBBBBBUUUAUAAUABUUUUUUUBBUUBUUUUUUAB;A=A B=G
PZE-103082924 BBBBBBBBBBBBBBBBBBBBBBBBBBBBBBBBBBBBBBBBBBBBBBBBBBBBBBBBBBBBBBBBBBBBBBBBBBBBBBBBBBBBBBBBBBB;A=A B=C
PZE-103083874 BBBBBBBBBBBBBBBBBBBBBBBBBBBBBBBBBBBBBBBBBBBBBBBBBBBBBBBBBBBBBBBBBBBBBBBBBBBBBBBBBBBBBBBBBBB;A=A B=G
PZE-103085447 ABAUUUAUABBBAUBABBUUAUAAAUBABUUBUAUAUBUBUUUBUUUUAUAUBABUUUUUUAUUAUUUAAUAAAABAUUUUABUUUUBAAU;A=A B=G
PZE-103086306 BABBABBABAAABBABAAABBABBBBHBAAAABBBBBAAABABAABBABBBBABABAAAAABBBBBBBBBABBBBBBBAABBABUBBBBBA;A=A B=G
PZE-103087007 AAAAAAAAAAAAAAAAAAAAAAAAAAAAAAAAAAAAAAAAAAAAAUAAAAAAAAAAAAAAAAAAAAAAUAAAAAAAAAAAUAAAUAAAAAA;A=A B=C
PZE-103087536 AAAAAAAAAAAAAUAAAAAUAAUUAUUUAAAAUAUAAAAAUAUAAUUAAAUAUAAUAAAAAAAAAAAAAAAAAAAUUAAAAAAAUAAAUUA;A=A B=G
PZE-103088324 BBBBBBBBBBBBBBBBBBBBBBBBBBBBBBBBBBBBBBBBBBBBBBBBBBBBBBBBBBBBBBBBBBBBBBBBBBBBBBBBBBBBBBBBBBB;A=A B=T
PZE-103090457 AAAAAAAAAAAAAAAAAAAAAAAAAAAAAAAAAAAAAAAAAAAAAUAAAAAAAAAAAAAAAAAAAAAAAAAAAAAAAAAAAAAAUAAAAAA;A=C B=T
PZE-103090563 BABBABBAAAAABBABABABBABBBBBBAAAAABBBBAABBAAAAUBAAABBBBABAAAAABABBAABBAABBBBBABAAAAABUBBBAAA;A=A B=G
PZE-103091412 BBBBBBBBBBBBBBBBBBBBBBBBBBBBBBBBBBBBBBBBBBBBBBBBBBBBBBBBBBBBBBBBBBBBBBBBBBBBBBBBBBBBBBBBBBB;A=A B=G
PZE-103092682 AAAAAAAAAAAAAAAAAAAAUAAAAUAAAAAAAAAAUAAAAUAAAUAAAAAAAAAAAAAAAUAAAAAAAAAAAUAAAAUAUAAUUAAAAAA;A=A B=G
PZE-103092830 AAAAAAAAAAAAAAAAAAAAAAAAAAAAAAAAAAAAAAAAAAAAAAAAAAAAAAAAAAAAAAAAAAAAAAAAAAAAAAAAAAAAAAAAAAA;A=A B=G
PZE-103094688 ABABBAABABBBBABBBABBAUBABBBBAABBBABBBAABABBABUABBBBBBBBABBBBBABBBBBABBBBBBBBBBAABBBAUBBBAAB;A=A B=C
PZE-103100131 AAAAAAAAAABAAAAAAAAAAAAAAAAAAAAAAAAAAAAAAAAAAUAAAAAAAAAAAAAAAAAAAAAAAAAAAAAAAAAAAAAAAAAAAAA;A=A B=C
PZE-103100885 BBBBBBBBBBABBBBBBBBBBBBBBBBBBBBBBBBBBBBBBBUBBUBBBBBBBBBBBBBBBBBBBBBBBBBBBBBBBBUBBBBBUBBBBBB;A=A B=G
PZE-103102170 AAAAAAAAAABAAAAAAAAAAAAAAAAAAAAAAAAAAAAAAAAAAUAAAAAAAAAAAAAAAAAAAAAAAAAAAAAAAAAAAAAAUAAAAAA;A=A B=C
PZE-103102727 BBBBBBBBBBBBBBBBBBBUBBBBBBBBBBBBUBBUUUBBBBUBBUBBBBBBBBBBBBBABBUBBBUBUBUBBBBABBUBBBBBUBUBUUB;A=A B=G
PZE-103102840 BBBBBBBBBBABBBBBBBBBBBBBBBBBBBBBBBBBBBBBBBBBBBBBBBBBBBBBBBBBBBBBBBBBBBBBBBBBBBBBBBBBUBBBBBB;A=C B=G
PZE-103104806 AAAAAAAAAABAAAAAAAAAAAAAAAAAAAAAAAAAAAAAAAAAAUAAAAAAAAAAAAAUAAAAAAAAAAAAAAAAAAAAAAAAAAAAAAA;A=A B=G
PZE-103106481 BBBBBBBBBBBBBBBBBBBBBBBBBBBBBBBBBBBBBBBBBBBBBUBBBBBBBBBBBBBBBBBBBBBBBBBBBBBBBBUBBBBBUBBBBBB;A=A B=C
PZE-103107820 AAAAAAAAAAAAAAAAAAAAAAAAAAAAAAAAAAAAAAAAAAAAAUAAAAAAAAAAAAAAAAAAAAAAAAAAAAAAAAAAAAAAUAAAAAA;A=A B=G
PZE-103108877 BBBBBBBBBBABBBBBBBBBBUBBBUBBBBBBBBBBBBBBBBABBUBBBBABBBBBBBBBBBBBBBBBBBBBBBBBBBBBBBBBUABBBBB;A=A B=G
PZE-103109729 AUAAUAUAAAAAAAAAAUUUUAAAUUAAAUAAUAAUUAAAAAUAAUUUUAAAAAAAUAAUAUAAAUAUAAUAAUUAUAUAAUAUAUAUAAA;A=A B=C
PZE-103114346 AAAAAAAABAABAAABABAABAAAAAABBBAAUABBABBBABUAAUABAABABBBBBAUAAAAAAUBAABAAAABAAAUBAAAAUAAAAAB;A=A B=G
PZE-103117006 BBBBBBBBBBUBBBBBBBBBBBBBBBBBBBBBBBBBBBBBBBBBBUBBBBBBBBBBBBBBBBBBBBBBBBBBBBBBBBUBBBBBUBUBBBB;A=A B=G
PZE-103118399 UBBAUBUUBUBABUUAUABUUBAUAUUAAABBUUAAUUAAUAUUUUUAUUAAAAAUUUUUUUUUUUABUAAUAAAUBUUAUAAAUUUUUUU;A=A B=G
PZE-103119151 AAABUBAUAUABAAUBUBAUBUBABUABBBUUBAUUUBBBUBUUAUUBUUBBBBBBBAUAAUUUAUUUUABABBBAUUBBBBBBUAUAUAB;A=A B=G
PZE-103121399 BBBBBBBBBBBBBBBBBBBBBBBBBBBBBBBBBBBBBBBBBBBBBBBBBBBBBBBBBBBBBBBBBBBBBBBBBBBBBBBBBBBBUBBBBBB;A=A B=C
PZE-103123615 BAABBBAAAABBABAAABAABUBBBUABBBUABBABBBBBBBABAUBBAABBAABBUAUAAAUAAAAAUUBABBBAAABBBBBBUAUAUUB;A=A B=G
PZE-103125672 BBBBBBBBBBBBBBUBBBUBBBBBBBBBBUBBUBBUUBBBUUUBBUBBBBBBBBBBBBUBBUBBBBUBBBBBBBBBBBBBBBBUUUBBBBB;A=A B=G
PZE-103125820 BBAABAAABABBABAAABABBUABBUBBABAAUBBBBBBBBBUBAUBBAABBBUBAAAAAUBAUAUAAUABABBBBAAAUBBBBUBAAAAB;A=A B=G
PZE-103126437 AABBABABABAABAABBABAAUBAABUABUBBUAAABAAAUABABUAAAAAUABABBABBBAABBBBBBBAAAAAABBUBAAAAUAUBAUA;A=A B=G
PZE-103127374 AAAAAAAAAAAAAAAAAAAAAAAAAAAAAAAAAAAAAAAAAAAAAUAAAAAAAAAAAAAAAAAAAAAAAAAAAAAAAAAAAAAAUAAAAAA;A=A B=G
PZE-103128060 AAUUUBUUABAUUAAUBAUAAUUAUUAABAUUUAAAUAAAAUUAUUUAUUAAABAUUUUUBAUUUUUUBUAUUAUUBUUBUAAUUUUUAAA;A=A B=C
PZE-103130978 ABBABBABABABBAAABBAAABBABUABBABBUAAABAAAAAUABAUAAAAAABABBUBBBAABBBABUBAAAABBBHBBAAAAUAUBAAA;A=A B=C
PZE-103132492 AAAAAAAAAAAAAAAAAAAAAAAAAAAAAAAAUAAAAAAAAAAAAUAAAAAAAAAAAAAAAAAAAAAAAAAAAAAAAAAAAAAAUAAAAAA;A=A B=G
PZE-103132991 BBBBBBBBBBBBBBBBBBBBBBBBBBBBBBBBBBBBBBBBBBBBBBBBBBBBBBBBBBBBBBBBBBBBBBBBBBBBBBBBBBBBUBBBBBB;A=A B=G
PZE-103133286 BAABBBBABABAABBBAABBBABBABBABBAABBBBABBBBBBBAUABBBBBBABAAAAAAUBAAUBBABBBBBAAAABBBBBBUBAABBB;A=A B=G
PZE-103134582 AAAAAAAAAAAAAAAAAAAAAAAAAAAAAAAAAAAAAAAAAAAAAUAAAAAAAAAAAAAUAAAAAAAAAAAAAAAAAAAAAAAAUAAAAAA;A=C B=G
PZE-103135771 ABAABAABABABBAAABBAAABAABABBAABBAAAABAAABAAABUBAAAAAABABBBBBBAABBAAABAAAAABBBBAABBAAUAABAAA;A=A B=C
PZE-103137006 AAAAAAAAAAAAAAAAAAAAAAAAAAAAAAAAAAAAAAAAAAAAAAAAAAAAAAAAAAAAAAAAAAAAAAAAAAAAAAAAAAAAAAAAAAA;A=A B=G
PZE-103138646 BBBBBBBBBBBBBBBBBBBBBBBBBBBBBBBBBBBBBBBBBBBBBUBBBBBBBBBBBBBBBBBBBAABBBUBBBBUBBUBBBBBUBBBBBB;A=A B=G
PZE-103139833 BBBBBBBBBBBBBBBBBBBBBBBBBBBBBBBBBBBBBBBBBBBUBUBBBBBBBBBBBBUBBBBBBBBBBBBBUBBBBBBBBBBBUBUBBBB;A=A B=G
PZE-103143590 AUAAUAAUAUAUAAAAUAAAUUAAUAUAAAUUAAAAUAAUUAUAUAUAAAAUAUUUUUUUUAAUUUAAUAAAAAAAAAAAAAAAAAUAAAA;A=A B=G
PZE-103144159 BBBAAAABABABAAAAAAAABBAABABAAABBAAAAUAABBABABABAHHABABABAAAAAAHAABBABBAAAAABABAAAAAAAABBAAA;A=A B=C
PZE-103145827 BBBBBBBBBBBBBBBBBBBBBBBBBBBBBBBBBBBBBBBBBBBBBBBBBBBBBBBBBBBBBBBBBBBBBBBBBBBBBBBBBBBBBBBBBBB;A=A B=C
PZE-103147211 BBBBBBBBBBBBBBBBBBBBBBBBBBBBBBBBBBBBBBBBBBBBBBBBBBBBBBBBBBBBBBBBBBBBBBBBBBBBBBBBBBBBBBBBBBB;A=A B=G
PZE-103150095 AABBBBBABABABBBABHABAABAAAABAAAABABBABBAABAAAUBBBBBABAAABBBBBABBBAABAAABBHAABABHBBBBUABABBB;A=A B=G
PZE-103151098 AAAAAAAAAAAAAAAAAAAAAUAAAUAAAUAAAAAAAAUAUUUAUUAAAAUAAUAAAAUAAAUAUUAUUAUAAAAAAAUAAAAAUUAAAAU;A=A B=G
PZE-103152229 BBBBBBBBBBBBBBBBBBBBBBBBBBBBBBBBBBBBBBBBBBBBBUBBBBBBBBBBBBBBBBBBBBBBBBBBBBBBBBBBBBBBUBBBBBB;A=A B=G
PZE-103153521 AAAAAAAAAAAAAAAAAAAAAAAAAAAAAUAAAAAAAAAAAAUAAAAAAAAAAAAAAAAAAAAAAAAAAAAAAAAAAAAAAAAAAAAAAAA;A=A B=G
PZE-103157525 BBBBBBBBBBBBBBBBBBBBBBBBBBBBBBBBBBBBBBBBBBBBBBBBBBBBBBBBBBBBBBBBBBBBBBBBBBBBBBBBBBBBBBBBBBB;A=A B=G
PZE-103158150 AAAAAAAAAAAAAAAAAAAAAAAAAAAAAAAAAAAAAAAAAAAAAAAAAAAAAAAAAAAAAAAAAAAAAAAAAAAAAAAHAAAAAAAAAAA;A=A B=G
PZE-103159374 UUAAAAUAUUAUAAUAAUUUAAAUUUAUAUAAAUUUUAAUUAUAAAAUUUUAAUUAAUUAAUUAAUAAUUUAAAAAUAAAUUAUUUUUUUA;A=A B=G
PZE-103159840 BBBBBBBBBBBBBBBBBBBBBUBBBUBBBBBBBBBBBBBBBBBBBUBBBBBBBBBBBBBBBBBBBBBBBBBBBBBBBBBBBBBBUBBBBBB;A=A B=G
PZE-103161226 BBBBBBBBBBBBBBBBBBBBBBBBBBBBBBBBBBBBBBBBBBBBBBBBBBBBBBBBBBBBBBBBBBBBBBBBBBBBBBBBBBBBUBBBBBB;A=A B=G
PZE-103162566 BBBBBBBBBBBBBBBBBBBBBBBBBBBBBBBBBBBBBBBBBBUBBUBBBBBBBBBBBBBBBBBBBBBBBBBBBBBBBBUBBBBBUBBBBBB;A=A B=G
PZE-103163478 BBBBBBBBBBBBBBBBBBBBBUBBBUBBBUBBBBBBBBBBBUUBBUBBBBBUBBBBBBBBBBBBBUBBUBBUBBBBBBBBBBBBUBBBUBB;A=A B=G
PZE-103165542 BBBBBBBBBBBBBBBBBBBBBBBBBBBBBBBBBBBBBBBBBBBBBUBBBBBBBBBBBBBBBBBBBBBBBBBBBBBBBBBBBBBBUBBBBBB;A=A B=G
PZE-103165697 AAAAAAAAAAAAAAAAAAAAAAAAAUAAAAAAUAAAAAAAAUAAAUAAAAAAAAAAAAUAAAUAAAAAAAAAAAAAAAAAUAAAUAAAAUA;A=A B=G
PZE-103171220 BBBBBBBBBBBBBBBBBBBBBBBBBBBBBBBBBBBBBBBBBBBBBBUBBBBBBBBBBBBBBBBBBBBBBBBBBBBBBBBBBBBBUBBBBBB;A=A B=C
PZE-103174030 AUAAAAAAAAAAAAAAAAAAAAAAAAAAAAAAAAAAAAAAAAAAAAAAAAAUAAAAAAAAAAAAAAAAAAAAAAAAAAAAAAAAAAAAAAA;A=A B=C
PZE-103174809 BBBBBBBBBBBBBUBBBBBBUBBUBBUBBUBBUBUBBBBBUBUBBUBBBBBBBBBBBBUBBUBBBBBBBUBBBBBBUBUBBUBUUUBBBBB;A=A B=G
PZE-103175463 BBBBBBBBBBBBBBBBBBBBBBBBBBBBBBBBBBBBBBBBBBBBBBBBBBBBBBBBBBBBBBBBBBBBBBBBBBBBBBBBBBBBBBBBBBB;A=A B=C
PZE-103176922 BBABBBAAAAABBBAAAAAABBABBBABABBBBAAAABBBABBBBBBBAAABBBBABAUBBAABBAUABBABBBBBBABBBBABUBUAAAB;A=A B=G
PZE-103177974 BBABBBAAAAABBBAAAABABBABBBABABBBBAAAABBBABBABUBAAAABBBBABAABBAABBAABBAAABBBBBABBBBAAUBAAAAB;A=A B=G
PZE-103178597 ABAAAAAAAAAAAAAAAAAAABAAAAAAAAAAAAABAAAAAUUAAUAAAAAAAAAAAAAAAAAAAAAAUAAAUAAAAAUAAUAAUAAAAAU;A=A B=G
PZE-103179589 AAAAAAAAAAAAAAAAAAAAAAAAAAAAAAAAAAAAAAAAAAAAAAAAAAAAAAAAAAAAAAAAAAAAAAAAAAAAAAAAAAAAAAAAAAA;A=A B=C
PZE-103182399 AAAAAAAAUAAAAAAAAAAAAAAAAAAAAAAAAAAAAAAAAUAAAAAAAAAAAAAUAAAAAUAAAAAAAAAAAAAAAAAAUAAAUAAAAAA;A=A B=C
PZE-103182953 BBBBBBBBBBBBBBBBBBBBBBBBBBBBBBBBBBBBBBBBBBBBBUBBBBBBBBBBBBBBBBBBBBBBBBBBBBBBBBBBBBBBBBBBBBB;A=A B=C
PZE-103183662 AABBAABBABAABAABBBBBAAAAAAABAAAAAABBAAAAAABAAUABBBAAABBBAAAAABBAAAAAABABAABABUUBAAAAUABBBBA;A=A B=G
PZE-103184341 AAAAAAAAAAAAAAAAAAUAAAAAAAAAAAAAUAAAUAAAAUUAAUAAAAAAAABAAAUAAUUAAAAABUAAAAAAAAUAUAAAUAUAAAU;A=A B=G
PZE-103185177 BBBBBBBBBBBBBBBBBBBBBBBBBBBBBBBBBBBBBBBBBBBBBUBBBBBBBBABBBBBBBUBBBBBBBBBBBBBBBBBBBBBUBBBBBB;A=A B=G
PZE-104000116 ABABHBBBAAABABBABABBBABABBBBBBAAAAAAAAABABABBUABBBAAABAAABBAAAAAABBBABBBAABABBBBAAAAUBABHBA;A=A B=C
PZE-104003542 BBUBBBBBBBUBBBBBBBBBBBBBBBBBBBBBBBBBBBBBBBBBBBBBBBBBBBBBBBBBBBBBBBBBBBBBBBBUBBBBBBBBBBBBBBB;A=A B=G
PZE-104004194 AAAAAAAAAAAAAAAAAAAAAAAAAAAAAAAAAAAAAAAAAAAAAAAAAAAAAAAAAAAAAAAAAAAAAAAAAAAAAAAAAAAAAAAAAAA;A=A B=C
PZE-104005416 BBBBBBBBBBBBBBBBBBBBBBBBBBBBBBBBBBBBBBBBBBBBBBBBBBBBBBBBBBBBBBBBBBBBBBBBBBBBBBBBBBBBBBBBBBB;A=A B=G
PZE-104006975 AAAAAAAAAAAAAAAAAAAAAAAAAUAAAAAAAAAAAAAAAAAAAUAAAAAAAAAAAAAAAAAAAAAAAAAAAAAAAAAAAAAAAAAAAAA;A=A B=G
PZE-104008503 BBUBBBBBBBBBBBBBBBBBBBBBBBBBBBBBBBBBBBBBBBBBBUBBBBBBBBBBBBBBBUBBBBBBBBBBBBBABBBBBBBBUBUBBBB;A=A B=G
PZE-104009398 BBABBABAABABBABABBBBBAAABAABBBAAUABBABBBBAUBAUBAAAAABAAABAAAAUAAABBBAAUBAABAABUBAAAAUBABBBA;A=A B=C
PZE-104010195 AAUBUBUUUUUAAUABAAUUUUAUAUAAUUBUUBUUAAUUUUUBAUUBUUAUUUUUUUAUAAUUUBBUUUAUUBUUUAUAUUAUUAUUUUA;A=A B=G
PZE-104011716 BBABABBBBBBBBBBBBBBBBUBBBBBBBBBBBBBBBBBBBBBBBUBBBBBBUBBBBUUBBBBBBBBBUBBUBBBBBBUBBBBBUBBBBBB;A=A B=G
PZE-104012693 AAAAABUBBABBBBUBABUBABABABBABUAUUUUABAABABUABUBBBBBUABABAUABBABBBUAAUBUUBBUUBAUUBBBBUABBAAB;A=A B=C
PZE-104013159 AAAABBABAAABABABABABABABAUAABAAAAAABBBBBABAABUBBAABABBABAUBBBABBBAAAABAABBAABAAABBBBUABBAAB;A=A B=G
PZE-104014229 BBBBBBBBBBBBBBBBBBBBBBBBBBBBBBBBBBBBBBBBBBBBBUBBBBBBBBBBBBBBBBBBBBBBBBBBBBBBBBBBBBBBUBBBBBB;A=A B=G
PZE-104014994 AAAAAAAAAAUAAAAAAAAAAAAAUUAAAUAAUAAAAAAAAUUAUUAAUUUAUAAAUAAUAAAAAUAAUAAAAUAAAAAAAAUUUUAAAAU;A=A B=G
PZE-104015086 AAAABBUAAUBBABUBABABUBABUBUUABBBUBAABBBBUUUABUBBAABUBBUBUAABBABBBAABBBBABBUBBAUABBABUAUABBB;A=A B=C
PZE-104017065 BBUBAAUBBBUABUAAUABAUUUAAUUBBUAAUUUBAAUABUUUUUAABBUUUUBUUBUUUUUAUBBUUAUUUAUUAUAUUUBUUUBUAUA;A=A B=G
PZE-104018179 BBABBBBBBBBBBBBBBBBBBBBBBBBBBBBBBBBBBBBBBBBBBUBBBBBBBBBBBBBBBBBBBBBBBBBBBBBBBBBBBBBBUBBBBBB;A=A B=G
PZE-104018347 BBABBBBBBBBBBBBBBBBBBBBBBBBBBBBBBBBBBBBBBUBBBUBBBBBBBBBBBBBBBBBBBBBBBBBBBBBBBBUBBBBBUBBBBBB;A=A B=G
PZE-104018939 AAAAUAUAAAAAAAAAAAAAUUAAAUUAAUAAUAAAUAAAUUUAAUUAAAAAUAAAAAUAAAUAAUAAUAAAAAAAUAUAUUAAUAAAAUU;A=A B=G
PZE-104021149 AAAAAAAAAAAAAAAAAAAAAAAAAAAAAAAAAAAAAAAAAAAAAUAAAAAAAAAAAAAAAAAAAAAAAAAAAAAAAAAAAAAAAAAAAAA;A=A B=G
PZE-104021357 BBBBBBBBBBBBBBBBBBBBBBBBBBBBBBBBBBBBBBBBBBBBBUBBBBBBBBBBBBBBBBBBBBBBBBBBBBBBBBBBBBBBUBBBBBB;A=A B=T
PZE-104021862 BBBBBBBBBBBBBBBBBBBBBBBBBBBBBBBBBBBBBBBBBBBBBUBBBBBBBBBBBBBBBBBBBBBBBBBBBBBBBBBBBBBBUBBBBBB;A=A B=C
PZE-104023477 BBBBBBBBBBBBBBBBBBBBBBBBBBBBBBBBBBBBBBBBBBBBBBBBBBBBBBBBBBBBBBBBBBBBBBBBBBBBBBBBBBBBBBBBBBB;A=A B=G
PZE-104023739 AAAAAAAAAAAAAAAAAAAAAAAAAAAAAAAAUAAAAAAAAAAAAUAAAAAAAAAAAAAAAAAAAAAAAAAAAAAAAAAAAAAAUAAAAAU;A=A B=G
PZE-104024128 UAAAAAAAAAAAAAAAAAAUUUAUAUUAAUAAUAAAUAAAUUUAAUUAAAAUUUAAAUUUUUAUAUUAUAUAAUUAAUUUUUUAUAUAUUU;A=A B=G
PZE-104024989 BBBBBBBBBBBBBBBBBBBBBBBBBBBBBBBBBBBBBBBBBBBBBUBBBBBBBBBBBBBBBBBBBBBBBBBBBBBBBBBBBBBBUBBBBBB;A=A B=G
PZE-104026803 BBBBBBBBBBABBBBBBBBBBBBBBABBBBBBBBBBBBBBBBBBBBBBBBBBBBBBBBBBBBBBBBBBBBBBBBBBBBBBBBBBUBBBBBB;A=A B=G
PZE-104027935 AAUBBBBBABBAABBBBBBBABABBBAAABBBABAABAABAAUUBUUAUABABAABBBABUUBBBBHBBBBABBABBAAAAABBUAUABBB;A=A B=G
PZE-104028514 BBAAAAAABABBBAAAAAAABUUAABBBBUAAUABBABBABBBBAUABBBAUABBAAHHAABUAAUAAAAABAABAABUBBHAAUBBBAAA;A=A B=G
PZE-104028783 UUUUUUUUUUUUUUUUUUUUUUUUUUUUUUUUUUUUUUUUUUUUUUUUUUUUUUUUUUUUUUUUUUUUUUUUUUUUUUUUUUUUUUUUUUU;A=A B=C
PZE-104031214 ABABAAABBAABBAAAAAAABABAAABBBBAABAAAABBAABBAAUAABBABABBAAAAAABBAAAAAAABBAABABBBBBBAAUBBBBAA;A=A B=G
PZE-104032228 BBBBBBBBBBBBBBBBBBBBBBBBBBBBBBBBBBBBBBBBBBBBBBBBBBBBBBBBBBBBBBBBBBBBBBBBBBBBBBBBBBBBBBBBBBB;A=A B=G
PZE-104035257 ABBAAAABBAABBAAAAAAABABAAUBBBAAAUBAUUAAAUBBAAUAABBABUBBAABUAABBAAAUAUAUBUABUBBUBBBABUBBAAUA;A=A B=C
PZE-104036188 BBBBBBBBBBBBBBBBBBBBBBBBBBBBBBBBBBBBBBBBBUUBBUUBBBBBBBBBBBBBBBUBBBBBBBBBBBBBBBUBBBBBUBBBBBB;A=A B=C
PZE-104036693 AABAAAAAAAAAAAAAAAAAAAAAAAAAAAAAAAAAAAAAAAAAAUUAAAAAAAAAUAAAAAAAAAAAAAAAAAAAAAAUAAAAUAAAAAA;A=A B=G
PZE-104037159 BABBAABBBBBAABBABABBABBBBABBBABBUBBBABBBBBBBBUBAAAAAAABABAAAABBBBBBABBBBBABBBAUUAABAUAUBBBB;A=A B=G
PZE-104037429 ABAABBAAAAABBAABABAABAAAABAAABAABAAABAAAAAAAAUABBBBBBBABAAABBAAAAAABAAAAAAAAABAABBABUBAAAAA;A=A B=G
PZE-104039586 BBBBBBBBBBBBBBBBBBBBBBBBBBBBBBBBBBBBBBBBUBBBBUBBUBBBBBBBBBBBBUBBBBBBBBBBBBBBBBUBBBBBUUUBBBB;A=A B=C
PZE-104040089 BBABBBBBBBBBBBBBBBBBBBBBBBBBBBBBBBBBBBBBBBBBBUBBBBBBBBBBBBBBBBBBBBBBBBBBBBBBBBBBUBBBUBUBBBB;A=A B=C
PZE-104042045 AUAUBUUUUUUUUAAAAUUAUUUUAUUUUUAUUUAAUAUUUUUAAUUAUUUUBUUAAUUUAUUAAUUAUAUUAAUAUUUUUUAUUUUUAUU;A=A B=T
PZE-104042836 AAUAAAAAAABAAAAAAAAUAUAUABAUAAAAUAAAUAAAAUUAUUUAAABUAUAUAAUUAUAAUUAAUBAUUAAAAAUBUUUAUUAAAAA;A=A B=G
PZE-104044235 AAAAAAAAAAAAAAAAAAAAAAAAAAAAAAAAAAAAAAAAAAAAAAAAAAAAAAAAAAAAAAAAAAAAAAAAAAAAAAAAAAAAAAAAAAA;A=A B=G
PZE-104048161 BABBBBBBABBAABBBABBBABABBBUAAUBBUABBBBBABAUBBUBBAAAABAABBAABBAABBBBBBABABBABAAUAUABAUAABBBB;A=A B=G
PZE-104049616 BBBBBBBBUBBUUBBBUBBUUBUBBBUUUBBBUUBBBBBUBUUBBUBBUUUUBBUBUUUBAUUBBBBBBBBUBBUBUUUUUUBUUUUBBUB;A=A B=G
PZE-104049978 BABBBBBBABBUABBBABBBABABBBAAABBBAABBBBBABAABBUBBAAAABAABBAABBAUBBBBBBABABBABAAAUAABAUAUBBBB;A=A B=G
PZE-104050723 BBBBBBBBBBBBBBBBBBBBBBBBBBBBBBBBBBBBBBBBBBBBBUBBBBBBBBBBBBBBBBBBBBBBBBBBBBBBBBBBBBBBUBBBBBB;A=A B=G
PZE-104052618 BABBHBBBABAAABBBABBBABABBAAAABBBUABBUBBABAUBBUBBAAABBAABBAABBBUBBBBBBABBBBABAABHUABAUAABBUB;A=A B=C
PZE-104054769 BBBBBBBBBBBBBBBBBBBBBBBBBBBBBBBBBBBBBBBBBBBBBUBBBBBBBBBBBBBBBBBBBBBBBBBBBBBBBBBBBBBBUBBBBBB;A=C B=G
PZE-104055857 BAAUBUBUABAAAUBBUBUUAUUBUAUUAUBBUAUUUBBAUUUBBUUBAAAUBUABBUABBUABBBBBUABUBUAUUAUBUABUUAABUBB;A=A B=C
PZE-104056820 BABUUUUBAUBAABBBABBUAUAUBUAAAUBBAABUUUUAUBABBUUBUAABUAAUUAAUUUUBUUBUUAUUUBABAAUBAAUAUAAUUBU;A=A B=G
PZE-104057462 BABABUUAAAUBBAAAAAAAABAAUUBBAAAAUBAAAAUAAAUAAUBAAUAUUAAUUUBAAAAUUUAAUUBAAUBAABBUUAUBUBAUAAB;A=A B=G
PZE-104058720 ABAAAAAABAABBAAABAAABABAAABBBAAABBAAAAABAABAAUAABBBAABBAABBAAABAAAAAABAAAABABBAABBABUBBAAAA;A=A B=C
PZE-104059275 BBABBBBBBBBBBBBBBBBBBUBBBBBBBBBBUBBBBBBBBBBBBUBBBBBBBBBBBBBBBBABBBBBUBBBBBBBBBBBUBUBUBBBBBB;A=A B=C
PZE-104059776 AABAAAAAAAAAAAAAAAAAAAAAAAAAAAAAAAAAAAAAAAAAAUAAAAAAAAAAAAAAAAAAAAAAAAAAAAAAAAAAAAAAUAAAAAA;A=A B=C
PZE-104060336 BBABBBBBBBBBBBBBBBBBBBBBBBBBBBBBBBBBBBBBBBUBBUBBBBBBBBBBBBBBBBUBBBBBBBBBBBBBBBUBBBBBUBBBBBB;A=A B=G
PZE-104063220 AUUAUAAAUAUUUUAAUAAUUUUUAUUUUAAAUUAAAAUUAAUAAUAAUUUUAUUUUUUAAUUUAUUAUUUAAAUAUUAAUUAUUUUAAUA;A=A B=G
PZE-104064375 BBABBBBBBBUBBBBBBBBBBBBBBUBBBBBBBBBBBBBBBBBBBBBBBBBBBBBBBBBBBBBBBBBBBBBBBBBBBBBBBBBBUBBBBBB;A=A B=G
PZE-104064611 BBBBBBBBBBABBBBBBBBBBBBBBABBBBBBBBBBBBBBBBBBBBBBBBBBBBBBBBBBBBBBBBBBBBBBBBBBBBBBBBBBBBBBBBB;A=A B=G
PZE-104066589 AAAAAAAAAAAAAAAAAAAAAAAAAAAAAAAAAAAAAAAAAAAAAUAAAAAAAAAAAAAAAAAAAAAAAAAAAAAAAAAAAAAAAAAAAAA;A=A B=G
PZE-104067836 BBBBBBBBBBBBBBBBBBBBBBBBBBBBBBBBBBBBBBBBBBBBBUBBBBBBBBBBBBBBBBBBBBBBBBBBBBBBBBBBBBBBUBBBBBB;A=A B=G
PZE-104069306 BBBBBBBBBBBBBBBBBBBBBBBBBBBBBBBBUBBBBBBBBUUUBUBBBUBBBBBABBBBBBBBBBBBBBBBBBBABBUBBBBBUBBBBBB;A=A B=G
PZE-104072386 UUUUUUUUUUUUUUUUUUUUUUUUUUUUUUUUUUUUUUUUUUUUUUUUUUUUUUUUUUUUUUUUUUUUUUUUUUUUUUUUUUUUUUUUUUU;A=A B=C
PZE-104075114 BBABBBBBABBAABBBABBBABABBBABABBBAABBBBBABBBBBABBAAABBAABBAABBBAAABBBAABBBBABAAAAAAAAUAAABBB;A=A B=G
PZE-104077682 AAAAAAAAAABAAAAAAAAAAAAAABAAAAAAAAAAAAAAAAAAAUAAAAAAAAAAAAAAAAAAAAAAAAAAAAAAAAAAAAAAUAAAAAA;A=A B=C
PZE-104078977 AAAAUAAAAAAAAAAAAAAAUAABAAAAAUAAUAAAUAAAAUAAAUAAAAAAAAAAAAAAAAAAAAAAAAAAAAAAAAUAABBAUAAAAUA;A=A B=G
PZE-104080267 BBBBBBBBBBBBBBBBBBBBBBBBBBBBBBBBBBBBBBBBBBBBBUBBBBBBBBBBBBBBBBBBBBBBBBBBBBBBBBBBBBBBUBBBBBB;A=A B=G
PZE-104080388 BBBBBBBBBBBBBBBBBBBBBBBBBUBBBBBBBBBBUBBBBBBBBUBBBBBBBBBBBBBBBBBBBBBBBBBBBBBBBBBBBBBBBBBBBBB;A=A B=G
PZE-104080745 AAAAAAAAAABAAAAAAAAAAAAAABAAAAAAAAAAAAAAAAAAAAAAAAAAAAAAAAAAAAAAAAAAAAAAAAAAAAAAAAAAAAAAAAA;A=A B=G
PZE-104082879 BBABBBBBBBBBBBBBBBBBBBBBBBBBBABBBBBBBBBBBBBBABUBBBBBBBBBBBBBBBBBBBBBBBBBBBBBBBBBBABBUBABBBB;A=A B=G
PZE-104083652 BBABBBBBBBABBBBBBBBBBBBBBABBBBBBBBBBBBBBBBBBBBBBBBBBBBBBBBBBBBBBBBBBBBBBBBBBBBBBBBBBBBBBBBB;A=A B=G
PZE-104084902 AABAAAAAAABAAAAAAAAAAAAAABAAAAAAAAAAAAAAAAAAAUAAAAAAAAAAUAAAAAAAAAAAAAAAAAAAAAAAAAAAUAAAAAA;A=A B=C
PZE-104086310 BBBBBBBBBBBBBBBBBBBBBBBBBBBBBBBBBBBBBBBBBBBBBUBBBBBBBBBBBBBBBBBBBBBBBBBBBBBBBBBBBBBBUBBBBBB;A=A B=G
PZE-104087711 BBUBBBBBBBBBBBBBBBBBBBBBBBBBBBBBBBBBBBBBBBBBBUBBBBBBBBBBBBBBBBBBBBBBBBBBBBBBBBBBBBBBUBBBBBB;A=A B=G
PZE-104089383 AAAAAAAAAABAAAAAAAAAAAAAAUAAAAAAAAAAAAAAAAAAAUAAAAAAAAAAAAAAAAAAAAAAAAAAAAAAAAAAAAAAUAAAAAA;A=A B=G
PZE-104089746 AAAAAAAAAAAAAAAAAAAAAAAAAAAAAAAAAAAAAAAAAAAAAAAAAAAAAAAAAAAAAAAAAAAAAAAAAAAAAAAAAAAAUAAAAAA;A=A B=C
PZE-104090782 AAAAAAAAAAAAAAAAAAAAAAAAAAAAAAAAAAAAAAAAAAAAAAAAAAAAAAAAAAAAAAAAAAAAAAAAAAAAAAAAAAAAAAAAAAA;A=A B=G
PZE-104093384 AABABAAABBAABBABBBUAAUUAAABBBABBUAAABBBAAUUAAUUBAABUAABUAUUAAUAAAUABBUAAAABBBUUBBBBBUBUAAUA;A=A B=C
PZE-104094429 AAAAAAAAAAAAAAAAAAAAAAAAAAAAAAAAAAAAAAAAAUAAAUAAAAAAAAAAAAAAAAAAAAAAAAAAAAAAAAAAAAAAUAAAAAA;A=A B=G
PZE-104095248 BBABABBBAAABAABAAABBBBABBBAAABAAABBBAAABABBBBUBABBAABBAABBBBBABBBBBAABBBBBAAAAAAAABAUAAABBB;A=C B=G
PZE-104096826 BAABAABBHAABAABAAABBAUABBBAABBAAUUBBUBUBAUBUAUBBUBBABBAABUBABABBBAAUAAUHUUAAAAUAUABAUAAABBB;A=A B=G
PZE-104097152 ABBABAAAABBABBABBBAAAABAAABBAABBUAAABAAABAAABUAAAABBAAABAAAAABAAABBABBAAAABBBBBBBBABUBBBAAA;A=A B=G
PZE-104097532 AAAAAAAAAAAAAAAAAAAAAAUAAAAAAAAAUAAAUAAAAAAAAUAAAAAAAUAAAAAAAUAAAUAUAAAAAAAUAAAUAAAAUAAAAAA;A=A B=G
PZE-104099276 BBBBBBBBBBBBBBBBBBBBBBBBBBBBBBBBBBBBBBBBBBBBBUBBBBBBBBBBBBBBBBBBBBBBBBBBBBBBBBBBBBBBUBBBBBB;A=A B=G
PZE-104100716 BAABAABBBAABAABAABBBBBABBBAAABAAABBBABBBABBBAUBBBBAABABBBBBBBABBBAAAAABBBBAAAAAAAAAAUAABAAB;A=A B=G
PZE-104101517 AAUAUAAAAAAAAAAAAUAUAAAUAAUAAAAAUAUUAAAAUUUAUUUAAAUAAAAUAAAAUUUUAUUAAAAUAUAAUUUAAUAAUAUAAUA;A=A B=C
PZE-104102908 AAAAAAAAAAAAAAAAAAAAAAAAAAAAAAAAAAAAAAAAAAAAAUAAAAAAAAAAAAAAAAAAAAAAAAAAAAAAAAAAAAAAAAAAAAA;A=A B=G
PZE-104104541 BBBBBBBBBBBBBBBBBBBBBBBBBUBBBBBBUBBBBBBUBBBBBUBBBBBBBBBUUUBAUBBBBUUBBBBBBBBBBBBUBBUBUBUBBUB;A=A B=G
PZE-104105055 BABABABBBABBAABABBBUBAABBUBAABBBABAABBBAABUBABBBBBBBBBBBBBBBBUBBBBBAABBBAAAAAAUAAAABUAABBBB;A=A B=C
PZE-104106033 ABAAABAAABAABBABAAABABBAABABBABBBABBAAABBABBBAAAAAAAAAAABAAAAAAAAAABBAAABBBBBBBBBBBAUBBAAAA;A=A B=G
PZE-104106461 AAAAAAAAAAAAAAAAAAAAAAAAAAAAAAAAAAAAAAAAAAAAAAAAAAAAAAAAAAAAAAAAAAAAAAAAAAAAAAAAAAAAAAAAAAA;A=A B=G
PZE-104108132 BBBBHBBBBBBBBBBBBBBBBBBBBBBBBBBBUBBBBBBBBUBBBUBBBBBBBBBBBBBBBBBBBUBBBBBBBBABBBBBBBBBUBUBBBB;A=A B=G
PZE-104108744 AAAAAAAAAAAAAAAAAAAAAAAAAAAAAAAAAAAAAAAAAAAAAAAAAAAAAAAAAAAAAAAAAAAAAAAAAAAAAAAAAAAAUAAAAAA;A=A B=G
PZE-104109208 ABAAHBABABAABAABAAABABBBABABBABBBABBAAABAABBBUAAAAAAAAAABAAAAAAAABBBBAAABBBBBAAABBBBUBBAAAA;A=A B=G
PZE-104111382 BBABBBBBBBBBBBBBBBBBBBBBBBBBBBBBBBBBBBBBBBBBBBBBBBBBBBBBBBBBBBBBBBBBBBBBBBBBBBUBBBBBUBBBBBB;A=A B=T
PZE-104111489 BBBBBBBBBBBBBBBBBBBBBBBBBBBBBBBBBBBBBBBBBBBBBBBBBBBBBBBBBBBBBBBBBBBBBBBBBBBBBBBBBBBBUBBBBBB;A=A B=G
PZE-104112702 BUBBBUBUBUBBBBBUUBUUBBUUUUBUUBUUUUUUBBBUBBUUUBBBBBBBBBUBUUUBBBBBBUUUUBBBUUUUBUBBUUUUUUBUBBB;A=A B=G
PZE-104112784 BABBBABABABBBBBAABAABBAAAABAABAAAAAABBBABAAAABBBBBBBBBABAAABBBBBBAAAABBBAAAABABBAAAAUABABBB;A=A B=G
PZE-104116480 AAAAAAAAAAAAAAAAAAAAAAAAAAAAAAAAAAAAAAAAAAAAAAAAAAAAAAAAAAAAAAAAAAAAAAAAAAAAAAAAAAAAAAAAAAA;A=A B=G
PZE-104118502 AAAAAAAAAAAAAAAAAAAAAAAAAAAAAAAAAAAAAAAAAAAAAAAAAAAAAAAAAAAAAAAAAAAAAAAAAAAAAAAAAAAAUAAAAAA;A=A B=G
PZE-104120017 AAAAAAAAAAAAAAAAAAAAAAAAAAAAAAAAAAAAAAAAAAAAAAAAAAAAAAAAAAAAAAAAAAAAAAAAAAAAAAAAAAAAAAAAAAA;A=A B=G
PZE-104123918 AAAAAAAAAAAAAAAAAAAAAAAAAUUAAUAAUAUAUAAUAUUAAUAAAAAAAAAAAAAAAAUUAUAAUAAAAAAAUAUBUAAAUAAUAAU;A=C B=G
PZE-104126472 ABBAABABAAAAAAAABAABAABABBAABABBBBBBAAABAABBBUABAABAAABAABBAAAUAABBAUABBAABABBAABBBAUAAAAAA;A=A B=G
PZE-104128425 BBBBBBBBBBBBBBBBBBBBBBBBBBBBBBBBBBBBBBBBBUBBBUBBBBBBBBBBBBBBBBBBBBBBBBBBBBBBUBUBUUUBUBBBBBB;A=A B=C
PZE-104130234 AAAAAAAAAAAAAAAAAAAAAAAAAAAAAAAAAAAAAAAAAAAAAAAAAAAAAAAAAAAAAAAAAAAAAAAAAAAAAAAAAAAAUAAAAAA;A=A B=G
PZE-104131042 ABBAABABAAABAAAABAAAAABBBAAABABBBABBAAABAAUBBUABAABAAABAAAAAAAAAABBAAABBAABABBAABABAUAAAAAA;A=A B=C
PZE-104132504 AAAAAAAAAAAAAAAAAAAAAAAAAAAAAAAAAAAAAAAAAAAAAAAAAAAAAAAAAAAAAAAAAAAAAAAAAAAAAAUAAAAAAAAAAAA;A=A B=G
PZE-104133568 BAABAABABBBABBBBBBBABBAAAABBABAAABAABBBABBAAAUBBBBABBBABBBBBBBBBBAABBBAABBABBBBBAAABUBBBBBB;A=A B=G
PZE-104134644 AAAAAAAAAAAAAAAAAAAAAAAAAUAAAAAAUAAAAAAAAUAAAUAAAAAAAAAAAAAAAAAAAAAAAAAAAAAAAAUAAAAAUAAAAAA;A=A B=G
PZE-104138060 ABBABBABAAABAAAAAAABAABBBBAABABBBBAAAAAAAAABBUABAAAAAABAAAAAAAAAAAAAAABAAABAAAAABBBAUAAAAAA;A=A B=G
PZE-104139257 AAAAAAAAAAAAAAAAAAAAAAAAAAAAAAAAAAAAAAAAAAAAAAAAAAAAAAAAAAAAAAAAAAAAAAAAAAAAAAAAAAAAAAAAAAA;A=A B=G
PZE-104140802 ABBAABABAAABABAAAAABAABBBUABBABBUBAAAAABUAUBBUABAAAABABAAAABBAABBAAAAABAAABAAAUAUBBAUAAAAAA;A=A B=C
PZE-104141757 BBBBBBBBBBBBBBBBBBBBBBBBBBBBBBBBBBBBBBBBBBBBBBBBBBBBBBBBBBBBBBBBBBBBBBBBBBBBBBBBBBBBBBBBBBB;A=A B=G
PZE-104142839 BBBBBBBBBBBBBBBBBBBBBBBBBBBBBBBBBBBBBBBBBBBBBUBBBBBBBBBBBBBBBBBBBBBBBBBBBBBBBBBBBBBBUBBBBBB;A=A B=G
PZE-104144896 AAAAAAAAAAAAAAAAAAAAAAAAAAAAAAAAAAAAAAAAAAAAAUAAAAAAAAAAAAAAAAAAAAAAAAAAAAAAAAAAAAAAUAAAAAA;A=A B=G
PZE-104146000 AAAAAAAAAAAAAAAAAAAAAAAAAAAAAAAAAAAAAAAAAAAAAUAAAAAAAAAAAAAAAAAAAAAAAAAAAAAAAAAAAAAAAAAAAAA;A=A B=G
PZE-104146082 BUBAHBUBAAAAAAAABAAUAABBAUBBBABBUAAUUAABAUUBBUUBAAAUAABABBUBBABUBUAAUABAUABBAAAABBUAUUUAAAU;A=A B=G
PZE-104146572 AAAAAAAAAAAAAAAAAAAAAAAAAAAAAAAAAAAAAAAAAAAAAAAAAAAAAAAAAAAAAAAAAAAAAAAAAAAAAAAAAAAAAAAAAAA;A=A B=C
PZE-104147782 BBBBBBBUBBBBBBBBBBBBBBBUBBUUBBBUUBBBBBUBBBBUBUBBBBBUBBBBUBBBBBBUBBBBBBUBBBBBBBBBBBBBUBBBBBB;A=A B=C
PZE-104148727 UUUAUUAUAAAAAAAUUAAAAAAUAAUUUAUUUUAAAUUUAAAUUAUAAAAUAAUAUUUUUAUUAAAAAAUAUAUAAAAAAAAAUAAAAAA;A=A B=G
PZE-104148982 AAAAAAAAAAAAAAAAAAAAAAAAAAAAAAAAAAAAAAAAAAAAAUAAAAAAAAAAAAAAAAAAAAAAAAAAAAAAAAUAAAAAUAAAAAA;A=A B=G
PZE-104150197 AAAAAAAAAAAAAAAAAAAAAAAAAAAAAAAAAAAAAAAAAAAAAAAAAAAAAAAAAAAAAAAAAAAAAAAAAAAAAAAAAAAAUAAAAAA;A=A B=C
PZE-104150374 AAAAAAAAAAUAAUUAAAAAAAAUUUUAAUAAUAAAUAUAUAUAUUUAAAUAAAAAUAAAAAAAAAAAUAUUAAAAAUUAAUAAUAAAAAA;A=A B=C
PZE-104151391 BBBBBBBBBBBBBBBBBBBBBBBBBBBBBBBBBBBBBBBBBBBBBBBBBBBBBBBBBBBBBBBBBBBBBBBBBBBBBBBBBBBBBBBBBBB;A=A B=G
PZE-104152153 BABBHBABAABBABAAAAABBBBBBABABABBABBBBBBBAABBBABBBBBBABBAABBBBBBBBBBAABBABBABABBBAAAAUAAAAAA;A=A B=G
PZE-104153083 BBBBBBBBBBBBBBBBBBBBBBBBBBBBBBBBBBBBBBBBBBUBBUBBBBBBBBBBBBBBBBBBBBBBBBBBBBBBBBBBBBBBUBBBBBB;A=A B=G
PZE-104154700 UUUBUUABUAUABUAUAUUUUUBUUUUBUUAAUBAUUBUBUUUUUUBBBUUUUUBUUBUAUUUUUBUUUBUUAAABUUUUUUUUUBUAUUU;A=A B=G
PZE-104155284 AAAAAABABBBBABBBBBBABAAAABUAABBBAABBBAAAUBAAUUBAUAUABAABBUBBBAAAABBABAABBBBUBUUBBBBBUAUBAAB;A=A B=G
PZE-104156127 BBABBBABBAAABAAAAAABABBBBBBBBAAABBUABAABAUBBBUABBBBBUBBUAAAAABBBBAABABBUAAUBABUUAUAAUBAAAAA;A=A B=G
PZE-104156611 BBBBBBBBBBBBBBBBBBBBBBBBBBBBBBBBBBBBBBBBBBBBBUBBBBBBBBBBBBBBBBBBBBBBBBBBBBBBBBBBBBBBUBBBBBB;A=A B=G
PZE-104157783 AAAAAAAAAAAAAAAAAAAUUAAAUUAAAAAAUAAAUAAAUUUAAUUAAAAUAAUUAAUAUUAAAUAAUAUAAUUAAAUAAAAAUUUAAAU;A=A B=G
PZE-105002166 BBBBBBBBBBBBBBBBBBBBBBBBBBBBBBBBBBBBBBBBBBBBBUBBBBBBBBBBBBBBBBBBBBBBBBBBBBBBBBBBBBBBUBBBBBB;A=A B=C
PZE-105003736 BBBBBBBBBBBBBBBBBBBBBBBBBBBBBBBBBBBBBBBBBBBBBUBBBBBBBBBBBBBBBBBBBBBBBBBBBBBBBBBBBBBBUBBBBBB;A=A B=G
PZE-105009132 BBBBBBBBBBBBBBBBBBBBBBBBBBBBBBBBBBBBBBBBBBBBBBBBBBBBBBBBBBBBBBBBBBBBBBBBBBBBBBBBBBBBBBBBBBB;A=A B=C
PZE-105009736 ABBHBBAABAAABBAABBBAABABABABBBAAAABBBBBBBABABUABAAAABBBBABBBBBBBBBBBAABBBBABBAAAAAAAUABBBBB;A=A B=G
PZE-105010938 ABBABBAABAAABBAABBBAABABABBBBBAABABBBBBBBABABAABAAAABBBBBBBBBBABBBBBAABBBBBBBAAAAAAAUABBAAB;A=A B=G
PZE-105014073 AAAAAAAAAAAAAAAAAAAAAAAAAAAAAAAAAAAAAAAAAAAAAAAAAAAAAAAAAAAAAAUAAAAAAAAAAAAAAAAAAAAAUAAAAAA;A=A B=C
PZE-105014612 AAAAHAAAAAAAAAAAAAAAAAAAAAAAAAAAUAAAAAAAAAAAAUAAAAAAUAAAAAAAAAAAAAAAAAAAAAAAAAAUAAAAUAAAAAA;A=A B=C
PZE-105015345 BBBBBBBBBBBBBBBBBBBBBBBBBBBBBBBBBBBBBBBBBBBBBBBBBBBBBBBBBBBBBBBBBBBBBBBBBBBBBBBBBBBBBBBBBBB;A=A B=G
PZE-105016296 BBBBBBBBBBBBBBBBBBBBBBBBBBBBBBBBBBBBBBBBBBBBBUBBBBBBBBBBBBBBBBBBBBBBBBBBBBBBBBBBBBBBUBBBBBB;A=A B=C
PZE-105019472 BAABBBAAABBABABABABBBABUABBAABBBUBBBUAABABUBAUBBBBBBAAABBBBBBBUBBUABUBUBBABBBBBBUUABUBUAAAA;A=A B=G
PZE-105021328 BBBBBBBBBBBBBBBBBBBBBBBBBBBBBBBBBBBBBBBBBBBBBUBBBBBBBBBBBBBBBBBBBBBBBBBBBBBBBBBBBBBBUBBBBBB;A=A B=G
PZE-105022623 AAAAAAAAAAAAAAAAAAAAAAAAAAAAAAAAAAAAAAAAAAAAAUAAAAAAAAAAAAAAAAAAAAAAAAAAAAAAAAAAAAAAUAAAAAA;A=A B=C
PZE-105024245 BBBBBBBBBBBBBBBBBBBBBBBBBBBBBBBBBBBBBBBBBBBBBUBBBBBBBBBBBBBBBBUBBBBBBBBBBBBBBBBBBBBBUBBBBBB;A=A B=C
PZE-105025123 ABAAAABAAABBAAAABAAAABAAAAAAABBBBAAABAAABAAAAUBAAAAABAAAAAAAABBAAAAABAAABBBBBAAABBBAUAAABBB;A=A B=G
PZE-105027996 BBBBBBBBBBBBBBBBBBBBBBBBBBBBBBBBBBBBBBBBBBBBBUBBBBBBBBBBBBBBBBBBBBBBBBBBBBBBBBBBBBBBUBBBBBB;A=A B=G
PZE-105028979 BBBBBBBBBBBBBBBBBBBBBBBBBBBBBBBBBBBBBBBBBBBBBBBBBBBBBBBBBBBBBBBBBBBBBBBBBBBBBBBBBBBBBBBBBBB;A=A B=G
PZE-105030407 ABAAAAAAAAAAAAAAAAAAAAAAUAAAAAAAAAAAAAAAAUUUAUAAAAAUAAAAAAUAAAAAUAAAAAAAAAAAAAUAAAAUUAUAAAA;A=A B=G
PZE-105032412 UUUUUUAAAUUAAUAUUUUUUAUAUUAUAAAAAUAAAAAUAUUUAAAUUUUAAUUAUAUUUAAAAUUAUUUUUUUUUUUUAAAUUUUUAAA;A=A B=C
PZE-105033111 UAAAAAUBBAUBBABUABAUUBABAUUABUBBUAUUBBBABUUAUUUAAAUBBAUUUUBUUUBUBUUBBAUAAAUAUUUUBBUUUAUUUUB;A=A B=G
PZE-105033869 AAAAAAAAAAAAAAAAAAAAAAAAAABAAAAAUAAAAAAAAAUUAUAAAAAAAAAAUAABAAAUAAAAAAAAAAAAAAUAUUAUUBAAAAA;A=A B=G
PZE-105034671 AAUAAAAAAAAAAUAAAAAAUUUAAUAAAAAUAUAUAAAUAUUAAAAAUAAUAAUUAAAAAAAAAUAAAUAAAAUUAAUAUAAUUUUAAUA;A=A B=C
PZE-105037986 AAAAAAAAAAAAAAAAAAAAAAAAAAAAAAAAAAAAAAAAAAAAAAAAAAAUAAAAAAAAAAAAAAAAAAAAAAAAAAAAAUAAUAAAAAA;A=A B=G
PZE-105038994 ABBABAABBAABBBBBUBAAABABBUBABBABUUBBBBBAUUUBBUUAABBUBUBBABBAABABBAUBBAUABUBAABUAUBBAUBAAAAB;A=A B=G
PZE-105040185 BBBBBBBBBBBBBBBBBBBBBBBBBBBBBBBBBBBBBBBBBBBBBUBBBBBBBBBBBBBBBBBBBBBBBBBBBBBBBBBBBBBBUBBBBBB;A=A B=G
PZE-105041009 BAABABBAABBAABABHABBBABABBABAABBUBAAAAABABBBAUBBBBAAUBAABAABBABAABBAABBBAAABBABBAAABUBBBBBA;A=A B=G
PZE-105043947 UUBBUUUBBUUBBUBBBBUUUBUBUUBUBBUUBUBBBBBUBUUUBUUUUUUBBUBBUBBUUBUBBUBBBUUUBBBUUBUUBBBUBUUUUUB;A=A B=G
PZE-105044556 AAHAUAAAAAAAAUAAAAAUAAAAAAAAAAAAAAAAAAAAAUUAUUUAAAAAAAAAAAAAAUAAAAAUAAAAAAAAAAAAAUUAUAUAAAA;A=A B=G
PZE-105047985 BAABHBBAABBAABAAHAABBABABAABAAAAABAAAAAAABBAABBBBBBAABAABAABBABAABBAABBBBBABBABBAAAAUBABBBA;A=A B=G
PZE-105049305 AAAAAAAAAAAAAAAAAAAAAAAAAAAAAAAAAAAAAAAAAAAAAUAAAAAAAAAAAAAAAAAAAAAAAAAAAAAAAAAAAAAAAAAAAAA;A=A B=G
PZE-105049870 AUAAAAAAAAAAAAAAAAAAAAAAAAAAAAAAAAAAAAAAAAAAAUAAAAAAAAAAAAAAAAAUAUAAAAAAAAAAAAUAAAAAUAAAAAA;A=A B=C
PZE-105050668 UUUUUUUUUUUUUUUUUUUUUUUUUUUUUUUUUUUUUUUUUUUUUUUUUUUUUUUUUUUUUUUUUUUUUUUUUUUUUUUUUUUUUUUUUUU;A=A B=G
PZE-105051200 BAHBBBBBBBBBBBBBBBBBBBBBBBBBBBBBBBBBBBBBBBBBBBBBBBBBBBBBBBBBBBBBBBBBBBBBBBBBBBBBBBBBUBBBBBB;A=A B=G
PZE-105052239 BBABBBBBBBAABUBUBBBBBBBBUBBBAUBBUBBABBBBBUUBUUBBBBUUBBUBBBUBUUUUBBBAUBUBABBBBBABUBUBUUBBBBB;A=A B=G
PZE-105054935 BABBBBBBBBBBBBBBBBBBBUBBBBBBBUBBBUUBBBBBBBUBUUBBBBBUUBBUBBBBBUBBUBBBUBBUBBBBBUUBBUBBUUUBBBB;A=A B=G
PZE-105055663 UBBUAUABAAABAABBBBBAUBABABUUUBUUBABBBBBBBUUUBUUAUABBBABBABBUUBUBBAUUBAUAUABAUUUUBBBUUUBHAUB;A=A B=G
PZE-105056557 BBHBBBBBBBBBBBBBBBBBBBBBBBBBBBBBBBBBBBBBBBBBBBBBBBBBBBBBBBBBBBBBBBBBBBBBBBBBBBBBBBBBBBBBBBB;A=A B=C
PZE-105059371 AAAAAAAAAAAAAAAAAAAAAAAAAAAAAAAAAAAAAAAAAAAAAAAAAAAAAAAAAAAAHAAAAAAAAAAAAAAAAAAAAAAAUAAAAAA;A=A B=G
PZE-105061723 ABUAHAABAAABAABBBAAABBABABAAABAAUABBBBBBBAUABUAAAABBBABAABBAABUBBAAABAAAAUBAAAUABBBAUAAAAAB;A=A B=G
PZE-105065972 AAUAAAAAAAAAAAAAAAAAAAAAAAAAAAAAAAAAAAAAAAAAAUAAAAAAAAAAAAAAAAAAAAAAAAAAAAAAAAAAAAAAUAAAAAA;A=A B=G
PZE-105066316 UABUUBUABUBAUBUAABUUUAUAUUUUUUAAUUUAAAUUAUUUAUUUUUUUAUUUUUUUUAUUUUUUUUUUUUAUUUAAUAAUUUUAUUA;A=A B=C
PZE-105067472 BABBBBBBBBBABHAAABBBAABABABBBAAAABAAAAAABUUBAUUBBBAAABABBBBBBAHAABBBABBBBBABBBAAAAABUBBABBA;A=A B=G
PZE-105069912 AAAAAAAAAAAAAAAAAAAAAAAAAAAAAAAAAAAAAAAAAAAAAUAAAAAAHAAAAAAAAAAAAAAAAAAAAAAAAAAAAAAAUAAAAAA;A=A B=G
PZE-105072451 ABAAAAAAAAABAABBBAAABBABAAAAABBBBABBBBBBAAAABUAAAABBBABABAAAABABBAAABAAAAABAAABBBBBAUAABAAB;A=A B=G
PZE-105073571 BABBBBBBBBBABBUAABBBAAAABBBBBAAAUBAAUAAUBBBBAUBBBBAAABABUBBBBABAABBBUBBBBBABBBUUUUABUBBABBA;A=A B=T
PZE-105074128 BBBBBBBBBBBBBBBBBBBBBBBBBBBBBBBBBBBBBBBBBBBBBBBBBBBBBBBBBBBBBBBBBBBBBBBBBBBBBBBBBBBBBBBBBBB;A=A B=G
PZE-105074459 BBBBBBBBBBBBBBBBBBBBBBBBBBBBBBBBUBBBBBBBBUBBBUBBBBBBBBBBBBBBBBBBBBBBBBBBBBBBBBBBBBBBUBBBBBB;A=A B=G
PZE-105075848 BBBBBBBBBBBBBBBBBBBBBBBBBBBBBBBBBBBBBBBBBBBBBUBBBBBBBBBBBBBBBBBBBBBBBBBBBBBBBBBBBBBBUBBBBUB;A=A B=G
PZE-105078089 ABAABHABAAABAABBBAAABBBBAAAAABBBBABBBBBBUAAABUAAAABBBABBBBBBBBABBAAABABBAABAAABBUABAUABBAAB;A=A B=C
PZE-105078625 BBBBBBBBBBBBBBBBBBBBBBBBBBBBBBBBBBBBBBBBBBBBBBBBBBBBBBBBBBBBBBBBBBBBBBBBBBBBBBBBBBBBBBBBBBB;A=A B=G
PZE-105080401 AAAAAAAAAAAAAAAAAAAAAAAAAAAAAAAAAAAAAAAAAAAAAAAAAAAAAAAAAAAAAAAAAAAAAAAAAAAAAAAAAAAAAAAAAAA;A=A B=C
PZE-105082207 BAABAABABBBBBBAAABBBAAAABBBBBAAAUBAAAAAABBUBAUUBBBAAABAAAAAAAABAABBBABAABBABBBAABBAAUBAABBA;A=A B=G
PZE-105084195 AAAAAAAAAAAAAAAAAAAAAAAAAAAAAAAAAAAAAAAAAAAAAAAAAAAAAAAAAAAAAAAAAAAAAAAAAAAAAAAAAAAAAAAAAAA;A=A B=G
PZE-105084817 ABBABBABAAAAAABBBAAABBBBAAAAABBBBABBBBBBAAUABUAAAABBBABBBBBBBBUBBAAABABBAABABABBAABAUABBAAB;A=A B=G
PZE-105086387 AAAAAAAAAAAAAAAAAAAAAAAAAAAAAAAAAAAAAAAAAAAAAUAAAAAAAAAAAAAAAAAAAAAAAAAAAAAAAAAAAAAAAAAAAAA;A=A B=G
PZE-105091035 AAAAAAAAAAAAAAAAAAAAAAAAAAAAAAAAAAAAAAAAAAAAAAAAAAAAAAAAAAAAAAAAAAAAAAAAAAAAAAAAAAAAUAAAAAA;A=A B=G
PZE-105091717 AAAAAAAAAAAAAAAAAAAAAAAAAAAAAAAAAAAAAAAAAAAAAAAAAAAAAAAAAAAAAAAAAAAAAAAAAAAAAAAAAAAAUAAAAAA;A=A B=G
PZE-105093093 BBBBBBBBBBBBBBBBBBBBBBBBBBBBBBBBBBBBBBBBBBBBBUBBBBBBBBBBBBBBBBBBBBBBBBBBBBBBBBBBBBBBUBBBBBB;A=A B=C
PZE-105093691 BAAAAABABBBBBBAAABBBAAAABBBBAAAAUBAAAAAABBBBAUBBBBAAABAAAAAAAUBAABBBUBAABBABHBAAUBABUBAABBA;A=A B=G
PZE-105094801 BAAAAABABBBBBBAAABBAAAAABBBBAAAAABAAAAAABBBBAUBBBBAAABAAAAAAAUBAABBBABAABBABAUAABUABABAABBA;A=A B=G
PZE-105095533 AAAAAAAAAAAAAAAAAAAAAAAAAAAAAAAAAAAAAAAAAAAAAUAAAAAAAAAAAAAAAAAAAAAAAAAAAAAAAAAAAAAAUAAAAAA;A=A B=C
PZE-105098055 BBBBBBBBBBBBBBBBBBBBBBBBBBBBBBBBBBBBBBBBBBBBBBBBBBBBBBBBBBBBBBBBBBBBBBBBBBBBBBBBBBBBBBBBBBB;A=A B=G
PZE-105099104 BBBBBBBBBBBBBBBBBBBBBBBBBBBBBBBBBUBBBBBBBBUBBUBBBBBBBBBBBBBBUBBBBBBBBBBBBBBBBBBBBBBBUBBBBBB;A=A B=G
PZE-105099617 BBBABBBBAAAAAABBBAAABBBBAAAABBBBBABBBBBBAAAABUBAAABBBABBBBBBBBBBBAAABABBAABABABBAABAUABBBBB;A=A B=G
PZE-105101310 AAAAAAAAAAAAAAAAAAAAAUAAAUAAAAAAUAAAAAAAAAUAAUAAAAAUAAAAAAAAAAUAAAAAAAAAAUAAAUAAUUAAUAAAAAA;A=A B=G
PZE-105101854 BBBBBBBBBBBBBBBBBBBBBBBBBBBBBBBBBBBBUBBBBUUBBUBBBBBBBBBUUBBBBUUBBBBBBBBBBBBBBBUBBBBBUBUBBBB;A=A B=G
PZE-105103501 BBBBBBBBBBBBBBBBBBBBBBBBBBBBBBBBBBBBBBBBBBBBBUBBBBBBBBBBBBBBBBBBBBBBBBBBBBBBBBBBBBBBUBBBBBB;A=A B=C
PZE-105104504 AAAAAAAAAAAAAAAAAAAAAAAAAAAAAAAAAAAAAAAAAAAAAUAAAAAAAAAAAAAAAAAAAAAAAAAAAAAABAUAAAAAUAAAAAA;A=A B=G
PZE-105105286 AAAAAAAAAAAAAAAAAAAAAAAAAAAAAAAAAAAAAAAAAAAAAAAAAAAAAAAAAAAAAAAAAAAAAAAAAAAAAAAAAAAAAAAAAAA;A=A B=G
PZE-105106602 AAAAAAAAAAAAAAAAAAAAAAAAAAAAAAAAUAAAAAAAAAAUAUAAAAAAUAAAAAAAAAAAAAAAAAAAAAAAAAAAAAUAUAUAAAA;A=A B=G
PZE-105107214 BBBBBBBBBBBBBBBBBBBBBBBBBBBBBBBBBBBBBBBBBBBBBUBBBBBBBBBBBBBBBBBBBBBBBBBBBBBBBBBBBBBBUBBBBBB;A=A B=C
PZE-105107675 AAAAAAAAAUAAAAUAAAAAAUAAAAAAAAAAUAAAAAAAAUUUAUAAAAAAAAAAAAAAAAUAAAAAAAUAAAAAAAAAAAAAUAAAUAA;A=A B=G
PZE-105108191 BBBBBABBBBUBBBBBBBUBUBBBUBBBAUBBUBBBBBBBBBUBBUBBBBBBBBBBBBBBUBBUBBBUAUBBBBBBUBBBBUBBUBBUBBB;A=A B=G
PZE-105110003 BBBBBBBBBBBBBBBBBBBBBBBBBBBBBBBBUBBBBBBBBBUBBUBBBBBBBBBBBBUBBUBBBBBBBBBBBBBBBBUBBBBBUBBBBBB;A=A B=G
PZE-105112096 AAAAAAAAAAAAAAAAAAAAAAAAAAAAAAAAAAAAAAAAAAAAAAAAAAAAAAAAAAAAAAAAAAAAAAAAAAAAAAAAAAAAUAAAAAA;A=A B=G
PZE-105113193 AAABAAAABBABBBABABBBAABBABBBAAAAAAAAAAAABAUBBUABBBBAABAAAAAAAAABBBBBABAAAABBABAABBBAUBAAAAA;A=A B=G
PZE-105113974 AAABAAAABBABBBABABBBAABBABBBAAAAAAAAAAAABABBBBABBBBAABAAAAAAAAABBBBBABAAAABBABAABBBAUBAAAAA;A=A B=G
PZE-105114670 AAAAAAAAAAAAAAAAAAAAAAAAAAAAAAAAAAAAAAAAAAAAAUAAAAAAAAAAAAAAAAAAAAAAAAAAAAAAAAAAAAAAUAAAAAA;A=A B=C
PZE-105115809 AAABAAAABBAAAHABABBBAABBABBBAAAAAAAAAAAABBBBBUABUABAAAUBAAAAUUUBBBBBABAAAABAABAAAABAUBAAAUA;A=A B=C
PZE-105117483 BBBBBBBBBBBBBBBBBBBBBBBBBBBBBBBBBBBBBBBBBBBBBBBBBBBBBBBBBBBBBBBBBBBBBBBBBBBBBBBBBBBBBBBBBBB;A=A B=G
PZE-105117617 BBBBBBBBBBABBBBBBBBBBBBBBUBBBBBBBBBBBBBBBUBBBUBBBBBBBBABBBBBBBBBBBBBBBBBBBBBABBBBBBBUBBBBBB;A=A B=G
PZE-105119257 BBBAABBBAABBAABABBAABBAABAAAAAAABABBUBBBAUAABUBAAAAABBBABBBBBBBBBAAABABBAAABBAUABBUBUAABBBB;A=A B=G
PZE-105122300 BBBBBBBBBBBBBBBBBBBBBBBBBBBBBBBBUBBBBBBBBBUBBUUBBBBABBBBBBBBBBBBBBBBBBBBBBBBBBUBUUBBUBBBBBU;A=A B=G
PZE-105123692 AAAAAAAAAAUAAAAAAAAAAAAAAAUAAAAAAAAAAAAAAAAAAAAAAAAAAAAAAAAAAAAAAAAAAAAAAAAAAAUAAAUAAAUAAAA;A=A B=G
PZE-105125362 AAUAUAUUAUUUAUUUAAUUUUUUUUUUUUAUUUUAUUAUUUUAUUUUUUUUUAUUUUUUUUUAUUUUAUUUUAUAUUUUUUAUUUUUUUU;A=A B=G
PZE-105126109 BBBUUBUAUUBBBAUUBBBABBAUBUUAUUBBUAUBUBBBUUUUUUBBUUUUUBBUUBBBBBUUBUUBBABUUUBBUUUABBBBUUUBBUB;A=A B=G
PZE-105129274 AAAAAAAAAAAAAAAAAAAAAAAAAAAAAAAAAAAAAAAAAAAAAUAAAAAAAAAAAAAAAAAAAAAAAAAAAAAAAAAAAAAAUAAAAAA;A=A B=C
PZE-105129709 BBBBBBBBBBABBBBBBBBBBBBBBBBBBBBBBBBBBBBBBBBBBBBBBBBBBBABBBBBBBBBBBBBBBBBBBBBBBBBBBBBUBBBBBB;A=A B=C
PZE-105130799 AAAAAUAUUAUAAAAAAAAAAUAAAUAAAAAAUAAAAAAAAAUAAUAAUAAUAAUAAUAUAUAAAAAAAAAAUAAAAAAUUAAUUAUAAAA;A=A B=G
PZE-105130800 BBBBBBBBBBBBBBBBBBBBBBBBBBBBBBBBUBBBUBBBUBUBBUBBBBBBBBBBBBBBBBBBBBBBBBBUBBBBBBUBBBBBUBBBBUB;A=A B=G
PZE-105134147 BBBAABBBBBBBAABABBAABUBABAABAABBABBBBBBBAAAABUBBBBBABABABBBBBBBBBAABBABBAABBBBUBBBBBUBABAAB;A=A B=G
PZE-105134671 BBBBBBBBBBBBBBBBBBBBBBBBBBBBBBBBUBBBBBBBBBBBBUBBBBBBBBBBBBBBBBBBBBBBBBBBBBBBBBUBBBBBUBBBBBB;A=A B=T
PZE-105136959 UAAAUAAAAUAAUUUUUAUUUUUBUUUAUUAAUAUUUAAAUUUUAUUUUUAUAUUUUAUUAUUUUUUAUUUAUAAUUUUAUAUAUUUUUUU;A=A B=G
PZE-105137940 BBBBBBBBBBBBBBBBBBBBBBBBBBBBBBBBUBBBBBBBBUUBBUBBBBBBBBBBBBBBBBBBBBBBBBBBBBBBBBUBBBBBUBUBBBB;A=A B=G
PZE-105140112 AAAAAAUAAAAAAAAAAAAAAAAAAAAAAAAAAUAAAAAAAAAAAUAAAAAAAAAUAAAAAAAAAAAUUAAAAAAAUAAAUAAAUAAAAAA;A=A B=C
PZE-105141478 AAAAAAAAAAAAAAAAAAAAAAAAAAAAAAAAAAAAAAAAAAAAAAAAAAAAAAAAAAAAAAAAAAAAAAAAAAAAAAAAAAAAAAAAAAA;A=A B=C
PZE-105142850 ABAABABABAAABBABAAAAAABBBBBABBAABAAAAAAABAABAUABBBAABBAAAAAAAAAAAAAABABBAAAAAAAAAAABUBBABBA;A=A B=G
PZE-105143985 BABBABABABBBABBABBABBBAAAAABAABBABBBBBBBHBBBBUBAAABBABBBBBBBBBBBBBBBABABAABBBBBBBBBAUAABAAB;A=A B=G
PZE-105144669 BBBBBBBBBBBBBBBBBBBBBBBBBBBBBBBBBBBBBBBBBBBBBUBBBBBBBBBBBBBBBBBBBBBBBBBBBBBBBBBBBBBBUBBBBBB;A=A B=C
PZE-105155494 BBBBBBBBBBABBBBBBABBBBBBBUBBBBBBBBBBBBBBBBBBBUBBBBBBBBABBBBBBBUBBBBBBBBBBBBBBBBBBBBBUBBBBBB;A=A B=G
PZE-105158672 BBBBBBBBBBBBBBBBBBBBBBBBBBBBBBBBBBBBBBBBBBBBBUBBBBBBBBBBBBBBBBBBBBBBBBBBBBBBBBBBBBBBUBBBBBB;A=A B=C
PZE-105162987 BBBBBBBBBBBBBBBBBABBBBBBBUBBBBBBUBBBBBBBUUUBBUUBBBUUBBBBUBBUBUUUBBBBBBUBBBBBBBUBUBBBUBBBUBB;A=A B=G
PZE-105182082 BBBBBUBBBUUUUUBUUBBUUBBUBUUBBUBBUBBUBBUBBUUBUUUUUUBBBUUUUUUBBUBBBUUUBBUBBUBUUBUBUUUBUBUUBBB;A=A B=G
PZE-106001375 AAAAAAAAAAAAAUAAUAAAAAAAAUAAAAAAAAAAAAAUAAAAAUUAAUAAAAAAUAAAUAAAUAAAAAAAAAAAAUAAAAAAUAUAAUA;A=A B=G
PZE-106003350 BBBBBBBBBBBBBBBBBBBBBBBBBBBBBBBBBBBBBBBBBBBBBBBBBBBBBBBBBBBBBBBBBBBBBBBBBBBBBBBBBBBBUBBBBBB;A=A B=C
PZE-106003958 BBBBBBBBBBBBBBBBBBBBBUBBBBBBBBBBBBBBBBBBBBBBBUBBBBBBBBBBBBBBBBBBBBBBBBBBBBBBBUBBUBBBUBBBBBB;A=A B=G
PZE-106004192 BBBBBBBBABBBBBBBBBHBBBBBBBABBBBBBBBBBBBBBBBBBBBBBBBBBBBBBBBBBBBBBBBBBBBBHBBBBBBBBBBBBBBBBBB;A=A B=C
PZE-106004997 BBBBBBBBBBBBBBBBBBBBBBBBBBBBBBBBBBBBBBBBBBBBBUBBBBBBBBBBBBBBBBBBBBBBBBBBBBBBBBBBBBBBUBBBBBB;A=A B=G
PZE-106005121 UUUUUUUUABUBBAUBBBUUUABUAUUUUUBUUUAUUUABUUUUBUUAAUUUUUAUUBUUBUUUUUUUBBUUBUUUUUUBUUBUUUUUUUU;A=A B=G
PZE-106008963 BBBBBBBBBBBUBBBBBBBBBUBBBBBBBUBBBBBBBBBBBBBBUBBBBBBBBUBUUBBBBBBBBBBBBBBBBBBBBBBUBBBBBBBBBBB;A=A B=G
PZE-106009496 AAAAAAAAAAAAAAAAAAAAAAAAAAAAAAAAAAAAAAAAAAAAAAAAAAAAAAAAAAAAAAAAAAAAAAAAAAAAAAAAAAAAAAAAAAA;A=A B=G
PZE-106010241 BABAHAABBAAAAAAAABAABBABBAABBBAAAABBABBBBBBAAUBABBABAABBAAABBBAAABBAABABAABAABAABBAAUABAAAA;A=A B=G
PZE-106013155 ABABABBAABBBBBBBBABBUABAABBABABBUBAABAAAAUABBUUBAABUBBAABBBAAABBBAABBAUABBABBUUUUUBBUBABBBB;A=A B=G
PZE-106013454 BABABAABBAAAAAAAABAAUBABBUABAUAAUABBUBBBBUUAAUUABBABAABUAAUUUUAAAUUAABABUUBAAUUAUUAAUAUAUAU;A=A B=G
PZE-106014205 BBBBBBBBBBBBBBBBBBBBBBBBBBBBBBBBBBBBBBBBBBBBBBBBBBBBBBBBBBBBBBBBBBBBBBBBBBBBBBBBBBBBBBBBBBB;A=A B=C
PZE-106015639 BABABAABBAAAAAAAABAABBABBAABABAAAABBABBBBBUAAUBABBABAABBAAABBBAAABBAABABAAHAABAABBAAUABAAAA;A=A B=C
PZE-106016821 AAAAAAAAAAAAAAAAAAAAAAAAAAAAAAAAAAAAAAAAAUAAAUUAAAAUAAAAUAAAAAAAAUAAAAAAAAAAAAAAUAAAUAAAAUA;A=A B=G
PZE-106020782 AAAAAAAAAAAAAAAAAAAAAAAAAAAAAAAAAAAAAAAAAAAAAAAAAAAAAAAAAAAAAAAAAAAAAAAAAAAAAAAAAAAAAAAAAAA;A=A B=G
PZE-106022387 BABAHAABBAAAAAAAABAABBABBAABABAAAABBABBBBBBAAUBABBABAABBAAABBBAAABBAABABAABAABAABBAAUABAAAA;A=A B=C
PZE-106023979 BABABAABBAAAAAAAABAABBABBAABABAAAABBABBBBBBAAABABBABAABBAAABBBAAABBAABABAABAABAABBAAUABAAAA;A=A B=G
PZE-106025785 ABABABBAABBBBBHBBABBAABAABBABABBBBAABAAAAAABBUABAABABBAABBBAAABBBAABBABABBABBAUBAABBUBABBBB;A=A B=G
PZE-106027262 ABBABBUBBBBBBBBBBBAUBBUBBUABBBBBUUBUBBBBUUUUBUABBBBUABBBUBUBBBBBBUBBUBBBBBUBBBUBBBBBUBBUBBB;A=A B=G
PZE-106030282 ABABABBAABBBHBBBBABBAABAABBABABBBBAABAAAAAABBBABAABABBAABBBAAABBBAABBABABBABBABBAABBUBABBBB;A=A B=G
PZE-106031629 AAAAAAAAAAAAAAAAAAAAAAAAAAAAAAAAAAAAAAAAAAAAAAAAAAAAAAAAAAAAAAAAAAAAAAAAAAAAAAAAAAAAUAAAAAA;A=A B=C
PZE-106032757 AAAAAAAAAAAAAAAAAAAAAAAAAAAAAAAAAAAAAAAAAAAAAAAAAAAAAAAAAAAAAAAAAAAAAAAAAAAAAAAAAAAAUAAAAAA;A=A B=G
PZE-106035842 BBBBBBBBBBBBBBBBBBBBBBBBBBBBBBBBUBBBBBBBBBUBBUBBBBBBBBBBBBBBBBBBBBBBBBBBBBBBBBBBBUBBUBBBBBB;A=A B=G
PZE-106036132 BBBBBBBBBBBBBBBBBBBBBBBBBBBBBBBBBBBBBBBBBBBBBUBBBBBBBBBBBBBBBBBBBBBBBBBBBBBBBBBBBBBBUBBBBBB;A=A B=C
PZE-106038471 AAAAAAAAAAAAAAAAAAAAAAAAAAAAAAAAAAAAAAAAAAAAAUAAAAAAAAAAAAAAAAAAAAAAAAAAAAAAAAAAAAAAUAAAAAA;A=A B=G
PZE-106041148 BBBBBBUBABBBBBBBBBBUBUBBBUBBBBBBUBUBUBBBBUUBBUBABBBBBBBBBBUBBBUBBBBBBBBUBBBBBBUBUUABUUBBBUB;A=A B=G
PZE-106041645 BBBBBBBBBBBBBBBBBBBBBBBBBBBBBBBBBBBBBBBBBBBBBUBBBBBBBBBBBBBBBBBBBBBBBBBBBBBBBBBBBBBBUBBBBBB;A=A B=G
PZE-106041752 BABABAAABAAAAAABABAABAABBABBABAAAABBABBBBBBAAUBAAAAAAABBAAAAABAAAAAABBABAAAAABAAAAABUBBAAAA;A=A B=C
PZE-106043303 AAAAAAAAAAAAAAAAAAAAAAAAAAAAAAAAAAAAAAAAAAAAAAAAAAAAAAAAAAAAAAAAAAAAAAAAAAAAAAAAAAAAUAAAAAA;A=A B=G
PZE-106044743 AAUAAUAAAAAAAAAAAAAAUAAUAUAAAAAAUUAAAUAAAUAUAUAAAUUUAAAAAAAAAAAAUUAUAAAAAAAUAAUUUAAUUAAAUAA;A=A B=C
PZE-106045904 BBBBBBBBBBBBBBBBBBBBBBBBBBBBBBBBBBBBBBBBBBBBBBBBBBBBBBBBBBBBBBBBBBBBBBBBBBBBBBBBBBBBBBBBBBB;A=A B=C
PZE-106048118 ABABUBBBBBBAABBUBABBUBBUUBBABBBBUBBBBAUBUUUUBUUBBBBBBHUUBBBBBUBBHUBUUABUBBBBBAUBUUBUUABBBBB;A=A B=G
PZE-106049203 BBBBBBBBBBBBBBBBBBBBBBBBBUBBBBBBUBBBBBBBBBBBUUBBBBBBBBBBBBBBBBBUBUBBBBBBBBBBBBUBBBBBUBBBBBB;A=A B=C
PZE-106050102 BBBBBBBBBBBBBBBBBBBUBBUBBBUBBBBBUBBBBBBBBBUBBUBBBBUBBBBUBBBBBBBBBBBBBBBBBBBBBBBBBBBBUBUBBBB;A=A B=G
PZE-106051238 BBBBBBBBBBBBBBBBBBBBBBBBBBBBBBBBBBBBBBBBBBBBBUBBBBBBBBBBBBBBBBBBBBBBBBBBBBBBBBBBBBBBUBBBBBB;A=A B=C
PZE-106053439 AAAAAAAAAAAAAAAAAAAAAAAAAAAAAAAAAAAAAAAAAAAAAUAAAAAAAAAAAAAAAAAAAUAAAAAAAAAAAAAAAAAAAAAAAAA;A=A B=C
PZE-106054182 AAAAAAAAAAAAAAAAAAAAUAAAAAAAAAAAAAAAAAAAAAAAAUAAAAAAAAAAAAAAAAAAAAAAAAAAAAAAAAAAAAAAUAAAAAA;A=A B=G
PZE-106054842 BABBHAAABAABBBAAABAABAABAAAAAAAAAABBABBABBUBAUBAAAAAAABBAAAAABAAAAAAUBBBAAAAAAUBBBBBUAABAAA;A=A B=G
PZE-106055850 ABAABBBBABBABABABABBABBABBBBBBBBBBAABAABAUBABBABBBBBBBAABBBBBABAABBBAAAABBBBBBAAUAAAUBBUBBB;A=A B=G
PZE-106057620 AAAABBBBABBABBBBBABAABBABBBUBBBBBAAUBAABUBUUBUAABBBBBBUABBBBBABUAUABAUUABBBAABUAAUAUUBAABBB;A=A B=G
PZE-106061440 BBBBBBBBBBBBBBBBBBBBBBBBBBBBBBBBBBBBBBBBBBBBBUBBBBBBBBBBBBBBBBBBBBBBBBBBBBBBBBBBBBBBUBBBBBB;A=A B=G
PZE-106061708 AAAAAAAAAAAUUAAAAAAAAAAUAAAAAAAAAAUUAAAAAAAAAUUAAAAAAAAUAAAAAUAAAUAAAAAAAAAAUAUUAUAAUAAAAUA;A=A B=G
PZE-106062511 BABBBAAABBABBABAABABBABBBABAAAAAAABBABBAAABBABBBBBAAAABBBAAAABABBBBAHBABAAABBABBBBBBUABABBA;A=A B=G
PZE-106063093 BABBHAAABBABBABAABABBABBBABAAAAAAABBABBAAABBAUBBBBAAAABBBAAAABABBBBABBABAAABBABBBBBBUABABBA;A=A B=G
PZE-106064449 ABABHBBBAABAABABBABAABAAABABBBBBBBAABAABBBAABUAAAABBBBAAABBBBABAAAABAABABBBAABAAAAAAUBABAAB;A=A B=C
PZE-106067368 AAAAAAAAAAAAAAAAAAAAAAAAAAAAAAAAAAAAAAAAAAAAAUAAAAAAAAAAAAAAAAAAAAAAAAAAAAAAAAAAAAAAAAAAAAA;A=A B=G
PZE-106067697 AAAAAAAAAAAAAAAAAAAAAAAAAAAAAAAAAAAAAAAAAAAAAAAAAAAAAAAAAAAAAAAAAAAAAAAAAAAAAAAAAAAAAAAAAAA;A=A B=G
PZE-106068720 BABABAAABBBBBAAAABABBABBBABAAABBAABBBBBAAABBAUBBBBBAAABBBAAAABAAABBABBABAAABBBBBBBBBUBBABBA;A=A B=C
PZE-106069728 ABABABBBAAAAABABBABAUBAAABABBBAABBAAAAABBBAABUAAAAABBBAAABBBBAABBUABUABABBBAAAUAAAAAUAABAUB;A=A B=C
PZE-106070154 BBBBUBBABBBBBBBBBBBBBABBBBAUBABBUBABBBBBBUBBBUBBBUUUBBUAUUUBBUUBAUABBBUUBBUBBBUBUUBBUBUBBBU;A=A B=G
PZE-106070677 BBBBBBBBBBBBBBBBBBBBBBBBBBBBBBBBUBBBBBBBBUBBBUABBBBBBBBBBBBBBBBBBBBBBBBBBBBBBBUBBBBBUBBBBBB;A=A B=G
PZE-106070979 BABABAAABBBBAABAABABBAABBABAAABBUBBBBBBAAABBABBBBBBAABBBBBBBBBBAABBABBABAAABBBAABBBBUBBBBBA;A=A B=C
PZE-106073001 ABABABBBAAAABBABBABAABBAABABBBAABAAAAAABBBAABUAAAAABBAAAAAAAAAABBAABAABABBBABABBAUAAUAAAAAB;A=A B=G
PZE-106074545 BBBBBBBBBBBBBBBBBBBBBBBBBBBBBBBBBBBBBBBBBBBBBUBBBBBBBBBBBBBBBBBBBBBBBBBBBBBBBBBBBBBBUBBBBBB;A=A B=G
PZE-106076099 UUUUUUUUUUUUUUUUUUUUUUUUUUUUUUUUUUUUUUUUUUUUUUUUUUUUUUUUUUUUUUUUUUUUUUUUUUUUUUUUUUUUUUUUUUU;A=A B=G
PZE-106077080 BBBBBBBBBBBBBBBBBBBBBBBBBBBBBBBBBBBBBBBBBBBBBBBBBBBBBBBBBBBBBBBBBBBBBBBBBBBBBBBBBBBBUBBBBBB;A=A B=G
PZE-106077737 AAUUAUUAAAAAAUUUAAAUUUUAUAAAAUAAAAAUAAUAUUUAUUAAUAAAAUAUUUAAAUAUAUUUAAAUUAAUAAUUUUAUUAUAAUA;A=A B=C
PZE-106078526 AAAAAAAAAAAAAAAAAAAAAAAAAAAAAAAAAAAAAAAAAAAAAAAAAAAAAAAAAAAAAAAAAAAAAAAAAAAAAAAAAAAAAAAAAAA;A=A B=G
PZE-106082237 AAAAAAAAAAAAAAAAAAAAAAAAAAAAAAAAAAAAAAAAAAAAAUAAAAAAAAAAAAAAAAAAAAAAAAAAAAAAAAAAAAAAUAAAAAA;A=A B=C
PZE-106085217 UBAAHBBAAAAABBABBABAAUUUAUAABBAABAAAAAABBBUABUAAUABBBAAUUAAAUAUAAUAUBAABBBBABABBBUBUUABBBBB;A=A B=G
PZE-106086786 BABBBAAABBBBAABAABABBUABBABBAABBUBBBBBBAAUUBAUBBBBABABBUBBBBBBBBBBBABBBBAABBABUABUABUBUAAAA;A=A B=C
PZE-106087430 AAAAAAAAAAAAAAAAAAAAAAAAAAAAAAAAAAAAAAAAAAAAAAAAAAAAAAAAAAAAAAAAAAAAAAAAAAAAAAAAAAAAUAAAAAA;A=A B=G
PZE-106089516 BAAAAAAABBBBABBAABAABAABBABBAABBAABBBBBAAABBABBBBBABABBBBBBBBBBBBBBABBBBAABAABAABBABUBAABBA;A=A B=C
PZE-106092172 AAAAAAAAAAAAAAAAAAAAAAAAAAAAAAAAAAAAAAAAAAAAAAAAAAAAAAAAAAAAAAAAAAAAAAAAAAAAAAAAAAAAAAAAAAA;A=A B=G
PZE-106093277 BBBBBBBBBBBBBBBBBBBBBBBBBBBBBBBBBBBBBBBBBBBBBBBBBBBBBBBBBBBBBBBBBBBBBBBBBBBBBBBBBBBBUBBBBBB;A=A B=C
PZE-106094124 ABAAAAAABABBBBBBAAAABABBAAABAHBBBABBBBBAABBBAUABBBABAABABBBBBBBAABBAABABBBAAABAAAAABUBHBAAA;A=A B=G
PZE-106095396 ABBABAAABABBBBBBAAAABABBAAABABBBBABBBBBAABUBAUABBBABAABABBBBBBBAABBAABABBBAAABAAAABBUBABAAA;A=A B=G
PZE-106096901 BUBUUBBUBBUUAUUUBBBUAUUBBBBBBUBBUUAUUUUBBUUUBUUUAAUUUBBUUBBUBUBBBUUBUABUUUUBUAUUBUUUUAUAUUB;A=A B=G
PZE-106100910 BBUUBBUUBBUBBBBUBBBBBBBUBUUUUUBBUBUUUUUBBUUUUUBUUUUBUBBBUBBBBBUBBUUBUUUUUUUBBUBUUBUUUUUUUUB;A=A B=C
PZE-106102358 BUBBBBBBBBBBBBUBUUUUBUBBBUBUBBBBUUBUBUBBUUUBUUUBUBBBBBUUUUUUBUUUBUUBUBUBBBBBBBUBBBBBUUBBBUU;A=C B=G
PZE-106103556 BABABBAABAABBBBABBBBBBBBBBAAABBBABAAAAABBAABABBAAAABAABBABBBBBABBAABBAAAAABBBABBBBAAUAAAAAB;A=A B=G
PZE-106103612 AAAAAAAAAAAAAAAAAAAAAAAAAAAAAAAAUAAAUAUAAAUAAUAAAAAAAAAAAAAAAAAAAUUAAAUAAUAAAAAAAAAAUAUAUAA;A=A B=G
PZE-106106978 ABABAAUBAUBAAAAUAAAAAABAABBABAAAAAUBUBBAAAUAUAABUBUABBAABAAAAABUBUUUABBABUAAABAAUUUUUBUUBUA;A=A B=G
PZE-106107669 AAAAAAAAAAAAAAAAAAAAAAAAAAAAAAAAAAAAAAAAAAAAAAAAAAAAAAAAAAAAAAAAAAAAAAAAAAAAAAAAAAAAAAAAAAA;A=A B=G
PZE-106109857 BBBBBBBBBBBBBBUBUBBBBUBBBBBBBBBBBUBBBBBBBBBBBBBBBBBBBBBBBBUBUUUBBBBBBBBBBBBBAUBUBBUBBUBBBUB;A=A B=G
PZE-106111790 ABHAAAABABAABAAUABAAAAAAAAUABAAAAAAABAAAAAUABUAABBAABBAABBUAAABAAUBAAABHUBAAABAAAAUBUAUBUUA;A=A B=G
PZE-106116788 BAUBBBBABBABABBAAABBBBBBBBUBABBBBBAAABBBBUUABUBBAABBAABBAAUAAUBUABBBUHAAAABBBABBUUAAUBAABBB;A=A B=G
PZE-106118266 BBUBUBBBBBBBUUBBBBBBUUBUBBUBBBBUUUBUBBBBBBUUBUBBUUBUUUBBBBBBUUBBUUBBUBUUUBUBUBUBBUBBUBBBUBB;A=A B=G
PZE-106121498 BBBBBBBBBBBBBBBBBBBBBBBBBBBBBBBBBBBBBBBBBBBBBUBBBBBBBBBBBBBHBBBBBBBBBBBBBBBBBBBBBBBBUBBBBBB;A=A B=G
PZE-106126207 ABABUBBAAAAABUABUBAUBBBAAUUBBABUUABBUAABBUAAAUUBAUBUABABBAABBUUBBUBABBABBUBAHAUBUUUAUBABBUA;A=A B=C
PZE-106126667 AAAAAAAAAAAAAAAAAAAAAAAAAAAAAAAAAAAAAAAAAAAAAAAAAAAAAAAAAAAAAAAAAAAAAAAAAAAAAAAAAAAAAAAAAAA;A=A B=C
PZE-106128325 AAAAAAAAAAAAAAAAAAAAAAAAAAAAAAAAAAAAAAAAAAAAAAAAAAAAAAAAAAAAAAAAAAAAAAAAAAAAAAAAAAAAAAAAAAA;A=A B=G
PZE-106129549 BBBBBBBBBBBBBBBBBBBUUUBBBUUBBUBBUBBUUBBBBUUBBUBUBUBBBBUBBBBUBBUUBUBBUBBUBBBBBUUBBUUBUBBBBUU;A=A B=G
PZE-106129899 ABBBABAAAABABBABBBABBBBAABBBBBBBAABBABBABBAAAUABBBBAABBBBAABBAABBBBABBBBAABBHABBBBABUBBBAAA;A=A B=G
PZE-107003187 UUUUUUUUUUUUUUUUUUUUUUUUUUUUUUUUUUUUUUUUUUUUUUUUUUUUUUUUUUUUUUUUUUUUUUUUUUUUUUUUUUUUUUUUUUU;A=A B=G
PZE-107005454 BBBBABABBABBABUBABBBAUBBBUBBBUAABBBBBBBBBBBBAUBBAUUABAABAAAAUBBUABBAUBUBBBBBBBBBUABAUUBBUUB;A=A B=G
PZE-107006511 AAAAUAAAAUAAUAUAUAAAUAAAAUAAAUAAAAAAAAAAUAAAUUAAUUUAAUUAUUUUUAAUAAAUAAUAAAAAAAAAUUAUAUAAAAA;A=A B=C
PZE-107008540 AAAAAAAAAAAAAAAAAAAAAAAAAAAAAAAAAAAAAAAAAAUAAAAAAAAAAAAAAAAAAAUAAAAAAAAAAAAAAUAAAAAAUAAAAAA;A=A B=G
PZE-107008894 AAAAAAAAAAAAAAAAAAAAAAAAAAAAAAAAAAAAAAAAAAAAAUAAAAAAAAAAAAAAAAAAAAAAAAAAAAAAAAAAAAAAUAUAAAA;A=A B=G
PZE-107010082 AABBABBBBABBABABAABBAUBABUBABABBBBBBBBBBABBABBBBBBABAAABUAUAABBBBBBABBBABBBBBBBBAAABUABBAAB;A=A B=G
PZE-107010692 AAAAAAAAAAAAAAAAAAAAAAAAAAAAAAAAAAAAAAAAAAAAAAAAAAAAUAAAAAAAAAAAAAAUAAAAAAAAAAAAAAAAAAAAAAA;A=A B=G
PZE-107013193 BBABAAAAABBBAABABBAABAAAABAAABAABAAAABBAAUABAUBABBBAABAABBBAAAAAAAABUAABAAAAABAABBBAUBAAUBA;A=A B=G
PZE-107013546 BBABBBAAABBBAABABBAUBAAAAUAAABAAUAAUABBAAUUUUUBABBBUABAABBBAAUUAAAABUAABUAAAAUUUBBBAUBUAAAU;A=A B=G
PZE-107014666 AAAAAAAAAAAAAAAAAAAAAAAAAAAAAAAAAAAAAAAAAAAAAAAAAAAAAAAAAAAAABAAAAAAAAAAAAAAAAAAAAAAAAAAAAA;A=A B=G
PZE-107017393 BBBBBBBBBBBBBBBBBBBBBBBBBBBBBBBBBBBBBBBBBBBBBBBBBBBBBBBBBBBBBBBBBBBBBBBBBBBBBBBBBBBBUBBBBBB;A=A B=G
PZE-107018459 BBBBBBBBBBBBBBBBBBBBBBBBBBBBBBBBBBBBBBBBBBBBBUBBBBBBBBBBBBBBBBBBBBBBBBBBBBBBBBBBBBBBBBBBBBB;A=A B=G
PZE-107020997 AAAAAAAAAAAAAAAAAAAAAAAAAAAAAAAAAAAAAAAAAAAAAAAAAAAAAAAAAAAAAAAAAAAAAAAAAAAAAAAAAAAAAAAAAAA;A=A B=C
PZE-107021672 AUAAAAAAAAAAAAAAAAAAAUAAAAAAAUAAAAAAAAAAAAAAAAAAAAAUAAAAAAAAAAAAAAAAAAAAAAAAAAAAAAUAAAAAAAA;A=A B=G
PZE-107024408 ABAAUBAAAAABBAAAABAUBBUAABAAABAABAAUUAUAAUAAAUBBBBABBBUBUBBBBUAAAAUBUUAUAUAUABUABBUBUAUUAUU;A=A B=G
PZE-107025325 ABAABBAAAAABBAAAABAABAAAABAAABAABAAABAUAAUUAAUABBBABBBABABBBBAUAAAABAAAAAAAAABUABBABUAAAAAA;A=A B=C
PZE-107026387 AAAAAAAAAAAAAAAAAAAAAAAAAAAAAAAAAAAAAAAAAAAAAUAAAAAAAAAAAAAAAAAAAAAAAAAAAAAAAAAUAAAAUAAAAAA;A=A B=G
PZE-107029554 BBBBBBBBBBBBBBBBBBBBBBBBBBBBBUBBBBBBBBBBBBBBBUBBBBBBBBBUBBBBBBBBBBBBUBUBBABBBBABBBBBUBBBBBB;A=A B=C
PZE-107030337 BABBAABBBBBAABBBBABBABBBBUBBBABBUBBBABBBBBBBBUBAAAAAAABABBBAABBBBBBABBBBBBBBBABBUUBAUABBBBB;A=A B=G
PZE-107031153 BABBAABBBBBAABBABABBABBBBABBBABBABBBABBBBBBBBUBAAAAAAABABAAAABBBBBBABBBBBBBBBABBAABAUABBBBB;A=A B=G
PZE-107032574 BABBHABBBBBAABBABABBABBBBABBBABBABBBABBBBUBBBUBAAAAAAABABHHAABBBBBBABBBBBBBBHABBAABAUABBBBB;A=A B=G
PZE-107035082 AAAAAAAAAAAAAAAAAAAAAAAAAAAAAAAAAAAAAAAAAAAAAAAAAAAAAAAAAAAAAAAAAAAAAAAAAAAAAAAAAAAAAAAAAAA;A=A B=G
PZE-107035765 BBBBBBBBBBBBBBBBBBBBBBBBBBBBBBBBBBBBBBBBBBBBBBBBBBBBBBBBBBBBBBBBBBBBBBBBBBBBBBBBBBBBUBBBBBB;A=A B=G
PZE-107038449 AAAAAAAAAAAAAAAAAAAAAAAAAAAAAAAAAAAAAAAAAAAAAUAAAAAAAAAAAAAAAAAAAAAAAAAAAAAAAAUAAAAAUAAAAAA;A=A B=G
PZE-107038701 BABBAABBBBBAABBABABBABBBBABBBHBBUBBBABBBBUBBBUBAAAHAAABABBHAABBBBBBABBBBBBBBBABBAUBHUABBBBB;A=A B=G
PZE-107041308 AAAAAAAAAAAAAAAAAAAAAAAAAAAAAAAAAAAAAAAAAAAAAAAAAAAAAAAAAAAAAAAAAAAAAAAAAAAAAAAAAAAAUAAAAAA;A=A B=T
PZE-107042902 BBBBBBBBBBBBBBBBBBBBBBBBBBBBBBBBBBBBBBBBBBBBBBBBBBBBBBBBBBBBBBBBBBBBBBBBBBBBBBBBBBBBBBBBBBB;A=A B=G
PZE-107043973 AAAAAAAAAAAAAAAAAAAAAAAAAAAAAAAAAAAAAAAAAAAAAUAAAAAAAAAAAAAAAAAAAAAAAAAAAAAAAAAAAAAAUAAAAAA;A=A B=G
PZE-107044234 BBBBBBBBBBBBBBBBBBBBBBBBBBBBBBBBBBBBBBBBBBBBBUBBBBBBBBBBBBBBBBBBBBBBBBBBBBBBBBBBBBBBUBBBBBB;A=A B=G
PZE-107044556 BABBUUBBBBBAABUABUBBAUBBBABBBUBBUBBUUBBBBBBBBUBAAUAAUUBABBBBBBUBBBBAUBBBBBBBBAUUAAUAUUBBBUB;A=A B=G
PZE-107044727 UBABBBAAAAABBAABABABBAAAABAAABUABAAABAAUUUUBUBABBBBABBABABBAUAAAAUABAAAAAUUAUBUUBBABUBUAAUU;A=A B=C
PZE-107046954 BABBHABBBBBAABBABABBABBBBABBBABBABBBABBBBBBBBUBAAAABAABABBHBBBBBBBBABBBBBBBBBABBUABAUABBBBB;A=A B=G
PZE-107049384 BUBBUUBBBBBUUBBUBUBBUBBBBUBBBUBBUBBBUBBBBBBBBUBUUUUBUUBUBBUUUBBBBBBUBBBBBBBBBBBBUUBUUUBBBBB;A=A B=C
PZE-107051526 BBBBBBBBBBBBBBBBBBBBBBBBBBBBBBBBBBBBBBBBBBBBBBBBBBBBBBBBBBBBBBBBBBBBBBBBBBBBBBBBBBBBUBBBBBB;A=A B=C
PZE-107052764 AAAAAAAAAAAAAAAAAAAAAAAAAAAAAUAAUAAAAAAAAAAAAUUAAAAAAAAAUAUAAAUAAAAAAAAAAAAUAAUAUAAAUAAAAAA;A=A B=G
PZE-107053268 ABAAUBAAAAABBAABABAABAAAABBAAUAAUAAABAAAABAAUUABBBBBAAABAHAAABAAUAABABUAAHAAABAABBABUBAAAAU;A=C B=G
PZE-107057785 UUUUUUUUUUUUUUBUUUBUUUAUUUUUBUUUUBUUUUUUUUUUUUUUUUUUUBUUUBUUUUUUUUBUUUUUBUUUBUUUUUUUUUUUUUU;A=A B=G
PZE-107058547 BAABBABBABBAABBABABBABABBBABBABBABBBABBBBBBBBUBBAAAAABBABBBBBBBBBBBABABBBBBBBABBABBAUAABBBB;A=A B=G
PZE-107060446 UUUUUUUUUUUUUUUUUUUUUUUUUUUUUUUUUUUUUUUUUUUUUUUUUUUUUUUUUUUUUUUUUUUUUUUUUUUUUUUUUUUUUUUUUUU;A=A B=G
PZE-107061406 ABBAABAABAAAAAABAAAABABAAABAABAABAAABAAAAAAAABAABBBBBABBAAAAAAAAAAABABAAAAAAABAAAAABUBBAAAA;A=A B=C
PZE-107063357 BBBBBBBBBBBBBBBBBBBBBBBBBBBBBBBBBBBBBBBBBBBBBBBBBBBBBBBBBBBBBBBBBBBBBBBBBBBBBBBBBBBBBBBBBBB;A=A B=C
PZE-107065747 ABBAAAAABAAAAAAAAAAABABAAABAABBBBAAAAAAAAAUAAUABAABBBABBBAUAAAUAAAABAAAAAAAAABAAAUABBBBAUUU;A=C B=G
PZE-107066119 UAABBBUUABUBBUBBUBBBUBAUAUUUBUAAUAUUUBUBUBUUUUUAUUAUABAUABUUBUUUBUBAUBUBBUBUUBUBUUUAUAUBUUB;A=A B=C
PZE-107067237 BBBBBBBBBBBBBBBBBBBBBBBBBBBBBBBBBBBBBBBBBBBBBUBBBBBBBBBBBBBBBBBBBBBBBBBBBBBBBBBBBBBBUBUBBBB;A=A B=C
PZE-107070987 BUUBBBBBABBBBBBBBBBBABUBUBBBBUBBUUBBBBBBBBBBBUBUBBUUUUUBABBBBUBBBBBUUBBBBBBBBBBBBBBUUUUUBBB;A=A B=G
PZE-107072354 ABAAAAAAAAAAAAAAAAAABABABAABBBAABBAAAAAAAAUAAUABAABBBBBABAAAABAAABBBBAAAAAAAAAUAAAABUBABAAA;A=A B=G
PZE-107072910 AAAAAAAAAAAAAAAAAAAAAAAAAAAAAAAAAAAAAAAAAAAAAAAAAAAAAAAAAAAAAAAAAAAAAAAAAAAAAAAAAAAAAAAAAAA;A=A B=C
PZE-107074506 AAAAAAAAAAAAAAAAAAAAAAAAAAAAAAAAAAAAAAAAAAUAAUAAAAAAAAUAAAAAAAUAAAAAAAAAAAAAAUAAAAAAUAAAAUA;A=A B=G
PZE-107074782 AAAAAAAAAAAUAAAAAAAAUAAAAUUAAAAAAAAAAAAAAAAAAUAAAAUAAAAUUUAAAAUAAAAAUAAAAAAAUAUAAAAAUAAAAAA;A=A B=G
PZE-107075817 BBBBBBBBBBBBBBBBBBBBBUBBBUBBBBBBBBBBBBBBBUBBBUBBBBBUBBBBBBBBBBUBBBBBUBBBBBBBBBBBBBBBUBBBBBB;A=A B=G
PZE-107076796 AAAAAAAAAAAAAAAAAAAAAAAAAAAAAAAAAAAAAAAAAAAAAAAAAAAAAAAAAAAAAAAAAAAAAAAAAAAAAAAAAAAAAAAAAAA;A=A B=G
PZE-107078060 BBBBBBBBBBBBBBBBBABBBBBBBBBBBBBBBBBBBBBBBBBBBBBBBBBBBBBBBBBBBBBBBBBBBBBBBBBBBBBBBBBBBBBBBBB;A=A B=G
PZE-107078770 BBBAABBBBBBABBBBAABBBBABABBAABBBBBBBBAABBBABBABABBAAAABAAAABBABBBAAAABBABBBAABBBBBBAUBAABBB;A=C B=G
PZE-107084726 AAABBBAAAAABABAABAAABABABAABBAAAAAAAABBAAAAAAUBBAABBBBABBBBAABAAABBBUAAAAAABBBUUAAABUAABAAA;A=A B=G
PZE-107086822 AAAAAAAAAAAAAAAAAAAAAAAAAAAAAAAAAAAAAAAAAAAAAAAAAAAAAAAAAAAAAAAAAAAAAAAAAAAAAAAAAAAAAAAAAAA;A=A B=G
PZE-107087395 BBBAAABBBBBABBBBABBBABABABBAABBBBBBBBBBBBUUBBUAABBAAAABUAAABBABBBAAAABBBBBBAAAAABBBAUBBABBB;A=A B=G
PZE-107088321 AAABBBAAAAABAAAABABABABABAABBAAAAAAAAAAAAABAAUBBAAABBAAABBBAABAAABBBBAAAAAABBBBHAAABUAABAAA;A=A B=G
PZE-107088585 BBBBBBBBBBBBBBBBBBBBBBUBBUBBBBBBBBBBBBBBBUUBBUBBBUABBBBUBBBBBBBBBBBBBBBBBBBBBBBBUUBBUBBBBBB;A=A B=G
PZE-107094078 AAABBBBBAAABAAAABBBABABABAABBAAAAAHABAAAAABAAUBBAAAUHAAABBUAUBBBBBBBAAAAAAABAUBBBBABUAABUAA;A=A B=G
PZE-107095095 BBBBBBBBBBBBBBBBBBBBBBBBBBBBBBBBBBBBBBBBBBBBBBBBBBBBBBBBBBBBBBBBBBBBBBBBBBBBBBBBBBBBBBBBBBB;A=A B=G
PZE-107098089 BBBBUBUUBBBBBBABUBBBUBBBBBBBBBBBBBBBBBBBBUUBBUBBUBBBUBBBBUBUUBBUBBBUBUBUBBUBBBUUBUAUUBUBUUB;A=A B=C
PZE-107098889 ABABHBBBAAABAAABAABABABABABBBAAAAAAAABBAAABAAUBBAAABBAAABBBBBBBBBAABAAAAAAABABAABBBBUAABAAA;A=A B=G
PZE-107101066 BBAAAAAAABBABBBABBBBABBBABAAABBBBBBBBAABBBABBUAABBBAABBBBAAAAAABBBBABBBBBBBABABBAAAAUBAABBB;A=A B=G
PZE-107102089 AAAAAAAAAAAAAAAAAAAAAAAAAAAAAAAAAAAAAAAAAAAAAAAAAAAAAAAAAAAAAAAAAAAAAAAAAAAAAAAAAAAAUAAAAAA;A=A B=G
PZE-107104709 BBBBBBBBBBBBBBBBBBBBBBBBBBBBBBBBBBBBBBBBBBBBBUBBBBBBBBBBBBBBBBBBBBBBBBBBBBBBBBBBBBBBUBBBBBB;A=A B=G
PZE-107105994 BBBBBBBBBBBBBBBBBBBBBBBBBBBBBBBBUBBBBBBBBUUBBUBBBBBBBBBBBBUBBBBBBBBBBBBBBBBBBBUBBBBBUBBBBBB;A=A B=G
PZE-107106472 ABBAUAUUBABAAAAABABUUUBBUUAUAUBBUABBUUBBBUUAUUUABBBUABBUBUUAUUUUBUBBUUUUUUBUBUUUUUAUUUBBUAB;A=A B=G
PZE-107107154 BBBBBBBBBBBBBBBBBBBUBBBBBBBBBBBBBBBUBBBBBBUBUUBBBBBBUBBBBBBBBBBBBUBBBBBBBUBBBBUBBUBBUBUBBBB;A=A B=G
PZE-107109140 AAAAAAAAAAAAAAAAAAAAAAAAAAAAAAAAAAAAAAAAAAAAAUAAAAAAAAAAAAAUAAUAAAAAAAUAAAAAAAAAAAAAAAAAAUA;A=A B=G
PZE-107111593 AAAAAAAAAAAAAAAAAAAAAAAAAAAAAAAAAAAAAAAAAAAAAUAAAAAAAAAABAAAAAAAAAAAAAAAAAAAAUUAAAAAUAAAAAA;A=A B=G
PZE-107113197 BBUBUBBBBBUBUUUBBBUBUBBUBUBBBUBBUBBUBBBUUUUUBUUBBUBUBBUUUBUUBBUBUUBUUUHUBUBBUBUBUUBUUBUBUBU;A=A B=G
PZE-107117400 UUUUUUUUUUUUUUUUUUUUUUUUUUUUUUUUUUUUUUUUUUUUUUUUUUUUUUUUUUUUUUUUUUUUUUUUUUUUUUUUUUUUUUUUUUU;A=A B=G
PZE-107118197 AAAAAAAAAAAAAAAAAAAAAAAAAAAAAAAAAAAAAAAAAAAAAAAAAAAAAAAAAAAAAAAAAAAAAAAAAAAAAAAAAAAAUAAAAAA;A=A B=G
PZE-107119534 BBBBBBBBBBBBBBBBBBBBBUBBBBBBBBBBBBBBBBBBUBBBBBBBBBBBBBBBBBBBBBUUBBBBUBUBBBBBBBUBBBBBUBBBBBB;A=A B=C
PZE-107125313 BBBBBBBBBBUBBBBBUBBBBBBBBBBBBBBBBBBUBBBBBBBBBBUBBBUUUBBBBBBUUUUBBBBBBBUBUUBBBBBBBBBBBBBBBBB;A=A B=G
PZE-107126258 BBBUBUUUUUABBBUBUBUBBUUUBUUBUBBBBBUBUUUUBUUUBUUBUUUUUBUUBBBBUUUBBUUUBUUUBUUBBBUUBUUBUUBUUUB;A=A B=G
PZE-107128348 BAABUUUBBBAAAAUAUABAAAUBAUAUBUAAUUUBUUBUAUUUAUUABBUUUAAUAAUBUUBAAUUAUBUBBBUAAUUAUUUAUUAUUBA;A=A B=G
PZE-107128722 AAAAAAAAAAUAAAAAAAAAAAAAAUAAAAAAUAAAAAAAAAUAAUAAAAAAAAAAAAUAAUAAAAAAAAAAAAAAAAUAAAAAUAAAAAA;A=A B=G
PZE-107131073 BBBBBBBBBBABBBBBBBBBBBBBBBBBBBBBBBBBBBBBBBBBBBBBBBBBBBBBBBBBBBBBBBBBBBBBBBBBBBBBBBBBBBBBBBB;A=A B=C
PZE-107132828 AAAAAAAAAAAAAAAAAAAAAAAAAAAAAAAAAAAAAAAAAAAAAAAAAAAAAAAAAAAAAAAAAAAAAAAAAAAAAAAAAAAAUAAAAAA;A=A B=C
PZE-107133704 UBBABBAUAAUBABBABBAUBBAUAUBUABBBBUAUUAUBABUAABBBBBUUBBAUBBBBBABAAUUBBUUUUUBBBBUAUAUAUUBABBB;A=A B=G
PZE-107134626 AAAUAAAHAAUAAAAAAAAAAAAAAAAAAAAAUAUUUAAAUUUAUUAAAAAAAAAAAAAAAHAUAUAAUAAUAAAABAAUAAUAUAUAAAA;A=A B=G
PZE-107135804 BBBBBBBBBBBBBBBBBBBBBBBBBBUBBBBBBBBBBBBBBBBBBUBBBBBBBBBBBBBBBBBBBBBBBBBBUBBBBBUBBBBBUBBBBBB;A=A B=C
PZE-107137797 BBBBBBBBBBBBBBBBBBHBBBBBBBBBBBBBBBBBUBBBBBUBBUBBBBBUUBBBUBBBUBBBBBBBUBBBBBBBBBBBUBBBUBUBBBU;A=A B=G
PZE-108002184 BBBBBBBBBBBBBBBBBBBBBBBBBBBBBBBBBBBBBBBBBBBBBBBBBBBBBBBBBBBBBBBBBBBBBBBBBBBBBBBBBBBBUBBBBBB;A=A B=G
PZE-108002941 AAAAAAAAAAAAAAAAAAAAAAAAAAAAAAAAAAAAAAAAAAAAAUAAAAAAAAAAAAAAAAAAAAAAAAAAAAAAAAAAAAAAAAAAAAA;A=A B=G
PZE-108004274 AAUUUAUUAUAUAUUUUAAAAUUAUAAAUUUUAUUUAAAUAUAUUUAAUUAUUUUUUUUUUAUUUAAAUUUAAAAAAAUUUUUAUUUAUUA;A=C B=T
PZE-108006634 AAAAAAAAAAAAAAAAAAAAAAAAAAAAAAAAAAAAAAAAAAAAAUAAAAAAAAAAAAAAAAAAAAAAAAAAAAAAAAAAAAAAAAAAAAA;A=A B=C
PZE-108008327 BBBBBBBBBBBBBBBBBBBBBBBBBBBBBBBBBBBBBBBBBBBBBBBBBBBBBBBBBBBBBBBBBBBBBBBBBBBBBBBBBBBBUBBBBBB;A=A B=C
PZE-108010463 BBBBBBBBBBBBBBBBBBBBBBBBBBBBBBBBBBBBBBBBBBBBBUBBBBBBBBBBBBBBBBBBBBBBBBBBBBBBBBBBBBBBBBBBBBB;A=A B=G
PZE-108012319 BBBBBBBBBBBBBBBBBBBBBBBBBBBBBBBBBBBBBBBBBBBBBBBBBBBBBBBBBBBBBBBBBBBBBBBBBBBBBBBBBBBBBBBBBBB;A=A B=G
PZE-108012482 AAAAAAAAAAAAAAAAAAAAAAAAAAAAAAAAAAAAAAAAAAAAAUAAAAAAAAAAAAAAAAAAAAAAAAAAAAAAAAAAAAAAUAAAAAA;A=A B=G
PZE-108016030 AAAAAAAAAAAAAAAAAAAAAAAAAAAAAAAAAAAAAAAAAAAAAAAAAAAAAAAAAAAAAAAAAAAAAAAAAAAAAAAAAAAAAAAAAAA;A=A B=G
PZE-108016518 AAAAAAAAAAAAAAAAAAAAAAAAAAAAAAAAAAAAAAAAAAAAAUAAAAAAAAAAAAAAAAAAAAAAAAAAAAAAAAAAAAAAUAAAAAA;A=A B=G
PZE-108016983 AAAAAAAAAAAAAAAAAAAAAAAAAAAAAAAAAAAAAAAAAAAAAAAAAAAAAAAAAAAAAAAAAAAAAAAAAAAAAAAAAAAAUAAAAAA;A=A B=C
PZE-108018250 UAAAUUUAAABAUAUUAUAUUUAUUUUUAAABUAUAUAUUUUUUUUUAABBUUAUBUBUUUUUUUUABUAUBAUUUABUAUUUUUUUUUUU;A=A B=G
PZE-108019544 AABAHBAABABABAABBBABAABBAABBAAAABABBBBBAAABBAAAAAABABABABAAAAABAABBBBBABAABBBAAABBAAUBBABBB;A=A B=G
PZE-108020640 BBUUBUBUABUUUBBUUUBUBUAUUUUUBUBUUUUUUAUBBUUUBUUBBBBAUBUUAUBBBUUBBUUAUAUUUUUUUUUUUUBUUUUUUAU;A=A B=G
PZE-108022547 BBBBBUAHBABABAABAUAAUABBUBBBAAAAUABUBAABAUBBAUUBAAABBUBBBAAAUAUUUUHABBUABBUAUABBBUUBUBAAUBB;A=A B=G
PZE-108024298 AAAAAAAAAAAAAAAAAAAAAAAAAAAAAAAAAAAAAAAAAAAAAUAAAAAAAAAAAAAAAAAAAUAAUAAAAAAAAAAAAAAAUAAAAAU;A=A B=C
PZE-108025003 BBBBBBBBBBBBBBBBBBBBBBBBBBBBBBBBBBBBBBBBBBBBBBBBBBBBBBBBBBBBBBBBBBBBBBBBBBBBBBBBBBBBUBBBBBB;A=A B=C
PZE-108027707 AAAAAAAAAAAAAAAAAAAAAAAAAAAAAUAAUAAAAAAAAUUAAUAAAAAAAAAAAAAAAAUAAAAAAAAAUAAAAAUAAAAAUAUAAUA;A=A B=C
PZE-108030050 BBBBBBBBBBBBBBBBBBBBBBBBBBBBBBBBBBBBBBBBBBBBBBBBBBBBBBBBBBBBBBBBBBBBBBBBBBBBBBBBBBBBBBBBBBB;A=A B=G
PZE-108031218 BBAABAAABAABBAABAAAAABBBABBBAAAAAABBBAAAAABABUBBAAABBABAAAAAAABAABBABAAABBBAAABBAAAAUBAAAAB;A=A B=G
PZE-108031753 AABBBBBBABBAABBABBBBBAAAAAAABBBBBBAAABBBUBABAUAABBBAABABBBBBBBABBAABABBBAAABABAABBBBUAUBABA;A=A B=G
PZE-108033821 AABBBBBBABBAAABABBBBBAAABUAABBBBBBAAUBBBBBUBABUABBBUABABBBBBBBUBBAABUBBBAAABBBUABBBBBABBBBA;A=A B=C
PZE-108034788 BBBBBBBBBBBBBBBBBBBBBBBBBBBBBBBBBBBBBBBBBUUBBUBBBBBBBBBBBBBBBBBBBBBBBBBBBBBBBBBBBUBBUBBBBBB;A=A B=G
PZE-108035073 BBBBBBBBBBBBBBBBBBBBBBBBBBBBBBBBUBBBBBBBBBBBBUBBBBBBBBBBBBBBBBBBBBBBBBBBBBBBBBBBBBBBUBBBBBB;A=A B=G
PZE-108036592 BBAAAAAABAABBBABBAAAABBBABBBAAAAUABBBAAAAUUABUBBAAABBBABBAUAAAABABBAUAAABBBABABBAAABUBAAAAB;A=A B=G
PZE-108037876 BBBBBBBBBBBBBBBBBBBBBBBBBBBBBBBBBBBBBBBBBBBBBUBBBBBBBBBBBBBBBBBBBUBBBBBBBBBBBUUBUBBBUBBBBBB;A=A B=T
PZE-108038334 BBAAAAAABAABBBABAAAAABBBABBBAAAAAABBBAAAAABABUBBAAABBABAAAAAAABAABBABAAABBBAAABBAAAAUBAAAAB;A=A B=G
PZE-108040317 AABBBBBBABBAAAUABBBBBAAABUAABUBBUBAAAAABUBABAUUABUBAAAABUBUBBBABBAAUABBBAAABBBAAUBBBUABBBBA;A=A B=G
PZE-108041018 AAAAAAAAAAAAAAAAAAAAAAAAAAAAAAAAAAAAAAAAAAAAAUAAAAAAAAAAAAAAAAAAAAAAAAAAAAAAAAUAAAAAAAAAAAA;A=A B=G
PZE-108042489 UUUUUUUUUUUUUUUUUUUUUUUUUUUUUUUUUUUUUUUUUUUUUUUUUUUUUUUUUUUUUUUUUUUUUUUUUUUUUUUUUUUUUUUUUUU;A=A B=G
PZE-108042901 AAAAAAAAAAAAAAAAAAAAAAAAAAAAAAAAAAAAAAAAAAAAAAAAAAAAAAAAAAAAAAAAAAAAAAAAAAAAAAAAAAAAAAAAAAA;A=A B=C
PZE-108043142 BBBBBBBBBBBBBBBBBBBUBBBBBBBBBBBBBBBBBBBBBBBBBBBBBBBBBBBBUBBBBBBBBUBBBBBBBBBBBBBUBBBBUBBBBBB;A=A B=G
PZE-108044552 ABBAHAAABAAABBABBAAAABBBABBBAAAAAABBBAAAAABBBUABAAAABABAAAAAAABAABBHBAABBBBAAABBAAABUBAAAAB;A=A B=G
PZE-108046270 AAAAUAAAAAAAAAAAAAAAAAAAAAAAAAAAAAAAAAAAAUAAAUAAAAAAAAAAAAAAAAAAAAAAAAUAAAAAAAAAAUAAUAAAAAA;A=A B=G
PZE-108046705 AAAUAAUUAAAAAAAAAAAUAUAAAUUUAAAUAAAAAAAAAAUUAUUAAAUUAAAUAAUAAAUAUUAAAAUAUAUAAAUUAAAAAAUAAAU;A=A B=G
PZE-108047454 AAAAAAAAAAAAAAAAAAAAAAAAAAAAAAAAAAAAAAAAAAAAAAAAAAAAAAAAAAAAAAAAAAAAAAAAAAAAAAAAAAAAUAAAAAA;A=A B=G
PZE-108050861 AAAAAAAAAAAAAAAAAAAUAUAAUUAAAUAAUUAAUAAAAUUAAUUAAAAAAAAAAAUAAAAAAAUUUAAUUUAAAAUUAAAAUAUAAAU;A=A B=G
PZE-108053763 BAABBBBBABBBAABBBBBBBAAABUAABBBBBBAAAAABBAABAUBABBABABABBBBBBBABBAAAABAAAAABBBUABBBAUBABBHA;A=A B=G
PZE-108054246 BBBBBBBBBBBBBBBBBBBBBBBBBBBBBBBBBBBBBBBBBBBBBUBBBBBBBBBBBBBBBBBBBBBBBBBBBBBBBBBBBBBBUBBBBBB;A=A B=G
PZE-108055537 AAAAAAAAAAAAAAAAAAAAAAAAAAAAAAAAAAAAAAAAAAAAAUAAAAAAAAAAAAAAAABAAAAAAAAAAAAAABUAUAAAUAUAAAA;A=A B=G
PZE-108056042 BUUBUUUBUUBBBBUBBBUUUBUBBUUBBUUBUUUUUUUUUUUUUUUBBBUUUUUUUUUBUUUBUUBBUUBUBUUUBBUUBUUBUUBBUUB;A=A B=C
PZE-108056415 BAABABBBABAABBBBBBBBBAAABABABBBBUBAAAAABBAUBAUUABBBUAAABBBUUBUUBBBAAABAAAAABBBUAUBAAUBUBBUU;A=A B=C
PZE-108059500 ABBABUUABABBUAUAUAAUUBBABUUBAUAAUAUUBBBUUUUUBUUBUUUUBBBUUUUUUUBUAUABBABBBBUAUAUUUUBBUBBAUUB;A=A B=G
PZE-108059741 BBBBBBBBBBBBBBBBBBBBBBBBBBBBBBBBBBBBBBBBBBBBBBBBBBBBBBBBBBBBBBBBBBBBBBBBBBBBBBBBBBBBBBBBBBB;A=A B=G
PZE-108061313 ABBAHAAAAABBAAAABAAAABBABBABAAAAUAAAUBBAABUUBUABAAAABBBAAUAAAABAUAUBBABBBBAAAAUAUUBBUBUAAUB;A=A B=G
PZE-108065108 AABAAAAAAABBAAAABAAAABAAABABAAAAAAAABABAAAAABUUBAAAABBAAAAAAAAHAAAABBAUBBBAAAAAABBHBUABAAAB;A=A B=G
PZE-108066942 UAAAAAAAAAAAAAAAAAAAAUAAUAAAAAAAUAAAUAAAAAAAAUAAAAUUAAUAAAUAAAAAAUAAAUAAAAAAAUAAAAAAUAAUAAU;A=A B=G
PZE-108067816 BBBBBBUUBBBBBBBBBBUBBUBBUBUBBUBBUBBBBBBBBUUBBUBBUBBBBBBUUBBBBBBBBBBBBBUBBBBBUBBBBBBBBBUBBBB;A=A B=G
PZE-108068741 UAAUBUAAUUBBUAUABUAABBAUBUUBUUUUUAUUBAUAUBUUBUABAAAUBABAUAUUUUUUUUUBBUBBBBAUUUUUBBBBUABUBUB;A=A B=G
PZE-108069336 BBBBBBBBBBBBBBBBBBBBBBBBBBBBBBBBBBBBBBBBBBBBBUBBBBBBBBBBBBBBBBBBBBBBBBBBBBBBBBBBBBBBUBBBBBB;A=A B=C
PZE-108069897 BBBBBBBBBBBBBBBBBBBBBBBBBBBBBBBBBBBBBBBBBBBBBBBBBBBBBBBBBBBBBBBBBBBBBBBBBBBBBBBBBBBBUBBBBBB;A=A B=C
PZE-108070556 AAAAAAAAAAAAAAAAAAAAAAAAAAAAAAAAAAAAAAAAAAAAAUAAAAAABAAAAAAAAAAAAAAAAAAAAAAAAAAAAAAAUAAAAAA;A=A B=G
PZE-108070826 AAAAAAAAAAAAAAAAAAAAAAAAAAAAAAAAAAAAAAAAAAAAAUAAAAAABAAAAAAAAAAAAAAAAAAAAAAAAAAAAAAAUAAAAAA;A=A B=G
PZE-108073336 BBBBAAABBBBBBBBBBBBBAABBAABABBBBABAAABBBBAUBAABABBBBABABBBBBBBBBBBBAABBBAABBBBUBAAABUBBBABA;A=A B=T
PZE-108075220 UBBBUAAUUBBUUUUUUBUBUUHUUUUAUUUUUBUAAUUUUUUUAUUABBUBAUAUUUUBUUUUUUUUUUUBAUUUBUUBUUAUUUUUUUA;A=A B=G
PZE-108077370 AAAAAAAAAAAAAAAAAAAAAAAAAAAAAAAAAAAAAAAAAAAAAAAAAAAAAAAAAAAAAAAAAAAAAAAAAAAAAAAAAAAAUAAAAAA;A=A B=C
PZE-108077878 AAAAAAAAAAAAAAAAAAAAAAAAAAAAAAAAAAAAAAAAAAAAAAAAAAAAAAAAAAAAAAAAAAAAAAAAAAAAAAAAAAAAAAAAAAA;A=A B=G
PZE-108078660 BBBBBBBBBBBBBBBBBBBBBBBBBBBBBBBBUBBBBBBBBBBBBBBBBBUBABBBBBBBBBBBBBBBBBBBBBBBBBBBBBBBUBBBBBU;A=A B=C
PZE-108082808 AAAABBBAABBAAAAAAABABBAABBABAAAABABBBAAAABUABUAAAABBAABAAAUAAUAAAUAABAAAAUBAABAAAAABUAAAAAB;A=A B=G
PZE-108084307 BBBBBBBBBBBBBBBBBBBBBBBBBBBBBBBBBBBBBBBBBBBBBBBBBBBBBBBBBBBBBBBBBBBBBBBBBBBBBBBBBBBBUBBBBBB;A=A B=G
PZE-108084409 BBBBBBBBBBBBBBBBBBBBBBBBBBBBBUBBBBBBUBBBBUUBBUBBBBBBABBBBBBBBBBBBBBBBBBBBBBBBBBBUUBBUBBBBBB;A=A B=G
PZE-108085971 AAAAAAAAAAAAAAAAAAAAAAAAAAAAAAAAAAAAAAAAAAAAAAAAAAAAAAAAAAAAAAAAAAAAAAAAAAAAAAAAAAAAUABAAAA;A=A B=G
PZE-108086776 BBBBBBBBBBBBBBBBBBBBBBBBBBBBBBBBBBBBBBBBBBBBBBBBBBBBABBBBBBBBBBBBBBBBBBBBBBBBBBBBBBBUBBBBBB;A=A B=G
PZE-108092516 BBBBBBBBBBBBBBBBBBBBBBBBBUUBBBBBBBBBBBBBBBUBBUUBBBBUBBBBBBUBBBBUBBBBBBBBBBBBBBUBUBBBUUBBBBB;A=A B=C
PZE-108096791 AAAAAAAAAAAAAAAAAAAAAAAAAAAAAAAAUAAAAAAAAAAAAUAAAAAABAAAAAAAAAAAAUAAAAAAAAAAAUUAAAAAUAAAAAA;A=A B=G
PZE-108097802 AAAAAAAAAAAAAAAAAAAAAAAAAAAAAAAAAAAAAAAAAAAAAUAAAAAAAAAAAAAAAAAAAAAAAAAAAAAAAAAAAAAAAAAAAAA;A=A B=G
PZE-108099484 BBBBBBBBBBBBBBBBBBBBBBBBBBBBBBBBBBBBBBBBBBBBBBBBBBBBBBBBBBBBBBBBBBBBBBBBBBBBBBBBBBBBUBBBBBB;A=A B=G
PZE-108101407 UUUUUUUUUUUUUUUAUUUUUUUUUUUUUUUUUAAUUAUAUUUAUUUAUUUUUUUUUUUUUUUUUUUAUUUUUUUUUUUUUUUUUUUUUUU;A=A B=G
PZE-108104529 BBBBBBBBBBBBBBBBBBBBBBBBBBBBBBBBBBBBBBBBBBBBBUBBBBBBBBBBBBBBBBUBBBBBUBBBBBBBBBBBBBBBUBBBBBB;A=A B=G
PZE-108107270 AAAAAAAAAAAAAAAAAAAAAAAAAAAAAAAAAAAAAAAAAAAAAAAAAAAAAAAAAAAAAAAAAAAAAAAAAAAAAAAAAAAAAAAAAAA;A=A B=G
PZE-108108473 BBBBBBBBBBBBBBBBBBBBBBBBBBBBBBBBBBBBBBBBBBBBBBBBBBBBBBBBBBBBBBBBBBBBBBBBBBBBBBBBBBBBUBBBBBB;A=A B=G
PZE-108110041 AAAAAAAAAAAAAAAAAAAAAAAAAAAAAAAAAAAAAAAAAAAAAUAAAAAAAAAAAAAAAAAAAAAAAAAAAAAAAAAAAAAAUAAAAAA;A=A B=G
PZE-108110136 UUAAAAAAAAAAAAAUUAUAAAAUAAUAAAUUAAAAAAUUAAUAAUAAAUAUAAAAAAAAAAUAAUAUUUUAAAAAAUAUUAAAUAAAUUA;A=C B=G
PZE-108110509 BAAABBBBBBAAAAAAABABBAAABBABABAABBBBBAAABBBAAUAAAAABBBAAAAAAABAAABBBBAAAAABABAAAAABBUABAAAB;A=A B=G
PZE-108113621 AAAAAAAAAAAAAAAAAAAAAAAAAAAAAAAAUAAAAAAAAAUAAUAAAAAUAAAAAAAAAAAAAAAAAAAAAAAAAAAAAAAUUAAAAAA;A=A B=G
PZE-108114666 BBBBBBBBBBBBBBBBBBBBBBBUBUBBBUBBUBBBBBBBUBUBBUBBBBBBUBBBBBBBBBUBBBBBBUBBUBBBBUUBBBBBUBBBBBB;A=A B=G
PZE-108115144 ABABAABAAAABBBABBABAABBBAABBBABBAABBBBBBAAUBBUBBBBBAABBBBBBBBAHBBUAABBBAAAAAAABBBBBAUBABAAA;A=A B=G
PZE-108116182 BBBBBBBBBBBBBBBBBBBBBBBBBBBBBBBBBBBBBBBBBBUBBUBBBBBBBBBBBBBBBBBBBBBBBBBBBBBBBBUUBUBBUBBBBBB;A=A B=G
PZE-108121529 BBAAUAABAAABABBAABBBBAABABAABBAAUBAUABBBBUUBUUBBAAAUBAABUAAAABAAABBBABUBBBBBAUUUBBABUABAAAB;A=A B=G
PZE-108122589 BBBBBBBBBBBBBBBBBBBBBBBBBBBBBBBBBBBBBBBBBBBBBUBBBBBBBBBBBBBBBBBBBBBBBBBBBBBBBBBBBBBBUBBBBBB;A=A B=G
PZE-108125652 BUUUUAUBAAUBUBUUUBBUBUUBUUUBBBUUUBUUUBBBBBUBUUBBUUUABUUBAUUAUBUAUBBBUBBUBBBUUBBBBBUBUABBUUB;A=A B=G
PZE-108125850 AAAAAAAAAAAAAAAAAAAAAAAAAAAAAAAAAAAAAAAAAAAAAAAAAAAAAAAAAAAAAAAAAAAAAAAAAAAAAAAAAAAAUAAAAAA;A=A B=G
PZE-108128116 BBBBBBBBBBBBBBBBBBBBBBBBBBBBBBBBBBBBBBBBBBBBBBBBBBBBBBBBBBBBBBBBBBBBBBBBBBBBBBUBBBBBBBBBBBU;A=A B=G
PZE-108130245 BBBBBBBBBBBBBBBBBBBBBBBBBBBBBBBBBBBBBBBBBBBBBBBBBBBBBBBBBBBBBBBBBBBBBBBBBBBBBBBBBBBBBBBBBBB;A=A B=C
PZE-108131283 AAAAAAAAAAAAAAAAAAAAAAAAAAAAAAAAAAAAAAAAAAAAAAAAAAAAAAAAAAAAAAAAAAAAAAAAAAAAAAAAAAAAAAAAAAA;A=A B=G
PZE-108133068 AAAAAAAAAAAAAAAAAAAAAAAAAAAAAAAAAAAAAAABABAAAUAAAAAABAAAAAAAAAAAAAAAAAAAAAAAAAAAAABAUAAABAA;A=A B=G
PZE-108133641 AAAAAAAAAAABBBAAAABAAAAABUAAAUAAABBBABBAUUAAAUBAAABAAABUBBBBBBBBBBBBAABABBBAABBBBUBBUABAAAB;A=A B=C
PZE-108135143 BBUBUBBBBBBBBBBBBBUBBUBBBBBBBBBUUBUBBUUBBUUBUUBBBBBBUBBUBBUBBBUUBUBBUBBBBBUBBUUBUUUBUBUBBBU;A=A B=G
PZE-109000162 AAAUUUAUAUAUUUUAUAUAUUUAAUUUABUUUUAUUUUUUAUUUUUUUUUUAAAUAUUUUAUUAUAUUAUUUUUUAUUUUAUAUUUAUAU;A=A B=G
PZE-109000860 UBUBAUBAHUUBBABAABUBBABBAUBUBBAAUAAAUHBBABBUUUBBAUBUBBBBBBBBBBBBBBBBBBUAAAABBUUABBUUUBBBBUB;A=A B=C
PZE-109002004 BBBBBBBBBBBBBBBBBBBBBBBBBBBBBBBBBBBBBBBBBBBBBUBBBBBBBBBBBBBBBBBBBBBBBBBBBBBBBBBBBBBBUBBBBBB;A=A B=G
PZE-109003658 AAAAAAAAAAAAAAAAAAAAAAAAAAAAAAAAAAAAAAAAAAAAAUAAAAAAAAAAAAAAAAAAAAAUAAAAAAAAAAUAAAAAUAAAAAA;A=A B=G
PZE-109006730 AABBBBBAAABBABABBAABBBBAABABBBBBAAAAAAAABAAAABBBBBBABABBBBBBBABBBAAAABBBAAAAAABBBBBBBBHBUAB;A=A B=C
PZE-109008014 AABBHBBABABABAAABAABBBAAAUBBABBBUBAAAAAAUAUAUUBBBBUBBAABBBBBBUUBBAAAABABAAAAAABBBBABUABBAAB;A=A B=G
PZE-109008242 AAAAAAAAAAAAAAAAAAAAAAAAAAAAAAAAAAAAAAAAAAAAAAAAAAAAAAAAAAAAAAAAAAAAAAAAAAAAAAAAAAAAAAAAAAA;A=A B=G
PZE-109008994 BBBBBBBBBBBBBBBBBBBBBBBBBBBBBBBBBBBBBBBBBBBBBUBBBBBBBBBBBBBBBBUBBBBBBBBBBBBBBBBBBBBBUBBBBBB;A=A B=C
PZE-109010476 ABAAAAAABAAAABBAABAAAABBBABBBBAABABBBBBBBBBBBUABAABAABAAAAAAABBAABBBAABABBBABBAAAABABBAABBA;A=A B=G
PZE-109011477 BABABBBAAABBBAABBABBBBAAABBAAABBABAAAAAAAAAAAUAABBABBABBBBBBBAABBAAABBABAAABAABBBBABUABBAHB;A=A B=G
PZE-109011738 BBBBBBBBBBBBBBBBBBBBBBBBBUBBBBBBUBBBUBBBBBUUBUBBBBBUUBBBBBUBBBBBBUBBBBBBBBBBBBUABUBBUUBBBBB;A=A B=G
PZE-109012535 AAAAAAAAAAAAAAAAUAAAAUAAAUAAAAAAUAAUAAAAUUAAAUAAAAAUAAUUUAAAAAAAAAAAUAUAAAAAAAUAUAAAUAAAAAA;A=A B=G
PZE-109013421 BBUBBBBBBBBBBBBBBBBBBBBBBBBBBBBBBBBBBBBBBBBBBUBBBBBBBBBBBBBBBBBABBBBBBBBBBBBBBBBBBBBUBBBBBB;A=A B=C
PZE-109013974 BAUUUBABBBBBUUBBUAUUUBBAUBUAUUBUUUAUUUUBAUUUUUBBUBUUUUBBUUBUBBUUBAAAUBUUUUUAUUUBUUUBUUBBBUB;A=A B=G
PZE-109015057 BBBBBBBBBBBBBBBBBBBBBBBBBBBBBBBBBBBBBBBBBBBBBUBBBBBBBBBBBBBBBBBBBBBBBBBBBBBBBBBBBBBBUBBBBBB;A=A B=G
PZE-109015290 AAAAAAAAAAAAAAAAAAAAAAAAAAAAAAAAAAAAAAAAAAAAAAAAAAAAAAAAAAAAAAAAAAAAAAAAAAAAAAAAAAAAUAAAAAA;A=A B=G
PZE-109016177 ABABBBBAAAAAAAAAAAAABUABBUABAAAAUAABBAAABUUBAUUAAAAUABBAUUUUAAUUAUAUUAUAUUBBBUUAAUUAUAUAUUA;A=A B=G
PZE-109016624 AUUAUAUAAAAAAAAUAUUAUUAAAAUAAUAAAUAAAAAAAAUAAUUAAAUAUAAUAUUAAAUAAAUAUUAAUUAAUAAAAUAUUUAAAUA;A=A B=C
PZE-109018222 AAAAAAAAAAAAAAAAAAAAAAAAAAAAAAAAAAAAAAAAAAAAAAAAAAAAAAAAAAAAAAAAAAAAAAAAAAAAAAAAAAAAUAAAAAA;A=A B=G
PZE-109018474 AAAAAAAAAAAAAAAAAAAAAAAAAAAAAAAAAAAAAAAAAAAAAAAAAAAAAAAAAAAAAAAAAAAAAAAAAAAAAAAAAAAAAAAAAAA;A=A B=G
PZE-109019829 AAAAAAAAAAAAAAAAAAAAAAAAAAAAAAAAAAAAAAAAAAAAAUAAAAAAAAAAAAAAAAAAAAAAAAAAAAAAAAAAAAAAUAAAAAA;A=A B=G
PZE-109021337 BBBBBBBBBBBBBBBBBBBBBBBBBBBBBBBBUBBBBBBBBBBBBUBBBBBBBBBBBBBBBBBBBBBBBBBBBBBBBBBBUBBBUBBBBBB;A=A B=G
PZE-109021584 BABBBBBBUBBBBBBBBBBBBBUAAUBBBABBUBBBUABBBUUBBUBBBBBBUBBBBBBBUBBBBBBBUBBBBBBBBBBBBBABUBBBBBB;A=A B=G
PZE-109023492 AAAAAAAAAAAAAAAAAAAAAAAAAAAAAAAAUAAAAAAAAAUAAAAAAAAAUAAAAAUAAAAAAAAAAAAAAAAAAAAAAAAAUUAAAAA;A=A B=G
PZE-109024307 AAAAAAAAAAAAAAAAAAAAAAAAAAAAAAAAAAAAAAAAAAAAAAAAAAAAAAAAAAAAAAAAAAAAAAAAAAAAAAAAAAAAAAAAAAA;A=A B=G
PZE-109025557 BBBBBBBBBBBBBBBBBBBBBBBBBBBBBBBBBBBBBBBBBBBBBBBBBBBBBBBBBBBBBBBBBBBBBBBBBBBBBBBBBBBBBBBBBBB;A=A B=G
PZE-109026651 ABAAABBBABAABBAAABAAAABBBBABAABBAAAAAAAABAABBUAAAAABABABBBBBBBUBBAAAABBAAABBBABBAABAUBABBBA;A=A B=C
PZE-109028615 AAAAAAAAAAAAAAAAAAAAAAAAAUAAAAAAUAAAAAAAAAAAAUAAAAAAAAAAUUAAAUAAAAAAAAAAAAAAAAAAAUAAUAAAAAA;A=A B=G
PZE-109030589 BBBBBBBBBBBBBBBBBBBBBBBBBBBBBBBBBBBBBBBBBUBBBUBBBBBBBBBBBBBBBBBBBBBBBBBBBBBBBBBBBBBBUBBBBBB;A=A B=G
PZE-109032898 ABAAABBBABAABBAAABABAABBBBABAABBAABBAAABBAABBAAAAAABABABBBBBBABBBAAAABBAAABBBABBAABAUBAABBA;A=A B=T
PZE-109034832 ABAAABBBABAABBAAABABAABBBUABAABBAABBAAABUAABBUAAAAABABABBBUUBAUUBAAAABBAAABBBAUBAABAUBUABBA;A=A B=G
PZE-109042675 BBBBBBBBBBBBBBBBBBBBBBBBBBBBBBBBBBBBBBBBBBBBBBBBBBBBBBBBBBBBBBBBBBBBBBBBBBBBBBBBBBBBBBBBBBB;A=A B=G
PZE-109045288 BABBBAAABABBAABABABABBAAAABBBBAABBAABBBAABBAAUBBBBBABABAAAAAAHAAABBBBAABBBAAABAABBABUABBAAB;A=A B=G
PZE-109047635 BBBBBBUBBBBBBUBBBBBBBBBBBUBBBBBUUBBBBBBBBUUBUUUBBBUUUBUUBBBBBBUBBBBBUBBBBBBBBUUBUBBUUBUBBBB;A=A B=C
PZE-109049246 BBBBBBBBBBBBBBBBBBBBBBBBBBBBBBBBBBBBBBBBBBBBBUBBBBBBBBBBBBBBBBBBBBBBBBBBBBBBBBBBBBBBUBBBBBB;A=A B=G
PZE-109050180 BBBBBBBBBBBBBBBBBBBBBBBBBBBBBBBBBBBBBBBBBBBBBUBBBBBBBBBBBBBBBBBBBBBBBBBBBBBBBBBBBBBBBBBBBBB;A=A B=G
PZE-109054925 BABBBAAABABBAABABBBAABAAAABBABAABBAABBBAABUAAUBBBBBABAAAAAAAABAAABBABAABBBAAABUABBABUABBAAB;A=A B=C
PZE-109055211 ABAAUBBUABAABBABAAABAABBBUAABABBUABUAAHBBAABBUAAAAABAABBBBUBUAABBAABABBAAABBBAUBAABAUBAABBU;A=A B=G
PZE-109056967 BBBBBBBBBBBBBBBBBBBBBBBBBBBBBBBBBBBBBBBBBBUBBBBBBBBBBBBBBBBBBBBBBBBBBBBBBBBBBBBBBBBBUBBBBBB;A=A B=C
PZE-109057209 BBBBBBBBBBBBBBBBBBBBBBBBBBBBBBBBBBBBBBBBBBBBBBBBBBBBBBBBBBBBBBBBBBBBBBBBBBBBBBBBBBBBUBBBBBB;A=A B=C
PZE-109058129 AABBBAABBBBBAABABBBABBAAAAABABAAABAABBBAABBABUBBBBBABAAAAAUBBBBAABBABAABBBAAABUABBUBUABBAAB;A=A B=G
PZE-109064469 AAAAAAAAAAAAAAAAAAAAAAAAAAAAAAAAAAAAAAAAAAAAAUAAAAAAAAAAAAAAAAAAAAAAAAAAAAAAAAAAAAAAUAAAAAA;A=A B=G
PZE-109064888 UUBBUBUBBBBUUUBUBBBUUUUUUBUBBUBUUBUUBBBUUUBUBUBBBBUUBBBUUUUBUBBUBUBUBBBBBBBUBUUBBUUBUUBBUUB;A=A B=C
PZE-109065712 BBAABBBAAAABBBABAAABBBBBBABAHABBBABBAHABBAABABAAAAABABBBBBBBBUABBAABUBAAAABBBABUAABAUBUABBA;A=A B=C
PZE-109067144 AAAAAAAAAAAAAAAAAAAAAAAAAAAAAAAAAAAAAAAAAAAAAAAAAAAAAAAAAAAAAAAAAAAAAAAAAAAAAAAAAAAAUAAAAAA;A=A B=C
PZE-109067632 UBBBBBBBBBBBBBBBBBBBBBBBBUBBBBBBUBUBBBBBBUUBBUBBBBBBBBBBBBBBBBBBBBBBBBBBBBBBBBUBBUBBUUBBBBB;A=A B=G
PZE-109069913 AABBAAAABABAABBAABBAAAAAABBBABAAAAAABBBAABBAAUBBBBBABBBAAAAAABAAABBABABBBBAAABAABBABUABBAAB;A=A B=G
PZE-109074670 AUABBBUUBUBAAUBAABBAUUBUAUUBUUAAUUAUUUUUUUUUUUUBBBUUUBUAUUUUUAUAUUUAUAUBBUBUUUUUBUABUUBUUUB;A=A B=G
PZE-109075570 AAAAAAAAAAAAAAAAAAAAAAAAAAAAAAAAAAAAAAAAAAAAAAAAAAAAAAAAAAAAAAAAAAAAAAAAAAAAAAAAAAAAAAAAAAA;A=A B=G
PZE-109076505 BBAABABBABABBBABBABBBAABBAAABABBUBBBAUUBUUUBBUAAAAAUBAABBBUBBBUUBHHBABAAAAABBHUUUABAUBABBUA;A=A B=G
PZE-109077374 BBBBBBBBBBBBBBBBBBBBBBBBBBBBBBBBBBBBBBBBBBBBBUBBBBBBBBBBBBBBBBBBBBBBBBBBBBBBBBBBBBBBUBBBBBB;A=A B=G
PZE-109077983 AAAAAAAAAAAAAAAAAAAAAAAAAAAAAAAAAAAAAAAAAUAAAAAAAAAAAAAAAAAAAAAAAAAAAAAAAAAAAAAAAAAAUAAAAAA;A=A B=G
PZE-109079433 AAABABAAAABAAABAAAAAABBAABABABAAUAAABAAAABBABUBABBBAABBAAAAAAAAAABBABABBAABAABUABBABUAAAAAB;A=A B=G
PZE-109082015 BBBBBBUBBBBBBBBBBBUUBBUBBUBBBUBBUBBBUBBBBUUBBUUBUBBBBBBUBBUBBBBUUUUUUBBUBBBUBUUBUUBBUBUBUBU;A=A B=G
PZE-109083058 AAAAAAAAAAAAAAAAAAAAAAAAAAAAAAAAUAAAAAAAAAAAAAAAAAAAAAAAAUAAAAAAAAAAAAAAAAAAAAAAAAAAAAAAAAA;A=A B=C
PZE-109087397 BBBBBBBBBBBBBBBBBBBBBBBBBBBBBBBBBBBBBBBBBBBBBBBBBBBBBBBBBBBBBBBBBBBBBBBBBBBBBBBBBBBBUBBBBBB;A=A B=G
PZE-109088384 BBBBBBBBBBBBBBBBBBBBBBBBBBBBBBBBUBBBBBBBBBBBBBBBBBBBBBBBBBBBBBUBBBBBBBBBBBBBBBBBBBBBBBBBBBB;A=A B=G
PZE-109090152 AAHBAAAAAABAAABABAAUABAAAUABBBAAUAAABAAAUBBBAUABAAAAHABAAAUBBAABBBBBAABAAABABBUAUAAAUAABAAB;A=A B=G
PZE-109091148 AAAAAAAAAAAAAAAAAAAAAAAAAAAAAAAAAAAAAAAAAAAAAAAAAAAAAAAAAAAAAAAAAAAAAAAAAAAAAAAAAAAAAAAAAAA;A=A B=C
PZE-109092637 UUUAUAUBABAUUBAUABBBUUAUUUUABAUUAUAAUUBUUUUABUUAUUUABUAUUUUUAUUUAAAABUUUUUAUAUUBUUAUUUUAAAA;A=A B=C
PZE-109093846 BBBBBBBBBBBBBBBBBBBBBBBBBABBBBBBBBBBBBBBBBBBBBBBBBBBBBBBBBBBBBBBBBBBBBBBBBBBBBBBBBBBBBBBBBB;A=A B=G
PZE-109094894 ABBABABBBBABBBABABABBAABBAAABABBBBAABAAABBAAAUBABBBABBABBBBAABBBBAAABBABBBABAABBBBABUBBAAAA;A=A B=G
PZE-109095932 BBBBBBBBBBBBBBBBBBUBBUBBBBBBBUBBBBBBBBBBBBUBBUBBBBBBUBBBBBBBUBBBBBBBBBBBBBBBBUBBBBBBBBBBBBB;A=A B=G
PZE-109098921 ABBBBAAABAABBBABAABBABBBAABAABBBBBBBBAAAABBAAUBABBBABBBBBBBBBBBAABBAUBAAAAABABBBBBABUBBAAAA;A=A B=C
PZE-109099702 AAAAAAAAAAAAAAAAAAAAAAAAAAAAAAAAAAAAAAAAAAAAAAAAAAAAAAAAAAAAAAAAAAAAAAAAAAAAAAAAAAAAAAAAAAA;A=A B=C
PZE-109101698 BBBAABABABBAAABBABAABAAABBABBUAAAAAAAAABAAAUBUUBAAAUUUUAAAAAABABBAABAAUUBUAABAAAAAUAUAABBUB;A=A B=G
PZE-109103267 BBABUUUBBBBUUBBBUBBUBUUUUBUBBBUUUUUUUUUBBUUUBUBBUUUBUBBUUUUUUBUBBUUBUUUBBBBUBUUUBBBUUUUBBBB;A=A B=C
PZE-109103697 AABAAAAAAAAAAAAAAAAAAAAAAAAAAAAAAAAAAAAAAAAAAUAAAAAAAAAAAAAAAAAAAAAAAAAAAAAAAAAAAAAAUAAAAAA;A=A B=G
PZE-109108323 BBBBBBBBBBBBBBBBBBBBBBBBBBBBBBBBBBBBBBBBBBBBBUBBBBBBBBBBBBBBBBBBBBBBBBBBBBBBBBBBBBBBBBBBBBB;A=A B=C
PZE-109109248 BBBBBBBBBBBBBBBBBBBBBBBBBBBBBBBBBBBBBBBBBBBBBUBBBBBBBBBBBBBBBBBBBBBBBBBBBBBBBBBBBBBBUBBBBBB;A=A B=G
PZE-109109629 BBBBBBBBBBBBBBBBBBBBBBBUBBBBBBBBUBBBBBBBUUUBBUBBBBBUBBBBBBBBBBUBBUBBUBBBUBBBBBBBBBBBUBUBBBB;A=A B=G
PZE-109109768 AAABBAABAABAABABABBABBBABBABBABBAABBAAAAABAABUABAABAAAAABBBBBBABBABBABBBAABAABBBBBBAUAABBBB;A=A B=G
PZE-109110252 BBBBBBBBBBBBBBBBBBBBBBBBBBBBBBBBBBBBBBBBBBBBBUBBBBBBBBBBBBBBBBBBBBBBBBBBBBBBBBBBBBBBUBBBBBB;A=A B=G
PZE-109111133 AUAAAUUUUUAUUAUAUAAUAAUUAAUAAUAAUUAAUUUUUUUUAUAAUUUUUUAUAAAUUUUAAUAAUUUAUUAAUAUUAAAUAUAAAAA;A=A B=G
PZE-109113692 AAAAUAUUAAAAAUAAUAAAAUUAUUUAAUAAUAUUUAUUUUUUUUUUUAAAUUUUUAUUAUUAAUUAUAAUAUAUUAUAUUUAUUUUUAA;A=A B=G
PZE-109115955 ABBABABBBBABBABBBABBABBBABBAABAAABBABBBBBUUBAUBABBBABBABAAABUABAABBABBBAUBABBAUUAAABUBBBBAA;A=A B=T
PZE-109119211 ABABUAABBAAAABAABBBAAUAABUUBBBBBUBBBBAUAAUUAAUAAUBAUAUBABUABBUUBBAABAAUAAUBAABUUUBAUUABAAAB;A=A B=C
PZE-109122239 UUUUUUUUUUUUUUUUUUUUUUUUUUUUUUUUUUUUUUUUUUUUUUUUUUUUUUUUUUUUUUUUUUUUUUUUUUUUUUUUUUUUUUUUUUU;A=A B=G
PZE-110002424 AAAAAAAAAAAAAAAAAAAAAAAAAAAAAAAAAAAAAAAAAAAAAAAAAAAAAAAAAAAAAAAAAAAAAAAAAAAAAAAAAAAAAAAAAAA;A=A B=G
PZE-110005408 AAAAAAAAAAAAAAAAAAAAAAAAAAAAAAAAAAAAAAAAAAAAAUAAAAAAAAAAAAAAAAAAAAAAAAAAAAAAAAAAAAAAAAAAAAA;A=A B=G
PZE-110007091 BBBBBBBBBBBBBBBBBBBBBBBBBBBBBBBBBBBBBBBBBUUBBUBBBBBABBBUBBBBBBBBBBBBBBBBBBBUBBBBBUBBUBBBBBB;A=A B=G
PZE-110007572 BBBBBBBBBBBBBBBBBBBBBBBBBBBBBBBBBBBBBBBBBBBBBUBBBBBBBBBBBBBBBBBBBBBBBBBBBBBBBBBBBBBBBBBBBBB;A=A B=G
PZE-110009725 AABAABBABABABABAABBBAABAAABAAAAAABAAAAABABBAABABAAABAAABBAAAAAUBBBBBUBBBBBBBAAAAAAAAUABABBA;A=A B=G
PZE-110010390 BBABBAABABABABABBBAABBAABBABBBBBBABBBBBABAABAABBBBBABBBBABBBBBBAAAAABAABAAAABBBBBBBBBBABAAB;A=A B=G
PZE-110011312 BBABBAABABABABABBBAAAUAABBHBBBBBUABBBBBABAABAUBBBBBABBBBUBBBBHBBBAAABAABAABABBUBBBBBUBABAAH;A=A B=G
PZE-110012671 BBABUAABABABABUBBBBAABAABUABBBBBUBBBBBBABUAAAUBBBBUABBABUBBBUBUBUAABBAUUUUBBBUUBUUBBUBUUABB;A=A B=G
PZE-110013211 UUUUUUUUUUUUUUUUUUUUUUUUUUUUUUUUUUUUUUUUUUUUUUUUUUUUUUUUUUUUUUUUUUUUUUUUUUUUUUUUUUUUUUUUUUU;A=A B=C
PZE-110013759 AAAAAAAAAAAAAAAAAAAAAAAAAAAAAAAAAAAAAAAAAAAAAUAAAAAAAAAAAAAAAAAAAAAAAAAAAAAAAAAAAAAAUAAAAAA;A=A B=G
PZE-110014694 AAAAAAAAAAAAAAAAAAAAAAAAAAAAAAAAAAAAAAAAAAAAAUAAAAAAAAAAAAAAAAAAAAAAAAAAAAAAAAAAAAAAUAAAAAA;A=A B=G
PZE-110016288 AABAABBBBBBABABBAAABAABBAAABAAAAAAAAAAABBABBBBAAAAABAAHHBAAAAAAAABBAABBABBAAAABBAAAAUABABBA;A=A B=G
PZE-110017901 BBBBBBBBBBBBBBBBBBBBBBBBBBBBBBBBBBBBBBBBBBBBBUBBBBBBBBBBBBBBBBBBBBBBBBBBBBBBBBBBBBBBUBBBBBB;A=A B=G
PZE-110018330 AABAABBBBBBABBBBAAABAUABAUABAAAAAAUAAAABBUBABUAAAAABAABBBAUBAAUAABBAABBABBAAAABBAAAAUAAABBA;A=A B=C
PZE-110019041 AAAAAAAAAAAAAAAAAAAAAAAAAAAAAAAAAAAAAAAAAAUAAUAAAAAAAAAAAAAAAAAAAAAAAAAAAAAAAAAAAAAAUAAAAAA;A=C B=T
PZE-110019906 AAAAAAAAAAAAAAAAAAAAAAAAAAAAAAAAAAAAAAAAAAAAAUAAAAAAAAAAAAAAAAAAAAAAAAAAAAAAAAAAAAAAUAAAAAA;A=A B=G
PZE-110020178 BBBBUBBBBBBBBBBBBBBBBBBBBBBBBBUUBBBBBBBBBBUBBUBBBBBBBBBBBUBBUUBBBBBBBBBBBBBABUUBBUBBUUBUBBB;A=A B=G
PZE-110021463 AAAAAAAAAAAAAAAAAAAAAAAAAAAAAAAAAAAAAAAAAAAAAAAAAAAAAAAAAAAAAAAAAAAAAAAAAAAAAAAAAAAAUAAAAAA;A=A B=G
PZE-110024032 BBBBBBBBBBBBBBBBBBBBBBBBBBBBBBBBBBBBBBBBBBBBBUBBBBBBBBBBBBBBBBBBBBBBBBBBBBBBBBBBBBBBUBBBBBB;A=A B=G
PZE-110024330 AABBBBBBBBBABBBBAABBUBBAAUABABAABAABAABBBABBBUAAAAAUAABABAAAAAAAABBBABBABBAABABBAAAAUABABBA;A=A B=G
PZE-110025994 AAAAAAAAAAAAAAAAAAAAAAAAAAAAAAAAAAAAAAAAAAAAAAAAAAAAAAAAAAAAAAAAAAAAAAAAAAAAAAAAAAAAUAAAAAA;A=A B=G
PZE-110026264 BUBUUUUBUBUUUUUUUBUUUUBUUUUUUUBUUBBUUUUUUUUUUUUBBBUUUUUUUBUBUUUBUUUUUUUUUUUUUBUUUUUUUUBBUUB;A=C B=G
PZE-110027038 AABBBBBBBBBABBBBAAABBUBBABABAABAUAAAABUBBABBUUUAUAAUUABBBAUABUAAAUBAUBBABAAAUAUUUAAUUABAUBU;A=A B=G
PZE-110029429 AAAAAAAAAAAAAAAAAAAAAAAAAAAAAAAAAAAAAAAAAAAAAAAAAAAAAAAAAAAAAAAAAAAAAAAAAAAAAAAAAAAAUAAAAAA;A=A B=G
PZE-110030003 AABBBBBBBBBABBBBAAABBABAAAABAAAAAAAAAAABBABBBUAAAAABAABBBUAAAAAAAHBAABBABBAAAAUBUAAAUABABBA;A=A B=C
PZE-110031865 UBAAAAAAAAABAAAABBUAABAUBBBABUUBBBBBBBBAUBAUAUUBBBBABBAUAUUUBUBBBUUBUAUBAABBUBUUUBBUUBUBAAB;A=A B=G
PZE-110032621 BBAAAAAAAAABAAAABBBAABABBBUABBBBBBBBBBBAABAAAUBBBBBABBAAAHBBBBUBBAABBAAAAABBBBAABBBBUBABAAB;A=C B=G
PZE-110033926 UUUUUUUUUUUUUUUUUUUUUUUUUUUUUUUUUUUUUUUUUUUUUUUUUUUUUUUUUUUUUUUUUUUUUUUUUUUUUUUUUUUUUUUUUUU;A=A B=G
PZE-110038474 AABBHBBBBBBABBBBBAABBABAAAAAAAAAAAAAAAABBHUBBUAAAAAUAAABBHAAAABAABBAABBBBBAAAAUBAAAAUABABBA;A=A B=G
PZE-110039360 AUBBBBBBBBBABBUBBAABUUBAUUAAAUAAUAAAUUABUUBBBUUAUAAUHAABBUUAAUUAAUBAABBUBBUUUAUBAUUAUAUAUUU;A=A B=G
PZE-110040068 BBUUUUUUUUUBUBUUUBBUBBUUBHUHBBBBBBBBUBBUUBUUUUBBBBBUBBBUUBUBBBUBBUUBBUUUUUBBBBUUBBBBUBUBUUB;A=A B=C
PZE-110040705 AAAAAAAAAAAAAAAAAAAAAAAAAAAAAAAAUAAAAAAAAUAAAUAAAAAAAAAAAAAAAAAAAAAAUAAAAAAAAAAAAAAAUAAAAAU;A=A B=G
PZE-110041371 BBBBBBBBBBBBBBBBBBBBBBBBBBBBBBBBBBBBBBBBBBBBBBBBBBBBBBBBBBBBBBBBBBBBBBBBBBBBBBBBBUBBUBBBBBB;A=A B=G
PZE-110044120 BBBBBBBBBBBBBBBBBBBBBBBBBBBBBBBBBBBBBBBBBBBBBUBBBBBBBBBBBBBBBBBBBBBBBBBBBBBBBBBBBBBBBBBBBBB;A=A B=C
PZE-110045597 BABBBAAAAAABABAAABBABBAABBBBBBBBUBBBABBAABAAAUBBBBBABBBAABBBBBABBAABBAAAAABBAAAABBBBUBBBAAB;A=A B=G
PZE-110045930 AAAAAAAAAAAAAAAAAAAAAAAUAUAAAAAAUAAAUAAAUUUAAUUAAAAUAAAAAAAAAUAAAUAAUAAAAAAAAAUAAUAAUAUAAUU;A=A B=G
PZE-110047350 AAAAAAAAAAAAAAAAAAAAAAAAAAAAAAAAAAAAAAAAAAAAAUAAAAAAAAAAAAAAAAAAAAAAAAAAAAAAAAAAAAAAAAAAAAA;A=A B=G
PZE-110047799 BABBBAAAAAABABAAABBABBAABBBBBBBBBBBBABBAABAAAUBBBBBABBBABBBBBBABBAABBAAAAABBAAAABBBBUBBBAAB;A=A B=C
PZE-110049371 ABAAABBBBBBABABBBAABAABBAAAAAAAAAAAABAABBABBBUAAAAABAAABAAAAAABAABBAABBBBBAABBBBAAAAUAUABHA;A=A B=G
PZE-110050295 BBBBBBBBBBBBBBBBBBBBBBBBBBBBBBBBBBBBBBBBBBBBBBBBBBBBBBBBBBBBBBBBBBBBBBBBBBBBBBBBBBBBUBBBBBB;A=A B=G
PZE-110053918 BABBBAUAABABAUBAUBBAUUUABUBBBBBBUUBUBBBAUBUABUBBBBBBUBBUBUBUUBUBBAUBAAUAUUBBUUUUBBBBUUUBUUB;A=A B=G
PZE-110054274 AAUAAAAAAAAAAAAAAAAAUAAAAAAAAAAAUUAAAAUAAAAAAAAAAAAAAAUAAAAAUAAAAAAAUAAAAAAAAAUAAUAAUAUAAUA;A=A B=G
PZE-110057129 BBBBBBBBBBBBBBBBBBBBBBBBBUUBBBBBUBBBBBBBUBUUUUBBBBBBBBBBBBBBBBBBBBBBBBBBBBUBBBBBUBBUUBBBBBB;A=A B=C
PZE-110057767 ABAAABBBBABABAABBAABAHABAUAAAAAAUAAAAAABBUUBAUUAAAUAAAABAAAAAUBAAUBABBBBBBUABAUAUAAUUABAAUA;A=A B=G
PZE-110058966 BBBBBBBBBBBBBBBBBBBBBBBBBBBBBBBBBBBBBBBBBBBBBBBBBBBBBBBBBBBBBBBBBBBBBBBBBBBBBBBBBBBBUBBBBBB;A=A B=G
PZE-110060021 AAAAUAAAAAAAAAAAAAAAAUAAAUAAABAAUAAAAAAAAUAAAUAAAABUAAAAAAAAAUUBAAAAABUAUAAAAAAAUUBAUAAAUAA;A=A B=G
PZE-110060897 AAAAAAAAAAAAAAAAAAAAAAAAAAAAAAAAAAAAAAAAAAAAAAAAAAAAAAAAAAAAAAAAAAAAAAAAAAAAAAAAAAAAAAAAAAA;A=A B=G
PZE-110064279 BBBBBBBBBBBBBBBBBBBBBBBBBBBBBBBBBBBBBBBBBBBBBBBBBBBBBBBBBBBBBBBBBBBBBBBBBBBBBBBBBBBBBBBBBBB;A=A B=C
PZE-110066098 AAAAAAAAAAAAAAAAAAAAAAAAAAAAAAAAAAAAAAAAAAAAAAAAAAAAAAAAAAAAAAAAAAAAAAAAAAAAAAAAAAAAAAAAAAA;A=A B=C
PZE-110067273 BABBUBABBBABBBBAABBABBBABBBBBBBBUBBBBBBAAAUBBUUBBBBABBAUBBBBBBABBUABUAUUABBBABUBBBABUBBBAAB;A=A B=C
PZE-110069835 BABBABABBBABABBABBBABABABBBBBBBBABBBBBBABAUABUBBHBBBABBABBBBBBABBAABAABAAABBABBBBBABUBBBAAB;A=A B=G
PZE-110070074 AAAAAAAAAAAAAAAAAAAAAAAAAAAAAAAAUAAAAAAAAUUAAUAAAAAAAAAAAAAAAAAAAAAAAAAAAAAAAAAAAAAAUAAAAAA;A=A B=G
PZE-110070387 BBBBBBBBBBBBBBBBBBBBBBBBBBBBBBBBBBBBBBBBBBBBBUBBBBBBBBBBBBBBBBBBBBBBBBBBBBBBBBBBBBBBUBBBBBB;A=A B=C
PZE-110070679 ABAAAABBAABABAABAAABBBABABAAAAAABAAAAAABABBBABAAAAABAAABAAAAAABAABBABBUBBBAABAAAAABAUABABBA;A=A B=G
PZE-110076741 AUAAUAAUAAAAUUAUAAAUAAUAUUAAAUAAAAAAAUUUAUUAAUAAAAAUAAAUUAAAAAUAAUAUUUAAAAAAAAAAUUAAAAAAAAA;A=A B=G
PZE-110078281 BBBBBBBBBBBBBBBBBBBBBBBBBBBBBBBBBBBBBBBBBBBBBUBBBBBBBBBBBBBBBBBBBBBBBBBBBBBBBBBBBBBBUBBBBBB;A=A B=G
PZE-110080492 BBBBBBBBBBBBBBBBBBBBBBBBBBBBBBBBUBBBBBBBBBBBBUBBBBBBBBBBBBBBBBBBBBBBBBBBBBBBBBBUBBBBUBBBBBB;A=A B=G
PZE-110082048 BABAHBAABABBBAAABBAAABAAAABBBABBBAAAAAAABAABBUBBBBBBBBBABBBBBBABBAABAABABBBBABBBAABBUBABAAB;A=A B=G
PZE-110085234 BABABUUBUBBBBUAUBBUUAUAUUBBBBUBBBAAUUUUUBUUBBUBBBBBBBBBUBBBBBBABBUABBUBUBBBBUBUAUUBBUBABBBB;A=A B=G
PZE-110087783 BBHBBBBBBBBBBBBBBBBBBBBBBBBBBBBBBBBBBBBBBBBBBUBBBBBABBBBBBBBBBBBBBBBBBBBBBBBBBBBBBBBUBBBBBB;A=A B=C
PZE-110089645 AAAAAAAAAAAAAAAAAAAAAAAAAAAAAAAAAAAAAAAAAAAAAUAAAAAAAAAAAAAAAAAAAAAAAAAAAAAAAAAAAAAAUAAAAAA;A=A B=G
PZE-110091181 AAAAAAAAAAAAAAAAAAAAAAAAAAAAAAAAAAAAAAAAAAAAAUAAAAAAAAAAAAAAAAAAAAAAAAAAAAAAAAAAAAAAUAAAAAA;A=A B=G
PZE-110092504 BBBBBBBBBBBBBBBBBBBBBBBBBBBBBBBBBBBBBBBBBBBBBUBBBBBBBBBBBBBBBUBBBBBBBBBBBBBBBBUBBBBBUBBBBBB;A=A B=G
PZE-110095271 AAAAAAAAAAAAAAAAAAAAAAAAAAAAAAAAUAAAAAAAAAAAAUAAAAAAAAAAAAAAAAAAAAAAUAAAAAAAAUUAAAAAUAAAAAA;A=A B=G
PZE-110096735 BBBBBBBBBBBBBBBBBBBBBBBBBBBBBBBBBBBBBBBBBBBBBUBBBBBUBBBBBBBBBBBBBBBBBBBBBBBBBBBBBBBBUBBBBBB;A=A B=G
PZE-110097415 BBHBUBBBBBBBBBBBBBBBBBBBBBBBBBBBBBBBBBBBBUBBBBBBBBBBBBBBBBBBBBBBBBBBBBBBBBBBBBBBBBBBUBBBUBB;A=A B=G
PZE-110099188 AAAAAAAAAAAAAAAAAAAAAAAAAAAAAAAAAAAAAAAAAAAAAUAAAAAAAAAAAAAAAAAAAAAAAAAAAAAAAAAAAAAAUAAAAAA;A=A B=G
PZE-110100685 BBABAAAAABAAABBABBAABBBBAUBBBUBBBAUAAAABBUUBUUUBBBAAUBBUUBBBBBBBUUAUBAUUBBBABBUAAABUUAUBUAB;A=A B=T
PZE-110101412 AABAHBBBBABBBAABAABBAAAABAAAAAAAABBBBBBAABBABUAAAABBAAAABBBBBAAAABBABBBAAAABAABBBBAAUBAABBA;A=A B=G
PZE-110103108 AAAAAAAAAAAAAAAAAAAAAAAAAAAAAAAAAAAAAAAAAAAAAUAAAAAAAAAAAAAAAAAAAAAAAAAAAAAAAAAAAAAAUAAAAAA;A=A B=G
PZE-110103696 AAAAAAUAAAAAAAAAAAAAUUAAUUUAAAAAUAAAUAAAUUUAUUUAAAAAAAAAAAUUAAUAAUAAAAUAUUAUAUAUUUAUUAUAAAA;A=A B=C
PZE-110104741 BBBBBBBBBBBBBBBBBBBBBBBBBBBBBBBBBBBBBBBBBBBBBBBBBBBBBBBBBBBBBBBBBBBBBBBBBBBBBBBBBBBBBBBBBBB;A=A B=G
PZE-110109454 BAABHABBABBABABAAABAABABBABBABAAAABBBAABABAABUBABBAABAABAAABBBBBBBBBBBBABBAAAAAAAAABUAAABBA;A=A B=G
PZE0006607533 AAAAAAAAAAAAAAAAAAAAAAAAAAAAAAAAAAAAAAAAAAAAAAAAAAAAAAAAAAAAAAAAAAAAAAAAAAAAAAAAAAAAAAAAAAA;A=A B=G
