# Supplementary material for: SNPSelect: A scalable and flexible targeted sequence-based genotyping solution
Source: PLoS One. 2018 Oct 12;13(10):e0205577. doi: 10.1371/journal.pone.0205577 (PMC6185863; doi:10.1371/journal.pone.0205577)
Supplement: S8 Table — (TXT) [file pone.0205577.s012.txt]

name = Preprocessing_output_germplasm
popt = Lines
nind = 93
nloc =  1056

;             AABBBBBBCCCCCCCCCCCCCCCFFFFggggHHIKKKLLLLLLLLLLLLLLMMMMMMMMNNNNOOOOPPPPPPPPPPPPPPPPPTTTTWWWWW
;             66113399MMMMMMMMMMMMOOO2277eeeePPliiyHHHHHHHHHHHHHH3311oossCCCChhhh3HHHHHHHHHHHHHHHHxxzz11114
;             3344777711LLLLLLLLLL111 ___rrrr331312115588991111117766117733337744922BBGGGGGGGGJJZZ33ii11550
;             22 _ _ _0062________002 Deemmmm004 11 _992233223344WW2288115555BB33_004422333388445500__77331
;              _ D D D559251222233995  aapp__11H    D _ _ _332266 _WWWW _0088 _ _G77779955994400113388 _RR 
;              D       _ 820447723 _   rr__BB _       D D DHH _HH D _ _ D _ _ D DM _ _ _ _ _ _ _ _ _ _ D _ 
;                      D   3777723 D   __MM77 D            TT Dtt   D D   D D    _ D D D D D D D D D D   D 
;                            _ _       nnoo33               _   _                B                         
;                            D D       rr11 _               D   D                                          
;                                      __77 D                                                              
;                                      66 _                                                                
;                                      __ D                                                                
;                                      66                                                                  
;                                       _                                                                  
;                                       D                                                                  
;                                                                                                          

PZE-100003375 UUAUBABUBUBUUUUUUAUUBABUUUUAUBUUUUUUAAAUABUBUAAAUUUUBUUUUUUUBUBUUAUUUBBAUUUUUAUBAABUUUBUBBABU;A=A B=G
PZE-101000360 BBBBBBBBBBBBBABBBBBBAABBBBBBBAABBABBBBBAABBAABBAABBBBAABBBBBBBBBBAABBBBBBUBBBBBBBBBBBBBBBBBBB;A=A B=G
PZE-101001044 UUUUAABBUUAAABAABAAAUBAAABUUUBBBUBAUAAAUBUUBBAABUUUBBAAAABBUUAABAAABAAAAUUAAAAAABBBBUAAUBBBBA;A=A B=G
PZE-101002919 AUAAAUBBAAUBUBBBAUUUBBBAUUAAAAAUAUBBUAAUUAUAUAAUUUAAAUUBBUAUABBAUBBBAAAAUUUUUUAABBUUUUBBUUAAU;A=A B=G
PZE-101004580 AUAAAAAAAUUAAUUUAAAUBBUAAAAAAAAUUAAAUAAUUAAUUUUAAAAAUUUUAUUUUBBAAUUAAAAAAUUAAAAAAAAAAUBUAAAAA;A=C B=G
PZE-101005765 AAAAAABBAAAAAAAAAAABBBBBBAAAAAABBBAABAAAAAAAAAAAAAAAAAAAAAABBBBAAAABAAAAAUBBAABBAAAAAABBAAAAB;A=A B=G
PZE-101009528 AAAAAAAAAAABUBAAAAABAAAAAAABBAAAAAAAAAABBAAAABBAAAUAAAAAAAAAAAAAABBBAAAAAUBBAABBAAAABBBBBBAAA;A=A B=G
PZE-101011048 AAAABBAAAABABAAABBABAAAAAAAAABBAAAAAABBAAAAUAAABBAAAAAAAABBAAAAAAAAAAABBAAAABBAAAAAAAAAAAAAAA;A=A B=G
PZE-101013713 AAAAAAAAAAAAUUAAAAUAAAAAAAAAAAABBAAAAUAUBUAAAAUAAAAUAAAAAAAAAAUAABBAAAAAAUBBAABBAAAABBAUAAAAA;A=A B=G
PZE-101016495 AAAAAABBAAAAAAAAAAABBBAAUAAAAAAAAAAAAAAUAAAAAAAAAAAAAAAAABBAAAABBAAAAAAAAUAAAAAAAABBAAAAAAAAA;A=A B=G
PZE-101016971 BBBBBBAABBABABAAAABBAABBBBBBBBBBBBBBBBBUBBBBBBBBBBBBBBBBBBBBBBBBBBBBBBBBBUBBBBBBBBBBBBBBBBBBB;A=A B=C
PZE-101017779 UUUUUUUUUUUUUUUUBUUUUUUUUUUUUUUUUUUUBUUUUUUUUUUUUUUUUUUUUBUUBUUBUUUUBUUUBUUUUUBUUUUUUUUUAUUUU;A=A B=G
PZE-101019728 BBBBBBBBBBBBUUBBBBUBUBBBBBBBUBUBBUBUBBBUBBBBBBBBBUUBBBBBBBBUBBBBBBBBBBBBUUUBBBBBBBBBBBBBBBBBB;A=A B=C
PZE-101024779 UABBAABUBBBBBUAABBBBBBBBBBBBBBBBBBBUAAAUBAABBBUBBUBBBBBBBAAAABBAABUBAAAAAUUUAABUAABBBBBBBBBBU;A=A B=G
PZE-101025101 AAAAAAAAAAUBAAAAAABAAUAHHAABBAAAAUUBBAAAAAAAAAAAAAAAABBBBAAAUUAAAAAAAAAAAAAAAAAAAABBAABBUAAAB;A=A B=C
PZE-101027125 BBBBAAAAAAABBBBBBBBBBBBAAAABUBBBBABBAAABBBBAABBBBAABBBBBBAABBAABBBBABBAABUBBAAAAAAAABBBBAABBB;A=C B=G
PZE-101029759 AUUUUUUUBBUUUUUUUAUBUAUUUBBAUBBBBUUUAAAUAAABBAABUUUUUUUUUUUBBUAAUAUAAUAUUUUAUUAAUUUUUUUUAAUUU;A=A B=G
PZE-101030261 AAAAAAAAAAAAAAAAAAAAAAAAAAABBAAAABAAAAAUAAAAAAAAAUAAAAAAAAAAAAABBAABAAAAUUAAAAAAAAAAAAAAAAAAA;A=A B=C
PZE-101030925 BBBBBBBBBBBBBUBBUUBBBBBBBBBBBBBBUBBBBBBBBBBBBBBBBBBBBBBBBBBBBBBBBBBBBBBBBUBBBBAABBAUAAUUUABBB;A=A B=G
PZE-101032948 BBBBBBUUBBBUBBBBBBBBUBBBBBBBBAABBBABABBBBBBBBBBAABBAAUUBBBBUUBBBBBBBBBBBBUBBBBBBBBBBBBBBAABBB;A=A B=G
PZE-101034578 UAAUAUAUAAAAUAUABBUUBBUAAAAAABBBBUUAAUAUAAAAUAABBUUUABBUUAAAAAAAAAAUUAAAUUUBAAAAAAAAUUUUUABBU;A=A B=G
PZE-101036318 AAAAUABBUUBAAAUAAAAAAAAUUUUABBBAABAAUAAUAAAAAAABBUUBBAAAAUUBBBBBBAABAABUAUAABBAAUUAABBABBBBBA;A=A B=G
PZE-101036862 BBBBBBBBAUUABBBBBBBBBBUAAAABUBBBBBBBBBBAABBBBAABBBBBBAUBBBBAABBBBAAABBBBBUAABBBBBBUUAABBBBAAB;A=A B=C
PZE-101037602 AAUAABAAAAABUUUBAUUUUAAAUUBAUAUAUBAUAUAUAAUBBUAAUUUAAUBAUAAAAAAAAAAUAAAAUUAAAAAAAUAAAAAAUAAAA;A=A B=G
PZE-101039351 UBBBBBAUBBUBUUBUUBUUBBBBBBUUUBBBUUUBUBBUBUUAABBBUBUBUBABBHBABAABUBUBAABUUUUUUBBUBABBUUAUBUAAU;A=A B=G
PZE-101043656 AAAABAAAAAAAAAAAAAAAAAAAAAABUAAUBAAAABUUAAAAABBAAABBBAAAAAAAAAABUBUBAABUAUUBBBAABBBBAAAAAAAAA;A=A B=C
PZE-101044778 AAAAAAAAAAABAAAAAAAUABUAAUUBBAAAUAAAAAAUAAABBAUAAAAAAAAAAAAAABBAUAUAAAAAUUAAAAAAAAAABBAABAABA;A=A B=G
PZE-101047696 BBBBBBAABBBBUBAAAABBBBABBBBBBBBBBABABBBBBABBBBBBBBBBBBBBBBBAAAABBBBBBBBBBBBBBBBBBBBBAUBBBBAAA;A=A B=G
PZE-101048629 AAAAAAAAAAAABAAABBAAAAABBAABBBBAAAABBAAAAAAAAAABBBBAABBBBAAAAAAAAAAAAAAAAUAAAAAAAAAAAAAABBAAA;A=A B=G
PZE-101050298 UAAAUAAUAABAUUUAAUAUAAUAUAABUAUAAAAAUUAUUUUBBAAAUUUAAUAUABBUAUAAUAUAUAAAUUUAAAAAUABBBBAUAAAAU;A=A B=G
PZE-101054136 UUUAABAUUABUUUAABUUUBBBHUAABAAAAUABABUUUABUBBUUAUUUAUBBBUUAUUBBAUAUUBBAAUUUABBUBAUBBBBBUBUAAB;A=A B=G
PZE-101056007 BBBBBBAABBBBAABBAAABUBBBBUBBABBBBBBBBAAUABBBBBBBBUBAABBBBBBBUBBBBAABBBBBBUBBBBBBBBBBBBAABBBBB;A=A B=G
PZE-101056681 AUBBBBAABBBAUAAAUBAUBBBAABBBBABAUBBBBAAUBBBBBAABBBUBBBBUUBBUBBBBBBBBBBBUBUUBABAABBAAUUBBBBBBU;A=A B=G
PZE-101058312 BBBBBBAABBBABBBBAABBBBBBBBBBBBBAABBBBAAAAAAAABBBBBBBBAAAABBAABBBBAABAABBAUBBAABBBBBBBBBBBBAAB;A=A B=G
PZE-101059816 BBBBBBBBBBUUBBBBBBBBBBBBBBBBBBBUUBUBUUUBBBBBBBBBBBBBBBBBBBBBBBBBBBBBBBBBBBUUBBBBBBBBUUUBBUBUB;A=A B=C
PZE-101062072 AAAAAAAAAAAAABUABBBAAAAAAAABBBBUAAAAABBUUAABBAAAABBAAAAAAAAAABBAAUUABBAABUAAAABBAABBUUAABBAAA;A=A B=G
PZE-101062642 BAAAAAAAAAAAUUAAAAAAAABAABBAABBBBUAUABBBBABAAAAUABBUAAAABAAAAUAAUBBAAAAUUUAAAABBUABBUAAAAAAAB;A=A B=G
PZE-101063074 BUBUBAAABBAAUUAAAUUAAAAAAAAAAAAAAUUAAUUUAAAAAAABBAUAAUBUBUAUBAABUAAUAAUBAUBUBBAABBAAUAAUUAAAA;A=A B=G
PZE-101065758 UBBBAAAABBABUBBUABBUAUAAABBAUUUAUUUUUAAUAAAAUUBAAAUAAUAUBAAUBBBUUBUAAAAAUUUUBBAUAAUBUUBUAAAAA;A=A B=G
PZE-101066537 BUBBUABBBBBBUUBBBBUUAABBUAAAUBUAAUBUBBBUBBBBBAUAUBBAABBUBBBBBAAAABBABBAAUUUABBAAAAAUUUBUBBBBB;A=A B=C
PZE-101069006 BBBBUAAABBABAAAAAAAAUUUBAAABABBUUUBUAUUUBBBBBUUUUBBAAUUAAAABBBBUUAAUUUUUUUUUAAUUUBUABBAAUUUUA;A=A B=G
PZE-101069307 BUUBUUAABUBUUUBBUBAUBBUBBUUAAAAAAUBBUBBUBUBBUAAUUUBAAAAAAAAUBUUBUBUABBBUUUUBBUBBUBBUUUBUAABBA;A=A B=G
PZE-101073380 UUBBUUAUUUAAUUBBUBUUUUUUUUBUUUUAUUUUUUUUUAUUUUAAUUUAAUAUUAUUBUAAUAUBUAAUAUUABBUUAUUAUUAUUAAUU;A=A B=C
PZE-101075379 BBBBAABBBBBBBBABAABBAABBBBBAABBBBAABABBAABBBBAABBBBAABBBBBBBBAAAAAAABBAABUBBBBBBAAAABBBBAAAAB;A=A B=C
PZE-101076732 UUUUAUAUUUUUUUAUUUUUUUUUUUUAUUAUUUUUUAUUAUUAUUUUUUUUAUUUUAUUBUUUUUUUUUUUUUUUAUUUUUAUBUAAUUAAU;A=A B=G
PZE-101077213 BBBBBBAABBABABBBBBUBAAAAAAAAAAAAAAAAAAAUBAAAAAAAABBAABBAAAAAAAABBHUUAABBAUAABBAAAAAAAABBAAAAA;A=A B=C
PZE-101078026 BBBBBBBBBBUUBBBBUUBUUUBBBUBBBBBBBUBUBBBBBUUBBBBBBBBUUUUUUBBBBUUBBBBBBBBBBUUUBBUUBBBBBBUUUUUUB;A=A B=G
PZE-101078713 BBBBBBBBBBABBBBBBBBABBBBBBBBBBBBBBBBBBBBBBBBBBBBBBBBBBBBBBBAABBBBBBBBBBBBUBBBBBBBBBBBBBBBBBBB;A=A B=G
PZE-101079844 UUUUAAUUUUUUAUUUUUUAUUUAUUUAAAAAAUUAUUUAAAAAAAAAAUUAAUUUUAAUUUUAAAAAUUAAUUAAUUAAAAAAUUAAAAAAU;A=A B=G
PZE-101081568 AAAABBAAAABBBBBBBBBBAAAAABBBBAABBABBBAAAAAAAABBAAAAAABBAAAABBBBBBAAAAABBAUBBAABBBBBBBBBBAAAAA;A=A B=C
PZE-101081882 AAAAAAAAAABAAABBAABAAAAAAAAAAAAAAAAABAAAAAAAAAAAAUAAABBAAAAAAAAAAAAAAABBAUAAAAAAAAAAAAAAAAAAB;A=C B=G
PZE-101082523 AAAAAABBAAABAAAAAAAAAAAAAUAAAAAAAAAABBBUBAAAAAAAAAAAABBUAAAAAAAAABBAAAAAUUAAAAAAAAAABBAAAAAAA;A=A B=G
PZE-101082812 AAAAAAUUUUBBUUBBUBAABBBBBUUAABBUUBUUAAAUBAAUBAABBUUBBUUUABUAAAAAABUUAAUUAUUBAAUBAAAABBBBAAAAB;A=A B=G
PZE-101083942 BBBBBBAAAAABBBBBBBABBBUBUAAUUBBBBUUBBUUAAUUBBUBUUUUAABUBBBBAAAABBAABAABUAUUBBBBBBBBBUBBUBBBBA;A=C B=G
PZE-101083968 AAAABBBBAAABBBBBBBBBBBBBBBBBBAAAABBABAABBBBBBAAAAAAAAAABBAAAAAABBBBBBBAABUUAAAAABBBBBABBBAAAA;A=C B=G
PZE-101085771 AAAAAAAAAAABBABBBBBBAAAAAAAAAAAAAAAAABBAAAAAAAAAAAAAAAAAAAABBBBAAAAAAAAAAUBBAABBAAAAAABBAAAAB;A=A B=G
PZE-101086606 AAAAAAAAAAAABAAAAAAABBBBBBBBBBBAAAABBAAUABBAABBBBAAAAAAAABBAABBAAAABBBAABUBBAABBAABBBBAAAAAAA;A=A B=G
PZE-101087443 BBBBABAABBBABABBBBBBBBBBBAABBBBBBBBBBBBAAUBBBBBBUBUBBBBUBBBBBBBBBAABBBBBUUUBBBBBAABBBBAAAABBB;A=A B=G
PZE-101090870 AUAABBUUUABBUUBBUUUBBBBUUUBBUAABUUUUUUAUBBBBBBBUUUUUAAUUUABUUUAAUAUBUUBUUUBBAUBBBBBBBUBUBBBBA;A=A B=G
PZE-101092187 AUAAAAAAAAUUUUUAUAUUUUAAUAAAABBUAAUAAAAAAAUAAAABUUAUUAAUAAAUAAAUUBBAAAAAAUUUAAAAAAUUUUAUAAAAA;A=A B=C
PZE-101093639 AUAAUBBBAABUUUBBBBUUUAAUUUBAABBBBBUUBUAUBBUBUAUUUAUBBUAUUAUBUAAUUAUUUUAUUUUUUAUUBUAAUUAUAAAAB;A=A B=G
PZE-101093863 BBBBBBBBBBBBBBBBBBBBAABBBBBBUAABBBBABAABBBBAABBAABBAABBBBAAAAAAAABBBAABBAUBBBBBBBBBBAABBBBAAA;A=A B=C
PZE-101094236 BUBBUUBBBBUUUUUUUUUBUUUBBUUUUBBBBBUUBUUUUBBUUUUBBBBUUBBUUUUUUUUUUUUBUUUUUUUUBBUUUUUUBBBUUUBBU;A=A B=C
PZE-101096065 AAAAAAAAAABBAAAABBAAAAAAABBBBBBAAABBBAABBAAAABBBBAABBAABBAABBBBAABBAAAAAAUAAAAAAAABBAAAAAAAAA;A=A B=G
PZE-101098561 BBBBUUUUBBUUUUUUUUUBBBUUUBBUUBBBBBUUUUUUBUUUUUUBBUBBBUUUUUUUUUUBBBBBUUUBUUUUBBBBUUUUUUBBBBUUB;A=A B=G
PZE-101099263 UUBUUAUUBUBBUUUAUUUUUAUUUAUBUAUAUUUUUUUUUUUAABBAUUUUBUUAUUAUBUUAAUUAAUUAUUUAUBUAUUUUUABUAUAAU;A=A B=G
PZE-101100477 BUBBABBBBBABBUBBUBUABBBBUUABBUBUUBUUUBBUBBUBBBBBUBUAUUAAUBBAAUUBUBBBBBBBUUAABBBBAUBBBUBBUABAB;A=A B=G
PZE-101101518 BBBBAABBBBABBUUUAAUBBBBBBBBBBBBBBAAUBBBBBBBBBBBBBBBAABBBBBBBUBUBBBBBAABBAUBBBBBBAABBBBAAAUBBB;A=A B=C
PZE-101103230 UUAUUABBUUUUUUBBUBUUBBUBBBBUUAABUUUUBBBUBBBBBUUAAUUUUBBBBBBUUUUUUBUBAUUBUUBBUABBUUUUUUUUAAAUB;A=A B=G
PZE-101103937 BBBBAABBBBAABAAAAAAABBBBBBBBBBBAABAAAAABBBBAABBBBBBAAAABBAAAAAAAABBBBBAABUBBBBBBAABBAAAHBBAAB;A=A B=G
PZE-101105381 AAAABABBAABBBBBBBBBBBBAAAAAABBBBBABBBBBAABBBBAABBBABBBBAABBBBBBBBAAAAABBAUBBAAAABBAABBBBBBBBA;A=A B=G
PZE-101106788 UAABABBUAABBUBBBBBBBAABBBAABUABABBBUAAAUBBBAABBAAAUBBBBBBBABBBBUBBBABBBBBUBBAABBABBBBUBUBBBBA;A=A B=G
PZE-101108844 UUAABBUUUABUBBBBUUBUABUUUBBUUUUBBUUBBAAUUUUBBAUUUUUUUUUBBBBBBBBAUAUUBBBBBUUAUUBBBBAABBBBAUUAA;A=A B=C
PZE-101111015 AAAABBAAAAAAABAAAAABAAAAABBAABBBBAAAABBAAAAAAAABBAAAAAAAAAAAAAABBBBABBBBBUBBAAAABBAABBAABBAAB;A=A B=G
PZE-101111508 AAAAAABUAAABUUAABBAAAAABUAABBBBAAAAABAAUBAAAABBBUAAAAABUBAAAAAAAABUABBAABUAAAABBAAAUBUBUABAAB;A=A B=G
PZE-101112660 AUAABUUUAABUUBAUBUUBAAAUUUBUUAUBUUUAUAUUAAUBBAAUAUUUBUBAABUBBBAUBBUUUBBBUUABUUUABUAABUAUBBBBA;A=A B=G
PZE-101113716 BBBBAABBBBBBUBBBBBBABBBBUBBBBBBBBBABBBBBBBBAABBBBUBBBBBBBAABBBBAUBBBAABBUUUABBBBAABBBBBBBBBBB;A=C B=G
PZE-101117018 BBBBAAAABBBBABAAAAAAAABAAAABBBBAABBBBAABBBBBBBBBBBBAABBBBBBAAAAAABBBAAAAAUAABBBBAABBAAAAAAAAB;A=A B=C
PZE-101118670 AAAABBAAAABAAAAAAAABBBAAAAAAAAAAAAAAAAAAAAAAAAAAAAAAAAAAAAAAAAABBAAAAAAAAUBBAABBBBAAAABBAAAAA;A=A B=C
PZE-101121859 BBBBBBBBBBBBABBBBBBBAABBBBBBBBBBBBAABBBBBBBBBBBBBBBAABBBBBBBBBBAABBBBBBBBBBBBBBBBBBBBBBBBBBBU;A=A B=C
PZE-101122455 BBBBBBBBBBBBBBAABBBBBBBBBAAAABBAAUBBBAAAABBAABBBBBBBBBBBBBBBBBBBBBBBBBBBBUBBBBBBBBAABBBBAABBB;A=A B=C
PZE-101122861 BBBBBBBBBBBBBBBBBBBBBBBAABBAABBAAABBBBBAABBBBBBBBABBBBABBBBABBBBBBBABBBBAUBBBBBBBBAABBBBBBBBB;A=A B=G
PZE-101126587 BBBBBBBBBBAABAAAUUABBBABBBBBBBBUUBBBABBBBBBAABBBBBBBBBBBBBBBBBBBBBBBAABBAUBBBBBBBBBBBBBBBBBBB;A=A B=C
PZE-101129119 AAAAAAAAAAAABBAAAAAABBBAAAAAUAAAAAAAAAAAAAAAAAAAAAUAABBBUBBAAAAAAAAABBAABUAAAAAAAAAAAAAAAAAAB;A=A B=G
PZE-101129867 BBBBBBBBBBBBBBBBBBBBBBABBBBBBBBBBABBUBBBBBBBBBBBBBBBBBBBBBBUBUUBBBBUBBBBBUBBBBBBBBBBBBBBBBBBB;A=A B=G
PZE-101132110 BBUBBBBBBBBBUBBBBBBBBBBBUUUBBBBBABBBBBBUBBUBBBBBBBBBBUABBBBUUUUBBBBBBBBBBUBBBBBBBBBBUUBBBBBBB;A=A B=G
PZE-101133204 UUAUUUUUUUBUUUUBUUUUAUUUUBUUAUUAUUUUUUUUUUBUUUUUUUUUUUUUBUUUAUUUUUUUBBUUUUAUUUAUUAUUUUBUUUAAU;A=A B=G
PZE-101134573 BBBBBBUUBBBBBBUUUUBBUUUBUBBBUBBUUBBUBUUUUBBBBUUBBBBBBBBBBBBBBBBBBUUBUUAUUUUBBBBBBBBBUBBUBBBUU;A=A B=C
PZE-101136154 BBBBBUBUBBABUUUBAAUUUBBBUBUBBBBUUUAAUBBUBUBAABBBUUUBBAAUUUBAAAAAABUBBBBBBUBABBAABBBBUUBUBBBBU;A=A B=C
PZE-101138790 BBBBBBAABBAAUBAAUUBUBBBBUAAAAAABBBUABBBUUAUBUBBAUUBUAAUBBBBUAUABBBBBAAAAUUBBBBBABBBUAABBAABBA;A=A B=C
PZE-101139952 UUBUAAAAUUABUAAAAAAUAAAAAAABBAABBAABBUUUBAAUUAAAAUUBBBBAAAAUBBBBUAAAUAAAUUAAUBBBAAAAAAAAAAAAB;A=A B=G
PZE-101141826 BBBBBABUBBBBUUBBBBUBBBAAAAUAABAAAABUBBBAABBBBAABBUUBBAABUBAUBBBUUAAABUAABUUUUBBBABBUUBBUBBBBA;A=A B=G
PZE-101142488 UBBBBHBBBBBABUBBUAUUBABBBBUBUBBBUBBBUBBUBUBAAAAUABBAAAAUBAAUUBBAAAABAABBUUUBBBBBBUBBAAAABBBBB;A=A B=G
PZE-101143217 AAAAAAAAAAABBBAABBBBBBAAAAABBAAAAAABBAABBAAAAAAAAAABBAAAAAAUBAAAAAAAAABBBUAAAAAAAAABBBBBBBAAB;A=A B=G
PZE-101144248 BBBBABBBBBBBUBBBBBBBAABBABBAAAAAUABBBAUAAAUBBABAUUUUABBUBBBBBBBBBAUABBBBBUUUBBAAAUBBBBAABBBBA;A=A B=G
PZE-101144895 AAAAUUAAAAAUUUUUAAUUUAAAUUUUUAAAAAAUUAAUUUUAAAAAUUUUUUAUUUUUUAAUUAAAAAAAUUUUAAUUUUAUAAUUAAUAA;A=A B=C
PZE-101145417 UBBBBBBUBBBBBUBBBBBBUUBBBBBBUBBBBBBBUBBUBBBBBBBBBUUABUAAUBBBBBBBBBBBBBBBBUBBBBBBBBBBBBBBBBBBB;A=A B=G
PZE-101145687 BBBBBBBBBBBBBBBBBBBABBBBBBBBBBBBBBABBBBBBBBBBBBBBBBBBBBBBAABBAABBBBBBBBBBUBBBBBBBBBBBBBBBBBBB;A=A B=G
PZE-101146598 AAAABBAAAAAAABAABBABBBABBBBAAAAAABABAAAAABBBBAAAAAABBAABBBBAAAAAABBBAABBAUAAAABBBBBBAAAABBAAA;A=A B=C
PZE-101147651 UUUUAABBUUBBBBAABBAABBABBAAAAAAAAUABBAAUAAAAAAAAAUUBBBBAAUBAAAAAAAABBBBBBUBBUUBBAAAAAAAABBBBB;A=A B=G
PZE-101148449 AAAABBAAAABBUUBBAABABABBUAAAAAAAAABAAAAUABBBBBBAAAAAAAAAAAABBAAAABBBAABAUUAAAABBBBAABBBBAAABB;A=A B=T
PZE-101149108 AAAAAAAAAAAAAAAAAAAAAAAAAAAAAAABBBAAAAAAAAABBAAAAAAAAAAAABBAAAAAAAABAAAAAUAAAAAAAAAAAAAAAAAAA;A=A B=G
PZE-101151332 UUAAUAAAUAUUUUUAAAAUAUUBUUBUUAUUUUUAAUAUUAUAAUAUUAUUBUAUAUAUUAAAAAUAAAAUUUUAUUAAUUBBUABUUAAAA;A=A B=G
PZE-101152052 BBBBBBBBBBBABBBBAAAAAABBBAAAABBAABBABBBAABBBBBBBBBBBBBBBBBBBBBBAABBBBBBBBUBBBBAABBAABBBBBBAAB;A=A B=C
PZE-101154189 BBBBBBBBBBBABBAABBAABBBBBBBAABBBBBABBBBAABBBBBBBBBBBBBBBBBBAABBBBBBBBBBBBUBBBBBBBBAABBBBBBBBB;A=A B=C
PZE-101155681 BBBBAAAABBAAABAAAAAAAAAAAAABBBBAAAAAABBBBAAAABBBBBBAAAAAABBAAAABBBBAAAAAAUAABBAAAABBAAAAAAAAA;A=A B=C
PZE-101156601 UUAUAABBAABBBUUABBBBAAAUUBBUUAUBBABBAAUUUUUAAAAAUUUBBBBBBUAAABBBBAUUAAABUUBBAUBBUAAUBBBBBBAAU;A=A B=C
PZE-101158547 BBBBBBBBBBBABBBBABUUBBBBBAABUBBBUUBUBBBUBBBBBUUBBBBBBAAUBBBAAUABBAABBBBBBUUABBBBBBBBBBABBUBBB;A=A B=G
PZE-101158959 BBBBBBAUBBBBBBBBBBBBAAABBBBAAAABBBBUBAAUAAAAAAAAUBBAABBAAAABBBBBBAABBBBBBUAABBAABBAABBBBAAAAA;A=A B=G
PZE-101159556 BBBBUBAAUBBBBBBBBBBUBBBBBAABUAABBABBBBBUBAABBAAAABUBBBBBAAAAAAABBAABAABBAUUUBUBBBBAAAAUUAABBA;A=A B=G
PZE-101160390 UBBUBBBUBBBBUBUBBUBUBBBBBUBUUBAUBUBUBBBUBUUBBBUAABUUABBUBBBBUAABUBBBBBBBUUBBBBBBBBBUUUBUUUBBB;A=A B=G
PZE-101161094 AAAAAAAAAAUAAUUUUUAUAUAAUBBAUBBAAAAUUAAAAAAAABBBBUAAABBUAAAAAAAAABBAAAAAAUAAAAAAAAAAUAUAAAAAU;A=A B=G
PZE-101163233 BBBBBBBBBBBBBBBBBBBBBBBBBAAAABBAABBBBBBAAAABBBBBBBBBBAABBBBBBBBBBBBBAABBAUBBBBBBBBAAAABBAABBB;A=A B=C
PZE-101167706 AAAAAAAAAAUBAAAAAAAAAABBBAAAAAAAAABABAAAABBBBBBAAAAAAAAAAAAAAAAAABBAAAAAAUAAAAAAAAAAAAAAAABBA;A=A B=G
PZE-101169867 AAAABBBBAAABAAAABBABBBBAABBBBBBAABBBBAABBAABBBBBBAABBAABBBBBBBBAABBBAABBAUAAAAAABBBBBBAAAAAAB;A=A B=C
PZE-101170828 BBBBAAAUBBBAUUAAAAUUUAAAUAAAUAABBUBBBBBUAUUAAAAAUUUBBAABBAABBUABUAUUBBAAUUUBBBBBUUAUBBBUAAAAA;A=A B=G
PZE-101171300 AAAAAABBAABUBAUABBAABBAAAAUBUBBAAABAAAABBUBBBBBBBAAAAUUUAAAAABBBBBBAAAAUAUAAAAAAAUAABBBBAABBA;A=A B=C
PZE-101171655 BBBBBBBUBBBABUBBAABBAABAUBBBBBBBBBBBBBBBBBBBBBBBBUUAAAUBBBBAAAABBBBBBBBBUUBBBBBBBBBBBABBBBBBB;A=A B=G
PZE-101172710 AAAAAABBAAAAAAAAAAABAAAAAAAAAAAAAAAAAAAAABBAABBAAAABBAAAABBBBAAAABBAAAAAAUAAAAAAAAAAAAAAAABBA;A=A B=G
PZE-101174451 BBBBBBBBAABBBBBBAABABBBBBBBBBBBAABBBBBBBBBBBBBBBBAABBBBBBAABBAABBBBBBBBBBUBBBBBBBBBBBBBBBBBBB;A=A B=G
PZE-101175283 UBBBUBBUBUUBUUUUAAUUBUBUUUUUUUUUBUUUUUUUUBUBBBUUBUBUUUBBBUUUUAABUBUBUBBBUUBUBUBBUBBBUUUUUBBBU;A=A B=G
PZE-101176809 BBBBBBAAAAAAAAAAAABAAAABBBBBABBAABAABBBBBAAAAAABBAABBAAAAAAAAAAAAAABAABBAUBBBBBBBBAAAAAAAAAAB;A=A B=G
PZE-101178467 BBBBBBBBBBABABBBBBBAAABAABBAAAAAABAABBBBBBBAABBAABBBBAABBBBBBBBAABBAAABBAUBBBBBBBBAABBAAAABBB;A=A B=G
PZE-101178662 AAAAAAAABBBBBBBBBBABBBBBBBBBBBBBBBBABAAAABBBBBBBBBBBBBBBBABBBBBABBBBAAAAAUAAAAAAAABBBBBBBBBBB;A=A B=G
PZE-101180803 BBBBBBBBBBABBBAUBBUBBBABBBBBUBBBUBBBABBUBBBBBAABUBBBBBBBBBBUAAABBBBBBBBBBUBBBBBBBBBBBBBBBBBBB;A=A B=G
PZE-101181366 AAAAAAUUUUAAAUAAUUUUAAUUUUUAAAAUUUUAAUUUUUUAAUUAAUUAAUUUAUUAAAAUUAAUAAAAUUUAAAUUAAAAUUUUUUAAU;A=A B=T
PZE-101182606 BBBBBBBBBBBBBBBBBBBBBBBBBBBBBBBAABBBBBBBBBBBBBBBBBBBBBBBBBBBBBBBBBBBBBBBBUBBBBBBBBBBBBBBBBBBB;A=A B=G
PZE-101185029 BAAABBAAAAAAUUAAAABBUAAAUBBBUAABUABBBABUABUAUBBAAABBBUAAAAABBAAAAAAABBBAAUBBAABBBBBUAAAAUAAAA;A=A B=G
PZE-101186140 AAAABBBBAABAABBBUABABBABBUUAABBBBBAAABBUABBAABBBBBBBBAAUAAABBBBAABBABBBBBUAAAAAABBAABBAAAAAAB;A=A B=G
PZE-101186898 UUBBBBBUBBBAUUUUBBUUBBUBBUABBBBBBBUUBBBUUBUBBUBBBUUBBBBUUBBUBBBBBBBBBBBUUUBBUBBBBBUBAUUUUUBBB;A=A B=C
PZE-101190026 AAAABBBBBBBBBBBBBBBBAABBBBBBBAABBUBBBBBBBBBBBBBAAAABBBBUBBBBBBBBBBBABBBBBUBBAABBBBBBBBBBBBBBB;A=A B=T
PZE-101190155 AAAABBBBAAAUAAAAAAABAAAAAAAAABBBBBAAAAAAAAAAAAABBAUAAAAAAAAAAAAAAAAAAABBAUAAAAAABBAAAAUUAAAAA;A=A B=C
PZE-101191608 BBBBAABBAABBBBBBAABBAABBBBBBBBBAABBBABBBBAABBAABBBBBBBBBBBBBBBBBBAAAAAAAAUBBBBBBBBBBBBBBBBAAB;A=A B=G
PZE-101192133 AAAAABBBBBBBABBBBBBABBBAUBBBBBBBBBBABBBUABBBBBBBBBBBBAABBBBBBBBBBBBBBBAABUBBAABBBBBBBBBBBBBBB;A=A B=G
PZE-101194502 BBBBBBBBAABBBAAABBAABBABBAABBAABBUBBBBBAABBBBBBAAAABBBBBBBBBBBBBBBBUBBBBBUBBBBBBBBBBAABBBBBBA;A=A B=C
PZE-101195890 AAAAAAAAAAABAUAAAAAAAAAUUAAAAAAAAABAAAAAAAAAAAAAAAAAAAAAAAABBBBAAAAAAAAAAUAAAAAAAAAAAAAAAAAAA;A=A B=G
PZE-101196709 UUAABBBBBBUAUBUUAAUBUUBBBUUUUAAAUBUBBBBUUBBAAAAAUAUAABBBBUAAAUABUAUBBBBBBUBBAUBBAABBBBAUUUAAB;A=A B=G
PZE-101198633 AAAAAAAABBAAABAABBBAAABAAAAAABBBBABBAAAAAAABBAABBBBAABBAAAABBAAAAAAAAAAAAUAAAAAAAABBAAAABBBBB;A=A B=G
PZE-101199859 AAAAAUAUAAAAAUAAAAAAUABAAUBAAAABUAAUAUAAAUAAAAAAAAAAAAUABAAAABBBAAABAAAUAUAAAAAUAAAAUBBUAAAAA;A=A B=G
PZE-101200344 UUUUUUUUUUUUUUUUUUUUUBUUUUBUUBBUUUUUUUUUUUUBBUUBBUUUUUUUUBBAUUUUUUUUUUUUUUUUUAUAUUUUUUUUUUUUU;A=A B=G
PZE-101203123 AAAAAAAAAAAAAAAAAAUAAAAAAAAAUBBAAAAAAAUAAAABUAABBAAAAAAAAAAAAAAAAAAAAAAAAUAAAAAAAAAAAAAAAAAAA;A=A B=G
PZE-101204728 AUAAUBAUBABUBBBBBBBBBBBBBBBBBBBUUBUUUBBBBUUUBBBAUUUBBBBBBABUABBBBAUBBBAUBUBBUUBBUABBBBBBBBBBB;A=A B=G
PZE-101205714 BBBBBBBBBBBABABBBBAUAABBBBBBBBBBBBABBAABBBBAABBBBBBBBBBBBBBUBBBBBAABBBBBBUBBBAAABBBBAAAAAABHB;A=A B=G
PZE-101206289 AAAABBBBAABBBABBAAABAAABBBBBBBBBBABAAAABBBBAABBBBAABBAAAABBBBAABBBBABBBBBUBBAAAABBBBAAAAAABBB;A=A B=G
PZE-101208074 BBBBBBUUBBBBUUBBUUBUBBBBBBBBBBBAABBBBUABBBBBBBBBBBBUUAABBBBBBBBBBAUBBBBBUUBBBBBBBBBBBBAUBBBBB;A=A B=C
PZE-101208396 BBBBBBBBBBBUBUBBAABBBBBBUUUBBBBBBUABAAAUBBBBBAABBBUBBBBUABBUBBBBBBBABBBBBUBBBBBBBBBBBBUUBBAAB;A=A B=G
PZE-101208775 AAAAAABBAAABAUAAAAAABBAAAAAAAAAAAAAAABBAAAABBAAAAUABBAABBAAAAAAAABBAAAAAAUAAAAAAAAAAAAAAAAAAB;A=A B=G
PZE-101210110 BUBBAUBBBBBAAUBBABBUAABUAUABUAABAUUUAUAUBAUAUAUAUUUAUBBUAAAAUBUAABUAAAUAAUUABAAAAABBUUBUUAAAA;A=A B=G
PZE-101210761 AAAABBAAAAUAUUAAUAAUBBAAAAAAAAAUUUAUAUUAAUUAAAABBAAAAUUBBAAAUAAAAAAAAABBAUAABABBBBAAUUAAUUAAU;A=A B=G
PZE-101212116 AAAAAAAAAABBBBBBBBBBBBBAAAAAABBBBABBBBBAABBBBBBAUUAAABBBBAABBBBBBAAAAAABAUAABBBBAAAABBBBAAAAA;A=A B=G
PZE-101213558 BBBUBBBBBBAAUUBBBBABBBUBBBBBUBBUUUUUUBBBBBBBBAABBUUAABBBBAABBAAUUBBAUUBBUUUABBBBBBBBUUBBAUAAB;A=A B=G
PZE-101215024 UUUUUUUUUUUUUUUUUUUUUUUUUUUUUUUUUUUUUUUUUUUUUUUUUUUUUUUUUUUUUUUUUUUUUUUUUUUUUUUUUUUUUUUUUUUUU;A=C B=G
PZE-101215826 UAAAAAAABBBBBABBBBBABBBBBAABBAABBBBBBBBUBBBAAAAAUBBBBBBBBBBBBAAAAAABBBAABUBBBBBBBBBBAABBBBBBB;A=A B=G
PZE-101218765 BBBBBBBBBBBBBBBBAABBBBBBBBBAABBBBBBBBBBAABBBBBBBBBBBBBBAABBAABBBBBBBBBBBBBBBBBBBAAAABBBBBBAAB;A=A B=G
PZE-101220442 AAAAAAAAAAAAAAAAAAAAAAUAAUBAAAAAABAAAAAUAAAAAAAAAUAAABBAAAAAAAAAAAAAAAAAAUAAAAAAAAAAAAUUUAAAA;A=A B=C
PZE-101222779 AAAAAAAUBBAAUUAAAAABAAAAUAAAAAAUUAAUBAAUAAAAAAAAUUBBBAAUAAAAAAAAAAABAAAAUUUAAAAAAAAAAAAUAAAAB;A=A B=G
PZE-101229884 AAAAAAAAAAAAAAAAAAAAAAABBAABBAAAUABBAAABBUUAAAAAAUAAAAABBAAAAAABBAAAAAAAAUAAAAAAAABBAAAAAAAAA;A=A B=C
PZE-101230537 BBBBBBBBBBAABABBBBABBBBAABBBBBBAABAAABBBBBBBBAABBBBBBBBBBBBBBBBBBBBBBBBBBUAABBAABBBBBBAABBBBB;A=A B=G
PZE-101231475 AAAAAAAAAAAAAAAAAAAAAAAAAAAAABBAAAAAAAAUAAAAAAABBAAAAAAAAAAAAAAAAAABAAAAAUAAAAAAAAAAAAAAAAAAA;A=A B=G
PZE-101233287 BBBBBBBBBBAABAAAAAABAABBBAABUAAAAABBBBBUBBBBBBBAABBAABBAABBAABBBUBBBBBBBUUBBBBBBBBBBBUBBABBBA;A=A B=G
PZE-101236600 AAAABBBBAAAAAAAAAAAAAABAAAAAAAAAAAAAABBAAAAAAAAAAAAAAAAAABBBUAAAABBAAABBAUBBBBBBBBAAAAAAAABBA;A=A B=G
PZE-101237390 UBBUBUAUUUUBBUUUUUUUUBBBUBBUUBBUUUBUUAUUUBBUUUUBBUBUABBUUHUBUBUUUUBUAABBUUUBUUBBBUBUUBBUUBBBU;A=A B=G
PZE-101239143 BBBBBBBBBBAUUABBBUAUUUAAAAABBBBUUABBBBBUAAABBBUBBBUBBBBUABBBBBBAAAAAAABBAUUBBBBBAABBBBBBBBAAB;A=A B=G
PZE-101240622 UUUUUUUUUUBBUUUAUBBUUUBUUUAUUUAUUUUUUUUUUBBBBUUAUUUUUUUUBBBUAUUBUBBABBUABUUUUUAUBBAUAAUUUUBBU;A=A B=G
PZE-101241488 BBBBBBBBBBBABBBBAAAABBBAABBBBBBAABAABBBBBBBBBBBBBBBAABBBBBBAABBAABBBBBBBBUBBBBBBBBBBBBAABBBBB;A=A B=G
PZE-101244344 AUAAAAUBAAAUUUAUBBUAUBAAUUUAUUAAUUUUBAAUAAAABUAAAUAAAAAUUAAUUAAAAUUAAAAAUUUBAAAAUABBAABUUUAAU;A=A B=G
PZE-101245575 AUBBBBUUUAUUBBBUBUUUBBAABUABUBBBBBUUBBBUBUAABBBBUUUBBBUBBAABBBBBBBBBUBBBBUUUBBBBABAUBBAUBBBBB;A=A B=G
PZE-101246274 BBBBBABBBBBBUAABBBBBBBABAUBBBBUUUBBABBBUBUUBBBBBBUBBBBUBUAAAABBBBAAUBBBUUUBBBBAABABBAABABUBBB;A=A B=G
PZE-101248001 BBBBAAAABBAAABUAAAABAAABBBBBBAABBAAAAAABBBBBBBBAABBAAAABBBBAAAABBBBBBBAABUAAAABBAAAAAABBAAAAA;A=A B=G
PZE-101249681 UUUUUAAAAAABBBAAAAAAAAAAUAABBBBAAAUABUUUAAABBUUBUAABBUUAAAABBAAAAAAAAAUUAUAAUUAAUUAABBAAUUBUA;A=A B=C
PZE-101250840 AAAABBAAAAAAABAAAAAAAAAAAAAAAAAAAAAAAUBAAAAAAAAAAAAAAAAAAAAAABBAABBAAABBUUAABAAAAAAAAAAAAAAAA;A=A B=C
PZE-101251928 BBBBBBAAAAABUUAUUUUBBBBBUUUUBAAUUUABABUUBAABBBUAAAAUAUUBBBBUUBBBUAAUAAUUUUUUBBAUAABUBBBUUAAAU;A=A B=C
PZE-101254657 BBBBBBBBBBBBUBBBAABBBBBBBBBBBBBBBBBBBBBUBBBBBBBBBBBBBBBBBBBBBBBBBBBBBBBBUUBBBBBBBBBBBBBBBBBBB;A=A B=G
PZE-101255595 BBBBBBAABBAAAABBAAABBBBBBBBBBBBBBBABBBBBBBBBBBBBBBBBBBBBBBBAABBBBBBBBBBBBUBBBBBBAABBBBBBBBAAB;A=A B=G
PZE-101256290 BBBBBBBBBBBAAABBBBBBBBBBBBBBUBBAABBBBBBUBBBBBBBBBBBBBBBBBBBBBAABBBBBBBBBBUBBBBBBBBBBBBAABBBBB;A=A B=C
PZE-102000079 BBBBBBBBBBBBBBBBBBBBBBBBBBBAABBUBBBBABBAABBBBBBBBBUAABBBBBBBBBBBBBBBBBBBBUBBBBBBAABBBBBBBBBBB;A=A B=C
PZE-102000846 AABBBBAUAAAUUAUBUAUUUBABUAAUAAAAAUBUABUUAAAAUAAAUUUBUBUBBAAUBUBAAAAAAABUAUUAAUBBAABBUBUBAUAAU;A=A B=G
PZE-102003236 BBBBBBAABBBAAAAAAABAAAAAAAAAAAABBBAAABBAAAAAAAAAAAABBAAAAAAAAAAAABBAAABBAUAABBBBAABBAABBAABBA;A=A B=G
PZE-102006128 UUAUAUBUUUUUUUUUBUUBBUUBUUBBUUUUBUUUUUUUBBUAUBBUUUUUBBUUUBBBUBUUUUAUUUBUBUBBUUUBBBBUBUUUBBAAU;A=A B=G
PZE-102007336 BBBBBBAUUAABAUUUAAAAAABAABBBBBBAUAUBBBBBBBBBBBBBBBBAABBUABBBBAABBAABBBBBBUBBBBAABBAAAUABBBAAA;A=A B=G
PZE-102011868 AAAAAAAAAAAAUUUAUUUUAAUAUAABBAAAAAAUAAAUBAABBAAAAAUAAAAUUAAUAUABUAAAAAUUUUBBUABBBBBBUBAUBUAAB;A=A B=C
PZE-102014212 BBBBBBBBBBABABAAAAAABBBBBBBBBBBAABBBBBBBBBBBBAABBBBBBBBBBAABBAABBBBBBBBBBUAABBBBBBBBBBAABBBBB;A=A B=C
PZE-102018100 AAAAAAAAAAUAUAAAAAAUAAAAAAAAAAAUUUUUUAAUAUUAAAAAAUAAABUUUAAUUUUUUAABAAAAAUUUAAAAAAAUAAAUUBAAA;A=A B=G
PZE-102021400 AAAABBBBAABBBBBBBBAABBBBBBBBBAABBBBBBBBBBBBBBBBAAAABBBBAAAABBAABBAAABBBBBUBBAABBBBBBBBAAAAAAA;A=A B=C
PZE-102022207 AAAAAABBAAAABBBBAABAAAAAAAAAABBBBABBAAAAAAAAABBBBAABBBBAAAAAAAAAAAAAAAAAAUAAAAAAAAAABBBBAAAAA;A=A B=G
PZE-102029329 BBBBBBBBBBBUUUBBBBBBBBBHUBBBBBBHUUAABBBUBBBBBBBBBBBBBBBBBBBBBBBAUBBBBBBBBUBBBBBBBBBBBBBBBBBBB;A=A B=G
PZE-102033544 BUBBUBUUUBABUUBBBBAABBBAUUUBUBBUUUAUUBBUUUUBBAABBUUBBAAUABBUUAABBAUBAABBUUBUBBBBBBBBUUBBUBBBU;A=A B=G
PZE-102036053 AAAABBBBAAAAAAAAAABBAAAAAAAAAAAAABABABBUABBBBAAAUUAAAAABUBBAABBAAAAAAABBUUBBAABBAABBBBAABBBBA;A=A B=G
PZE-102037264 AAAABBAAAABAABBBAABBBBBBBBBAAAAAABABAAAAABBBBAAAAAAAABBBBBBBBBBAABBBAABBAUBBAABBBBBBAAAABBBBB;A=A B=G
PZE-102037806 AAAAUUAUAUAAUUBBUUUAUUAUUUABBBUUUUUUUUBUUAUAUAABUBUBBUBUUUUUBUABBAAABBAUUUUUBUAAAUAAUUBUBBAAA;A=A B=C
PZE-102040493 AAAAAABBAABBBBBBBBBBBBABBBBBUBBAAUBBBBBBBAABBAABBBBBBAABBBBBBBBBBAAABBAABUBBAAUUAABBBBBBBBAAA;A=A B=G
PZE-102041532 BBBBBBBBBBBBBBBBBBBBBBABBAAAABBBBAUBABBBBBBBBAABBBBBBAABBBBBBBBBBAAABBAABUBBBBBBBBBBBBBBBBBBA;A=A B=G
PZE-102043638 AAAAAAAAAAABAABBBBAAAAAAAAAAAAAAAABAAAAAAAAAAAAAAAAAAAAAAAAAABBAAAAAAAAAAUAAUUAAAAAAAAAAAAAAA;A=A B=G
PZE-102047571 BUABUUABBBAUUAAUAUUAAABUUABAUUAAUUUBBAUAUAAAABBAUAUAAUBUBAABBUAAUAUUBBBAUUUAUUAAAAAAUUBBBAUAB;A=A B=G
PZE-102048060 BBBBAAAABBAAAAAAAAAAAAAAAAAABAABBAABAAAAAAAAAAAAAAAAAAAAABBAAAAAABBAAAAAAUAAAAAAAAAAAAAAAAAAB;A=A B=C
PZE-102049305 AAAABBAAAAAAAAAAAAAAAAAHHAAAAAAAAAAAAAAAAAAAAAAAAAAAAAAAAAAAAAAAABBBAAAAAUAAAAAAAAAABBAAAAAAA;A=A B=G
PZE-102051157 AAAABBAAAAABAABBBBAABBABBAABUBBBBABBAAABBBBAAAABBBBAABBAABBAAAABBAAAAABBAUBBAABBBBBBBBUUAABBA;A=A B=G
PZE-102051933 BUBBAAAABBUUUUUBBBAAAABAUBBUBBBAAUUAAUAUAAUAAUBBBUUUUAUUUAABBUBUBAAAAAAUUUBBUABBUABBAUAAUAAAA;A=A B=G
PZE-102052716 BUUBUBAUBBAAUBBUBBUUUBBBUBBBBBBUUUUUBBBUBUUBBUABBUUBBUBUUBBUBUBBBBBUUABUUUUUBBBBBBUUUBAUBUBUB;A=A B=G
PZE-102053654 AAABBBAAABABAUAABBABAAAAUUAUUAAAABABBAAUAAABBAAAAAUAABBBBBBBBAAAAAABAABBAUBBAABBAABBBUABAAAAB;A=A B=G
PZE-102055209 AAAAAAUUAAUUUUUBUUAUUBAUUUUUUAAUUAUUUUUUUAUUBBUAAAUAAUUUAABBUAUUAAAAUBAABUUBBUBUAAUUAAUAAAAAB;A=A B=G
PZE-102056416 UBBBBBBBBBAAABBBAABABBABBBBAABBBBBUABAAUAAABBAABBBUBBAAUABBUABBBAAABBBBBUUBBAABBAABBAAAUBBAAB;A=A B=G
PZE-102060229 BBUUBBBUBBBUUUUBBBUUBBUBUBUUBAAUUUUUUUBUBUUABABAUAUUBAAUUUBBBBBBUBUAUBBBUUBBBABBUABUAUUUABAUB;A=A B=G
PZE-102061615 AAAAAUUAAAUBUUAAABBBUUBBBBBBUBBBBBBABBBUUBUBBBBBBBUBBBBAABBAAAABBAABBBAUUUBBBBAABBBBBUAABUBBB;A=A B=G
PZE-102062683 UUBBABBUBUABBUBBUABBABBUUUUBUAABUUUUBBBUBBABABBAUAAABBBAABBBBBBBBBBBBBABUUBBABBABBBBBUBBBABBU;A=A B=G
PZE-102062746 AUAAUAAUAAUUBUAABUUUUBUAUAAAUUUUUAUUAAAUUAAAAAAUAAAAAAAUUBAUAAAAUUUAUAAAUUUBUUAAUABUUUAUUUAAB;A=A B=G
PZE-102065811 BBBBBBUUBBBBUUAABBUBBBBBUBBAUBBBBUBUAUUUBAUBBBBBBBUBBBBUUBABABBBABBUBBBBUUUABBBBAAAAAUBUAAAAA;A=A B=G
PZE-102067907 AAAAAAAAAABBAAAAAAAAAAAAABBAUAABBBAAAAAUABBAAAAAAAUAAAAUAAAAAAAAAAAUAAAAAUAAAAAABBAAAABUBBBBA;A=A B=G
PZE-102069908 BBBBBBBBBBBBBABBBBABAABAAAABBBBAAABAAAABBAAAAAABBBBBBBBBBAABBBBAAAABBBAAAUAAAAAAAAAABBABBBAAA;A=A B=G
PZE-102071375 UUUAUBBUAAUUUUUUUUUUUABUUBBBUBBUUUBBUUBUUBUAABBBUUUUAUAUBBBBBBBBUAUUBBAAUUUBUBAUBBBBUUBUUBBBB;A=A B=C
PZE-102072914 UUUUUUUUUUUUUUUUUUUUAAUUUUUUUAAAUUUUUUUUUAUUUUUAUUUUUUUUUUUUUUUUUUUUUUUUUUUUUUUUUUUUUUUUUUAAU;A=A B=C
PZE-102073763 AAAAAAAAAAAAABAAAAAAAAAAAAAAAAAAAAABAAAAAAAAAAAAAAAAAAABBAAAABBAAAAAAAAAAUAAAAAAAAAAAAAAAAAAA;A=C B=G
PZE-102078110 AAAABAAAAABUUUBUUUBUUUAUUAAUUAAUUAUUABBAUAAAABUAUAUUUUUUBABUBAAAUAAAAABBUUUBBBUBAAUUBUBAAAUBA;A=A B=C
PZE-102078883 BBBBBBBBBBABUUUAUBUBBBBBBBBBBBBBUBBBBBBBBBBBBBBBBBBUBBBUBBBBBBBBUBBBBBBBBUBBUUBBBBBBAUBBBBBBB;A=A B=G
PZE-102079812 BBBBAABBBBABAAAAAAAABBBBBBBBBBBBBAABBAABBAAAAAABBBBBBAAAABBAABBBBAAABBAAAUBBAAAABBBBAAAAABAAA;A=A B=G
PZE-102082838 AAAAAABAAAAAAAAAAABAAAABBAAAAAAAAUAAAAAAAAAAAAAAAAABBUUAAAAAAAABBAAABBAAAUAAAABBAAAAAAAAAAAAB;A=A B=G
PZE-102084750 UUUUUAUUBUBUUUUAUUUUAAABUBBBUBBBBUUUUUUUUAUAUAABUUAUAUABUUAUUBBUUUAUAAUUUUUUAAAUUAAAUUUUBUBBB;A=A B=C
PZE-102085154 AAAAAAAAAABAABBBAAAUAAAAUAAAAAAAUUUAAAAUAAUUAAAAUAUAABBBBAAUAAAAUAUAAAAAUUUAAAAAAAAAAUBBUUAAA;A=A B=G
PZE-102086050 BBUBBBBUBBBBBBBBBBBUBBBBUBBAUBBBBUBBABBUUUUAAAABBBUAAUUBBBAUBBBBBAABBBAAUUBBBBBUBBBBUBBBBBBBB;A=A B=G
PZE-102087526 BUBBBUBUBBAABAUUBBUUBAUBUBUBUBBBUUAUUBBUBBBBBUBBUUBBBAUUUBBUBUBAUUUBBBUBUUUBAABBBBAUBBAUUBBAB;A=A B=G
PZE-102088058 BBBBBBAABBBAABBBBBBBAABBBBBAABBBBBAAABBBBBBBBBBBBBABBAABBBBBBBBBBBBBBBAABUBBBBBBBBBBBBBBAABBB;A=A B=G
PZE-102088558 UUBUBUUUBUBUAUAAAAUABUUBUUUAUAAAAUUAAUUUUAAAAAAAAAAAAAAAAAAAABBAAUUBUUBUBUUUUUAAUAUAAAAAAAUUA;A=A B=G
PZE-102088949 UBBBBBBBBBAUUUAAUBBAUBUUUBUBUBBUUUUAUBBBBBUAUUBBBBUUUUAAUUBAABBBUBUBBBBUBUBUBBUUUBBBUUBUUABBU;A=A B=G
PZE-102089752 BUBBBBAAUBUUBABBAABUBBABBBBBUAABBUABBBBBBBBBBBBAAUABBBBBBBBBBBBBBBBBBBAABUUBBBBBBBBBBBBBAABBB;A=C B=G
PZE-102090914 BBBBBBAABBAABABBBBBBBBBBBBBBBAABBBABBBBBBBBBBBBAAAABBBBBBBBBBBBBBBBBBBAABUBBBBBBBBBBBBBBAABBB;A=C B=G
PZE-102091834 BBBBBBAAAAAABABBAABBBBBAAAABBAAAABAABBBAABBBBBBAAAABBAABBBBAABBBBAABAAAAAUBBBBBBAABBBBBBBBBBA;A=A B=C
PZE-102094252 UUUUBUAAUUUAUBBUUBUUUUUAUAAUUAUBUUAABUUUUUUBUUUBUUUAUUUBUUBUAUUUBUUUUAUUUUUUAAUBBUBUUUBUAABUA;A=A B=G
PZE-102097345 AAAAAABBBBBAAAAABBABAABAAAABBAABBAAABAAUAAAAABBAAAAAABBBBAAAAAAAABBABBAAAUAAAAAAAAAABBAABBAAB;A=A B=G
PZE-102100460 BBBBBBAABBABBBUUUUBUUUABBBBAUBBBBBBBBUUUBAABBBBBBBBBBBBBBBUBBUUUAAABBBAAUUUABBAAAAAAUUUUAUUUU;A=A B=G
PZE-102100964 BAAABBBBBBBBBBBBBBABBBBBBUBBAAABBABBBBBUBBBBBAAAABABBBBBBBBBBBBBBBBBBBBBBUBBAABBBBBBBBBBBBBBB;A=A B=G
PZE-102101395 UUUUUUUUUUUUUUUUUUUUUUUUUUUUUUUUUUUUUUUUUUUUUUUUUUUUUUUUUUUUUUUUUUUUUUUUUUUUUUUUUUUUUUUUUUUUU;A=A B=G
PZE-102103212 ABUUUBBUBUUABBBBBBUBUUBBBUBBBBBAABAUBUUUBAABUBBBBBBBBUUAAAAUBBBBUBBUBBAAUUAAUUAABAAAUBBBBUBBB;A=A B=G
PZE-102105806 AAAAAAAAAAABAAAAAAAAAABAABBAUBBAAABUAAABBBBAAAABBBBBBBBBBAABBAAAAAAAAAAAAAAAAABBBBAAAABBAAAAA;A=C B=G
PZE-102106504 UUUUUUUUUUUUAAUUUAUABUUUUUUUUAAUUUUAUUUAAUUUUUUAAAAUUUUAAUUAAUUUUUUUUUUUUUUUAAUUUUUUUUUAAAUUU;A=A B=C
PZE-102109182 AAAAABBUBBBABBBUBBABAABAAAABBBBBBBBABAAUUAAAABBBBBBUUBBUUBBBBAABBUUAAAABUUBBAABBAABBUUBBBBBBU;A=A B=G
PZE-102110333 UUUUUAUUAABBBABBAAUBAAAUUBBAAAAUUUABBUUAAUUAAAAAAAABBAABBBBAAUUBUAAUBBAABUBBUUAAAABBAABBAAAAU;A=A B=G
PZE-102113762 UBBBBBBBBBBAUBBBBBBBAABBBBBBUBBBBBABBBBBBAABBBBBBBBAABBBBBBBBBBBBBBBBBBBUUBBBBBBBBBBBUBBAABBU;A=A B=G
PZE-102114559 AAAAAABBBBABBBAAAAAUBBABBBBAAAABBABBBAAAABBBBAAAAAUBBBBBBAABBAABBBBBBBAAAUBBAABBAABBBBAABBAAA;A=A B=G
PZE-102115836 BBBBBBBBBBBBBBAAAABABAABBBBAABBBBBABABBBBBBBBAABBBBBBBBBBBBBBAABBBBBAABBABBBBBBBAABBBBAAAABBB;A=A B=G
PZE-102116344 UBBBAAAAAABBUABBAUBBAABUUAAAUAAAUBUUBAAUAAAAAAAAAUUAAAAUAUBBBUBAAAAABBAAUUAABBUBAAAUBBBUBBAAA;A=A B=G
PZE-102116447 BBBBBBBBBBBAUAAAUABUAAAAAUAUUBBBBBBBBBBBBBABBAABBBBBBAABBAAUABABBBBBBBBBAUBBAABBAABBBBABABBBB;A=A B=G
PZE-102117667 BBBBBBAAABAAAAAAAABBBBBAABBBUBBAAUAABBBBBBBAABABBBBBBBBBBBBAAAABBAAABBBBBUBBBBBBBBBBAAAAAAABU;A=A B=G
PZE-102120959 UUBBUBBBBBBUUUBBBBUUAABBUBBAABBUUUBUBUUUBBUAAAABBUBBBUBUUBBUBBBBBAAUBBBUUUUBUBAAAABBBUBUAABBB;A=A B=G
PZE-102121137 UUBBBBBBBBBBUUUBBBBBBBUUBAAABBUBBUUAAUBUBBBBBUBUUBUAABBAUUBBABBBUBBBBBBUUUUUBBBBBBBBUUBUBBBBA;A=A B=G
PZE-102121940 BBBBBBBBBBBBBABBBBBBUBBBBBBAABBBUUUAUBBUBUUBBAABUBUAABBBBBBBBUUBBBUBBBBBAUAABBAAAAAABBBBBUBBB;A=A B=G
PZE-102122892 AUAUAHBBUUBABBBBBBUUUABBHBBAUAAAABBUAUUBBBBBBAAAUUUUABBUABBUABBBBUUBAAAUUUUAAABBAAUABBBBAABBU;A=A B=G
PZE-102123089 BBBBAABBBBBBBBBBBBBBBBABBBBBBAAAABBBBAABBAABBBBAAAABBBBBBBBBBAABBBBBBBAAUUUABBBBBBAABBBBBBAAB;A=A B=C
PZE-102123949 UUUUUUUUUUUUUUUUUUUUUUUUUUUUUBUUUUUUUUUUUUUUUUUBUUUUUUUBUUBUUUUUUUUUUUUUBUUUUUUUUUUUBUUUUUUUB;A=A B=G
PZE-102126512 BBBBBBUBBBAUUBBBBBUUBBBBUUUBUBBBUUBUBBBUBBUBUBBBBUUUBUAUBBBAABBBBBBBBBBBUUBBUBBUBBUUBBBUBBBBA;A=A B=C
PZE-102129070 UUAABBBBUUUUUUUAUBUUUUUUUBUAUAABUBUAUAAUBBUBUUBUUUUUAUBUAUUUUUABUBUUUABUUUBBAABBUBBBBUUUUUAAA;A=A B=G
PZE-102129725 BUBBUAUUUBBAUUBUUUBUBUABUUBUUUUBUUUUUBUUUUUBBBBUUUUUBUUUUBBUAUAAUBUAAAUUUUUUBBAABBAUBUBUUUBBU;A=A B=G
PZE-102131631 BBBBAABBBBAAUBUAAABUBBABBUUBBBBBBBUABAABBBBBBAABUBBAAAUAUBBAAAAAABBUBBAABUBBBBBBAABUBUBUUUBBA;A=A B=G
PZE-102132760 AAAAAABBAAAAABBBBBAAAAABBAABBBBAABABBAABBAAAABBBBBBAABBBBBBAAAAAABBBAAAAAUAAAAAABBAABBBBBBAAA;A=A B=G
PZE-102136021 BBBBBBBBBBBABAAAAABBBBBBBBBBUAABBBBBABBAABBBBBBAAAABBBBBBBBBBAABBAABBBBBBUBBAABBBBBBBBBBBBBBB;A=A B=G
PZE-102137574 AAAABBBBBBBBABAABBABBBBBBBBBABBBBBBBBBBBBBBBBBBBBBABBBBBBAABBBBBBBBBBBBBBUAABBAABBAAAABBBBBBB;A=A B=G
PZE-102140935 AUAAUBBBBBBBBBBBAABBBBABBAABBBBBBABBBUUBBUUBBBBBBBBBBBBBBBBBBBBUUBBABBUUBUAAAAAABBBBAUBBAAUUB;A=A B=G
PZE-102144397 AAAAAAAAAAAAABUAUAAAAAABBAABBBBBBUBAAAAAAAAAAAABBBBAAAAAAAAAAAAAAAABAAAAAAUUAAUUAAAABBAAUUAAB;A=A B=C
PZE-102146070 BBBBBBAAAAAAAABBBBBBAAAAAAAAAAABBAAAABBAABAAAAAAAAUBBAABBAAAABBAAAAAAABBAUBBAABBBBAABBAABBBBB;A=A B=G
PZE-102148280 BUUBBBBBBBBBBBBBUUBUBBBUUUABUBBBUABBUUAUBUUBBAABUBBBBAUUBBBBBBBUUBUUBBUUBUUBAABBUUBBBBBBAAAAU;A=A B=G
PZE-102148927 BBBBBBBBBBBUUBAAAAAUBBBBBUABBAAAUBABABBBBAABBBBAUAUUAAABBBBUAAABBAUBBBBBBUAAAAAAAABBBBBUBBAAB;A=A B=C
PZE-102151305 BBBBAABBAABBBBBBAABBBBBBBBBBUBBAABBBBAABBBBBBBBBBAABBBBBBAABBBBBBBBBBBAABUBBBBBBBBBBBUBBBBBBA;A=A B=G
PZE-102152001 BBBBBBBBBBUBUBBBBBBABBBBBBBBUBUBBBAABBBBBUUUUBBBUBBBBUUBBAABBUUUUAABBBBBBUUBBBBBUUBBBBBBBBUUU;A=A B=G
PZE-102152286 BBBBBBUUBBBBBBBBBBUBBBBUUAABBBBUUUUBBBBBBBBBBBUBBBBBBBBBBBBBBBBBBBBBBBBBBUBBBBBBBBBBBBBBUUBBU;A=A B=G
PZE-102155428 UBBUBAUUUUAAUUUUAAUUUUUAUAUBUABAUAUUUBBUUUUAABBBUAUUABUUAABUUUABUUUUUAAAUUUUUUUAUUABAUBUAABAU;A=A B=G
PZE-102159907 UBBBUAAUAAAAUUUAAAUAAAAUUUUUUUBUUUAAAAAUUUUUUUABUAAUUAAAAUBUUAAUABUUAAAAUUUUBBAUAAUBUUUUAAAAA;A=A B=C
PZE-102161136 AAAAAAAABBBAAAAAUAUAAAABUBBUBAABUAUAAAAUBBBAAAAAAUUAABBUBBBAABBBUBBBAAAAUUAAAAAAAAAABBAUBBBBB;A=A B=G
PZE-102161536 AAAAAABBBBAAAAAAAAABAAAAAAAAAAAAABAAAAAUAAAAAAAAABBAAAABBBBBBBBAAAABAAAAAUAAAAAAAAAAAAAAAAAAA;A=A B=G
PZE-102163261 UUUBBBBBBBUUUUUUUUBUUUBBBUUUUBBBBUUUUBBUUBBUBBBBBBBBBBUUBBBBBBBBBBBBUUBBUUBBUBAUBBBUBBBBBBBBB;A=A B=C
PZE-102165529 AAAABBBBBBBBBBBBBBUBBBBBBBBAABBBBBBUBBBAAAABBBBBBBBUBBBAAAABBBBBBBBBBBBBBUBBAABBBBAABBBBBBAAB;A=A B=G
PZE-102166542 BBUBBBBBBBBABABBAAAABBBBBBBBUBBAABAABBBBBBBBBBBBBBBBBBBBBBBBBAABBBBBBBBBBUBBBBBBBBBBBBBBBBBBB;A=A B=G
PZE-102169535 BBBBBBAUAAAAAUBBBBUAAABBUAAAABBAUAAAAAAUABBAAAABBUAAABBBBBBBBBBBBBBBBBAABUBBBBBBBBBBBUABBABBB;A=A B=G
PZE-102172025 BBBBAAAABBBABABBUUBBBBBAUUABBAUBBBBBBAABBBBAAAAAAUABBBBAAABUUBBAUAUBAABAUUAABBAABBBBBBABBBBBA;A=A B=G
PZE-102172713 AAAABBBUABBBUUBBABUBBBBAUAAUBBBBBBBBABAUBBUAABBBBBUBBAAUBAABBUBBUAABBBBBBUBBAABBAAAUAUBUAAAAA;A=A B=G
PZE-102175223 BBBBBBBBBBBBABBBBBBBBBBAUBBBBBBBBABBBBBBBBBBBBBBBBBBBBBBBBBBBBBBBBBBBBBBBUBBBBBBBBBBBBBBBBBBB;A=A B=C
PZE-102176758 UUAUBBBUBBBBUUAABBBBABBBUBUUUUBAUUAABUBUABUBBAABUUUBBUUBUABBBUUBUBBBUBBBBUUUUBUAUBBABUUBBBUBU;A=A B=G
PZE-102180077 UUBBUUBBBBUBUBUUUUBBUUUUUUUUUBBUUUBBUUUUUBBUUUUBUBBUUUUBBBBUUBBBBUUUUUUUUUUUUUUUBBUUUUUUBBBBB;A=A B=C
PZE-102181478 UUUUUUUUUUUUUUUUUUUUUUUUUUUUUUUUUUUUUUUUUUUUUUUUUUUUUUUUUUUUUUUUUUUUUUUUUUUUUUUUUUUUUUUUUUUUU;A=A B=G
PZE-102183283 BBAAABAAAABBBBAABBUBBBBBBUAUUAAAUBBBAUAAABBAAAABUUUAAAUBBAABBAAAAAABAAAAAUBBAABBBBBBBBBBBBBBA;A=A B=G
PZE-102183628 AABBABAABBBBBBBBBBBBBBBBBBBAABBAAABBAAAUABBBBAABBBBBBBBBBAABBBBAAAABBBAABUBBBBBBBBBBBBBBAABBA;A=A B=G
PZE-102184387 UUUUUUUUUUUUUUUUUUUUUUUUUUUUUUUUUUUUUUUUUUUUUUUUUUUUUUUUUUUUUUUUUUUUUUUUUUUUUUUUUUUUUUUUUUUUU;A=A B=G
PZE-102188267 AAAAAABBAAUABABBUBAUAABBUBBAAAAUBUUAAAAUUAUBBBBAAUAUABBAUBBAUUUBBAAABBAAUUUUAUAUAAAABBBBUUAAU;A=A B=G
PZE-102189414 UUBBUUUUUUBUBUBBBUBBUUUUUBBBBBBUUUUBUUUUBBBBBUUBBBUUUBBUUBBBBUUUUUUUBUUUUUBBUUUBBUBBUUBBUUUUU;A=C B=G
PZE-102191301 BUAAAAAAAAAAAAAAAABAAAAAAAAAAAAAAUAAAAAUAAAAAAAAAUUBBBBAAAAAAAAAAAAAAAAAAUAAAAAAAAAAAAAAAAAAA;A=A B=C
PZE-102191900 AABBBBBBBBBAAAAAAAAABBBAABBBAAABBBBAABBBBAAAABBAAAAAAAABBAAAABBAABBABBBBBUAABBAAAABBBBBBBBAAB;A=A B=C
PZE-103001509 BBBBBBBBBBBBBBAAAAUBBBBBBBBBBBBBBBABBBUBBBBBBBBBBBBBBBBBBBBBBBBBBBBBBBUUBUBBBBBBBBBBBBABAABBB;A=A B=G
PZE-103001875 UUUUUUUUUUUUUUUUUUUUUUUUUUUUUUUUUUUUUUUUUUUUUUUUUUUUUUUUUUUUUUUUUUUUUUUUUUUUUUUUUUUUUUUUUUUUU;A=A B=G
PZE-103003116 AAAABABBAAAAAAAAAABUAAAUUAABUBBUBAAUUBBUBAAAAUBBBBUAAAAUUUUAABBUUBBAAAAAAUAAAAUUBBUAAAAAUUAAA;A=A B=G
PZE-103005595 BBBBBBBBAABBBABBBBBBBBBBBBBBBAABBBBBBBBBBBBAABBAAAABBAABBBBBBAABBAUBBBBBBUAABBBBBBBBBBAABBBBB;A=A B=C
PZE-103006822 AAAAAABBAAAAAAAAAAAAAAAAAAABBAAAAAAAAAABBAAAABBAAAAAAAAAAAAAAAABBBBAAAAAAUAAAAAABBAABBAAAABBA;A=A B=G
PZE-103009187 AAAAAAAAAAAAAAAAABAAABAAAABABBBBABABAAAAAAABBBABBBBAAAAAAAAAABABBBBBBBAABUAAABBBAABBBBAUAAAAB;A=A B=G
PZE-103010389 UUUUUUUUUUUUUUUUUUUUUUUUUUUUUUUUUUUUUUUUUUUUUUUUUUUUUUUUUUUUUUUUUUUUUUUUUUUUUUUUUUUUUUUUUUUUU;A=A B=G
PZE-103011350 UUUUAAUUAAUUAUAAUUUAAAUUUAAAAAAAAUAAAAAAAUAUUUUAAAAAAUUAAAAAAAAAUUUUUUAAUUUUUUUUUUUUUUAAUUUUU;A=A B=C
PZE-103013135 AAAAAAAAAAAAAABBAAAAAAAAAAAAAAAAAABBAAAAAAAAAAAAAAAAAAAAAAAAABBAAAAAAAAAUUAAAAAAAAAAAABBAAAAA;A=A B=G
PZE-103015388 UAAAAABBAAABUUBBUAUUAABAUAAAAAAUUAUUBAAUABBBBAUUAUUUAAAUUUABBBBBBBBABBUABUUUUAAUBBBUUUAUAABBA;A=A B=C
PZE-103015786 BBBBBBBUBBBABAAABBAABABUUAABBBBUBUABBBBBBAAUBBBBBUUBBAAUBUUUABBBUBBBBBBBBUUUBBBBUUAABUAUUUBBB;A=A B=G
PZE-103016529 AAAAAABBAAAAAUABAAAAAABAAAAAUAAAAAAABAAAAAAAAAAAAAABBAAAABBAAAAAAAABAAAAAUAAAAAAAAAAAAAABBAAA;A=A B=G
PZE-103018067 BBBBAAAABBAAABAAAAABAABBBBBAABBAAAAAAAAAAAAAABBAABBAABBAAAAAAAAAAAAAAAAAAUAABBBBAAAAAAAABBBBA;A=A B=G
PZE-103019324 AAAAAABBAAUUUAAAAABUAAABBBBUUAAUUABUAAAUBAUAAAAAUUUBBAAAUBBAABBAUBBAAAAAUUAAAAUAAUAUAAUUAAAAA;A=A B=C
PZE-103021324 AUAABBBBAAAAAUBBAAUBBBBBUUAAUAAAUUBUABBUBBBBBBUBUUUUABBBUABAAUAAUBBBAABBUUAAAABBAABBAAAUBBBBA;A=A B=G
PZE-103023379 UUUUBUUUUUUUUUUUUUUUUUUBBUUUBUBUUUUUBUUUBUUUUUUUUUUUABUUUUUUUBUUUBUUUBBUUUUUUBBBUBBUUBBUBUUBU;A=A B=G
PZE-103024938 AAAABBAUAAAAABAAAAAUAABBUAABBBBBBBBUBBBAAAAAABBBBAAAAAAUBAAAABBAUAABAABBAUAABBBBAABBAABBAABBA;A=A B=G
PZE-103025888 UUBBUUBBBBUBBAAAUUBBBBBBBBBBBBBAAABUBAAAABBBBBBAABBBBBBBBBBUUUUBBAAUBBAUUUBBAAABAAAABBUBBBBBB;A=A B=G
PZE-103028869 BBBBBABBBBAAUAUUAAAABUAAUBBAABBBUUABUBBUBBBBUBBBBBBAABBAUBBUBBBBUBBAAABUUUBBBBAAUBUAAAAUUAAAA;A=A B=G
PZE-103030995 AAAAAAAAAAAABAAABBBABBAAABBAAAAAAABABAABBBBAAAAAAAAAAAABBAAAAAAAAAABBBAABUAAAAAAAAAABBBBAAAAB;A=A B=G
PZE-103031668 AAAAUUAAAAAAUUUUAAUUAAUUABBAUAUBUUUUAAUUUUUBUUUAAAUAAUUUAUBUUUABUAAAUBAAUUUAAABBAAUUBUAUUAAAU;A=A B=C
PZE-103032158 AAAAAAAAAABBAAAABBBBBBBAABBBBAAAAABAAAAUBBBAABBAAAABBAABBHABBAAAAAAAAAAAAUAAAAAAAAAAAAUAAAAAA;A=A B=C
PZE-103032602 BBBBBBBBBBBBBAAABBBBAAAAAAAAABBBBBBBBBBBBBBBBAABBUBBBBBBBBBBBBBBBBBBBBBBBUBBBBBBBBBBAABBBBBBB;A=A B=C
PZE-103034530 UAAAAAAUAABBBBBBBBBBAAAAUBBBUAABBUBUAAAUBAUBBAUAUAUAAUABBAABBAAAABBBAAAUUUUAAUAUAUAAUUAUAUAAB;A=A B=G
PZE-103035524 BBBBBBBBBBBBBBAABBAAAAAAAUUAABBAAAABABBAAAAAAAABBBBAABBAAAAAABBBBAAABBBBBUBBBBAABBAAAABBAABBB;A=A B=G
PZE-103037289 AAAAUBBBAABBABBBBBBBBBAAAAAAAAAAAABABBUAABBBBBBBUAABUBBAABBBBBBBBAABBBBBBUBBUBBBBBBBAABBAAAAA;A=A B=G
PZE-103039677 UUAABBAAAAAABUABAAAAAABBBBBBBAABBBBAABBUUABBBAABBABAABAUAAAUAAAAAAABAAAAAUBBBBAABBAAAAAUUAAAB;A=A B=G
PZE-103041999 AAAAAAAAAAUUAAAAAUAUAAAAAUAAAAAUAAAAAAAAAAUAAAUAAUAAAAAAAAAAAAAUUAAUUUUAUAAUAAAAAAAAAUAAAAAAA;A=A B=C
PZE-103044102 AAAABBAAAAAUBAAAUUUABBBAAAAAAAABBBAUBBBAABBAABBBBAAAABBAAAABBUUBBAAAUABBUUAABBAABBUBAAAABBBBB;A=A B=C
PZE-103044842 AAAABBAAAAABBAAAAABUBBBAAAAAAAAAAABBABBAABBAABBBBAAAABBUBBBBBBBBBAABBBBBBUAABBBBBBBBAAAAAAAAB;A=A B=C
PZE-103045755 AAABAAAAAAAABABBAAAAAAAAAAAAUAABBBBBAAAUAAAAAAAAAAAAAAAAAAABBAAAAAUAAAAAAUAAAAAABBAAAAAABBAAB;A=A B=G
PZE-103046475 AAAAAAAAAAAAAAAAAAAAAAABBBBAAAAAABABAAAAAAAAAAAAAAAAAAAAAAAAAAAAAAABAAAAAUAAAABBAAAAAAAABBAAA;A=A B=G
PZE-103048893 AAAAAAAAAAAAAAAAAAAABBABBAAAAAAAABAAAAABBAABBAAAAAAAAAAAAAAAAAAAABBBAAAAAUAAAAAAAAAAAAAABBAAA;A=A B=G
PZE-103049794 AAAAAAAAAABAUAAAAAAAAAAUUUUAAAAUUUAAUAAUUAABBAAAAAAAAAAAAAAAAAAAABUUAAAAAUAAAAUUAAAAAABBAAAUU;A=A B=G
PZE-103052130 AAAAAAAAAAABABAAAAAABBBBBBBBBAAAAAAAAAAAAAAAAAAAAAABBBBBBAABBAABBAABAABBAUAAAAAAAABBAABBAAAAA;A=A B=G
PZE-103053661 UUUUUUUUUUUUUUUUUUUUUUUUUUUUUUUUUUUUUUUUUUUUUUUUUUUUUUUUUUUUUUUUUUUUUUUUUUUUUUUUUUUUUUUUUUUUU;A=A B=G
PZE-103054575 AAAAAAAAAAABUUAAAAUAAAAAAUUAUAAAAAUUAAAAAAAAAAAAAAAAAAAAAAAAAAAAAAAUAAAAUUAAAAAAAAAAAAUUAAAAA;A=A B=T
PZE-103055453 BBBBBBAABBBBBBBBBBBABBBAAAABABBBBBBBBBBAABBAABBBBBBAAAAAAAABBBBBBAABBBAABUAABBBBBBBBBBBBBBBBB;A=A B=G
PZE-103057263 AAAUAAAAUABUBUUUAAUUAUAUUUAAUAUUUABAUUAUABBAUBBUAUUAAAUUAAUUUAUBBAUAAAAUUUAAUAABUAAUAUAUAUAAU;A=A B=G
PZE-103057424 UUUBAABUBBUUUUBUUAUUABUBBUBUUAUUUUUUUUUUUUUAAUBUUUUUUUBUUBBUAUAUUAUBBBAUBUUBUAUUUUUUUUUUBUAUU;A=A B=G
PZE-103058760 BBBBBBBBBBBABBBBBBBBBBBBBBBAABBBBBBBBBBBBBBBBBBBBBBAAAABBBBBBAABBBBBBBBBBBBBBBBBBBBBABBBBBBBB;A=A B=C
PZE-103059001 UUBBUBBUUBBAUBBBUBUBUUUUBUUAABBUUBBBBUUUBBUBUBBUUBBAAAAUBUBUBAABUUUUBBUUUUUBUUUUBBUUBABUBBBBU;A=C B=G
PZE-103060872 AAAABBBBAABAABBBAAAABBBBBBBAAAABBBABABBUBAABBAABBAAAAAABBAAAABBAABBBAABBAUBBBBBBBBBBAABBBBAAB;A=A B=C
PZE-103062159 AAAABBAAAAAABAAAAAAABBBBBBBAAAABBUAAABBBBAABBAABBUAAAAAUAAAAAAAAUBBBAABBAUAABBUUAABBAABUAAAAB;A=A B=C
PZE-103062648 BBBBUBBBBBBBBABBBBABUUUBBBUBBBBUUBBBBUUUUAAUBAABUBBBBBBBBBBBBBBAAUBUBBUUBUBBUUUUBBUBBBUBBBBBB;A=A B=C
PZE-103064633 BBBBAABBBBBBBUAAAABAAABAUAAAUBABBAUABAAUBAAAABAAAUUAAAAAABUBBAAAAAUBBBBBBUBBAAAAAABBAUBUUAAAA;A=A B=G
PZE-103065072 AAAAAAAAAAABBAAAAAABAABAAAAAAAABBABAAAAAABBAABBAAAAAABBAAAAAABBAAAAAAABBAUAAAAAAAABBAAAAAAAAA;A=A B=G
PZE-103066053 AAAAUAAAAAAAAAAAAAAUAAAUUUUAAAAAAAAAUUUUAAAUAAAUUAAAAAAAAAAAAAAAAUUUAAAAAUAAUUUUAAAAAAAAAAAAA;A=A B=G
PZE-103067889 UUUUUUUUUUUUUUUUUUUUUUUUUUUUUUUUUUUUUUUUUUUUUUUUUUUUUUUUUUUUUUUUUUUUUUUUUUUUUUUUUUUUUUUUUUUUU;A=A B=G
PZE-103068739 BBBBBBBBBBABBBAAAABAAABAABBBBBBAABBBABBUAAAAAAABBBBAABBBBBBBBBBBBAABBBAABUBBBBBBBBBBAAAAAAAAB;A=A B=G
PZE-103069222 AAAABBAAAABAUUAAUUUAUBBUUUUBUAAUUUAUBBBUBAABUAABBAAUBAAUUAABBAAUUBUAUUAAUUUUBBBUAABBBUUUUBAAA;A=A B=G
PZE-103069689 AAAABBAAAABABBBBBBBBBBUBBBBBBAABBBABBBBBBBBBBBBBBAABBBBAABBBBAABBBBBAABBAUAABBAAAABBBBBBBBBBB;A=A B=G
PZE-103071667 UUAUAAAUABABAUUABBUUAAABUUUUUAAAUUUUBAUUUUUAAUUAUUUAAAUBAUUUUUUAUAAAAABUUUUUAABUAAAUUUAUUAAAA;A=A B=G
PZE-103072196 BBBBBBBBBBBBBBUUUBABBBBAABBBBBBAUBBUBBBBBBBBBBBBBBBBBBBBBBBBBBBBBBBBBBBBBUBBBBBBBBBBBBAUBBBBB;A=A B=C
PZE-103074199 BBBBBBBBBBUBBUUUBBUBBBBUBUUBBBUBBBUUUBBBBBBBBBBBBBBUUBBBBBBUUUUBBBBUBBBBBUBBBBBBUBUUUUBBBBUUU;A=A B=G
PZE-103075872 AAAAAAAAAAUUAUUAUUAAUUAAAUUUUAAUUAUUAAAAAAAUAAAAAAAAAAAAAUUUUUUUUAAAAAAAAUUUAAAAAAAAUUUAAAAAA;A=C B=T
PZE-103076149 BBBBBBBBBBBBBBBBAABBAABBBBBBBBBAABBABBBBBBBBBBBBBBBBBBBBBBBBBBBBBBBBBBBBBUBBBBBBBBBBBBBBBBBBB;A=A B=G
PZE-103078297 AAAABBAAAABBBBBBBBABBBBBBBBBUAABBBBAABBBBBBBBBBBBAAAABBBBBBBBAABBBBBBBBBBUBBBBBBBBBBBBAABBBBB;A=A B=G
PZE-103081189 UABAAABBABBBBUUUBBBBUBBBBUBAAAAAUAUUAAAUAUUAAAAAUUABBAAAUABBBBBAAAUAAAAUUUBBAABBAABUBBUUBBAAA;A=A B=G
PZE-103082105 UUUUUUBBBAABBUUUBBUBBBBUUUUAUBBBBBBBBUAUUUAUUUBAUUUUUUUUUBBUUBBUUAUBBBUUBUBBUABAUUBBBBABUBBUU;A=A B=G
PZE-103082924 BBBBBBBBBBBBBAAAAABBBBBAABBBBBBBBBABUBBBBBBBBBBBBBBBBBBUABBBBBBBBBBBBBBBBUBBBBBBBBBBBBABBBBBB;A=A B=C
PZE-103083874 BBBBBBBBBBAAABAAAAAAAABAAAABBBBBBAAAABBBBBBBBBBBBBBBBAAAAAAAABBBBAAAAABBAUBBBBBBAAAABBAAAAAAB;A=A B=G
PZE-103085447 UUUBBBAUBBUBUUUUUABUUBABUAAAUBUBUAUUBUUUBUBBUBUBUUUBBBUUAAUUBBBBUBUAAABBAUUUUBUUUBBBAABUABUAU;A=A B=G
PZE-103086306 BBBBBBBBBBBBBAAABBBBAAUBBBBBBAAAAABAABBBBAABBAABBBBAAAAAAAABBAABBAAABBBBBUAABBAAAABBBBBBBBBBB;A=A B=G
PZE-103087007 AAAAAAAUAABBBBAABBBBAABBBAAAAAUAABBAAAAUAAUAAAAAUAAAABBBBAABBAAAAAABAAAAAUAAAAAAAAAAAABBBBAAB;A=A B=C
PZE-103087536 UUUUUUUUUUUUUUUUUUUUAAUUUUUAUAAUUUUUAUUUAUUBUUUUAUUUUUUUAUBUUUUUUBUAUUUUUUABUUAAUUUUUUUUAUBUU;A=A B=G
PZE-103088324 AAAAAABBAAABABAAAABBAABBBAABBBBBBBBABAAUBBBAABBAAUUAAAAAAAABBBBAABBAAAAAUUBBAABBBBAABUAAAAAAA;A=A B=T
PZE-103090457 BBBBBBUUBBUUBBBBBBBUBBBBBBBBBBBUUUUBBBBBBBUBBBBBBBBBBBBBBBBBBBBBBBBBBBBBBUUUBBUUBBBBBBBBBBBBU;A=A B=C
PZE-103090563 AAAABBBBAAABBAAAAAAABBAAAAAAAAABBABAABBAAAABBAABBAAAAUUAAAABBAAAABBAAABBAUBBBBAAAAAABBAAAAAAA;A=A B=G
PZE-103091412 BBBBBBAABBBBABAABABBBBBBBBBBABBBBBABBBBBBBBAABBBBBBBBBBBBBBBBAABBBBBBBBBBUAABBBBAABBBBABBBAAB;A=A B=G
PZE-103092682 UUAABAAUAABAUUUAAAUAUUAUUAABUAABUUAUBAAUUABAUAAABAUUAUBAAABAAUUAABBBAAAAUUUBAABBUUABUUBUBAAAB;A=A B=G
PZE-103092830 AAAAAAAAAAAABAAABBAAAAAAAAAAAAAAAAAAAAAAAAAAAAAAAAAAAAAAAAABBAAAAAAAAAAAAAAAAAAAAAAABBAAAABBA;A=A B=G
PZE-103094688 BBBBBBAABBBAABUBAABBAABAAAAAABBBBBAAABBBBBBBBBBBBBBAAAAUBBBBBBBBBBBBBBAAUUBBBBBBAABBBBUUAAAAB;A=A B=C
PZE-103100131 AAAAAAAAAABBBABBBBABAABBBBBAAAABBBBBAAAAAAABBBAAAAAAAAABBAAAABBAAAABAAAAAUBBAAAAAABBBBAUAAAAB;A=A B=C
PZE-103100885 UUUUUBBBUUBBBBBBUUUUBBABUAABBBBAUBBAAUBUBBBBBAAUUUUAAUUBBHHBBBBBUBBUBBBUBUUABBBBAAAABBBUBBBBU;A=A B=G
PZE-103102170 BBBBBBBBBBAABBBBBBBBBBBBBBBAAAABBBABBBBAAAAAAAABBBBBBBBBBBBBBAABBBBBAABBAUAABBBBAABBBBBBBBBBA;A=A B=C
PZE-103102727 BBBBBBBBBBBABBAAABUBBABUUAABUBBUBAABABBBBBUBBBBBBUBBBBBBBBBABBBBBBABBBBBUUBBAABBBBABAABBBABBA;A=A B=G
PZE-103102840 UAAAAABBAAAAAAAAUUAABBUBUAABBBBBBAABAAABBBBAAAAAAAAAABBUAAAAABBAAAABAAAAAUBBAAAAAAUUBBBBAAAAA;A=C B=G
PZE-103104806 AUAAAAAAAABBBUBBAAAABBAAAAAAUAAAAABABAAAAAUAAAAAAAABBBBAAAAAAAAAAAAAAAAAAUBBAABBAAAUBBBBAAAAB;A=A B=G
PZE-103106481 BBBBAABBBBBBBUUABBBBBBBBUAABBBBBBABABAABBBBBBAAAABBBBBBBBBBBBBBBBAAABBAABUBBAAAABBBBBBBBBBBBB;A=A B=C
PZE-103107820 AAAAAAAAAAABAABBAAABAAAABAAAUAAAAAAAAAAAAAAAAAAAAAAAAAAAAAABBAAAAAABAAAAAUAAAAAABBBBAAAABBAAA;A=A B=G
PZE-103108877 BBBBBBBBBBBABABBBBBBAABAABBBBBBBBBBBABBBBAAAABBBUBBBBBBAABBAAAABBBBBBBBBBUBBBBBBBBBBUBAABBBBB;A=A B=G
PZE-103109729 UUUAUUUUUUUUUUUUUAUUUUUUUUUAAUUUUUUUUUAUUUUUUUUAUUUUUUUUUUUUUUUAUUUUUUAUUUUUUAUUUUUUUUUUAUUUU;A=A B=C
PZE-103114346 AAAAAABBAAAABABBBBAABBAAAAAAABBAAAAAAAAAAAAAAAAAAAUBBAABBAAAABBAAAAAAAAAUUAAAABBAAAAAAAAAAAAA;A=A B=G
PZE-103117006 BBBBBBUUBBUUUUBBUUUBBBUBUBBBBBBBUBBBUUBBBBBBBBBUUBBBBBBBBBBBBUUBBBUBBUBUUUUUUBBBUBBBUUUUBBBBU;A=A B=G
PZE-103118399 AAAABUBABBBAUBUUUBUAUUUUUUBBUAABBBUUBBBUBBUBBUBBBAUBUBBUBBUAABBAABBUBBBUUUUBBBBUBBUUAAAABUBBB;A=A B=G
PZE-103119151 AAAAAAAABBBAAAAAAAAAAABAAAAAUBBAABUAUAAUHUUAABUAAAAAABBBBAAAAAAAABBABBAABUBBAAUAUUAUBUBBAABBU;A=A B=G
PZE-103121399 BBBBBBBBBBBBBBBBBBBBBBBBBBBBBBBAABBBABBBBBBBBBBBBBBAABBBBBBBBBBBBBBBBBBBBUBBBBBBBBBBBBBBBBBBB;A=A B=C
PZE-103123615 BBBBBBBBAABBBUBBAABUAAABBBBAABBBBUBBBBBUUAAAAAABUUBUAAAUBBBUAAABBAABBBBBUUAABBUAUAUUBBBBAUBBB;A=A B=G
PZE-103125672 UUUUBBBBUUBUUUBBUUUUBBBBUBUBBBBBBBUBAUBUBBBUUUUBUBUBBBUBUBBUUBUUUBUUBBBUUUUUBBBBBBBBUUBUUBUUU;A=A B=G
PZE-103125820 AUAABBAABAAABABBAABBBBBBUBBAABBBBBUABBBABBBBBBBBBAABBBBBBAABBAABABBBAABBUUBBBBAAUAUAAUABBBBBB;A=A B=G
PZE-103126437 BBBBAAAABBABUAUUBBABBBBBUAABUAABBABBBBBUBBABBBBAABBAABBUUAAAAUUBBAABABAAAUBBAABBBBBBBBAUBBBBB;A=A B=G
PZE-103127374 AAAAAAAAAAABAAAAAAAAAAAAAAAAAAAAAABUAAAAAAAAAAAAAAAAAAAAAAAAAAUAAAAAAAAAAUAAAAAAAAAAAAAAAAAAA;A=A B=G
PZE-103128060 AAAAUUUUAUUUUUUUUUUABUUUUUUBUAAUUUUUUUUUUUUUUUBAUUUUUUUUUUUUUUUAUUUUUUUUUUUUUUBUUUUUUUUUUUUUU;A=A B=C
PZE-103130978 UUUUAAUAUABBUUAAUUBUAAABBUUBBAAAUBUUAAUBBUUAAUUAAUUAAAAUUUUUAAUUUBBAUUAAUUUUAAUUUBBBAAUAAAAAU;A=A B=C
PZE-103132492 AAAAAAAAAAAAUAAAAABBBBBAABAAAAABBAAABAAAABBAAAAAUAABBAAAAAABBBBAAAAAAAAAAUAAAAAAAAAABBBBAABBA;A=A B=G
PZE-103132991 AAAABBAAAAAAUBBBUAUUAAABBAABBBBABAAAABBBBAUAABBBBAAAAAAAAAAUAAAAAAAABBBBBUUABBAAAABBBBBBABAAA;A=A B=G
PZE-103133286 UBBBBBBBBBBBBUBBAAABBBAUUAUAUBBBUBBBBBBAAUBBBBBBBBBBBBBAABBBBABBBAABBBBABUAABBAABBAABUAABBBBB;A=A B=G
PZE-103134582 AAAAAAAAAAAAAUAABBBAAAAAAAAAUAAAAUAAAAAUAAAAAAAAAUUAABBBBAABBBBAAAAAAAAAAUAAAAAAAAAABBAAAAAAA;A=C B=G
PZE-103135771 BBBBAABBBBBBBBBBBBBBAABAAAABBAABBBBBBBBAABBBBBBAABBAABBAABBBBBBBBAABBBAABUBBAABBBBBBBBUUAABBA;A=A B=C
PZE-103137006 AAAAAABBAAAAAAAAAAABBBAABBBAAAAAABAAAAAAAAAAAAAAAAAAAAAAABBAAAAAABBBAAAAAUAAAAAAAAAABBAAAAAAB;A=A B=G
PZE-103138646 BUAAAAUUAAAAUUBBAAUUAAAAUABBUBBAUAAUABBUBAUBBBBBBUUUAAAAAAAAAAAAUAAABBAAUUBBAABBAABBAAAUUABBU;A=A B=G
PZE-103139833 BBBBABBBBBABABUUBBUBBBBAUBBBBBBBUUBBBBBUUBUAUBBBBBBBBAAAABBBBBBBBBBABBAABUBBAABBUUBBUUBBAABBB;A=A B=G
PZE-103143590 UUUUAAUUUUUUUUUUUUUUAAUUUUUUUAAUUUUUUUUUUUUAAUUAAUUUUUUUUUUUUUUUUUUUUUAAUUUUAAUUUAUUUUUAAUUUU;A=A B=G
PZE-103144159 BBBBAAAABBUAUBBBUABBAAUAAAUBBAABBBBBBAAAAAABBAAAABBBBAABBAAUUUBBBBBAAAAAABBBAABBBBBBAABBAAAAB;A=A B=C
PZE-103145827 BBBBBBBBBBBAABAAAABUBBBBBBBBUBBBBBUUBAABBBBBBBBBBBUUUBBBBBBBBBBBBBBBBBBBBUBBBBBBBBBBBBABBBBBB;A=A B=C
PZE-103147211 BBBBBBBBBBABBBBBBBBBBBBBBBBBBBBBBBBBBBBBBBBBBBBBBBBAAAAAABBBBAABBBBBBBBBBUBBBBBBBBAABBBBBBBBB;A=A B=G
PZE-103150095 BBBBUBAABBBBBBBBBBBBBBUBBAAAUBBAABBBBBBBBBBAABBBBBBBBBBUBAABBBBBBAABBBUUUUAAAAABAABBUUBBBBBBB;A=A B=G
PZE-103151098 AAAAUUUUUAABAUAAAAAAAAAUAAAAUAAAAAAUAAAAAAAUAUUAAAAAAAAAAUBBUAAAUUAABBBUUUAAUUAAAAAAUUAAUAAAA;A=A B=G
PZE-103152229 BBBBBBBBBBBABBAABBABBBUBBAABBBBBBBBBBAABBAABBAABBBBBBBBBBAABBBBBBBBABBBBBUBBBBBBBBBBAABBBBAAB;A=A B=G
PZE-103153521 UAAAUAUBAAAAUUUUAAAUUAAUUAAAAAUAUBUAAAAAUAAAAAUAAUUAAUAUABBUAUAAAAABAAAAUUUAAAAAAAAUUUAAUUAAA;A=A B=G
PZE-103157525 BBBBBBBBBBAAUAUAUBAUAABABUABBBBAAUABABBBBBBAABBBBBBBBBBBBBBAABBBBUUBBBBBBUBBBBBBBBUAAAUBBBBBB;A=A B=G
PZE-103158150 AAAAAAAAAAAAUAAAAAAAAAABBAAAUAAAABABAAAAAAAAAAAAAAAAAAAAAAAUAAAAAAABAAAAAUAAAAAAAAAAAABBAAAAA;A=A B=G
PZE-103159374 UAAAAAAUBBAAUUAAAAUUAAABUAAUUAAAAUUAAAAUAAAAABAAABUAAUUUBAAAAUBUAAAAAAAAAUAUAAAUUUAABUAUAUAAU;A=A B=G
PZE-103159840 AUUABBBBAAAAAAAUAABBBBUBBBBBBBBBUUUBAAAUAUUBBAABBUUUUBBUBBBBBBBAUAUABBBBBUUABBAABBAABBAUAAAAA;A=A B=G
PZE-103161226 BBBBBBBBBBBABBBBBBBBBBBBBBBBUBBBBAABBBBBBBBBBBBBBBBBBBBBBBBBBBBBBBBABBBBBUBBBBBBBBBBBBBBBBBBB;A=A B=G
PZE-103162566 BBBBBBAABBBBBBBBBBBBBBAAABBBUBBBBABBBBBBBBBAABBBBBBBBAABBBBBBBBBBBBABBBBBUBBBBBBBBAABBBBBBAAB;A=A B=G
PZE-103163478 BBBBBBBBBBABUBAABBBBAABBBAABBBBABBABBBBUBBBAABBBBABBBBBUBBBAAUUAABBBBBBBUUAABBAABBBBUUBUAABBB;A=A B=G
PZE-103165542 BBBBBBBBBBAAAAAAAAAAAABAABBBBBBBBBAABBBAABBBBBBBBBBAABBAABBAAAABUBBBBBBBBUUBBBBBBBAABBAAAABBB;A=A B=G
PZE-103165697 BBBBAAAABBUAUABBAAAAAABAAAAAAAABBAUUABBUABBAABBAABBBBAAAABBAAUUUUBBABBAABUUUAAAAAABBBBUUAAAAA;A=A B=G
PZE-103171220 BBBBBBBBBBBBBBBBBBBBAABBBBBBBBBAABBBABBBBAABBBBBBBUBBAABBBBBBBBBBBBBBBBBBUBBBBBBBBBBAABBBBAAB;A=A B=C
PZE-103174030 AAAAAAAAAAAAAAAAAAAAAUAAAAAAAAAAAUBAUAAAAAAAAUAAAAAAAAABBAAUUBBAAUUAAAAAAUAAAAUUAAAAAUBBAAAAA;A=A B=C
PZE-103174809 BBBBUBBBBBBBUUBBAUBBUBBBUUBBBUBUUBUUBBBBBBBBBBUUBBUBBBBUBBBBBUAUBBBABBBBUUUBBBBBBBBBAUBUBBBBA;A=A B=G
PZE-103175463 BBBBBBBBBBBBABBBAAABBBBBBBBBBBBBBBABABBBBBBBBBBBBBBBBBBBBBBBBBBBBBBBBBBBBUBBBBBBBBBBAUBBAABBB;A=A B=C
PZE-103176922 AAAAAAAABUAABUAABBABAABBBAAAUBBBAAAAABBBBBAAABABBBAABAAABAAAUAABBAAABBAABUBBABBAAABAABABAAABB;A=A B=G
PZE-103177974 BBBBBBBBBBBBBBBBBBBBBBBAAAAAABBAABBBBBBAABBBBBBBBBBBBBBBBBBBBBBBBBBABBBBBBBBBBBBAAAAAAAAAABBB;A=A B=G
PZE-103178597 AABBAABUBBBBAAAAAAAAAAABUBBAUAAAUAAAAAAUAAAAAAAAABUAABBAAAABBAAAUAAAAAAAAUUAAAAAAAAAAAAAAAAAA;A=A B=G
PZE-103179589 AAAAAAAAAAAAAAAAAAAAAABHHAAAAAAAAABHAAAAAAAAAAAAAAAAAAAAAAAUBBBAAAABAAAAAUAAAABBAAAAAAAABBAAB;A=A B=C
PZE-103182399 BBBBBBAABBUBUUBBBBABBUUBUBBAUAUBBUBAUUBUAAUBBBBAUUUBUAUUBBBUUUABBUABBBBUUUBBBBBUUABBAUBBBUAAB;A=A B=C
PZE-103182953 BBBBBBBBBBBBBBBBAUBBBBBBBBBBBBBBBABBBBBUBBBBBBBBBBBBBBBBBBBBBBBBBBBBBBBBBUBBBBBBBBBBBABBBAABB;A=A B=C
PZE-103183662 AAAABBAAAABAUBAABBAABBBBBBBBUBABBBAABBBUBAABBBBAAAABBAABBAABBBBBBBBBBBBBBUAABBBBBBBBBBBBBBAAB;A=A B=G
PZE-103184341 AAAAAABBAABBBBBBAABBAAAAABAAUAABBABBAAAAAAABBAAAAAABBAABBAAAAAABBBBAAAAAAUBBAAAAAAAAAAAABBAAA;A=A B=G
PZE-103185177 AAAABBBBAAABAABBBBBBAAAAABBBBBBAAABBAAABBAABBAABBUAAAAAAABBAAAAAAAAABBBBBUBBBBABBBABAAAABBAAB;A=A B=G
PZE-104000116 BBBBAAAABBBABAAAAAAAAAAAAAABBAAAAAAAAAABBAAAABBAABBAAAABBAAAAAABBAAAAAAAABAAAAAAAAAABBAAAAAAA;A=A B=C
PZE-104003542 UUUUBBUUUUUUUUUUUUBUBBUBBBBBBBBBBBBUUBBBBBBBBBBBUUBUABBUUBBUUUUBBBBBBBUUBUUUBBUUBBUUUUBUBBUUU;A=A B=G
PZE-104004194 AAAAAAAAAAAUUUAAUUAABBAAAAAAUAAAAABAAAAUABBUUAAAAAUAAUUUBBBAAAAAABBABBAABUUAAAAAAAAAAAUUAAUUA;A=A B=C
PZE-104005416 BBBBBBBBBBBAUUBBBBBUBUBAABBBBBBAUBBBBBBUBBBBBBBBBBUBBBBUBBBBBBBBBBUBBBBBBUBBBBBBBBBBAABBBBBBB;A=A B=G
PZE-104006975 AAAAAABBAAAAAAUUAAUAUABAUUUAAAAUUUUUBAAAAAAUUAAAAAAUUUUBUAUUUUAAAUUBAAUUAUAAAAAUUAUUUUUAAAAUA;A=A B=G
PZE-104008503 AAAABBBBAABABBBBBBAABBBBUBBBBBBAABABBBBBBUBAABBBBUBBBBBAABBBBAABABBABBBBUUBBBBBBBBBBAABBBBBBB;A=A B=G
PZE-104009398 BBAABBAABBAAABAAAAUABBBAAUABUAAAAAUBABBUBBBBBAAAAAAUABBUAAABBAAAUAAABBAABUBBBBAABBAABBAUAABBA;A=A B=C
PZE-104010195 UUUUUUUUUUAUUUUUUBUUUUUUUUUUUUBUUUUUUUUUUUUAUUUUUUUUUUUUUUUAUUAAUUUUUABBUUUUUBUUUAUUUUUUUUAUU;A=A B=G
PZE-104011716 AUAAAAAUUAUAAUBBUAAABAABUUBBBBBAUUAAAAUBBBBBBAABBUUUAAAUBBAAAUAUUAAABBBUBUBUUABBBBBBBUAUBBAAU;A=A B=G
PZE-104012693 BBAAAAABBABBABAAUUUAUAAAAAUAUBBBBUBUABBUBAABBBBBBBBAAAUAUAABBBBBBBBAAABBUUAUUABBBBBBBBUAUABBB;A=A B=C
PZE-104013159 BBAUAABBAAAAABAAAABUBBBBAAAAUBBBUUABBAAUBBAAAAABBUBBBBBAAAAUBBBAAABAAAAAUUUAAUAABBAAAAAUABAAB;A=A B=G
PZE-104014229 BBBBBBBBBBBBABAABBBBBBBBBAABBBBBBBBBBBBBBBBBBBBBBBBAABBAABBAABBAAAABBBBBBUBBBBBBAABBBBBBAABBA;A=A B=G
PZE-104014994 UUBBUUAUUUUUUUUAAUAAAAUAUUUAUAAUUUABAUAUAUUAAAABUAUAAUUUUAUUAAAAAAAUAAUUUUUBUUUUUUUBAAAUAAAUB;A=A B=G
PZE-104015086 BBAAUABBUAUBAUAAAABBAUUAUAAAABBAUBUAAAAUBUUBBAABBBBAAAABBBBUUAABBAAAAAAAAUAUAAAAAAAAAUAUAAAAA;A=A B=C
PZE-104017065 UUUAUUBUAUUUUUUBUUUUUBUUUUUBUUUAUAUUUUUUAUUUUAUAUUUBUBUUUABUUBUUUBUUUAUUUUUAUBUAUBUUUUBUUUBBU;A=A B=G
PZE-104018179 BBBBBBBBBABBUAAAABBAAAAAAAABBBBBBBBBBBBBBBBBBBBBBBBAABBBBBBAABBBBAABBBBBBUBBBBBBBBBBBUBBABAAB;A=A B=G
PZE-104018347 AAAAAAAABBABBBBBBBAAAAAAAAABBBBAAAABABBUBBBBBAABBBBAAAAAAAAAABBBBAABAAAAAUAAAAAAAAAAAABBBBAAB;A=A B=G
PZE-104018939 AAAABBBBAAAAABBBAAAAAAAAABBAUAAUAAUUAAAABAAAAABAAAAAAAAAABBAAAAAAAAABBBBBUBBBBBBBBBBAABBBBAAA;A=A B=G
PZE-104021149 AAAAAABBAAAAAABBAAAAAAAAAAAAAAAAAAAAAAAAAAAAAAAAAAUAAAAAABBAAAAAAAAABBAABUAAAAAAAAAAAABBAAAAA;A=A B=G
PZE-104021357 BBBBUUBUBBBBBBAAAAABBBBBBBBBBBBUUBBUUBBUBBBAAUBBBBBBBUBUBUBUBUUAUAUBUBUUUUUBBUBBBBBBBBBUUBAAU;A=A B=T
PZE-104021862 AABBAAAABBBBBAAABBBABBBAAAABBBBBBAABABBBBBBBBAABBBBBBAAAABBAABBBBAAAAAAAAUAAAABBBBBBBBAAAAAAB;A=A B=C
PZE-104023477 AABBBBAUBBBBBBBBBBBBBBBBUBBBUBBBBAUBABBUBBBBBBBBBBBBBBBBBAABBBBBUBAABBBBBUBBBBBBBBBBBBUUBBAAA;A=A B=G
PZE-104023739 AAAABBUUAABABUAABBABBBBBBUUAUAABBABBUAAAAAAAABBAAAAAABBUBUABBBBAUUUABBBBUUBBBBAAAAAAAUUUAAUAA;A=A B=G
PZE-104024128 AAAAUAUAAAAUAUUBUUUAUAUAUUUAAAUUUUUAUAUUAUAUAAAAUAUAAUBUAUUUAUAAUUUBAAAUAUUAUAAAUUAAAUAUUAUUU;A=A B=G
PZE-104024989 BBBBBBBBBBBBBBBBBBAABBBBBBBBUBBBBBBBBBBBBBBAAAABBBBBBBBBBBBBBBBAAAABBBBBBUBBBBBBBBBBBBBBBBABB;A=A B=G
PZE-104026803 BBBBBBBBBBBAUBBBBBBABBBBBBBBBBBBUBBABBBUBBBAABBBBBBBBBBBBBBBUBBAABBBBBAABUBBBBBBAABBAUAAAUBBA;A=A B=G
PZE-104027935 UUBBBBBBBBBBUUAABBAUBBBBUBUAUBBAUBBUUAAUAAABBBBBBUBBBBUBUBBUUBBBUBBBAAAAUUUABBAABBAABBBUBBBBB;A=A B=G
PZE-104028514 AAAAAAAAAABBBBAAUABAAAABUAABBAABBUBBBBBUBBBAABBAAAUBBAAUBBAABAAAUUBABBBBUUBBAABBUABBBUBUAABBA;A=A B=G
PZE-104028783 UUUBUUUUUBUUUUUUUUUUUAAUUUUUUUUBUUUAUAUUUUUUUUUUUUUBUUAUUUUUUUBUUUUUUUUUUUUUUUUUAAAUUUUUUUAUU;A=A B=C
PZE-104031214 BBAAAABBAABBBBBBAABBBBBAABBBBAAAABBBBBBBBBBBBAAAAAUBBBBBBAABBBBAAAAABBAABUBBAAAABBBBBBBBBBAAA;A=A B=G
PZE-104032228 AABBBBBBBBAABBBBBBBBAAAAABBBBBBBBBABBBBBBBBBBBBBBBBAABBBBBBBBBBBBBBBBBBBBUBBBBAABBBBBBBBBBBBB;A=A B=G
PZE-104035257 BBAAABAAAABBBUBBBBBBBBBBBBBBUAABBUBBBBBUBBBAAAAAUAUAABBBBBBBBBBBBAABBBAABUBBAABBAABBBBBBAAAAA;A=A B=C
PZE-104036188 BBBBBBBBBBBBBBBBBBBBBBBBUBBBBBBAUABBBBBBBBBBBBBBBBBBBBBBBBBBBBBBBBBABBBBBUBBBBBBBBBBBBBBBUBBB;A=A B=C
PZE-104036693 UUAAAAAAUUAAAUUAUAAAAAAUUAAUUAUBBBUAAAAUAAUAAAAUAUUAAAAAAUAAAAAAUAUBAAAAUUAAAAAAAAAAAAAUUUAAA;A=A B=G
PZE-104037159 BBBBBBAAAAAABBBBAABBBBABBBBAABBBBBAABBBAAUUAAAABBAABBBBBBBBBBAAAAAABAAUUAUAABBAABBAAAABBBBAAA;A=A B=G
PZE-104037429 AAAABBBBBBBBABBBBBBAAABAAAABBAABBABBABBBBAABBBBBBBBAAAABBBBAABBBBBBABBAABUBBAABBBBBBBBAAAABBB;A=A B=G
PZE-104039586 BBBBBBBBBBBBUBBBBBBUBBBBBBBBBBBUBBBBBBBBBBBBBBBBBBUBBBBABBBUBBBBBBBBBBBBBUBBBBBBBBBBBUBBBUBBB;A=A B=C
PZE-104040089 BBBBAABBBBBBBABBBBBBBBBAAAABBBBAAABBBBBBBBBBBBBBBUBBBBBAABBBBAAAABBABBBBBUUBAABBBBBBAABBBBBBB;A=A B=C
PZE-104042045 UUUUBUBUUUUAUUUUUAUUAUAUUUUUUUAUUUUAUBUUUUUAAUUUAUUAAUBAAUUUUUAUAAUUUABUUUUUAUAAUUUUUUUUUAAAB;A=A B=T
PZE-104042836 UAAABBAUAAUBUUBBBBUUAAABBBBAUAAAABBBAAAAAAAAABBAUUUAABABBAABBBBUABBBAAAAAUAUBBBBUAAUBBAUUUBBB;A=A B=G
PZE-104044235 AAAAAAAAAAAAAUAAAAAAAAAAAAAAAAAAABAAAAAAAAAAAAAAAAAAABBAABBAAAABBAABAAAAAUBBAAAABBBBAAAAAAAAA;A=A B=G
PZE-104048161 BBBBAAAAAAAAAABBAAAABBBBBBBAABBBUBBUBAAAAAUBBAABUBBBBBBBBAABBAABBAABBBBBBUBBAABBAABBAAAUBBAAA;A=A B=G
PZE-104049616 BBBBAAAABBBBABBBBBBBBBBBBBBUUBBAAAUBUUUUUUUBUBBBBUBUUBBBBBBUUBBAABBAUUBBUUBBAAUBBBBBAAUUBBBBB;A=A B=G
PZE-104049978 AAUBBBBBBBUUUAUBBBUUUBBBBBBUUBBBUUAAUAAUAAAAABBBUUUAABUBBBUUABBBBBBBAABBUUBUBUAAAABBBBAUUUBBB;A=A B=G
PZE-104050723 BBBBBBBBBBABBBUUAAAAAAABBBBBBBBBBABBBBBBBBBBBBBBBBBAABBBBBBBBAABBBBABBBBBUBBBBBBBBBBAABBBBBBB;A=A B=G
PZE-104052618 AABBBBAABBAAABAAAABAAAAAAAAAABBUBAAAAAAUAAABBBBBBBBAABBAABBAAAAAABBBAABBAUAABBAABBBBBBAAAABBB;A=A B=C
PZE-104054769 AABBBBAAAABBBBAABBBBBBBBBBBBBBBBBBABBAABBAABBBBBBBBBBBBBBBBBBAABBBBBBBBBBUBBBBBBBBBBBBBBAABBA;A=C B=G
PZE-104055857 UUBBAUAUAUAAUAUAUBUUUAUAUUUUUBBBBBABAAAUAAUAAAABUBUUBUAUUAAAUAAUUAAUAAAAUUAAAAAAUUBUAAUUUUAAA;A=A B=C
PZE-104056820 BUBUUBAUAAUUUUUUUUUBUUUUUUUAABUUUUUUUUUUAUUUUAUBUBUUUUUUUBBUAUBUBUUUUUUUUUAUBUBBUUBUUUUUAAUUA;A=A B=G
PZE-104057462 ABAAAAABBAAUUUBBUAUUAAABAUAAUAUAUUUUUABUAAAAABABBUAABUBUUAUUAUAAUAUBAUAABUUAUAUAABBUBUAAAAAAU;A=A B=G
PZE-104058720 BBAABBBBBBAABAAABBAAAAAAABBBBAAAAAAAAAABBAAAAAAAAAAAAAABBAAAAAAAAAAAAAAAAUAABBAABBAAAAAABBAAB;A=A B=C
PZE-104059275 BBBBBBBBBBBBBBBBAAUBBBBBBBBBBBBBBABBABBBBBUAABBBUBBBBBBBBBBBBBBBBBBABBBBBUBBBBBBBBBBBUBBUBBBB;A=A B=C
PZE-104059776 AAAAAAAAAAAAAAAABBAAAAAAAAAAAAAAUBAABAAAAAABBAAAAAAAAAAAAAAAAAAAAAABAAAAAUAAAAAAAAAAAAAAAAAAA;A=A B=C
PZE-104060336 BBBBBBBBBBBBUABBBBBBBBBAAAABUBBBUABBABBUBBBAABBBBBBBBBBBBBBAABBBBBBABBBBBUBBBBBBBBBBBBBBBBBBB;A=A B=G
PZE-104063220 UUAAUUUUBUUUUUUUUUUUUUAAUUUUUAUUUUUUUUUUUUUUUUAAUUUUUUUUUAAUUUUUUAUUUAUUUUUAUBAAUUUUUUUUUUAAU;A=A B=G
PZE-104064375 UUBBBBBBBBUABBUBUBBABBBAAUUBBBBBBAUBBBBBBBBUUUUBBBBUUUUUUBBBBBBAAUUAUBBBBUUUBBBBBBUUUUUBBBBUA;A=A B=G
PZE-104064611 BBBBBBBBBBBBABBBBBBBBBBBBBBBBBBBBBBBBBBBBBBBBAABBBBBBAABBBBBBBBBBAABBBAABBBBBBBBBBBBBBBBBBAAB;A=A B=G
PZE-104066589 AAAAAAAAAABBAAAAAABABBBAAAAAAAAAAAAAAAAAAAABBAAAAAAAABBAAAAAAAAAAAAAAAAAAUAAAAAAAAAAAAAAAAAAA;A=A B=G
PZE-104067836 BBBBBBBBBBBBBABBAABBBBBBBAABBBBBBBABBBBBBBBBBBBBBBBBBBBBBBBBBBBBBBBBBBBBBUBBBBBBBBBBBBBBBBBBB;A=A B=G
PZE-104069306 BBBBBBBBBBBBBUBBBBBBBBBBBBBBBBBAABBBBAABBAABBAABBBBBBBBBBAABBBBBBAABBBBBBUBBBBBBBBBBBBBBBBAAB;A=A B=G
PZE-104072386 UUUUUUUUUUUUUUUUUUUUUUUUUUUUUUUUUUUUUUUUUUUUUUUUUUUUUUUUUUUUUUUUUUUUUUUUUUUUUUUUUUUUUUUUUUUUU;A=A B=C
PZE-104075114 BBBAAAAAAAAAAABBABAAAAABBAAAABBABAABAAAAAAAAAAABBABABAABBBBBBAAAAAAAAAAAAUAAAAAAAAAABBAAAAAAB;A=A B=G
PZE-104077682 AAAAAAAAAABABABBBBBAAAABBAAAAAABBBAABAAAAAABBAAAAAABBAABBAAAAAAAAAABBBAABUAAAABBAABBBBAABBAAA;A=A B=C
PZE-104078977 AAAABBAAAAABUABBAAAAAAAAAAAAAAAAUAAUAAAUAAAAAAAAAAAAAAAAAAABBAAAAAAAAAAAAUAABBAAAAABBBAAAAABA;A=A B=G
PZE-104080267 BBBBBBBBBBBBUBBBAABBAAAHHBBBBBBAABBABBBBBBBBBBBBBBBBBBBAABBBBBBBBAAAAAAAAUAABBAABBAAAABBBBAAB;A=A B=G
PZE-104080388 BBBBBBBBBBBABABBBBBABBBBUBBBUBHBBBBBBAABBBUBBBBBBBUAABBBBAAUABBBBBBBAAAAAUAAUBAABBAAAAAAAABBB;A=A B=G
PZE-104080745 AAAAAAAAAAUABAUAAAABAAAHHBBAAAABBABUBAAAAAAAAAAAAAABBAAAABBAABBAAAAAAAAAAUAAAAAAAAAAAAAAAAAAA;A=A B=G
PZE-104082879 AABBBBAABBABBBBBBBAABBBBUAABBBBBUUAABBBBBBUBBBBBBBBBBAABBBABBAAAAAAAAAAUAUBBBBAABBAABBAABBBBB;A=A B=G
PZE-104083652 BABBBBAABBBBBBBBBBBABBBBBBBBBBBBBABBBBBBBBBBBBBBBBBBBBBBBBBBBBBBBBBABBBBBUBBBBBBBBBBBBBBBBBBB;A=A B=G
PZE-104084902 BBAAAAAAAABBUBBBBBBABBBBBBBAUAABBABUUAAABAABBAAAUAAAAUUBBBBUBBBBUBBABBAABUBBAAAAAAUABBBUBBBBB;A=A B=C
PZE-104086310 BBBBBBBBBBABBUAABBBBBBBBBBBBBBBBBBBBBBBBBBBBBBBBBBUBBBBBBBBBBBBBBBBBBBBBBUBBBBBBBBBBBBBBBABBB;A=A B=G
PZE-104087711 UUBBBBBBBBBUUUUUUBUBUBUBUUUBBBBUUUBUBBBBBBBBBBBBBBBUAAUUUUUBBUBBBBBUUUBBUUBBBBBBUBBBBBUBUUBBB;A=A B=G
PZE-104089383 AABBAABBBBBAAAAABBBABBBBBBBAAAAAABAABAAAAAABBBBAAAABBAAAABBAAAABBBBBBBBBBUBBAAAABBAAAABBAABBB;A=A B=G
PZE-104089746 AABBAABBBBBBBAAABBABBBBHHAAAAAABBABBBAAAAAAAABBAAAAAAAAAAAABBBBAAAABAAAAAUAAAABBAABBAAAABBAAA;A=A B=C
PZE-104090782 AAAAAAAAAABABUAAAAABAAAAAAAAUAAAUAAABAAAAAAAAAAAAAUAAAABBAABBAAAAAAAAAAAAUAAAAAABBAUAABBBBAAA;A=A B=G
PZE-104093384 AABBUAAUBBBAUUUUBUUBAAAAUBUBUAAUAABUBUBUUUUBUBAAUUUAAAABBBBBBBBUBUUAAABBUUUBAAAABBAABUAUBUAAU;A=A B=C
PZE-104094429 BBAAAAAAAAAAAAAAAAAAAAAAAAAAAAAAABAAAAAAAAAAAAAAAAABBAAAABBBBAAAAAAABBAABUBBAAAAAAAAAABBAAAAA;A=A B=G
PZE-104095248 BBBBBBBBBBBBAABBBBBABBBAABBAABBAABBABBBAAAABBBBBBBBBBBBBBAABBBBBBBBBBBBBBUBBBBBBBBBBAABBBBAAA;A=C B=G
PZE-104096826 AABAAABBAAAAUUAAAAAUAAAAUAUAUUBAAAAABAAUABBAAAUBUBBAABBAAABAAAAUAAUABBAAUUUBAAAAAAUAUUABAABBB;A=A B=G
PZE-104097152 BBBBAABBBBAAAAAABBAABBBBBAABBAABBBAAAAABBBBUUBBAAAAAAAAAABBAAAAAABBABBAABUBBAAAAAAAABBAABBAAA;A=A B=G
PZE-104097532 BBAAAABBAAAAAAAAAAAAAAABBBBAAAAAAUUUAAAAABBAAAAAUAAAAUAAABBAAAABBAABAAAAAUAAAAAAAAAAAABBAAAAA;A=A B=G
PZE-104099276 AAAAAAAAAABAAABBAABABBBBBAABBBBAAAABBAABBAAAABBBBBBBBBBBBAAAAAAAABBABBAABUBBAAAAAAAABBBBAAAAB;A=A B=G
PZE-104100716 AABBBBAABBBAAAAAAABAAAAAAAAAABBBBAABABBAAAAAAAABBBBAAAAAAAAAABBAAAAAAABBAUAABBAABBAABBAABBAAA;A=A B=G
PZE-104101517 AAAAUAAUAAABUUUUAAUUAAAAAUBAUAUAUUUUAAAUUAUAAAAAUAUAABBUAAAAABBUUAAAAAUAUUUUUUAAAAUUAUUABUAAA;A=A B=C
PZE-104102908 AABBBBAABBAAABAABBBAAAAAABBAAAAAAAAAAAAUABBAAAAAAAAAAAABBBBBBAAAAAABAABBAUAABBAAAAAABBBBBBAAB;A=A B=G
PZE-104104541 UUAAUBUBAUBUUUBUUAUUABBUUBBBBBBUUUUUUUBUUUUUUBBBUBUUBUUUBUUUBAABUBUUAABBUUUUUUAAAAUUBUAUBBAAU;A=A B=G
PZE-104105055 UAAAAABBAAUBUUAAAAAUAAABBUAAUBBBUAAUABBUAAUAAAABBBBAAAAUBAAUAAABBAAABBAABUBBAABBBBBBAUABBBBBA;A=A B=C
PZE-104106033 BBAAAABBAAUABBUUUUBBAAABBAABUAABBBAAAAABBBBBBBBAAAAAABBBBBBAAAABBBBBBBAABUBBAABBBBBBBBAAAABBB;A=A B=G
PZE-104106461 AAAAAAAAAABAAAAAAABAAAAAABBAAAAAAABBBAAAAAABBAAAAAAAAAAAAAABBAAAAAAAAAAAAAAAAAAAAAAAAAAAAAAAA;A=A B=G
PZE-104108132 BBBBBBBBBBABBUBBAAAAAAABBBBBBBBBBUABABBUBBBBBAABUBBBBBBAAAABBAABBAAABBBBBUUBBBAABBBBBBBBAABBA;A=A B=G
PZE-104108744 BBAAAABBAAAABUAAAABABBBBUBBAAAAAUBAUBBBUAAAAABBAUAUAAAAAABBAAAABBBBBBBAABUBBAABBBBBBAUAABBBBB;A=A B=G
PZE-104109208 AAAAAAAAAABABAAAAAUBAAABBAABBAAAABAAAAAUBAABBAAAAAUAAAAAAABAABBAAAABBBAABUBBAABBAABBAABUAABBB;A=A B=G
PZE-104111382 BBBBAABBBBBBBBBBBBBBBBBBBBBBBBBAAABBABBBBBBBBBBBBBBAABBBBBBBBBBBBBBABBBBBUBBAABBAABBBBBBBBBBB;A=A B=T
PZE-104111489 UUBBBBBBBBBBBBBBBBAUBBBABBBBUBBBBBBBBAABBAABBBBBBBBBBBBBBBBBBAABBBBBBBBBBUBBBBBBBBBBBBBBBBBBB;A=A B=G
PZE-104112702 UUUUBBUUUUUUUUUUUUUBUUUBBUUUUBBUUBUUUBBUUUUUUBBBBBBUUUUUUUUUUUUBBUUUUUBBUUUUBBBUBBUUUUUBUUUUU;A=A B=G
PZE-104112784 AABBBBBBBBBBBABBAABBBBBAABBAABBAAAABABBAABBBBBBBBBBBBBBBBAABBBBAAAAABBBBBUBBBBBBBBBBBBBBBBBBB;A=A B=G
PZE-104116480 AAAAAAAAAABAABAAAAAAAAAAAAAAAAABBBAAAAAAAAAAAAAAAAAAABBAAAABBBBAAAABAAAAAUAAAAAAAAAAAAAABBAAA;A=A B=G
PZE-104118502 AAAAAABBAABBAABBAAAAAAABBAAAAAAAAAAAAAABBBBAABBAAAABBAAAAAAAABBBBBBBBBAABUBBBBBBAABBBBAAAABBB;A=A B=G
PZE-104120017 AAAAAAAAAAABBAAAAAAAAAAAAAAAAAABBBBAAAAAAAAAAHHAAAAAAAAAAAAAAAABBBBAAAAAAUAAAAAAAAAAAAAAAAAAB;A=A B=G
PZE-104123918 AAAAAABUAABAUUUUBAUBBBBBBAAAUAABBUAABAAUAAABBAAAAUABBBUUAABUUBBUUBBAAAAAAUAAAAAAAAAAUUBBUBBBU;A=C B=G
PZE-104126472 AAAAAABBUABAUBAABBBBAABBBBBBBAUUUBABAAAUAAUAABBAUAUBBAABBAABBBBAAUABAAUUUUAUBBAUAAUUAUAUUABBA;A=A B=G
PZE-104128425 BBBBBBAABBBBUUUBBBBUBUBBBAABUBBAAUBUUBBUBAAAABUBBUBBBBBUBBBBBBBBBBBABBBUBUBBBBBBUBBBAABUAABBB;A=A B=C
PZE-104130234 AAAAAAAAAAAAAABBBBAAAAAAAAAAAAAAAAAAAAAAAAAAAAAAAAAAABBAAAAAABBAAAAAAAAAAAAAAAAAAAAABBBBBBAAA;A=A B=G
PZE-104131042 AAAAAAAAAABBUBBBBBBAAABBBAABBAABBBBAAAABBBBBBAAAAAAAABBBBAABBBBAAAABBBAABUBBAABBAABBAAAABBAAA;A=A B=C
PZE-104132504 BBBBBBBBBBBAAABBBBBBBBAAAAAAAAAAAAAABBBAABBAABBBBAAAAAAAAAAAAAAAABBAAABBAUAABBAABBAABBAAAABBB;A=A B=G
PZE-104133568 BBBBBBBBBBBBBBBBAABABBBAABAAABBBBBBBBBBBBBBBBAABBBBBBBBUBBBBBBBAABBBAABBAUAAAAAABBAAAABBBBAAB;A=A B=G
PZE-104134644 AAAAAABBAABBBUAABBUBBBBAUBBAUAABBBBBBAAUAAAAAAAAUUUAABBBBAAUAAABBAAAAAAAUUUAAAAAAAAUAUBBAAAAA;A=A B=G
PZE-104138060 AAAAAABBBBBBBABBBBBABBBBBBBBAAABBABBAAABBBBBBBBAABBBBBBBBBBBBBBAABBBBBAABUBBAABBAAAAAABBAABBB;A=A B=G
PZE-104139257 AAAAAAAABBAABABBAABAAAAAABBAAAAAAABAAAAUBBBAAAAAABBBBAAAAAABBBBBBAABBBAABUBBAABBAAAAAABBAABBA;A=A B=G
PZE-104140802 BBBBBBAUBBABBUUBBBBBAABBBAABUAABBBBBBBBAAAABBBBBBUUBBAAUUAAUBBBAABBBAABBAUAABBAABBBBUBAAAABUA;A=A B=C
PZE-104141757 AAAAAABBBBBBBBAAAAABBBBBBBBBBBBBBBBBAAAAAAABBBBAABBBBBBBBBBBBBBBBBBBAAAAAUBBAAAAAABBAAAAAAAAA;A=A B=G
PZE-104142839 BBBBBBBBBBBBBBBBAAABAABAABBBBBBBBBBBBBBBBBBBBBBBBBBBBBBUBBBAAAABBAABBBBBBUAABBBBBBAUBBAUBBBBB;A=A B=G
PZE-104144896 AABBBBAAAAAABABBAAAAAABBAAAAAAAUUAAAABBUBAAAABBBBAAAAAAAAAAAAAAAABBBAAAAUUAABAAABBAAAAAAAAAAA;A=A B=G
PZE-104146000 BBUBBBUUUBBAABBBUBBAAABAAAAAUAAUUABAABUAABBAAAABAAAUUAAAAAABBBBBBAAABBAAUUAAHUAABBUUBBAAAAAAA;A=A B=G
PZE-104146082 UAAAAAUAAABAUABBAAUUUUAUHBBBBAAUUBUAUAAUHBUAUBBAAAABBAABAAAAABUBBBUABBBBBUUBAABUAUBBBBBUUBBBB;A=A B=G
PZE-104146572 UUUUUUUUUUAAUUAAUAUUUUUUUUUAAAAUUAAUUUUUUUUUUUUUUAAAAUUAAAAUUUUAUUUAUUUUUUUUUUUUUUUUUUAAUUUUU;A=A B=C
PZE-104147782 BBBBBBBBBBBBUBBBBBBBBBBBBBBBUBBBBBBBBBBUBUUBBBBBBBBBBBBUBBBBBBBBBBBBBBBBUUBBBBBBBBBBBBUUBBBBB;A=A B=C
PZE-104148727 AAAAUUUUAAUAUUUUAAUAUUUUUUUUUAAUUUUUUUUUUUUUUUUUUAAUUUUUUUUUUUUUUUUUUUUUUUUUAAUUUUAAAAUUUUUUU;A=A B=G
PZE-104148982 AAAAAAAAAAAAAAAAAAAAAAAAAAAAAAABUABAAAAUAAAAAUAAAUAAAAAUAAAAAAAAUBBAAAAAAUAAAAAAAAAUUAAAAAAAB;A=A B=G
PZE-104150197 AAAAAAAAAAAAAUBBAAAAAABBBAAAAAAAABAAAAAAAAAAAAAAAUAAAAAAAAABBBBAAAAAAAAAAUAAAAAAAAAAUAAAAAAAA;A=A B=C
PZE-104150374 UUUUUAAUUUAUAUUUUUUUUUUUUUUAUAUUUAAUAUUUUUUAAUAAUAAUUUUUUAAUUUUAUAAAUAAAUUUUUUUUAAUUUUUUUUUUU;A=A B=C
PZE-104151391 BBBBBBBBBBBBUBAAAAABAABBBBBBBBBBBBBAABBBBBBBBBBBBBBBBBBBBBBBBBBBBBBBBBBBBUBBBBAABBBBBBBBAABBB;A=A B=G
PZE-104152153 AAAAAAAAAAAAAAAAAAAAAAUAAAABBAAAAAAAAAABBAABBAAAAAAAAAAAABBAAAABBAAAAAAAAUAAAAAAAAAAAAAAAAAAA;A=A B=G
PZE-104153083 BBBBBBBBBBBBAABBBBBABBBBBBBBBBBBBBBBBBBBBBBBBBBBBBBBBBBBBBBBBBBBBBBBBBBBBUBBBBBBBBBBBBAABBBBB;A=A B=G
PZE-104154700 UUUUUUUUUUUUUUUUUUUUUUUUUUUUUUUUUUUUUUUUUUUUUUUUUUUUUUUUUUUUUUUUUUUUUUUUUUUUUUUUUUUUUUUUUUUUU;A=A B=G
PZE-104155284 UUUAUBAAUUUUUUBBBBUUBBBBUAAAAUUBBUBUUBBUAUUAUUUBUAUBBBUUUAUBBBBBUUAABBAUBUUBAUUUUAUUBUBUBUBBU;A=A B=G
PZE-104156127 BBBBABBBBBBABBBBBBABBBBBBBBBBAABBBBBBBBUBAUBBBBAUBBBBBBBBABBBBBBBBBBBBAABUBBBBAAAABBBBBBBBBBB;A=A B=G
PZE-104156611 BBBBBBBBBBBAAABBBBAABBBBBBBBBBBBBABBBBBBBAABBBBBBBBAABBBBAABBBBBBBBBBBBBBUBBBBBBBBBBAABBBBAAB;A=A B=G
PZE-104157783 BUBBAABBBBBBUAAABUBUUBBAABBAUAABBUUBUAAAABUBBBBAAUBAAUBUUUBUUBBAABUABBAABUAABBAAAAAABUBBAABBB;A=A B=G
PZE-105002166 BBBBBBAABBBBABBBBBBBBBAAAAABBBBAAABBBBBBBBBAAAABBBBBBBBBBBBBBBBBBAAABBBBBUBBBBBBAABBBBBBAABBB;A=A B=C
PZE-105003736 BBBBAABBBBAAAABBAAAUBBBAAAABBBBAAAUBBBBBBBBBBAABBBBBBBAUBAABBBBBBAAABBAABUUUBBUUAAUUBUAAAABBB;A=A B=G
PZE-105009132 BBBBBBBBBBAABUUABBUUBBBBBBBBBBBBBBUBBBBUABBBBBBBBBBUABBUABBBBBBBBAUBBBBBBUBBBBBBBBBBBBAUBBBBB;A=A B=C
PZE-105009736 BBBBBBBBBBBBBBBBAAUABBBBBBBAABBBBBBBBBBBBBBBBBBBBBBUBBBBBBBUUBBBBBBBBBBBBUAABBAABBBBBBBBBBBBB;A=A B=G
PZE-105010938 BBBBBBBBBBBBBBBBBBBBBBBBBAAAABBBBAABBBBAABBBBBBBBBUBBAABBBBBBBBBBAAABBBBBUAABBAABBBBBBBBAABBA;A=A B=G
PZE-105014073 AAAAAAAAAAABAAAAAAAUAAAAAAAAUAAAAABAAAAAAAAAAAAAAAUAAAAAABBAAAAAAAABAAAAAUAAAAAAAAAAAAAAAAAAA;A=A B=C
PZE-105014612 AUAABBBBAAAABUAAAABBAABUUAUAUAAAAAABBAAUBAABBBBAAUUAAAAAABBBBBBAAAAAAABBUUAAAAAABBBBAUBBAAAAA;A=A B=C
PZE-105015345 BBBBBBBBBBBAABBBBBBBBBBBBBBBBBBBBBAABBBBBBBBBBBBBBBAABBBBBBBBBBBBBBBBBBBBUBBBBBBBBBBBBAABABBB;A=A B=G
PZE-105016296 BBBBAABBBBBBBBBBBBBBAABAAAABBBBBBAABAAABBAAAABBBBBBAABBAABBBBBBAAAAAAAAAAUAABBAABBAABABBBBAAA;A=A B=C
PZE-105019472 AUAABBAUBABABBBBAUAUBBABBAABBAUBBBBUABBUAAABBBBBAUUUUAUBBBABBBBAUBBUBBBBBUUAAUUABBBBBBBBBUBBB;A=A B=G
PZE-105021328 BBBBBBBBBBBBBBBBBBBBBBABBBUBBBBBUUUBUBBUBBBBBBBBBBBUUBUUUABBBAABUBBBBBBBBUBBBBBBAAUUBBAAUBBBU;A=A B=G
PZE-105022623 AAAAAABBAAAABAAAAAAAAABAAAAAAAAAAAAAAAAUAAABBAAAAAABBAAAAAAAABBAAAAAAAAAAUBBAABBAAAAAABBAAAAB;A=A B=C
PZE-105024245 BUBBBBBBBBUBBABBBBBBBBBABUBBBBBBBBBBBBBUABBAABBBBBUBBUBBBBBBBAABBBBBBBBBBUBBBBBBBBBBUAABBUBBB;A=A B=C
PZE-105025123 AAAAAAAAAAAAABAAAAAABBBAAAAAUBBAAAAAAAAUAAAAAAABBAAAAAAAAAAAAAAAAAAAAAAAAUAAAAAAAAAAAAAAAAAAB;A=A B=G
PZE-105027996 BBBBBBBBBBBBBBBBBBBBBBBBBBBBUBBBBABBBAABBBBBBBBBBBBAABBBBBBBBBBAABBAAABBAUBBBBBBBBBBBBBBBBBBB;A=A B=G
PZE-105028979 BBBBBBBBBBBUUBBBBBABBBBBBBBBBBBBBUBBBBBBBBBUBBBBBBBAABBBBBBBBBBAABBBBBBBBBBBBBBBBBBBBBBBBBBBB;A=A B=G
PZE-105030407 AAAAAAAUAAAUUAAABBAUAAAAAAUAUAABBBAABBBUAAUAABBAAAABBAAAABBUAUAAABBBBBAABUAUAABBBBAAUAAAAABBA;A=A B=G
PZE-105032412 UUUUUUUUUUUUUUUUUUUAAAUUUUUUUAAUUUUAUUUUUUUAAUUAAUUAAUUAAUUUUUUUUUUUUUUUUUUUUUUUUUUUUUUUUUUUA;A=A B=C
PZE-105033111 AAUAUABBAAUUABAAUUBABBAAAAAAABBAAAABUAAUHAUBBAABBAUUAAAAAAAAAAAUUAAAAAAAAUAUAAAUAABBAAUUBBAAU;A=A B=G
PZE-105033869 UUAAAAAAAAUAUUUAUUAUAAUAUAAAUAAAAAAAABAUAAUAAAAAUUBAAUUUBAAAAAAUUAAABBAAUUAAAAAAAAAAAAAUAAAAU;A=A B=G
PZE-105034671 UUUABBUUUUBUUUBUBBUUAAUUUUBUUUUAUUAUBUUUBAUUUBBAUUUUAUBUAUUUBBUUUBUUUABBUUAUUUUUBUAUBUUUUUAUU;A=A B=C
PZE-105037986 ABAAAABBAAAABAAAAABAAUAAAAAAUAAUBBAAAAAUAAABBAAAUAAUAAAUAAAAAAABBAAABAAAUUBBAABBBBAAAAAAABBBA;A=A B=G
PZE-105038994 BBBBBABBBBUBUUUUBBUUBBBBUUUAUBBBUBUBBUUUBBUAUBBBBBUAAUAUUBBBBBBUUBBBBABBUUAABBAAAABUUUBUBBABU;A=A B=G
PZE-105040185 BBBBBBUUBBAAUUUAUUBBBBUBBBBBBBBUBBUUUBBUBBBBBBBBUUBAAAAUUUBUUAAAAAABBBBBUUUBBBBBBBUUBBUUBBBBB;A=A B=G
PZE-105041009 BUBBAAAUBBAABUBBBBBBAAABUAABBAAAUUAUAAAUBAAAAAAAUBUBBBBAUABUAAABBAAABBAABUUABBAAAAAAAUAUAABHA;A=A B=G
PZE-105043947 UUUBUUUUUUUUUUUUUUUUUUBBBBBUUBBUUBUUUUUUUUUUBUUBBUUUUUUUUUUUUUUUUUUBUUUUUUUUUUUUUUUUUUUBUUBBU;A=A B=G
PZE-105044556 UAAUUAUUAUUUUUAUUAUUUUUUUUAUAUUUUUBUUAAUUUUAAUUAUUUAAUUUUUAUUUAUUUAAUAAUUUUUUAUUAAUAUUUUUAAAA;A=A B=G
PZE-105047985 AAAAAAAAAABBAABBBBAAAAAAAAABUAAAAABABAABBBBAABBAAAABBAAAAAABBBBAABBBBBBBAUBBAABBBBAAAAAABBBBB;A=A B=G
PZE-105049305 AAAAAAAAAAABAABBAAAABBAAUUUAAAABBUBAAAAUAAAUUAAAAAABBBBAAAAAAAAUUAAUBBBBAUAAAAAAAABBAAAAAABBB;A=A B=G
PZE-105049870 BBUBABUUBBAAAAUUBBUABBAAUUUAAAAUUUUAAAAAAAAUUAAAAUBAABBBBAUAAAAUUAAUBBBBUUAABBAAAABBAAAAAABBU;A=A B=C
PZE-105050668 UUBUAUUUAUUAUUUUUUUUAUUUUUUUUAUUUBAUUAUUUUUAUUUUUUUUUUUUBBUUUUUUUUUUUUUUAUUUUBUUAUAUUUUUAUUUU;A=A B=G
PZE-105051200 BBBBBBBBBBAABBBBBBBBBBAHHAABBBBBBAABBBBBBBBAABBBBBBBBAAAABBBBBBAABBABBBBBUBBBBBBBBBBBBBBBBBBB;A=A B=G
PZE-105052239 BBBAAAUUUBUBUUAABBBABBBBUBBBUUABUUBAUAAUBUUBBABAUBBBBBBUAUAAABBBBBBABBBBUUUBUBBBBBAUBBBBABBBB;A=A B=G
PZE-105054935 BBUBBBAUBBUABUBBBUUUBUUUUBBBUBUBUBABBBUUBUUAABBBBBBBBBBUBBBBBBBUAAABBBBBUUBBBBUBBBBBUUBUUUAAA;A=A B=G
PZE-105055663 BBBBBBUUBBUBBUBBBBBBBBBBBBBAUBBBBUBUBBBUABBBBBBBBBBBBBBUBUUUBBBBBBBBBBBBUUBBBBBBBBAUBBBUBUBBB;A=A B=G
PZE-105056557 BBBBBBBBBBBABBAABBAAAABAAAABBBBBBABBABBBBBBAAAABBBBBBBBBBBBBBBBAABBABBAABBAABBAAAAAABBAABBBBB;A=A B=C
PZE-105059371 AAAAAAAAAAAAAABHAABAAAABBBBAUAAAAAAAAAAAABBBBAAAAAABBAAAAAAAAAABBAAABBAAUUAAAAAAAAAAAABBAAAAA;A=A B=G
PZE-105061723 BBBBAAAABBBAABAABBBBBBBBBAAAABBBBBAABAAAABBBBAABBBBAABBBBBBBBBBUUAABUAAAUUAABBAAAAAABBBBBBAAB;A=A B=G
PZE-105065972 AAAAAAAAAAUAAAUUAAUUAAAAUUUAUAAUUUAUAAAAAAAAAUUAAAUAAUUUUAAAAAAAAAAUUUAAUUAAAAAAUUAAAAAAAAAAA;A=A B=G
PZE-105066316 AUAAUUUUAAUBUUBUUUUUUBABUUBUUAUUUUUUBUUUUUUBBUBAAUUAUUUAAAAUUAAAUUUUUUBUUUUUAAUUUUUBAAUUUUBBU;A=A B=C
PZE-105067472 AAAABBBBAABBBBBBBBBBAABBBUABUAABBBBBBBBBBAABBBBAAAABBAABBAABBBBBBBBBBBBBUUBBAABBBBBBBBUUBBBBB;A=A B=G
PZE-105069912 AAAAAAAAAABAABAAAABAAAAHHAAAAAAAAAAABAAAAAABBAAAAAAAABBBBBBAAAAAAAAAAABBAUAAAAAAAAAAAAAAAAAAA;A=A B=G
PZE-105072451 BBBBBBBBBBBBBBBBAABBBBAAAAAAABBAAABBBBBAAAABBAABBBBAABBABAABBAABBAAABBAAUUAABBAAAAAABBBBAAAAB;A=A B=G
PZE-105073571 AAAAAAAAAAAAAABBAABBAAABBAABBAABBBAUBAABBBBBBUUAAAABBAABBAAAAAAUUAABAAAAAUBBAABBAAAABBAUBBAAB;A=A B=T
PZE-105074128 BBBBBBBBBBABUBBBBBBBBBBBBBBBBBBBBBBBBBBBBBBBBBBBBBBAABBBBBBAABBBBBBBBBBBBUBBBBBBBBAABBBBBBBBB;A=A B=G
PZE-105074459 UUUUAUUUAUUBUBUUUUUBUUBBBUUBBBBBUBBUBUUBBBBUUBBBBUAUUUUUUUUUUBBBBBBBUUUUBUBBUUBBBBUBUUUUBBBBU;A=A B=G
PZE-105075848 AAAAAABBAABUBUAABBBUBBBBBBBUBBBBUBAUAAAUBAAAABBBBAUBBBBBBBBUBBBAAUBBBBBBBUBBAABBBBBUAABUBUBBB;A=A B=G
PZE-105078089 BBBBBBBBBBAAABUAAAUUBBBBBAUAUBBBBAUABBBUBBBAAAABBBBBBAABBBBAABBABAABBBAUUUUABBAAAAAUAAAABBBBB;A=A B=C
PZE-105078625 AAAAAABBAAABBBAAAAAAAAAAABBBBBBUBUABBAABBBBBBBBBBAABBBBAABBBBAAAABBBAABBUUAAAABBBBBBBBAUAAAAB;A=A B=G
PZE-105080401 UUBUAAUUBBAUUABAUUUUAAUBUUUAAAAUUUUUAAAAAUUBUAAAAUBAAUUUAUUAAAABUAAUAAUBAUUUUAAAAABUBUUUUBBUU;A=A B=C
PZE-105082207 BBBBAAABBBBBBAABBBBBBABABBUBUAAABBUABAABBBBBUABAABUBBBBBBBBBBABBBBBBBBBBBUBBBBBBBBBBUBBBBABBB;A=A B=G
PZE-105084195 AAAAAABBAABAAAAABBBBAABBBBBAAAAAAUBABAAAABUBBAAAAAAAAAAAAAAAAAAAAAABAAAAAUBBAAAAAAAAAAAAAABBB;A=A B=G
PZE-105084817 BBBBBBBUBBBABBBBBBUBAABBBBBAUBBBBUBBBBBUABBBBAABUBBBBAABBBBBBBBUUBBBBBAAAUBBBBAAAAAABBAUBBBBB;A=A B=G
PZE-105086387 BBBBBBBBBBBABAAABBBBAABBBBBAAAABBBBBBBBAABBBBAAAABBAAAAAABBAAAAABAABBBAAAUBBBBAAAAAAAAAAAABBB;A=A B=G
PZE-105091035 AAAAAABBAAAAUAAAAAAAAAAAAAAAAAABAAAAAAAUAAAAAAAAAAAAAAAAAAAAAAAAAAABAAAAAUAAAAAAAABAAAAAAAAAB;A=A B=G
PZE-105091717 AAAAAABBAABBBAAAAABBBBABBBBAAAAAABBAAAAUABBAAAAAAAAAAAABBAABBAAAAAABAAAAAUBBAAAAAABBAABBAABBB;A=A B=G
PZE-105093093 AAAAAABBAABBBAAABBBBAAABBAABBBBAAABBAAABBBBBBBBBBAABBBBBBAAUAAAAAAAAAABBAUBBAABBBBBBBBBBAAAAB;A=A B=C
PZE-105093691 BBBBBBAABBBBBBBBBBBBBBBBBAABBAABBABBBBBUBAABBBBAABBBBAABBBBBBBBBBBBABBBBBUUABBBBBBAABBBBBBBBB;A=A B=G
PZE-105094801 AAAABBUBAABBUBBBBBUBABBBBBBBAAABBABBBBBUUAABBBBAAAUBBAABBBABUBBBUAAABBBBUUAAAABBBBAABBBBBUBBA;A=A B=G
PZE-105095533 AAAABBBBAAABBBBBAABAAABAABBAAAAAABBABBBAAAAAAAAAAAABBAABBAAAAAABBBBAAABBAUBBAAAAAAAABBAAAAAAA;A=A B=C
PZE-105098055 BBBBAABBBBBBBBBBBBBBBBAHHBBBBBBBBBBBAAABBBBBBBBBBBBBBBBBBAABBBBBBAABBBBBBUAABBBBBBBBBBBBBBBBB;A=A B=G
PZE-105099104 BBBBBBBBBBBBBUUBBBBBBBBBUAUBBBBBBBABBBBUBBBBBBBBBBUBBAABUBBBBBBAUAUBBBBBBUBBBBBBBBBBBBBBBBBBB;A=A B=G
PZE-105099617 AAAAAABBAAAABAAABBAAAAAAABBAUBBAAABABAAUABBAAAABBAABBBBAAAAAAAABBBBAAAAAAUAAAAAAAABBAAAAAAAAA;A=A B=G
PZE-105101310 UUAAAAAUUABHUUAAAUUUAABAUBHAAAUAUUHHAAAUABBAABBAUAAUAUAUUAAAUAAAUAAHAAAAUUUAAAAABBAAAAAUAAHHB;A=A B=G
PZE-105101854 BBBBBBBBBBAABBBBBBBBAABBBBBBBBBAABAAABBBBBBAAAABBBBBBBBBBUUBBBBBBBBBBBUUBUBBBBBBAAAABBBBUUBBB;A=A B=G
PZE-105103501 BBBBBBBBBBABBBBBAABBBBBBBBUBBBBBBABBBBBBBBBBBBBBBBBAABBBBBBBBBBBBBBBBBBBBUBBBBBBAABBBBBBBBBBU;A=A B=C
PZE-105104504 AAAAAAAAABBBBABBBBBUUBABBAAAAAAAUABBAAAUAAAAAAAAAAABBAABUAAAABBAAAAAAAAAUUBAAAAABBBBUBBBAAAAA;A=A B=G
PZE-105105286 AAAAAAAAAAAAAAAABBAAAAAAAAAAAAAAABAAAAAAAAAAAAAAAAAAAAAAAAAAAAAAAAABAAAAAAAAAAAAAABBAABBAAAAA;A=A B=G
PZE-105106602 UUUAAABUAAAAUUUABBUUAAUAAUBAAAAUUAUUUAUUAAUAAAAUAUUUAUUUUUAAAAAAUAAAAAAUUUUAAAAAUAUAUABUAUAAU;A=A B=G
PZE-105107214 BBBBBBAABBBBBBBBBBBBAABBBUUBBBBUUUABBBBBBBBBBBBBBBBUUBBBBAAAABBBBBBBAABBBUBBBBUBBBUUBBAABBUBB;A=A B=C
PZE-105107675 UAUABBUUAAAAUAUAAAUAUAABAUAAUAAUUUAUABBUAAUBUAAAUUUBBUBUAAABBAAUUAUUBBUUUUAAAABUBBAUUUAUAAAAA;A=A B=G
PZE-105108191 UUUUUUAUUUUUUUBBUAUUUUUBUUUBUBUUUBUUUUUUUUUUUAABUUUUUUUUUUUUUAAUUUUUUUUUUUUUUUUBUUBBUUUUUUUUU;A=A B=G
PZE-105110003 BBBBBBBBBBBBUUBBUBBBBBBBUBUBUBBAUUAUBBBUBBUBBBBBBBUUABBUBBBUBBBBUBUBBBBBBUBBBBBBBBAAABBUBBBBB;A=A B=G
PZE-105112096 AAAAAAAAAAAAUAAAAAAAAAAAAAAAAAAAAAAAAAAAAAAAAAAAAAAAAAAAAAABBBBBBAAAAAAAAUAAAAAAAAAABBAAAAAAA;A=A B=G
PZE-105113193 BBBBAABBBBBAAAAAAABUBBAAABBBBAAAAAAAAAABBAAAAAAAABBAAAABBAAAAAAAAAAABBAABUBBAAAABBAAAAAAAAAAA;A=A B=G
PZE-105113974 BBBBBBAAAABBBABBBBBABBBAAAABBAAAAAAAABBBBAABBBBAAAAAAAAAAAABBBBBBBBABBBBBUBBBBAAAAAABBAABBBBB;A=A B=G
PZE-105114670 BBBBBBAABBBBBBBBAABBBBBAAAAAAAAAAABBABBAABBAABBAAAABBBBBBAABBBBBBAAAAABBAUAABBAAAAAABBAAAAAAB;A=A B=C
PZE-105115809 AAAAAABBBBBAAAAAAAAUAAABBUABBAABBBAAAAABBBBUUBBAUAAAAAAAABBBBBBBBBBBBBAABUBBUAAABBBBUAAABBBBB;A=A B=C
PZE-105117483 BBBBBBBBBBBBBBBBBBBBAABAAAABBBBBBBBBBBBBBAAAAAABBBBBBBBBBBBBBAABBAAAAABBAUAABBBBBBBBBBAABBBBB;A=A B=G
PZE-105117617 BBBBBBAABBAUBBAABBBBAAABBAABBBBBBBBABBBUBAABBBBBBBBBBBBBBAABBAAAUBBABBBBBUBBBBAABBBBAAAAAABBB;A=A B=G
PZE-105119257 BUBBBBAUUUBBUUAUBBUUAAABUBBAUBBUUBBBBBBUBBBAUBABBBBUBAUUUUBUBBBAUBBBAABBUUUABUUAUABBUABBUUBBU;A=A B=G
PZE-105122300 BUBBBBBUBBBBBABBBBUUAUUBUBBBBBBBUBUUBBBUBBABBBBBUUUBBBBUUBBAUUABUBBBBABBUUABBBAABBBBBUBBBUBBB;A=A B=G
PZE-105123692 UAUAUBUAAABBUUBBAUUUAAAAUUAAUAABUUUUABBUBAUUAAAAAUUUBAAUUAABBBBAUUUUBBBBUUUBABUAUAAUUUAUBBBBB;A=A B=G
PZE-105125362 UUUUUABBUAAUUUUAUUUUUBABUUUAUUUUUUUUAUAUUAUUBUAUUUUAUAUUUUBUUAAUUAUUUAAUUUUAUUUAUAUUUUUUUBAUU;A=A B=G
PZE-105126109 BUBBBBBUUUAUBUUBBUBUBBUUUUUUUAUUUUUUUABUBBUBBBBBUUUUABBUBBBBBBBUUBUUBBBABUBBBBBBUUUBBUUUAUBBU;A=A B=G
PZE-105129274 AAAAUAAAAAABUBBAUUUAAAAAAAAAAAAAAAABAUUAAAAAABBAAAABBAABBAABBUUAAAAAAAAAAUAAUUBBAAAAAABBAAAAU;A=A B=C
PZE-105129709 AABBBBBBBBBBBBBBBBBBBBBAABBBBBBAAABBBBBBBBBBBBBBBBBBBAABBAABBBBAABBABBBBBUBBBBBBBBBBBBBBAABBB;A=A B=C
PZE-105130799 AAAAUAAAAAABUBAAAAAUAAABBBBUUAUUAUBBAAAUAAAAAAAAUUUBBAAUAAAUAAAUUAUUAAUAAUAAAABAAABBAABAABAAA;A=A B=G
PZE-105130800 BBAABBBBBBBAAABBAAABBBBAAAABBBBBBAAABBBBBBBBBBBBBBUAABBBBBBBBBBBUBBBBBBBBUBBBBBBBBAAUBAUBBBBB;A=A B=G
PZE-105134147 BBAABBBBAAAAUUAAUBUAAAABBBBAUBBAAUAABAAUAAAUUAABBBBBBAAAABBAAAABBAAABBBBBUAABBAAAAAAAAAAAAAAU;A=A B=G
PZE-105134671 AABBBBAABBBBUBUUBBBBBBBBUBBBBBBBBUBBABBUBBUBBBBBUBUBBBBBBBBBBBBBUBBBBBUUBUBBBBBBBBBBAUBUBBBBB;A=A B=T
PZE-105136959 AUUABBAABUUUBUUUUBUBUUUAAUUBUAAUUUUUAAAUBAABUUBAAUUBUBUUUUBUBBBBUAUBABAUUUUBAAUBBUBUUUBUUBAAA;A=A B=G
PZE-105137940 UUUUUUUUUUUUUUUUUUUUUUUUUUUUUUUUUUUUUUUUUUUUUUUUUUUUUUUUUUUUUUUUUUUUUUUUUUUUUUUUUUUUUUUUUUUUU;A=A B=G
PZE-105140112 AUUAAABUBBBBBABBUBBBBBABBBBAAAABUBBBABBUBABBBAUUABBBBBBAAUBBBAABUAUABBBUBUUBUAUBAABBBBBUUBAAU;A=A B=C
PZE-105141478 AAAAAABBAAAAAAAAAAAABBAAABBAAAAAAUBAAAABBAAAAAAAAAABBBBAABBAAAABBBBBAAAAAUBBAABBAAAABBAAAABBA;A=A B=C
PZE-105142850 AABBBBAABBBBBBBBBBABAABAAAABBAAAABBBBBBBBBBBBBBAAAABBBBBBBBAABBBBAABAAAABUBBBBBBBBBBBBBBBBAAB;A=A B=G
PZE-105143985 AABBAABBBBBBAAAAAABAAAAAAAAAABBAAAAAABBAABBAAAABBBBAABBUABBBBAABBAABAABBBUBBBBBBAAAAAAAUBBAAB;A=A B=G
PZE-105144669 BBBBBBBBBBBUBBBBBBBUBBUBBBBBBBBBBBBBBBBBBBBUUBBBBBBUUBBUUBBBBUUBBBBBBBBBBUBBBBBBBBBBBBUUBBBBB;A=A B=C
PZE-105155494 AAAAAAAABBABUAAAAABABBUAAAABBBBAAABAAAABBAAAABBBBBBAAAAAAAAAAAAUUUUAAAAAAUUAAABBBBBBAABBUUUUA;A=A B=G
PZE-105158672 BBBBBBBBBBBBBBBBBBBBBBBAABBBBBBBBABBABBUBBBBBBBBBBBBBBBBBBBBBBBBBBBABBBBBUBBBBBBBBBBBBBBBBBBB;A=A B=C
PZE-105162987 BBBBBUBUUUBBUBBBUBBBAAABBUUUBBBAUBBUBBBUUUUBUBBBUBUBBAUBUAABUBBBUAAUUBAUUUUBBBUUUBBBBUBBUUAAA;A=A B=G
PZE-105182082 UUBUBUUUUBBBUUUBBBUUUUBBUBUUBBUBBUUUUBUUUUBUBBBBUBUUUAUUBUUUBUBBBUUUUUBUUUUUUUBBUUABUBUUBBAUB;A=A B=G
PZE-106001375 AAAAAUUUAAAAABAUAAUBUAUAUUUUAAUUAAAABUUUUAAAUBBAAUABBAUAUAAAAUAAUBBAAAAUAUUAAAAAAAAAUUAUAAAAA;A=A B=G
PZE-106003350 BBBBBBUUBBUUUUAUUUBUUABBBUUBBBBUBBBUUBBBBAUUAUUBBBBUUAUUUBUBUUUUUAUBAABBUUBBBBUBBBUUUAUBUUUAU;A=A B=C
PZE-106003958 BBBBBBBBBBBBBBAAABABBBBBBBBBUBBBBUBBBBBBBBBBBBBBBBBAAAAUAAAAABBBBBBBBBBBBUBBBBAAAABBAUAAAABBB;A=A B=G
PZE-106004192 BBBBBBAABBAUAUBBBBBABBBBBBBBBBBBBBBBABBBBAAAABBBBBBAAAAAAUUUUAABBAAAAABBUUBBBBBBUABBUUBBBBAAU;A=A B=C
PZE-106004997 BBBBBBAABBAABABBAABABBBBBAABUBBBBBAABBBBBAABBBBBBBBBBAAABAABBAAAABBABBBBBUBBBBBBBBBBAABBAABBB;A=A B=G
PZE-106005121 UUUBUBBUAUUUUUUUUBUUUAUUUUUUUBUUUUBUUUUUABUUUUUUUUUUBUBUUABBUUBAUUBUAAUBUUUUUBUUBBAUUAUUAUBBU;A=A B=G
PZE-106008963 UUBBBABUBBBUUUBBUBUUAAUUUUAUBUUUUUUUBUBUUBUAUBBBUUUUAAUUUUAUUAAAUAUAUUBBUUUBBUUBUAUBBUAUUABBA;A=A B=G
PZE-106009496 AAAAAAAAAAAAABAAAAAAAAABBAAAAAAAAAAAAUUUAAABBAAAAAUAABBBBAABBBBAAAAAAAAAAUAAAAAAAAAAAABBBBBBA;A=A B=G
PZE-106010241 AAAABBBBAAABAABBBBABAAAAABBBBAAAABBBBBBBBAAAAAAAAAABBAAAABBAAAAAABBBAABBAUAAAABBAABBAAAABBBBB;A=A B=G
PZE-106013155 BBBBAAAUBBUAUUUUUUUUAAAAUBBAABABBAAUUUAUUAUAUBBBBBUUAUAUUAABBUUUUAAAAAAUUUUUBBAAAUAAUUUUAAAAU;A=A B=G
PZE-106013454 AAAABBBBAABBAABBBBBAAAABBBBBBAAAABBUBBBUBBBBBAAAAUABBBBAABBUBBBBBAAABBBBBUBBAABBBBBBBBBBBBAAB;A=A B=G
PZE-106014205 BBBBBBBBBBBBBBBBBBBBBBBBBBBBBBBBBBBBBBBBBAUBBBBBBBBBBBBUBAABBBBAUUAUABBBUUUABBBBBBABBBBBABAAA;A=A B=C
PZE-106015639 AAAABBBBAABBABBBAAABBBBAAAABBAAUUBBBUBBBBBBBBAAAAAABBBBBBBBBBBBAAAABBBBBBUBBAABBAABBBBAAAAAAB;A=A B=C
PZE-106016821 AAAAAAAUAAAAABAAAAABBBBBBBBAUAAAAUAAAAAAAUABBAAAUAUAAAAUBAAAAAAAAAABAAAAUUUAAABBAAAUAUAAAAAAA;A=A B=G
PZE-106020782 AAAAAAAAAAAAABBBBBAAAAAAAAAAAAAAAUAABAAAAAAAAAAAAAAAABBAAAAAAAAAAAAAAAAAAAAAAAAAAAAAAAAAAAAAA;A=A B=G
PZE-106022387 AAAAAAAAAAAABABBAAAAAAABBAABBAAAAAAAAAABBAAAAAAAAAAAABBAAAAAABBAABBBAAAAAUAAAAAAAAAABBAAAAAAB;A=A B=C
PZE-106023979 AAAAAABBAAAAAAAAAAABAAABBAABUAAAAAAAAAAUBAABBAAAAAAAHAAAAAAAAAAAABBBAAAAAUAAAAAAAAAAAAAAAAAAA;A=A B=G
PZE-106025785 BBBBBBAABBBBBABBBBBBAAAAAAAAABBBBBBBBBBAABBBBBBBBBBAABBBBBBBBBBBBAAABBBBBUBBBBBBBBBBBBBBAAUUU;A=A B=G
PZE-106027262 BBABAAAABBBAUABBBBABAAABBBBBBBBBBBAAAAAUABBAAABBBUBAAAABBBBAAAABBAAABBAABUBBUUBBAABBBBBBAABBA;A=A B=G
PZE-106030282 BBBBBBBBBBBBBBBBBBAABBBBBBBAABBBBBBBBBBAABBBBBBBBBBBBBBBBBBBBBBBBBBBBBBBBUBBBBBBBBBBBBBBBBBBB;A=A B=G
PZE-106031629 AAAABBAAAAAAABBBBBBBBBBAAAAAAAABBBABBBBAAAAAAAAAAAAAABBAAAAAAAABBAAAAABBAUAAAABBBBHHAABBAAAAB;A=A B=C
PZE-106032757 AAAAAAAAAAABBUBBAAAUBBBAAAAAAAAAAAUBBAAAAAABAAAAAAAAABBAAAAUUAABBAAAAAAAAUAAAAAAUBAAAAAAAAAAB;A=A B=G
PZE-106035842 BBBBAABBBBAAAAAAAAAAAAAAAAABUBBAAAAAAAAUBAAAABBBBBBBBAAAAAAAAAAAUAAAAAAAUUAAAAAAAAAABBAAAABBA;A=A B=G
PZE-106036132 BBBBBBBBBBABBBAABBBABBBBBBBBBBBBBABBBBBBBAABBBBBBBBBBBBBBBBAABBBBBBAAABBAUAAAAAAAABBBBAABBBBB;A=A B=C
PZE-106038471 BBBBAAAABBAAAAAAAABAAAAAAAAAAAAAUBAAAAAAABBAAAAAABBAAAAAAAAAAAAAAAABAAAAAUAAAABBAAAAAAAAAAAAA;A=A B=G
PZE-106041148 AUUUBBUBUABBAAAABBBUUBUAAAUBUBAAUUAUABBUBAUBBBBBBUUBBBBUBBABBUBBUBBBBBUBUUBBBBAABBBBBUBBUUBBU;A=A B=G
PZE-106041645 BBBBABBBBBAABBAAAAABBBBAAAABBBBBBAAAABBBBBBBBBBBBBBAABBBBABAAAABBBBAAABBAUBBBBBBAABBBBAABBAAB;A=A B=G
PZE-106041752 BBBBAABBBBBBABBBBBBBBBBAAAABBAABBABBBAABBAAAABBAABBBBBBAAAABBBBAAAAABBAABUBBBBAABBBBAABBBBBBB;A=A B=C
PZE-106043303 BBBBBBBBBBBAUAAAAAAUAAABBBBAAAABBBABBBBUAAAAABBAUBBAABBBBBBAAAAAUBBABBBBBUAAAAAABBBBAABBBBBBA;A=A B=G
PZE-106044743 UUUAAAUAAAAAUUUUUAUUAAUUUUUAAAUAUUUUUUUUAUUAAUUAUAUAUUUUUUUUUUUAUUUUUAUUUUUUUUAUUUAAAUUUUUAAA;A=A B=C
PZE-106045904 BBBBBBBBBBABBABBBBBABBBAAAABBBBBBABBBBBBBBBBBBBBBBBAABBAABBBBBBBBBBAAABBAUBBBBAABBBBAABBAABBB;A=A B=C
PZE-106048118 BBBBBBUUBBBUUBAUAUUUUAUAUUAUUBBUUBBBUBBUAUAAABBBUUBUUBBAAUUUAAAAUUUBBBBBUUBBUUUUUABBBBBBAUUAB;A=A B=G
PZE-106049203 UUUUBBUUUUUUUUBBUUUBUUUUUUUBBBUBUUUUUBBUUUUUUUBUUUUUUBBUUUUUUBBUUBBUUABUUUUUUUUAUUAUUUBBUUBBU;A=A B=C
PZE-106050102 BBBBBBBBBBBAAUBBBBABBBBAAAABUBBBBBABABBUBBUBBBBBBBBBBAABBBBUBBBBUBBBAABBAUAAAABUAABBBBBBAAAAA;A=A B=G
PZE-106051238 BBBBBBBBBBBAUBBBBBBBBBBAABBBUBBBBBAABBBBBBBBBAABBBBAABBBBBBBBBBBBAABBBBBBUBBBBBBBBBBAABBBBBBB;A=A B=C
PZE-106053439 BBBBAAAAUAAAUUBBUABBAAAAABUAAAAUAAAAAAAAAAAAAAAAABBBBAAAAUAAAAABUAAUAAAAAUAABBUAUAAAAABBAAAAA;A=A B=C
PZE-106054182 UUAAAAAAAAAAAAAAAAAAAAAAUABAUAAAAUUAUAAAAAAAAAAAUUAAAUBAABAAAAABBAABAAAAUUAAAAAAAAAAUBAUAAAAA;A=A B=G
PZE-106054842 BBBBAABBBBBBABAAUUBABBAAABBBBAABBABBBAAUBAAAAAAAABBBBUAAABBAABBAAAAAAAAAUUAABBAABBAABBBBUUBBA;A=A B=G
PZE-106055850 UAAABBBBUABBBAAABBBABBBBBBBBABBBBBBABBBUUBBBBBBBBUUBBBBABBBAABBBBBBBBBBBBUBBAABBBBBBBBAUBBBBB;A=A B=G
PZE-106057620 UUUABBAAUUBBBUBBBBBBBBBBBUAAUBBUUABBUBBUABBBBUUBBUUAUBBBBBBBBBBBBBUBBBBBBUBBBBAABBBUUUBBBBBBB;A=A B=G
PZE-106061440 AAAAAAAAAAABABAABBAABBABBBBBBBBAABBUAAABBAAAAAABBAUAABBAAAAAABBAAAABAAAAAUAAAAAABBBBAABBBBBBA;A=A B=G
PZE-106061708 BBBBBBBBBBAAAUAABBABAUABBUAUUAAUUBABBBBUBBBBBBBAAUUAAAAUUAAUUBBAUAUUBBBBUUBBBBAAUAAAUUBBBBAAU;A=A B=G
PZE-106062511 AAAABBAAAABBBBBBBBBBBBBBBBBBBAAAABBBABBBBAAAAAAAAAABBUUUUBBBBBBBBBBABBBBBUBBBBBBAAAAAABBAAAAB;A=A B=G
PZE-106063093 AAAABBAAAAAABAAAAAAAAAAAAAABBAAUBAABABBBBAAAAAAAAAAAAAAAAABBBAAAAAAAAABBAUAABBAAAAAAAAAAAAAAA;A=A B=G
PZE-106064449 BBBBBBBBBBABUABBAAUUAAABBBBAABBUUBAABBBAAAAAAAABBBBAABBBBAAAAAAAAAAAAABBAUAABBAABBBBBBBBAABBB;A=A B=C
PZE-106067368 AAAAAAAAAAAABBAABBBABBBAABBAAAABBBABAAAAABBBBAAAAAUAABBBBAAAAAAAAAABBBAABUAAAAAABBAAAAAAAABBA;A=A B=G
PZE-106067697 AAAAAAAAAABBBABBBBBBBBBAABBAAAAAAABABAAAAAAAAAAAAAABBAABBAABBBBAAAAAAAAAAUAAAAAABBAABBBBBBBBB;A=A B=G
PZE-106068720 AAAAAAAAAAABAAAABBAAAAABBBBBBAAAAABBBAABBBBBBAAAAAABBAAAAAABBAABBAABAAAAAUAAAABBBBBBAAAAAABBB;A=A B=C
PZE-106069728 BBBBBBAABBBBBBBBAABBAAABBAAAABBAABUBABBAAAABBAABBBBBBAABBAABBBBBBAABBBBBBUBBBBBBBBAAAAAABBAAB;A=A B=C
PZE-106070154 UUBUBUBUUBBBUUUUBUUUBBUAUUUUUBBAUUUUUBBUUUUUUUBUUUUBUUAUUUUUUUUAUBUUBUBUUUUUUBBAUUUBUABUUUUAU;A=A B=G
PZE-106070677 AAAABBBBAABABUAAAABABBBBBAABBBBBBABBBBBBBBBAABBBBAUAABBBBAABBBBAUBBABBBBBUAABBAABBAABBAUAUAAB;A=A B=G
PZE-106070979 BBBBAAAABBAABAAAAAAABBBBBUBBBAABBBAAAAABBAABBBBAABBBBAAAAAABBAABBBBBAAAAAUBBAABBAABBAABBAAAAA;A=A B=C
PZE-106073001 BBBBBBBBBBBBBBBAAABBBBBBBBBBABBBBBBBBBBABBBBBBBBBBBBBAABBBBBBBBAABBBBBBBBUBBBBBBBBBBBBABABBBA;A=A B=G
PZE-106074545 BBBBBBBBBBABBBBBBBBAAAABBAABBBBBBABABBBBBBBAAAABBBBBBAAAABBBBBBBBBBABBBBBUAAAAAABBBBBBAAAABBA;A=A B=G
PZE-106076099 AAAAAAAAAAABBAAAABAAAAAAABBBUAAAAABBAAAABAAAAAAAAAAAAAAAAAAAAAABBAAAAAAAAUAAABBBAABBBBAAAAAAA;A=A B=G
PZE-106077080 BBBBBAAABBAABAABUAUUBAAAUUABBBBBBBBAABBBBAAAAAABBBAAABBAUAAUAAAAUAABAABBAUBAAAAABBAAAUAUAAAAB;A=A B=G
PZE-106077737 AAAAAAUUAUAAUUUUUUUAAAUUUUUAUAAAAAUUUUAUAAUUUUUAUUUUUUAUUUUUUUUUUUUAAUUAAUUAUUAUAUAUAUUUUUAAU;A=A B=C
PZE-106078526 UUAAAAAUUAAAUUAUAUUUAAUAUUUUAUAAUUUAUUAUAAAUUAAAUAUUAUAUUAUUUAAAUAAAAAAUAUAAAUUUUAAAAUAUUUAAA;A=A B=G
PZE-106082237 AAAAAAAAAABABABBBBABBBBBBBBAAAAAAABABAAAAAAAABBAAAABBBBAABBBBBBAABBBAAAAAUAABBBBAABBBBBBBBAAB;A=A B=C
PZE-106085217 BBBBAAAABBUAUUBBBBUUUAUBBBBUABBUUBUUBBUUAUUUAAABUBUBBBBUUUAUAAAUUAAUUAAUAUUAAAUAUUBBBBUUUUBBU;A=A B=G
PZE-106086786 AAAABBBBAABBBBBBBBABBBBBBBBBBAABBBBBBBBUBBBBBBBAAUABBBBUABABBBBBBBBBBBBBBUBBBBBBBBAUBBBBBBBBB;A=A B=C
PZE-106087430 AAAAAAAAAABABBBBBBBBAAABBBBAAAAAUABAAAAAAAAAAAAAAAUBBBBBBAABBBBBBAABBBAABUBBAAAAAAAABBAAAABBB;A=A B=G
PZE-106089516 AAAABBBBAABBAABBAAABBBABBBBBBAABBBBBBBBBBBBBBAAAAAABBBBAABBBBBBBBAABAABBAUAAAABBBBBBBBBBAABBB;A=A B=C
PZE-106092172 AAAAAAAAAAAAAAAABUAAAABBUAAAAAAAAAAAAAAUAAAAAAAAAAAAAAAUBBBAAAAAABBAAAAAAUAAAAAAAAUUAAAAAAAAA;A=A B=G
PZE-106093277 BBBBBBBBBBABAAAAAABBAAABBBBBBBBAABBBABBBBAABBBBBBBUAAAAAAAABBAAAAAABBBBBBUBBBBBBBBAAAAAAAABBA;A=A B=C
PZE-106094124 AAAAAAAAAAAAAAUUAAABAAAAAAABBAAAAAABAAAAAAAAAAAAAAAAABBAAAAAAAAAABBAAAAAAUAAAAAAAAAAAABBAAAAA;A=A B=G
PZE-106095396 BBBBAABBBBBBBBBBBBABBBABBBBBBAAAABBUBAABBBBBBBBAABBAAUBUAAABBAAAAAABAAAAAUAABBAABBAAAAAABBBBA;A=A B=G
PZE-106096901 UBBBUUBUUBUUUUUUUUUUUUUUUUBUUBUUUUUUUUAUUUUUUUBUUUUUUUUUUUUUAUUUUUUUUUUUUUUBUBBBBUUBUUBUUUUUU;A=A B=G
PZE-106100910 UUUUUUUUUUUBUUUUUUUUUUUUUUUUUBBUUUUBUUUUUUUUUUBUUUUUUUUUUUUUUUUBUUUUBBUUBUBBUUUUUUUUUUUUUUUUU;A=A B=C
PZE-106102358 UBBBUBBUUUUUUUBUUUUUUUUBUUBUUUUBUUBUUUUUUBUBUUBBUUBUUBUBUBBUUUUBUUUBBBBBUUUBUBBBBUBUBUUUUUUUU;A=A B=G
PZE-106103556 AAAAAAAABBABBAAABBABAAAAAAAAABBAAABBBAAAABBAABBBBBBAAAAAAAAAABBAAAAAAAAAAUAABBBBBBAAAAAAAABBA;A=A B=G
PZE-106103612 UUUAUAUUAABUUUBBAAUUBBBUUBBUUAAAUUUUUUUUAAAAAAAAAAAUAUUUUUUBBUBAUBUAAUAUUUUUAAAAAAUUAUUUAAAAB;A=A B=G
PZE-106106978 AAAAAAAAAABAAAUUUUUUBBUUAUABUAAUBUAUAAAUUUUBUAAAAAAUBAAAAUBUUUUAAAABUAAAUUAAAAAAAAAUAAUBAAUAA;A=A B=G
PZE-106107669 AAAAAAAAAAAAABAAAAAAAAAAAAAAAAABBAAAAAAAABBAAAAAAAABBAAAAAAAABBAAAAAAAAAAUAAAABBAAAAAABBAABBA;A=A B=G
PZE-106109857 BBBUBBBUUUBUUUBBUBUBUBUBUBUBBBBUUUUBUBBUABUBBBUBBUUBBBUBUUUUUBBUUBBBBBBBUUBBUUUABBUUUUBUUBBBB;A=A B=G
PZE-106111790 AAAABBAAAABBUUUUBBBBBBBAABBBUAABBABBUBBUBBUBBBBAAAABBBBAAAABBBBBUBBABBBUUUBUAAAAAAUBUUBUBBBBU;A=A B=G
PZE-106116788 UUUUUBBBAAABBBBBAABBBBBAUUUAUBBUUUUAAUUAAUUAAAABBAUBBUUUUBUUBAABBAAABUUUUUUUUUAAUUAAUUAAUUBBA;A=A B=G
PZE-106118266 UUUUUUUUUUUUUUUUUUUUUUUUUUUUUAUBUUUUUUUUUUUBBUUBUUUUUUUUUUUUUBBUUUUUUBUUUUUUUUUAUUUUUUBUUUBBA;A=A B=G
PZE-106121498 BBBBBBBUBBUABUAABBBUAABAUBBBUBBBBUUBBBBUBBBBBBBBBBBBBBBUUBBBBBBAUBBABBBBBUBBBBAABBUUBBBBBBBBB;A=A B=G
PZE-106126207 BUUBBBAUBBAUUUUUBBUUAABUUAABUAAAAUUUBBBUBAABBBBUABUAABBBAUBAAUBBBBUBBBBBUUBBBBBBBBBUBUAUAUUBB;A=A B=C
PZE-106126667 AAAABBAAAAAABAAAAABAAAABBAAAUAAAABBABBBUAAUAAAAAAUAAAAAAAAAAAAAAAAABBBBBBUAAAAAAAAAABBBBAAAAB;A=A B=C
PZE-106128325 AAAAAAAAAABAAAAAAAAAAAAAAAAAAAABBAAAAAAAAAAAAAAAAAAAAAAAAAAAAAAAAAAAAAAAAUAAAAAAAAAABBBBAAAAA;A=A B=G
PZE-106129549 BUBBBBBBBBBBUBAABBBABBBBUUBUUBBBBBUUUBUBBBBBBBBUBBUBBAAAABBBBBBBBABBBBBBBUBBBBBBBBBBUBBUUBBBU;A=A B=G
PZE-106129899 BBBBBBAABBBAABAAAAAAAAAAAAABBAABBABAAAABBBBBBBBAABBAAAAAAAAAABBAABBAAABBAUAABBAABBAAABAABBAAA;A=A B=G
PZE-107003187 UUUUUUUUUUUUUUUUUUUUUUUUUUUUUUUUUUUUUUUUUUUUUUUUUUUUUUUUUUUUUUUUUUUUUUUUUUUUUUUUUUUUUUUUUUUUU;A=A B=G
PZE-107005454 BBBBBBAAAUAAAAAAAABBBBBBBBBAUBBBBBBUABBUUAABBBBBBUUBBBBBBAAAABBBBBBBBBBBBUBBBBBBBBAAAABBBBAAB;A=A B=G
PZE-107006511 AAAAAAAAAAAAAAAAAAUUUAAAAAUUUAAAAAAAUUUUUAUAAAAAUAAAAUUAAAAAAAAAAUUAUAUAUUUUUAAAAAAUAAAAAAAAU;A=A B=C
PZE-107008540 AAAAAABBAABAAAAABAUAAAAAAAAAAAAAAABAABABBAAAAAAAUAAAAAAUABBAAAAAABAAAAAAAUAAAAAAAAAAAAAAAAAAA;A=A B=G
PZE-107008894 UUAAAUUUAAAUUUUUUUAUUUUUUBAAAAAUUUUUUUUUUUAUUUAUUAUUAUUAAAAAAUUAAUUBAAUUUUAAUUUUAAUUUUUUAAUUU;A=A B=G
PZE-107010082 BBBBBBAABBAABBAAAABAAAABBBBAUBBAAABABBBUABBAAAABBBBBBBBBBBBAABBBBBBAAABBABAABBBBAABBAABBAABBA;A=A B=G
PZE-107010692 UBBBAAAUBBAUUUUUAAUAAAABUAAAAAUUUUUUAAAUAAUBUAUAUUUAUUBAUAABBBBUAAUAAAAAUUUAAAAAAAAUAUBUAAAAU;A=A B=G
PZE-107013193 BBBBAAAAAAAUBUAABBUAUABAAAUBBAAAAAAAAAAUABAAAAAAUAAAAAAUBAABAAAAAAUAAAAAAUAAAAAABBABAUAUAAAAA;A=A B=G
PZE-107013546 BBBBAABBBBBABABBBBBBBBABBBBBUAUBUUAAUAAUBAABUBBAUUUAABBBBBBBBUABBBBBAAAAAUUAAABBBBAUBUAABBBBB;A=A B=G
PZE-107014666 AUABAAAAAAABAUBBBBAAAAAAUAABAAAAUBUBAABUAAAAAAAAAAAAAAAUAAABBAAAUAAAAAAAUUAAAAAAAAAAAUAUAAAAA;A=A B=G
PZE-107017393 BBBBUAAABBABABBBAAAABBABBBBBBBBAABBBBAABBAAAABBBBBBAABBBBBBBBBBBBBBBAAAAAUBBAABBBBBBBBAABBBBB;A=A B=G
PZE-107018459 BBBBBBBBBBABBAAAAABBBBBAAAABBBBBBUBBABBBBBBAABBBBBBBBAAUUBBAABBBBBBBBBBBBUBBBBAABBAABBAABBBBB;A=A B=G
PZE-107020997 AAAABBBBAABBBAAAAABABBBBBBBAAAAAABBBABBBBBBAABBBBAABBAABBBBBBAABBBBBAABBAUAABBAAAAAAAAAAAABBB;A=A B=C
PZE-107021672 AAAAAAAUAABAUUAUBBABAAAAAUUAUAAUAUUUAAAUAAUAUUAAAAABBAUAAUUAABBUUAUUBBBBBUUBAAUAAAAAAAAAAAAUA;A=A B=G
PZE-107024408 AUAUAAAABBABAUBBAAAUBBAAAAABBAAAAUBBBAAAABBAAAAAABBBBAABBAABBAAAAAABAAAAAUUAAAAABBAAAABBAAAAA;A=A B=G
PZE-107025325 AAAAAABBUUBAUBUUBBBBUUUBBUUBBAABBBUABAABBBBBBBBAAUUUUBBBBAUUUUUBBBBBBBBBBUBBAABBUBBBBBBBBUBBB;A=A B=C
PZE-107026387 AAAAAABBBBBBBBBBBBBBBBBBBBBAAAABBABBAAABBBBBBBBAABBAABBBBBBBBBBBBBBBBBBBBUAAAAAAAAAABBBBBBBBB;A=A B=G
PZE-107029554 BBUBBBBBBBBBABBBAABBAABBUBABBBBBBBUBBBBUUBBBBBBBUUUBBBBBBAABBBBBBBBABBBBBUBBBBBBBBBBBBBBBUBBB;A=A B=C
PZE-107030337 BBBBBBBBAABAAABBAAAAAAABBAAAUBBAABBUABBBBAABBBBBBAAAAAAAAAABBAABBBBBAABBAUBBBBBBBBAAAUAUAABBB;A=A B=G
PZE-107031153 BBBBBBBBBBAAAABBAAAAAAABBAAAABBAAAAAABBAAAAAAAABBBBAAAAAABBAAAABBAAAAABBAUAABBAABBAAAAAAAAAAA;A=A B=G
PZE-107032574 BBBBBBBBBBBBBABBAABBBBABBBBAABBBBBBUBBBAABBAAAABBBBAABBAABBBBAABBAABAABBAUBBBBBBBBAABBAABBAAA;A=A B=G
PZE-107035082 AAAAAAAAAAAABBBBAABAAAAAAAAAUAAAAAAAAAAAAAAAAAAAAAAAAAAAABBAABBAAAAAAAAAAUAAAAAABBAAAAAAAAAAA;A=A B=G
PZE-107035765 BBBBAABBBBBBBAAABBABBBBBBBBBBBBAABBBBAABBBBBBBBAABBBBBBAAAABBBBBBBBBBBBBBUBBBBBBAABBBBBBBBBBB;A=A B=G
PZE-107038449 AAAAAAAAAABAAAAAAAAAAAAAAAAAAAAAABAAAAAAAAAAAAAAAAABBBBAAAAAAAAAAAABAAAAAUAAAAAAAAAAAAAAAAAAA;A=A B=G
PZE-107038701 BBBBBBAAAAABBBBBAABUAAAAAAAAUBBUUBUBBBBUABBAAAABUUUAAAABBABAABBAAAAUAABBAUUABBAABBAAAAAAUAAAU;A=A B=G
PZE-107041308 AAAAAAAAAABAAAAAAAAAAAABBAAAAAAAABAAAAAAABAAAAAAAAABBAABBAAAAAAAAAAAAAAUAUAAAAAAAAAAAAAAAAAAA;A=A B=T
PZE-107042902 BBBBBBBBBBBBBBBBAAAABBBAAAABBBBBBABBBBBBBBBBBBBBBBBAABBBBAAAABBBBBBABBAABUBBBBBBBBBBBBBBBBBBB;A=A B=G
PZE-107043973 AAAAAABBAAAAABAABBBBBBAAABBAAAAAAAAAAAAAABBAAAAAAAAAAAAAAAABBAAAAAAAAABBAUAAAAAABBAAAABBAAAAA;A=A B=G
PZE-107044234 AAAABBAAAAABAAAAAAAAAABAAAABBBBBBAABABBBBAABBBBBBAAAABBAAAABBBBAABBABBAABUAAAAAABBAABAAABBBBB;A=A B=G
PZE-107044556 UUUABAAUAABUUUUUUAAAAUUAUUAUUBUBUUUUUBBUAUUAAUUBUUUAAUAUABBUUAAAUUUUUAUAUUUUAAUBUAUAAAAABBUAA;A=A B=G
PZE-107044727 BBBBABBBBBBBBUBBUBBBBBBBBBBBBABAABBBBAABBBBBBBBBABBBBBBBBAABBBBBBBBBBBBBBBUUBBUUBBBBUUBBAABBB;A=A B=C
PZE-107046954 BBBBBBBBBBBBBBBBBBBBAABAABBAABBBBABBBBBBBBBBBBBBBBBBBAABBBBBBBBBBBBBBBBBBUBBBBBBBBBBAABBBBBBB;A=A B=G
PZE-107049384 BBBBBBUUUUUUBBBBUUBBBBUBBBBUUBBBBBUUBBBUUBBUUUUBBUUBBBBBBBBBBUUUUUUBUUBBUUUUBBUUBBUUUUBBBBUUU;A=A B=C
PZE-107051526 BBBBAAAAAABBBUAAAAABBBBBBAABBBBBBABBAAABBBBBBBBAAAABBBBBBAAAABBAABBBBBBBBUBBAABBBBAABBBBAABBB;A=A B=C
PZE-107052764 UUBBBBBBBBUBBBBBBBBBBBABUBBAUBUAUABBBBBUBBUBBBBBBBBUABBAABBBBBBUBBBUBBBBBUBBBBBBBBBBBBBBBBBBB;A=A B=G
PZE-107053268 BUBBBBBBUUBUUABBUBAABBBBUUBBBAAAABBUBBBUBBBBBBBBBUUBBBBBBBBBBUUBBBUBBUBUUUBUBBBBBBBUBUBUBBBBB;A=C B=G
PZE-107057785 UUBUBUUUUBUUBUUUUUUUUBUUUUUUUUUUUUUBUBUUUUUUUUBUUUUUUUUUUBUUBUAUBUBBUBBBUUUUUBUUUUAUUUUUUUBBU;A=A B=G
PZE-107058547 BBBBBAAABBBBUAAAUUUBAAABUUBAABBAABBBABBBBAABBBBBBBBAAAABBBUUUAAAABBBBBBBUUUUBBUUBBBBAABBAABBB;A=A B=G
PZE-107060446 UUUUUUUUUUUUUUUUUUUUUUUUUUUUUUUUUUUUUUUUUUUUUUUUUUUUUUUUUUUUUUUUUUUUUUUUUUUUUUUUUUUUUUUUUUUUU;A=A B=G
PZE-107061406 BBBBBBAABBBBABBBBBBBAAABBBBBBAABBAAABBBBBBBAABBBBBBAABBAAAAAAAABBBBABBBBBUAABBAABBAABBAAAABBB;A=A B=C
PZE-107063357 AAAAAAAAAAAAAAAABBBABBAAAAABBBBAAAAABAABBAAAAAAAAAAAABBAAAAAABBAAAAABBAABUAAAAAABBBBBBAAAAAAA;A=A B=C
PZE-107065747 BBBBBBBBBBBBBBBBBBBBBBAAAAABBAAAABBBABBBBBBBBAABBBBAABBBBABAAAABBAABAABBAUBBBBBBAABBBBBBAUAAA;A=C B=G
PZE-107066119 BUUUUUAUBBBBUUUBUBUUBBBAUUBAAUBUUUUUBUBUUBUBUAUBBUUBBBUUBBBUUUBBUAAABBBBUUUUBBBBUBUUUUUUAAAAU;A=A B=C
PZE-107067237 BUBBBBBBBBAABBUAAABBBBBBBBBBBBBBBBBBBBBUBBUAABBBBUBBBBBUBBBBBBBBBBBBBBBBBUUBBBBBUUBUBBAUBBBBB;A=A B=C
PZE-107070987 BBBBBBBBBBBBUBUUUBUBBBBUUUUUUBBBBBUUBBBUBBBBBBBBBBBBBUUBBBBBBUUBBBBBBBBBBUBBBBBBBBBBUUUUBBBBB;A=A B=G
PZE-107072354 BBBBBBBBBBBAAABBBBBBBBABBBBBBAABBBBBBBBBBBBAABBBBBBBBBBBBABBBBBBBBBBBBBBBUBBBBBBBBBBBBBBBBBBB;A=A B=G
PZE-107072910 AAAABBAAAABBAAAAAAABAAAAAUUAAAAAAAAAABBAAAAAAAAAAAUAAAAAAAABBBBAAAAUAAAAAUAAAAAAAAAAAAAAAAAAA;A=A B=C
PZE-107074506 UUUUUUUUUUUUUUUUUUUUUUUUUUUUUUUUUUUUUUUUUUUUUUUUUUUUUUUUUUUUUUUUUUUUUUUUUUUUUUUUUUUUUUUUUUUUU;A=A B=G
PZE-107074782 UUAUAAAUAUAUAUAUUAAABBAUAUAAAAUBUAUUAAAUUAAUAAAAAAABBAAAAUAAAAAUUAUUAAAAAUAAAAAAAAUAABAUAAAAA;A=A B=G
PZE-107075817 BBBBBBAABBBBBBBBAABBBBBBBBBBBBBBBBBBBBBBBBBAAAABBBBBBAABBBBBBBBBBAABBBBBBUAABBBBBBBBBUBBAAAAA;A=A B=G
PZE-107076796 AAAABBAAAAAAAABBBBABAAAAAAAAAAAAAAAAABBAABBAAAABBAABBBBAAAAAAAAAAAAAAABBAUAABBAAAAAAAAAAAAAAA;A=A B=G
PZE-107078060 AAAAAAAAAABAAAAABBAAAABAAAABBBBAAAABAAABBAAAAAAAAAAAAAAAAAABBAAAAAAAAAAAAUBBAAAAAAAABBBBAAAAA;A=A B=G
PZE-107078770 BBBBBBBBBBABAAAAAABAAABAAAAAUBBBBAAABBBAAAABBBBBBBBAAAAAABBAAAABBBBAAABBAUAABBBBAABBAAAAAABBB;A=C B=G
PZE-107084726 AAAABBAAAAABAABBAABUAAAAAUUBUAABBAAABBBUBBBAAAABBAABBBBBBBBAABBAUAAABBBBUUAABBAABBAABBAAAAAAB;A=A B=G
PZE-107086822 AAAAAAAAAAAAABAAAAAAAAAAAAAAUAAAAUBAAAAUAAAAAAAAAUAUAAAAAAAAABBBBAAABBAABUUUAAAAAAAUAAAAAAAAA;A=A B=G
PZE-107087395 AAAABBAAAAAAUUAAAAAAAAAAAAAAABBUAAAAABBUAAABBAABBAAAAAAAABBAAAAAAAAAAABBAUBBBBAAAABBAAAAAAAAA;A=A B=G
PZE-107088321 BBBBBBBBBBBBBABBBBBBBBBBBBBBUAAAAABBBBBBBBBBBBBBBBBBBBBUBBBBBBBBBBBBBBBBBUBBBBBBBBBBBBAABBBBB;A=A B=G
PZE-107088585 BBBBAABBBBAUAAAAAAUUAABABABBUBUBBAUBBAABBBUBBBBAABUAABBAAAABBBBBBBBBAAABAUBBAABBBBBBBBUBBBBBB;A=A B=G
PZE-107094078 BBBBBBAABBBBAUAAAAAAAABBBAABBAAAABAAABBBBBBBBBBBBBBBBAAAABBAAAABBAABBBBBBUBABBBBBBAABBAABAAAB;A=A B=G
PZE-107095095 BBBBBBBBBBAUBBBBBBAABBBAUBBBBBBAUBABBBBBBBBBBBBBBBBAAAAAABBAUAABBBBBBBBBBUBBBBBBBBBBBBBBBBBBB;A=A B=G
PZE-107098089 UUBBUUBUBBUUUUBBBBUUUUUUUUUUUBBUUUUUUBBBUUUUUBBBBUBUBUUBUBUUUUBUUUBUUUUBUUUUBBAUUBBBUUBUUBUBU;A=A B=C
PZE-107098889 BBBBBBBBBBBBBBAABBBBAABUUUUBBAAAABABABBBBAABBBBBBBBAABBUABBAABBAABBBAABBAUAABBAABBBBAABBBBBBB;A=A B=G
PZE-107101066 BBBBBBAABBABUBAABBBABBBBBAAAABBBBUBBBBBUABBBBBBBBUBAABBUABBBBBBBBBBABBBBBUBBBBBBBBBBBBBBBBBBA;A=A B=G
PZE-107102089 AAAAAABBAAAAAAUAAAABAABAAAAAAAABBBAUBAAAAAABBAAAAAAUABBUAAAUUAAAAAAAAAAAAUAAAAAAAABBAAAUAAAAB;A=A B=G
PZE-107104709 AAAAAAAAAAAAABAABBABAAABBAABUBBBBAAAAAABBBBBBAAAABBAAAABBAAAABBBBAAAAAAAAUBBAABBAAAABBAUAAAAA;A=A B=G
PZE-107105994 BUBBBBUUBBBBUUBBBBBUBBUBUBBBUBBBBUUBBBBUBBUBBBBBBUUBBBBUBAUBBBBBUBUABBBBUUUBBBBBBBAUBUBUBBBBB;A=A B=G
PZE-107106472 AUAAAAUAAAAUUUUUUBUBUUAUUUBAUBBUUUUUAAAUAUUUAUUUUUUUUUUUUAAUBAAUAUUUBBAAUUAUUAUUUAUAUAUUAUAAA;A=A B=G
PZE-107107154 BBBBBBAABBBABUAAAAUAAUABUAABBBBAAAUUBBBUBAAAABBBBBBBBBBBBAAAAAAAABBABBBBUUUABBAAUBAABUBBBBBBB;A=A B=G
PZE-107109140 UAAAAABUAAUAUUUABBAUAAAAAAAAAAAAAAUBBAAUAAAAAAUAAAAAABBBBBBBBAABBAAAAAAAAUBBAABBAAUBBBAABBAAA;A=A B=G
PZE-107111593 BBBBAABBAAABBUAABABAAAAAAAAAUAAAUUABAAAAAAAAAAAAAAABBBAUAAAAABAAAAUBABAAAUUAAAAAAAAUUAAAAUAAA;A=A B=G
PZE-107113197 UUUUBBBUBUBUUUUBAAUUBBUUUUBBUBBBUUUUBBUUBUUBUBUUUUUBUUUUBUUUABUBBBUBUUBBUUUBUBBBBBUUUUBUUBBUB;A=A B=G
PZE-107117400 AAAAAABBAUBBUUBBBBAUABBUBUBBAAABUAUBABABUBUBBBBAAAAAUBBBUBUAABBAUBBAUBAUUUUUUUAAAAAABBBUBBBBB;A=A B=G
PZE-107118197 AAAAAAAAAAAAAUAAAAAAAAAAAAAAAAABBBAAAAAAABAAAAAAAAAAAAAAAAAAABBAAAABAAAAAUAAAAAABBAAAAAABBAAA;A=A B=G
PZE-107119534 AAAABBBBAABBBBBBBBBUBBBBBBUBUBBBBUUBBBBUUBBBBBBBBAUBBAABBBBBBAABBBBBBBBBBUBBBBBBBBUBBBAUBBBBB;A=A B=C
PZE-107125313 BBBBBBBBBBBBABBBBBBBBBBUBUBUBBBUUBBBBBBUBBBBBBBBBBBBBBBAAAABBUBBBBBBAABBUUBBBBBBBBUBBBBBBBBBU;A=A B=G
PZE-107126258 BBBBUAAABBABUAAAUUAAAAAUAUUUUBBAAUUAUUUUAAUAUBBUUUUAABBUUAAUABBAAUUUUUUUUUAAUUAABBBBUBUUAABBA;A=A B=G
PZE-107128348 AAUAUBAUAAUBUUUBBBUBAUBBUBUBUUABUUUUUAAUBUUBUBBBBAAAAUUUUABBBUBABBUUAABBUUUABBAAUBBUUUBUAAAAB;A=A B=G
PZE-107128722 UUBBUBUUUBBBUBBBBBBBUBBUUUUAAAAAUUBBUUUAAUUUBAABUBBUUBABBBBBBUUAAAABUUBUUUAAUBAABBUBUUBUUUBUU;A=A B=G
PZE-107131073 UUAAUABBUUBBBBBBBAUBABABBBBBBBBBBUBBABBUABBBBUABBUUBUBBUBBBBBBABBAUBBBBBBUBBUUBBUBAUAUBBBUBBU;A=A B=C
PZE-107132828 AAAAAAAAAABBABBBBBBBBBABBBBAAAABBBBBAAAAAAAAABBAAAAAABBBBBBBBBBAABBBAAAAAUAAAAAAAABBBBBBAABBB;A=A B=C
PZE-107133704 UAAAAUUUAUUAUBUUBBUUBBABBUUAUBBBBBUBUUABBAUUUUUBBUUUUUAUUUAAAUAUAAUBUAUAUUUUUUUUBBBBAAUABUAAB;A=A B=G
PZE-107134626 AUAAAAAUAUAAUUUUBBBBAAAAAAAAUAAAAAAUUBAUAAUAAAUAAUUAAAAUUAAUAAAAUAAAAAUUUUAAAAAAAABBAUAUUUAAU;A=A B=G
PZE-107135804 AAAABBBBAABBBBBBBBBBAAABBBBBBBABBBBBBBBUBBBBBAABBBBBBBBBBBBBBBBAAAAABBBBBUBBBBBBBBBBBBBBBBAAB;A=A B=C
PZE-107137797 BBBBAABBBBBUUBAAUUUUAABBBBABUBBBBBUAUAAAABBAAAABBBUBBBBBBBBBBBBBBBBBAAAAAUUBAABBBBBBBUBBBBBBB;A=A B=G
PZE-108002184 BBBBBBBBBBABABBBUUABBBABBBBBBBBBUAUUBBBBBBBBBBBBBBBBBBBUUAAAAUUBBAABBBBBBUBBBBBBBBBBAAUUAABBB;A=A B=G
PZE-108002941 AAAAAAAAAAAAUUUUAAAUAAUAAUUAAAAAUAUUAAAUAAUAAAAAAAAAAAAUUAAAAAAAAAAUAAAAAUAAAAAAAAAAUUUUAAAAA;A=A B=G
PZE-108004274 AAAAAAUUAAUAUUUUUUUUAAUUUUUUUAAUUUUAAUUUUAAUUAAAAUUUUAAUUAAAAUUAAUUUUUAUUUUUUUUUUUUUUUUUAUUUU;A=C B=T
PZE-108006634 AAAABBAAAABBBAAABBBAAAAAAAAAAAAAAUBBBBBBBBBAABBAAAAAAAABBAAAABBAABBABBBBBUAABBBBAABBBBAABBAAB;A=A B=C
PZE-108008327 BBBBBBBBAABABAAABBABBBBBBBBBBBBAABBBABBBBBBAABBBBAAAABBBBAAAABBAABBBBBBBBUBBBBBBAABBAABBBBBBB;A=A B=C
PZE-108010463 BBAAAABBBBABABBBBBBBBBBBBBBBBBBBBABBAAABBAAAAAABBBBBBAABBBBAABBBBBBBAAAAAUAABBAABBBBAABBAAAAA;A=A B=G
PZE-108012319 BBBBBBBBBBBBAABBBBBBBBBBBBBBBBBBBBAAABBBBBBBBBBBBBBAABBBBBBBBBBBBBBABBBBBUBBBBBBAABBBBBBBBBBB;A=A B=G
PZE-108012482 AAAAAAAAAABABAAAAAAAAAAAAAAAAAAAAAAAAAAAAAAAAAAAAAAAABBAAAAAAAABBAAAAAAAAUAABBBBAAAABBUUAAAAA;A=A B=G
PZE-108016030 AAAAAAAAAABAAAAAAAAAAAAAAAAAAAAAAAAAAAABBAABBAAAAAAAAAAAABBAAAAAAAAAAAAAAUAAAAAAAAAAAABBAAAAA;A=A B=G
PZE-108016518 UABBAABBAAUAAAAABBAAAAABBBBAAAABBBAAAAAAAAAAABBAAAAAAAAUUAABBBBAAAAAAAAAUUAABBAAAAUUBBAAAAAAA;A=A B=G
PZE-108016983 UUAAAAAAAAUAUUUUUUAAAAUUUUUAAAAUUUAUUAAAAAAAAAAAAAAAAAAUAAAUUAAUUAAAAAAAAUAAAAAAAAUUAAAAAAAAA;A=A B=C
PZE-108018250 UUUUUUUUUUUUUUUUUUUUUUUUUUUUUUAUUUUUUUAUUBUUUAAUUUUUUBUUUUUUUUUBUUUUUAAUUUUUUAUUUUBUUUBUUUBUU;A=A B=G
PZE-108019544 AAAAAAAAAAABBABBAAABBBBBBBBAABBBBBBAAAAAAAAAAAABBAABBAABBAAAAAAAAAABAAAAAUAAAAAAAAAAAAAAAAAAA;A=A B=G
PZE-108020640 UUUUUUUBBUUUUUBUUUUUUUUUUUUBUABUUUUUUUUUUUUUUBUUUUUUUUUUUUUUBUUUUAUUUAUUUUUUUUUUUUUBUUUUUUUUU;A=A B=G
PZE-108022547 UUBUBBUUAABBUUUBBUUBUBBAUBBAUBUAUUUUBUUUUAUUUBUBUAUUAUUUUUBUUUBBUUUUAUUBUUUUUBAUUUUUUUBUAABBU;A=A B=G
PZE-108024298 AUAUAABUUUAAUUUBBBAUUUBAUAAAAAAAUBUUAUBUAUUAAUUAAUUAAUUAAUBUUBUBUBUAAAAAUUUBAAUBAAAAUUBUUUUUB;A=A B=G
PZE-108025003 AUBBBBAUAABBUBBBBBBBAAABBUUBBBBBBUBBBBBBBBBBBBBBBUUBBBBBBBBBBAAAABBABBBBBUBBBBBBBBBBBBBBBBBBB;A=A B=C
PZE-108027707 AAAAAAAAAABBABAAAAABAUAAAAAAAAAAAABABAAAAAAAAAAAAAABBBBAABBAAAAAAAAUAAAABUAAAABBAAAABBAABBAAA;A=A B=C
PZE-108030050 BBBBAABBBBBBABAAAABABBABBAABUBBBBUBBAAABBBBBBAABBBBBBBBAABBAABBBBAAABBAAAUBBAAAABBAAAABBBBAAA;A=A B=G
PZE-108031218 AABBBBAAAABBAUAAAABUAAAHHAAAABBAAABBBBBUABBAABBBBAAAABBBBAAAABBBBBBABBBBBUBBBBBBAAAAAAAUAABBB;A=A B=G
PZE-108031753 AAAABBBBAABAUBAAAABBAAAABAABUAAAAAAUABBBBAAAABBAAAABBBBAAAAAABBAABBAAABBUUAABBAABBAAAABBBUBBA;A=A B=G
PZE-108033821 UUUUBBAAAAAUBAUUAAUABBUBBBBBBAABBAAABBBBBAUBBBBAUUAAABBUBBBAAAAAABBAUABBBUUUBBAABBBBBBUUAABBB;A=A B=C
PZE-108034788 AABBBBBBBBBBABBBBBBBBBBAAAABBBBAAABBBBBUBBBBBBBBBABBBBBAAABBBBBBBBBABBBBBUBBBBBBBBAABBBBBBBBB;A=A B=G
PZE-108035073 BBBBBBBBBBBBUBBBBBBBBBBBAAABBBBBBABBBBBBBBBBBBBBBBBBBBBABBBBBBBBBBBABBBBBUBBBBBBBBAABBBBBABBB;A=A B=G
PZE-108036592 BBBBAAABBBBBABAAAABBABBBAABBBBBBBUABBBAABBBBBAABBBBBBABBABABBBBBBABABBBBBUBBAABBBABBAABBBBBBB;A=A B=G
PZE-108037876 BBBBBBBUBBABUUAABBUABBUBBBBBABBBUAUBBBBUBBBUBBBBUUBBBBBBBBBBUAABBBBABBBBBUBBBBBBBBAAUUAUBBBBB;A=A B=T
PZE-108038334 BBBBBBBBBBBBBBBBBBBABBBAAAAAABBAAABBBBBAABBAABBBBBBBBBBAAAABBBBBBBBABBBBBUBBBBBBBBAABBAABBBBA;A=A B=G
PZE-108040317 UUAABBAUUBBUUUUBBBUUAABBUUUBUAUUUUUUABUUUUABUBUAUUUUBAAUUBBBBUAAUBUBAABUUUUUABBBBUUBAUBUBBBUU;A=A B=G
PZE-108041018 BBAAAAAAAAAABBAAAAAAAAAAAAAAAAAAAABAAAAAAAAAAAAAAUAAAAAAAAAAABBAAAAAAAAAAUAAAAAAAAAAAAAAAAAAA;A=A B=G
PZE-108042489 UUBAAUAAAABAUUUAAAUUAAAUUUUBUBBAUUAUAABUUAUAAAUUUBUAAUAUBUAUAAUUAABUAAAUUUUUBBAAAAAUUUAUUUAAA;A=A B=G
PZE-108042901 BBAAAAAABBABBBBBAABABBBBBBBAAAAAABAAAAAAAAABBAAAABBAAAAAABBAABBAAAABAAAABUAAAAAABBBBAAAAAAAAB;A=A B=C
PZE-108043142 AUBBBBBBBBUAUBUABBUABBBAUAABBBBBUUBAABBUBBBBBBUBUUBAABBBBBBBBAABBBBAUBBBUUBBBBBBBBBBBBBBAUBBA;A=A B=G
PZE-108044552 AABBABBBBBAABBBBAABBAABBBBBAABBBBBABBAAAABBBBAABBBBBBBBAABBAAAAAABBBBBAABUBBAAAAAABBBBAAAABBB;A=A B=G
PZE-108046270 BBAABHAAAAHAABAAAAUUAABHUBBAAAABUAUBBBBUAAAAABBAAAABBBBBBAAAAAABBAABAABBUUBBUABBAAAAAABUAAAAA;A=A B=G
PZE-108046705 UUAABBAUUUAUUUUUAAUUAAUAUUUUAAAUUUUUUUUUBAUAUUUAUUUAUUUUUUAUUAUUUAABAAUUUUUUAAUAUUUUAUBUUUUUU;A=A B=G
PZE-108047454 AUAAAAAAAAAAABAAAAAAAAAAAAAAAAAAAAAABAAAAAAAAAAAAAABBUUBBAAAAAABBBBAAAAAAUAAAAAAAAAAAAAAAABBA;A=A B=G
PZE-108050861 BBBAAAAAAAAABBBBBABAAAABBBBAAAAAUABBAAAAAAAAAAAAAAABBAAUUAAUBAAAAAABAAAAAUAABBAAAAAABBBUBBBAA;A=A B=G
PZE-108053763 AAAABBAAAAABUBAAAAABAABAAAABBAABBBAAUBBBBAAAABBAAAUBBBBBBAAAABBBBBBAAABBAUAAAAAABBAABBAUBBBBA;A=A B=G
PZE-108054246 BBBBAABBBBBBBBBBAABBAAABBBBBBBBAABBBBAABBBBBBBBBBBBBBBBBBBBAABBBBAABBBAABUAABBAABBAABBBBBBBBB;A=A B=G
PZE-108055537 AAAAUAAAAAAUUAUBAAUAUUBAUAAAAAAUUAUUABBAAAAUBUBAAAAAAUUAABUAAUUAAUUAAAUUAUUUUUBUAABBUUBUUAAAA;A=A B=G
PZE-108056042 UBBBBBUBBUBBUUAAAAUUABBHUAABUBUBBBUAABBUBAUBUBBUUUUBUBUAABBAAAAUUUUUAAUBAUUUAABBBUBBUUAUBBBBB;A=A B=C
PZE-108056415 BBAABBAABABBAAAABBBABBBBBBBBUAAAUBBBABBUBAABBBBAAUUAABBAABBBBAAAUBBBAABBUUAAAAAABBAABBAABBBBA;A=A B=C
PZE-108059500 BBBBABUUBBAUUUUUUAUUAUBAUUUAUBBBUUUUUAAUABBAUUABBUUUUUAUUBABBAAAUBBBBBAUUUUAUUAUUABBUUBBAUBBU;A=A B=G
PZE-108059741 BBBBBBBBBBABBUAABBBUAAABBBBBBBBBBBBUBBBBBBBBBBBBBBBAABBBBBBBBAABBBBBBBBBBUUABBAABBBBAUBBBBBBB;A=A B=G
PZE-108061313 AABBAABBBBAAUAAAAAAAAAABBAAAABBUAAAABAAUUAUBBAABBBBBBBBAABBAAAAAAAAAAAAAAUAAAAAAAAAABBAUBBAAB;A=A B=G
PZE-108065108 BUBBUBBUBBBUUUBBAAUUBBBBBBUAUBBBUUBUBBUUABUBBBBBUUUAABUUBBBAAUBBUBUBBBBUUUUUBBBBAUBUBUBUBUBBB;A=A B=G
PZE-108066942 AAAAAAAUUAUAAAUUAAUUAAAAAAAAAAAUUAAUAUAAAAUAAUAAAAUAAUUAAAAUAUUAAAUAAAAAAUUAAAAAAUAUBUAAUUAUA;A=A B=G
PZE-108067816 UUBBUUUAUBUUUUUBBBAAUUUUBUUUUBUUUUUUUUBUBUUUBBUUUUUUBBBUUAAUUUUBUBBBUUBBUUBUBBBBBBAABUUUBUBUU;A=A B=G
PZE-108068741 UUBBBBBBBBBABBBBUABUBBBBBBBAUBBAUABBBBBUBBBBBBBBBBBBBBBBBUAAUBBBBBBBBBBBBUBBBBBBAUBBBBBBBBBBA;A=A B=G
PZE-108069336 BBBBAABBBBBAAAAAAABAAAAHHAABBBBAABAABAABBAAAABBAABBBBBBAABBAAAAAABBBAAAAAUBBAABBBBBBAABBAABBB;A=A B=C
PZE-108069897 UUBBABBBBBAAUBBBAUBABUBBBBBBUBBUUBBUUAABBBBBBUAAABBUUUABBBBAABBBBBBBBBAABUUUAAUUBBBBUUBBBBBBB;A=A B=C
PZE-108070556 AAAABBAUAAAAAAAABBAAAAAAAAAAAAAAUAABABBUAAAAABBBBAUAAAABBAABBAAAAAABAABBAUAABBBBAAAABBAAAAAAA;A=A B=G
PZE-108070826 AABABBAAAAAAAAAAAAUABBABBBBAAAAAABAAABBAAAAAABBBBAAAAAAAABBAAAAAAAABAABBAUAABBBBAAABBBAAAAAAA;A=A B=G
PZE-108073336 UUAABBBBUBBUUUBBBBUUUUBAUUABBAAAUUUUUBBUBUUUUBBBUUUAAAUUUBBBBUUAUAABUUBBUUUUBBBBBBBUUAUUBBAAB;A=A B=T
PZE-108075220 UAUUAAUUAAUUUUUAAUUUUAAUUUUUUUAAUUAUUAAUUUUAAAUUUUUUAUAUUUUUUUUUUUUUUAAUUUUUUAAAUUUUAAAUUUAAU;A=A B=G
PZE-108077370 AAAABBAAAABBAAAAAABAAAAAAAAAAAAAAAAAABBAAAAAAAAAAAAAAAABBAAAABBAAAAAAABBAUAAAAAAAAAAAAAAAAAAA;A=A B=C
PZE-108077878 AAAABBAABBABBABBBBAABBAAABBAAAAAAAAAABBAAAABBAAAABBBBAAAAAABBAAAAAAAAABBAUAAAAAAAAAAAAAABBAAB;A=A B=G
PZE-108078660 BBBBBBBBBBABBUBBBBABBBBBBBBBBBBAABBBBAAUBAABBBBBUBUBBUUAABBBBBBAABBBAABBAUAAAABBBBBBABBBBBBBB;A=A B=C
PZE-108082808 AABBABAABBAAUAAABBBBAAABUBBAABBBUABBABBUABBBBBBBBBBAABBBBAABBAAAUBBBBBAABUBBBBBBAAAABBAUAABBB;A=A B=G
PZE-108084307 BBBBBBBBAAABBABBUBBBBBBBBBBBBBBBBBBBBBBBBBBBBBBBBBBBBBBBBBBUUAABBBBBBBBBBUBBBBBBBBBBBBBBBBBBB;A=A B=G
PZE-108084409 AAAABBAABBBBBBBBBBABBBBBBAABBABBBBBBBABBBBBBBBBBBBBAABBAAAABBBBBBAAABBBBBUBBBBBBBBBBBBBBBBAAB;A=A B=G
PZE-108085971 AAAAAAAABBAAAAAABBBAAAAAAAAAAAAAAAAAAAAAAAAAABBAAAABBAAAAAABBAAAAAAAAAAAAUAAAABBAAAAAABBAAAAA;A=A B=G
PZE-108086776 AAAABBBBBBABBAAAAAAABBBBBAABBBBAABAABAABBAAAAAABBBBAAAAAAAAAAAABBAABAABBAUAAAAAABBAAAAAAAAAAA;A=A B=G
PZE-108092516 BBBBBBUUBBBBABUUUUAABABAUBBBBBBBBBUABBBBBBBUUAUBBBBBBAAAUUUBBUUBBAABUUBUBUBBUUBBUUUUUUAAAAUUU;A=A B=C
PZE-108096791 UBBUBUBBUUUUUUUUAUAUBBABUAAAAAUBUUUABUBUAAAAAAAAUBUUBAAUUAAAAAAAUAAUAABUUUUAUBBBUBUUAAAAUUBBA;A=A B=G
PZE-108097802 BBBBAABBAAABABAABBBABBABBAAAAAAAABBBBAAAAAAAAAAAAAAAAAABBAAAABBAABBBAAAAAUAABBBBBBAABBBAAABBA;A=A B=G
PZE-108099484 AAAABBAAAABBBABBBBBBBBBBBAABBBBAAABBBAABBBBAABBBBAUBBAABBBBBBBBBBAABBBBBBUBBAABBBBBBBBAUBBBBB;A=A B=G
PZE-108101407 UBUBUUBUBUUUUUUUUUUUUUUBBBBUUUUUUUUUBUUUUUUUUUUUUUBUBUUUUUUUUUBAUUUBUUBUUUUUUUAUBBUBBUUUBBBBU;A=A B=G
PZE-108104529 BBBBAUBUBBAUUBBBBABBAAAUUBBBUBBBABBBAAUBBBBBBAUBBBBABBBBAABUUUBBBBAUUUAUBUBBBBUUBAAUBAUUBABAU;A=A B=G
PZE-108107270 AAAABBBBBBBBAABBAABBBBBBBAAAAAAAABAABBBAAAABBBBAAAAAABBBBBBAAAAAABBBAABBAUAAAAAAAAAABBAABBBBB;A=A B=G
PZE-108108473 BBBBBBBBBBBABBBBBBBABBBBBBBBBBBBBBBBBAABBBBBBBBBBBBBBAABBBBBBAABBBBBBBBBBUBBBBBBBBBBBBBBBBBBB;A=A B=G
PZE-108110041 AAAABBAABBBBBAAAAAAAAAABBBBABAABBABBBBBAAAAAAAAAAAABBBBAAAABBAAAABBAAABBBUAABBAAAABBBBBBBBBBB;A=A B=G
PZE-108110136 AUAAUUUUBBBUBABBAAABUAUUUUUUUAUUAUBBUUUUUUUAAAAAUAABBUUUAAABBUUAUUUUUUUUUUUAUUUUAAAABBBBUUUUA;A=C B=G
PZE-108110509 BBBBBBBBBBABBUBBUUBBAABBBAAAUBBBBABABBBAABBBBAABBUBBBBBUUAABBBBBBBBABBAABUBBBBBBBBBBBBBBAABBB;A=A B=G
PZE-108113621 AAAAAAAAAAAAUBBBAABUBBAAUAAAUAABBBAAABBUABBAABBAABUUUABAAAAAABUAAAAABBAABUBBAABBUAAAAAAAAAUUU;A=A B=G
PZE-108114666 BUBBUUAUBBBAUUBBBBBAAABBUUABUBBUUBUBBUAUBAUBBUUBBUBBBBBABAABBBBBUBBUAAUUUUAABBAABBBBBBBBBBAAB;A=A B=G
PZE-108115144 BUAAAAAUAAAABUBBBBUBBBABBBBBBAABUBUBBBBBBBBBBBBAAAUAABBBBAABBBBBBBUBBBAUBUBBAABBAABUBBAUAAAAB;A=A B=G
PZE-108116182 BBBBBBBBBBBBBUBBUBABBBBBBBBBBBBAUBUUABBUBAABUBBBUUUUAUAAUUBUABBAUBBABBBBBUUUBBUBBBAUBBBBABBBU;A=A B=G
PZE-108121529 UABBAAAUBBAAUAAAUUBAAAUAAAAAABBAAAAAAAAUAAUAAAABBUUUBAAUAAAUAAAAAAAAAAAAAUAUBBAAAABBUUAUAAAAA;A=A B=G
PZE-108122589 BBBBBBBBBBBAABAABBUBBBBBBBBBUBBUBBBABBBBBBBBBAABBBBBBBBBBBBBBBBBBAUBBBBBBUBBBBBBBBAABBBBAABBB;A=A B=G
PZE-108125652 BBBBBBAABBBAAUAAAAABBBBAAAAUUBBAUAAUUBBUUAUAAAABBBBAAUABBAAAABBAAAAAAABBUUUABBBBAABBUUAAAABBB;A=A B=G
PZE-108125850 AAAAABAAAABBAAAAAAAAAAABBBBAAAAAAAAAAAAAABBAAAAAAAAAAAABBAAABAAAAAAABBAABUBBAAAAAABBAAABAAAAA;A=A B=G
PZE-108128116 BBBBBBBUBBBUUBUABUUABUBBBBBBBBBBBBUUABBBBBBUUBBBBBUBBBBBBAAUUUUBBBBBBBBBUUUBBBBBUUBBAAUUUUBBB;A=A B=G
PZE-108130245 BBBBAABBBBABBBBBBBUBBUUBUBBBUBBUBBBBBAABBBBBBBBBBBBBBBBBBBBBBUUAUAUBBBAABUBBBBUUAABBBBBBBBBBB;A=A B=C
PZE-108131283 AAAABBAAAAAABBBBAAAABBBBBBBAAAABBBBBABBAABBBBBBAAAAAABBBBBBAAAABBBBBBBBBBUBBAABBAABBAABBBBBBB;A=A B=G
PZE-108133068 AUAAAABAABAAAAAAAAAAAABAAAABUAAAUAABAAAUABABBAAAAAUBBBBAAAAAABBAABBAAAAAAUAAAAAAAAAAAUBBABAAA;A=A B=G
PZE-108133641 AAAABBBBAABAAABBUBUUBBBAAAAAABBUBABBBBBUAAUAAAABUUUBBAAAAAAAABBAAAAABBBBUUBBUAAAAABUBBBBAAAAB;A=A B=C
PZE-108135143 UBBBBBBBBBBUBBBBBBUUBBBBBBUBBABBABBUABBUBBBBBUUBUBBBUBBAAAABBAAAUBBBBBBBUUBBBBBBBBUAUBBBBBBBB;A=A B=G
PZE-109000162 UUUUAUUUUUUBUUUUUUUUAUAUUUUAUAUBBUUUUUUUUUUAUUUAUUUUUUUUUUUUUUAUUUUUUUUUUUUUUUUUUUUUUUUUUUBBU;A=A B=G
PZE-109000860 UUUAUUUUAUAAUUUUUAUUAAUUUUUAAUUUUUUUUUUUUUUBBAAABUUUAUAUUAAUUAUAUAUBBBUUUUUAUUUUUUAUUUBUUUAAA;A=A B=C
PZE-109002004 UUBBBBBBBBBBUBUUBBBUBBUUUBBBBBBBBUBBBBBBBBBBBBBBBBBBBBBBBUUBBBBUUUUUBBBBBUUUBBBBBBBBBBBBBBBBB;A=A B=G
PZE-109003658 BAABAABBBBBBBUBBAAUBBAAAABBAAAABBBAUAAAAAAABBAAAABAAAUBUBAABBAABBAAAAAAAAUABBBAAAAAABAAUBUAAA;A=A B=G
PZE-109006730 UBBBBBBBBBBBBUBBAAAAUAAAAAAAUBBAUUBUABBUAUUAAAABBBUBBBBAAAABBBBAUAABBUBBUUUABBBBBBUBBBBBBBBBA;A=A B=C
PZE-109008014 AAAABBBBAABAABBBBBAAAABHHUUAUBBAAUBAABBUAAAAABBBBAAAAAABBBBBBBBUABBAAABBUUBBAAAABBAAAABBBBAUA;A=A B=G
PZE-109008242 AAAABBAAAAAAAUAABBABBBAAAAAAAAAAAAAAABBUABBAAAAAAAAAAAAAAAAAAAAAAAAAAABBAUAAAAAABBAAAABBAAAAA;A=A B=G
PZE-109008994 BBBBBBBBBBBBBABBBBBBAABBBBBBUBBAUBBBBBBBBUBBBBBBUUUBBBBBBBBBBBBBBBBBBBBBBUBBBBBBBBBBBBAUBBBBA;A=A B=C
PZE-109010476 BBBBAABBBBBBBBBBAABABBABBBBBBAAAAAABAAABBAABBBBAABBUUBBBBAABBBBAAAABBBAABUBBBBBBAABBAABBBBBBB;A=A B=G
PZE-109011477 AAAABBBUAABBUUBBBBBUAABHHBBAABBBBAUBABBBBBUBBBBBBAAAABBBBBBBBBBAAAAAUBBBBUBBAAAABBAABUBUBUBBB;A=A B=G
PZE-109011738 BBBUBBBUBBUUUBBBBBUUBBBUUUABBBUBBBUUUBBUBBBBBBBBBUBBBBUUUBBBBBBUBBBUBUBBBUUBBBBBBBBUUUAUBBUBU;A=A B=G
PZE-109012535 AAAAUABUAAABUUUABBUABBAAUAAAUAAUUAUUAAAUAABAAAAAUAUAAAUAAAAAAAAAUAAABBAUBUUAAAAAUUAAAABBAABBB;A=A B=G
PZE-109013421 UUUUUBBBUBUBBBUBBUBUBBUUUBBBBBBBUBUBBUUBBBBBBBBBBUUBBUUBBBBBBBBUUBBBBBUUBUUUBUUUUBBBBBUUUUBBB;A=A B=C
PZE-109013974 UBUBUUUUUBBAUUUUAUUUUUBUUUUAUUUUUUBUUUUUUUUUUBUUAUUAAUUUUAUUAUUUUAUUUUUUUUUUBUBUUUAAUABUUUUBU;A=A B=G
PZE-109015057 BBBBBBBBBBABBBBBBBBBBBBBBBBBBBBBBBBBBBBBBBBBBBBBBBBBBAABBBBBBBBBBBBBBBBBBUBBBBBBBBAAAABBBBBBB;A=A B=G
PZE-109015290 UUUUAAUAUUAABAUUBBAABBAUUUUAUAAUUUUUAAAAAAAAAAAAAUUAAUUBBAAUUAAAABBUBBAABUUUUUUUAAUAUUUAUUAAA;A=A B=G
PZE-109016177 UUBBBBAAUBBAAABBUBABBBBAAAABBAAUUABUABBUAUAAAAAAAUUBBAUUBUBBBUAAABBBAABBUUUBUBBUBUBBAABUAAAAA;A=A B=G
PZE-109016624 UAAAUUUUAUUUUUUUUUUUUAUAUUUUUUUUUUUUUUUUUUUAAUUUUAAUAUUAUUUUUUUUAUUUUUUUUUUUUUUUUUUUUUUUUUAAU;A=A B=C
PZE-109018222 AAAAAAUUAAAAUUAAAABAAAAUUAAAAAAUUUAUAAAAAUUUUUUAAAAABUUUAAAAAAAUUUUUAAAAAUUAAAAAAAAAAAAUUUUUA;A=A B=G
PZE-109018474 AAAAAAAAAAABABAAAABAAAAAAAAAUAAAAAAAAAABBAAAAAAAAAAAAAAAAAAAAAABBAAAAAAAAUAAAAAAAAAABBAAAAAAA;A=A B=G
PZE-109019829 BBBBBBBBBBBBBBBBBABBAABAAAAAAAAAAABBABBBBBBBBBBBBBBAAAABBBBBBBBAABBAAABBAUBBBBBBBBBBBBBBBBBBA;A=A B=G
PZE-109021337 BBBBBBBBBBUBUBAABBBBUBUBBBBBBBBBBABBBBBBBBBBBBBBBBBBBAABBAABBAAAABBBBBBBBUBBBBBBBBBBBBBBUBBBB;A=A B=G
PZE-109021584 BBBBBBAABBABUBBBAAUABBBBBBBBBBBBABAUBBBBBAABBBBBBBUBBBBBBBBBBBBAABBABBBBBUUABBABBBBBUUBUAABBA;A=A B=G
PZE-109023492 AAAAAAAUAUAAUABBAAUABBBAABBAAAAUUABAAAAUAAABBABAUUUAUUUAAUBUBABAAAAAAAAUAUAAAAAAAAAUAUAUAAAAB;A=A B=G
PZE-109024307 AAAAAAAAAAAABABBAABBAAAAAAAAAAAAAAAAAABAABAAAAAAAAAAABBAAAAAAAAAAAAAAAAAAUAAAAAAAAAAAABBAAAAA;A=A B=G
PZE-109025557 BBBBBBUUBBBBUBBBBBBBBBBUUBBBBBBBBBBBUBBBBBBBBBBBBBBBBBBBBBBBBBBUUBBBBBBBBUBBBBBBBBBBBBBBBBBBB;A=A B=G
PZE-109026651 AAAAAABBAAAAAAAAAAAAAABAAAABBAAAAABAAAABBBBBBAAAAAAAAAABBAAAAAAAAAAAAAAAAUBBAABBAAAAAABBAAAAA;A=A B=C
PZE-109028615 UUUUAAUUUUAUUAUUAAAAAAUUUUUAUAAUAAAUAAAAAAAAAAAAAUUAAUUAAUUAAAAUUAUUAAAAAUUBAUUAAAAAAAAAAAAAU;A=A B=G
PZE-109030589 AAAABBBBAAABBAABAABBBBBAUBABBBBBBBBUBBBBBBBBBBBBBUUBBBBAAAABBBBBBBBBBBBBBUBBAAAABBBBBBUUBBBBB;A=A B=G
PZE-109032898 AAAAAAAAAAAAAAAAAAAAAAAAAAABBAAAAAAAAAABBAABBAAAAAAAAAAAAAABBAAAAAAAAAAAAUAAAAAAAAAABBAAAAAAB;A=A B=T
PZE-109034832 BBBBBBBBBBBBBBBBUBBBBBBAAAABUAABBBBBBBBUBBBBBBBAABBBBBBBBBBBBBBAABBAAAAAAUBBBBBBBBAABBBUBUAAA;A=A B=G
PZE-109042675 BBBBBBBBBBBABBBBBBBBBBBBBBBBUBBAABBABBBBBBBBBBBBUBBBBBBBBAABBBBBBBBBBBBBBUBBBBBBBBBBBBBBBBBBB;A=A B=G
PZE-109045288 BBBBAAAABBBABBBBAABBAAAAAAAAABBAAABABAAAAAAAAAABBBBBBBBBBAABBBBAAAAAAAAAAUAABBAAAAAAAABBAABBA;A=A B=G
PZE-109047635 AUAAAAAAAUAAUUAUBBAUUBAAUUABBBBBUUAUAAUUBBUBBAABUUAUAAUUUAAAAAAAUAAAUABUAUAAAABBAABUBBBUUUBBB;A=A B=C
PZE-109049246 AAAABBAAAAABABAABBABAAUHHAABBBBBBBAAABBBBBBBBBBBBAAAAAAAAAAAABBAABBBBBBBBUAAAABBBBBBBBAABBAAB;A=A B=G
PZE-109050180 BBBBBBAABBABABBBAABBBBABBBBBBBBAABBBAAUBBBBBBUUBBBBBBBBBBBBBBAABBUUBAAUUAUBBBBAAUBUABBAABBBBB;A=A B=G
PZE-109054925 AAAABBAAAAAABAAAAABAAABAAAAAABBBBAABABBAAABAAAABBAAAAUAAABBAAAAAAAAAAAAAAUBBAAAABBAAAAAAAAAAB;A=A B=C
PZE-109055211 AAAAAAAAAAAAAAUAAAUABBAAUAABUAAUUBBUAAAUBUUUBBBAAAUAAAAUAAAUUAAAABBBUBBUUUUBAABBAAAAAAAUBBAAA;A=A B=G
PZE-109056967 UUBBBBAUBBABBUUBBBUUBBBAUAUBBBBBBBUBBBBUBUBAUAABBBBAABBBBUABBAABUAABBBBBBUUUBBBBBBAABBUUBBBBA;A=A B=C
PZE-109057209 BBBBBBUUBBBBUBBBBBBBBBBBBBBBBBBBBUBBBBBBBBBBBBBBBBBBBBBUBBBBBBBBBBBBBBBBBUBBBBBBBBBBBBUUBBBBB;A=A B=C
PZE-109058129 BBBBBBAABBBUBBAAABUAAABUAAAAUBBAUBAABBBBBAABBABBBBBAAAABBBABBAABBAAAAABBUUBBBBAABBAAAAAAAABBB;A=A B=G
PZE-109064469 BBBBAABBBBAAAAAAAAAAAAABBBBAAAAAABBBAAAAAAAAABBAABBAAAAAAAAAAAABBBBBAAAAAUAABBAAAAAAAAAABBAAB;A=A B=G
PZE-109064888 UUUUBBBUUUUUUBUBBBUUBBBUUUBUUBBUBUUUUBBUUUUBBUBBBUUUBBUUUBBUUBBUUUUUBBBBUUUUUUUUBBBBUUUUBUUUU;A=A B=C
PZE-109065712 BBBBAABBBBAABBAABBBBBBBAABBBBAABBBBBAAABBBBBBBBAABBBBBBAAAAAABBBBBBBAAAAAUBBBBBBAABBAUBBBBBBA;A=A B=C
PZE-109067144 AAAAAAAAAAAAAABBBBAAAAAAAAAAAAAAAAAAAAABBAAAAAAAAAAAAAAUAAAAABBAAAAAAAAAAUAAAAAAAAAAAAAAAAAAA;A=A B=C
PZE-109067632 BBBBAAAAAAUBBBABBBABBBBAAUUBUBBAABBAUAAUBBBBBBBBBAUAAAABBAAAUUUBBBBUBBAABUAABBBBAABBBBUUBBUUB;A=A B=G
PZE-109069913 AAAAABBBAAAABABUAAAABBBAABBAABBBBBAAAAAAABBAABBBBAABBUBAAAAAABBAABBBAAAAAUAAAAAAAAAAAABBBBAAA;A=A B=G
PZE-109074670 UUAABABUAUBBUUUBAAUABBUBUBBAUBBUUUBBAABUAUUAAUBAAUABBBBUUAUBBUAAUBABBBBBBUUAUABBBAUAUUAAUBABU;A=A B=G
PZE-109075570 BBBBAAAAAUAABBAABBBBAAAAABBAAAAUAABUAAAAUAAAAAAAAAAUAAAUAAAAAAAAAAUAAAAAUUAABBAUAAAAAAAAAAAAA;A=A B=G
PZE-109076505 AUAAAAAABBAAAUBAAAAAAAUAUUUBUAAUUUAABAAUABAAABBAAUUUAAAUAUAAAUABUBBAAAAAAUUAAAUUAAAABUAAAAAAA;A=A B=G
PZE-109077374 BBBBBBUUBBAAUABBBBABBBABBUUBUBBBBAAABBBBBBBAABBBBBBUUBBAAUUBBAAAUBBBAABBAUUUBBBBBBUUBBAABBBBB;A=A B=G
PZE-109077983 AAAAAAAAAABAAABBBBAAAAAAAAAAAAAAAAAAAAAAABBAAAAAAAAAABUBBBBBBAAAAAAAAAAAAUBBBBAAAAAAAABUAAAAA;A=A B=G
PZE-109079433 AAAABBAAAABBUUUUBBBUBBABBAAAABBAABBAABBAAAAAAAABBAABBBBAAAUAABBBBAABAABBAUBBAAAABBAAUUUUAABBB;A=A B=G
PZE-109082015 BBBBBBBBUBBBABBBBBUABBBBUUBBUUBBBBBUBBBUBBBBBBBBBUUBBBBBBBBBBAABUBBBBBBBUUBBBBBBBBBBBBAABBBBB;A=A B=G
PZE-109083058 AUAAAAAAAABABBAABBBAAAUAAAAAUAUAAAABAAAUAAAAAAAUUAAAAAUBBAABBBBUAAAAAAAAAUUABBAAUAAAUABBBBAAA;A=A B=C
PZE-109087397 BBBBBBBBBBBBBABBAAAAAABAAAABBBBBBBBAABBAABBBBAABBUBAABBBBBBBBBBBBBBABBBBBUAABBBBBBAABBBBAAAAA;A=A B=G
PZE-109088384 BBBBBBBBBBBBBBBBBBABBBBBBBBUBBBBUBBABBBUBBBBBBBBBBBBBBBBBBBBBBBBBBBBBBBBBUBBBBAABBBBBBBBBBBBB;A=A B=G
PZE-109090152 AAAABBBBAABBAABBAABAAABBBAAAABBAAABAABBAABBBBBBBBAUAAAABBAABBBBAAAABBBBBBUUABBAABBAAAAAABBAAA;A=A B=G
PZE-109091148 BBBBAAAABBABAAAAAABAAAAAABBAAAAAABAAAAAAAAAAAAAAABBAAAAAAAAAAAAAAAABAAAAAUBBAAAAAAAAUUAAAAAAB;A=A B=C
PZE-109092637 AAAAAAAAAUAAUUUAUAUUBBABBBBUUAAUUBAUUBBUUBUUABBAUAUAAUAUAUUAAUUBUBBBUBAAUUUUUUBBAABBUUBUUUBUA;A=A B=C
PZE-109093846 AAAABBBBAABBUBBBBBBBBBAAABBBBBBAABBBBBBBBAAAABBBBAAAABBBBBBBBAABBAAABBBBBUAABBAABBAAAABBBBAAA;A=A B=G
PZE-109094894 BBBBBBBBBBBABBAABBBBBBBBBBBBBAABBBABBBBBBBBBBBAAAABAABBBAAAAABBBBBBBBBBBBUBBBBBBBBBBBBBBBBBBB;A=A B=G
PZE-109095932 BBBUBUUABUUBUUBBUBUBUUUUUBUUUBBUBUUUUUBUBUUBUBUBUBUBUBBBBBBUUUUUUAUBBBBUUUUBBBBBBBUUBUBUBBAAU;A=A B=G
PZE-109098921 UAAABUBBUABUUUBBAUAUAAAAAUBBUAAUUBUBBBBUBBBBBAAAUUAUUBBBBBBBBBBBBAUBBBBBBUUBBBBBBUBUAUAUAABBA;A=A B=C
PZE-109099702 BBBBAABBBBBBAAAAAAAABBAAABBAAAAAABAAAAAAAAABBAAAABBAABBBBBBBBAABBAABAAAAAUAAAAAAAAAABBBBAABBB;A=A B=C
PZE-109101698 AUAAAAUUAABAAAAAAAUAUUABUUBAABABUUAAAAAAAUUBUAAUUUUUAAAUUBUAAAABUBBBAAAAUUUUAAAAAAAAUUAUBUBBU;A=A B=G
PZE-109103267 AAUUUUUAAAAAAAAAAAUUAAUUUUUUUBBAUUUAUUUUUAUBBAABBBBAAAABBAAAAAAAUUUUAAUUUUAAUUAAUUAAUUAUAAAAU;A=A B=C
PZE-109103697 AAAAAAAAAABBAAAABBBBBBBAABBAAAABBAABBAAUAAABBBBAAAAAAAABBAAAABBAABBABBAABUAAAABBAABBAAAAAAAAA;A=A B=G
PZE-109108323 BBBBAABBBBBBBBBBBBBBBBABBBBBUBBBBABBBBBBBBBBBBBBBBBBBBBBBBBBBBBAAAABBBAABUBBAABBBBBBBBBBAABBB;A=A B=C
PZE-109109248 AAAABBBBAABBABBBAABBBBBBBBBBBBBBBBBBAAAUBAABBBBBBBBAABBABBBAABBBBBBBBBBBBUAABBBBBBBBBBAABBBBA;A=A B=G
PZE-109109629 UUUUBBBUUUBBUUUUUUUUBBUBUUBUBBUBUUUUUUBUBBUUUUUBBBUUBUUUUUUUUUUBUUUUBUBBUUUUBBBUBBBBBUUUUUBBB;A=A B=G
PZE-109109768 BBBBBBAABBBBBBAABBBABBBBBBBABBBBBBABBBBAABBBBAABBBBBBBBBBBBBBBBBBBBBAABBAUBBBBBBBBBBBBBBAABBB;A=A B=G
PZE-109110252 BBBBBBBBBBBABBAABBBBBBBBBBBBBBBBBBBBABBBBBBBBBBBBBBBBBBAABBBBBBBBBBBBBBBBUBBBBBBBBBBBBBBAABBB;A=A B=G
PZE-109111133 UUUUAAUUUUUUUUUUAAUUUAAUUAAUUAAUUUUUUAAUUAAUUUUAAUUUUUUUUUUUUUUAAAUUUUAAUUAAAAUUAAUUAAUUUUUUU;A=A B=G
PZE-109113692 AUAUUBUUAABBBUBUBBUUUAUAABBUUUAUUUBUBBUUAUUUAUUAUUABBAAUUBBAUBBAUBBUBBAUUUUAAUAUAUAUBUAUAAAAB;A=A B=G
PZE-109115955 BBBBAABBBBBBABBBBBBBBBBBABBBBAABBBBBBAABBBUBBBBAAUBBBBBUBBBBBBBAAAABBBAABUBBBBBBAABBBBBBBBBBB;A=A B=T
PZE-109119211 UBBBBBAABBBBUBBBBBUUAAUBBBBAABBUBBBUUBBAAUBBBAABBBUBBBBBBBAUBBBBBUUBBUBBUUUBBBAABBAUAAUBBBBBA;A=A B=C
PZE-109122239 BBUBBAAAABBBBUBUBBUAAABAABBABBBBBAUBUABUAAUAABBBBUBBBUUUBBUAABBUUAAAABBUBUBBBABBAABBABBBUUBBB;A=A B=G
PZE-110002424 AAAAAAAAAAABAAAAAABAAAAAAAAAAAAAAAAAAAAAABBAAAAAAAAAAAABBAABBBBAAAAAAAAAAUAAAAAABBAAAAAAAAAAB;A=A B=G
PZE-110005408 AAAAAAUUAAAABAAAAAAABBBAAAAAAAABBAAABAAUABBBBAAAAAAAAAAAAAAAAAAAAAABAAAAAUAAUUAAAAAAAAUAAAAAA;A=A B=G
PZE-110007091 BBBBAABBUUABAABBBBAABBABBBBAUBBBBBBBAAABBBBBBBBABUUBBBBBBAABBBBBBBBBBBAABUBBAABBUUBBAUBBBBBBB;A=A B=G
PZE-110007572 UUUABBBBAUUBUUBBAABBBBBAUUABBBBBBUBBABBBBBBBBAABBUUBBBBBBBBBBBBBBAUABBBBBUBBBBBBBBBBBBBBBBAAA;A=A B=G
PZE-110009725 AABABBABBBAABBBUABUABAUBBBBBBAABBBABBBBBBABBBAAAUBBUUBBBBBBUAAABBAABBBBBBUBBBBUUBBUUABBBBBBBU;A=A B=G
PZE-110010390 BBBBBBBBAABAABBBAABUBBAAAAAAABBBBAAAAAAUABBBBBBBBAABBAAAAAABBAABBBBAAABBUUAABBAAAAAABBBBAABBB;A=A B=G
PZE-110011312 BBBBUBBBAAAAABAAAAUABBBBBUBAUBBBUBBABBBUABBAABBBBUUBBUBBBUBAABBAABUBBBBUBUBBBUAAAAAAAAAAAABBB;A=A B=G
PZE-110012671 UBBBUUBUAABBUBUBBBBBAUBAUAAUUBBUUUBUBBUUABUBBAABUUUUUBBUUUAUBBBBUUUABBBBBUUUAAAAAAAABUBUUBAAU;A=A B=G
PZE-110013211 UUUUUUUUUUUUUUUUUUUUUUUUUUUUUUUUUUUUUUUUUUUUUUUUUUUUUUUUUUUUUUUUUUUUUUUUUUUUUUUUUUUUUUUUUUUUU;A=A B=C
PZE-110013759 UAAAAAAAAAABBAAUAAABAAABBAAAAAAAABBBBBBAABBAAAAAAUAAAAAUAAUAAAAAUAAABBAABUAAAAAAAAAAAAAUAABBA;A=A B=G
PZE-110014694 AAAAAAAAAAABABUUBBAAAAUUUUUAAAAAABABABBAABBAAAAAUAABBAAAAAABBAAAAAABBBAABUAAAAAAAAAAAAAAUUAAA;A=A B=G
PZE-110016288 AAAAAAAAAAAAABAAAAABAAAAAAABBAABBAAAAAABBAAAABBAAAAAABBAAAABBAAAAABAAAAAAUBBBBAABBAABBAAAAAAA;A=A B=G
PZE-110017901 BBBBBBBBBBAABBBBAABBBBBAABBBBBBBBBUABBBBBBBBBBBBBBBAAAABBAAAABBBBBBBBBBBBUBBBBBBBBBBBBBBBBBBB;A=A B=G
PZE-110018330 UUAABBAABBAUUUBAUABBBAABUBBBBAABUUUBAAAUBAUBBBBAUUUBBBBUABBBBBBBUAUUAABBUUBBBBBBBBBBBBAUABAAB;A=A B=C
PZE-110019041 BBBBBBAUBBBBBBBBBBBBBBUBBBBBBBBBBBBBBBBUBBBBBBBBBBBBBBBBBBBBBBBUUBBUBBBBBUBBBBBBBBBBBBBBBBBBB;A=A B=C
PZE-110019906 AAAAAAAABBAAAAAAAAABAAAAABBAAAABBBAABAAAAAABBAAAABBAAAAAAAAAAAAAAAAAAAAAAUAAAAAAAAAAAAAAAAAAA;A=A B=G
PZE-110020178 BBUABBBUBBBBUUBBBBUUABBBBBBBBBUUBBBABBBUBBUBUBBBBBBUBUBAUBBBBBBBUAABBBBUBUBABBBABBBUBUUUUBBBU;A=A B=G
PZE-110021463 AAAABBUUBBBBAABBAABUBBAAABBAAAAAABAAABBAABBBBAAAABBAAAAAAUUAABBBBAABBBBBBUBBAABBAABBBBBBAAUUA;A=A B=G
PZE-110024032 BBBBAAUBBBBAABAABBABBBABBBBBBBBBBBAABBBBBBBBBBBBBBBBBABBBBAAABBBBBBBBBABBUBBBBBBBBBBAAAABBABB;A=A B=G
PZE-110024330 AAAABBBBAAUBBBBBABBBBBBBBBBBUBBBBBUUABBUBBBABBBAAAUBBBBBBBBABBBBBBBBABBBBUUBUBBBBBBBABBBUUBBA;A=A B=G
PZE-110025994 AAAABBAAAAABBAAAAABBAABAAAAAAAAAAABBAAAAAAAAAAAAAAAAABBAAABBBAAAAAAAAABBAUAAAAAAAAAAAABBAABBA;A=A B=G
PZE-110026264 UBUUUUUUUUUUUUBBUUUUUUUUUUUUUUUUUUUUUUUUBUUUUUUBUUUUUUBUUUBUUUUUUUUUUUUUUUUUUUUUBBUUUUUUUUBBU;A=A B=G
PZE-110027038 UABABBUUAABUUBUUBAUUBBBAUAUBUBUBBUBBBBBUBBBAUBBBAAAAAAUBBBUBBABBBBBBBBBBUUBBBBBBBBUUBBBBBBUUA;A=A B=G
PZE-110029429 AAAABBAAAAABBAAAAAABAABAAAAAAAAAAABAAAAAAAAAAAAAAAAAAAAAAAABBAAAAAAAAABBAUAAAAAAAAAAAAAABBAAA;A=A B=G
PZE-110030003 AUAABBAAAAABBBBBAAUBAABAAAABBAUUUABBAAAUBAAAABBAAUUAABBAABBUBAABBAAAAABBUUUABBAABBAABBBUBBBBA;A=A B=C
PZE-110031865 UUUBUAUUUBBUUUBBUUUUUUUUUUBUAUUUUUUUUBUUUBUBUUAUUUUBUUBUUBBUUUBAUBUUBBAUUUUBUAUUUAUUBUUUAUUBB;A=A B=G
PZE-110032621 BBBBAAAAAABAAAUUBBUAAAAAUUAAABBUUAAABAAAAAABBAABUAAAAAAAAAAAAAABBUUBAAAAUUAAAAAAAAAAAAUUBBAAB;A=C B=G
PZE-110033926 BABBBBABBBBBBABBBBBAAABABABBUABABABABABBBBABAABBBBBBBAAABBBBBBABBBBBBBABBUBABBABBBBBBBBBBAAAB;A=A B=G
PZE-110038474 AAAABABBAABAABAABBAABBABBBBBBAABBBABBBBBBBBBBBBAABAAABBABBBAAAAAAAABBBBBBUBBBBBBBBBBAAAAAABBB;A=A B=G
PZE-110039360 UUUAUABUBBAAUBAAAAUAAUABUBBBUAAAUUAABBUUBUBBUBBAABUAAUBUUBBAAUAUAUABBUAUUUUBBBAABBAUAUAUAUAAU;A=A B=G
PZE-110040068 AAAABBBBBBAAAUBBAAAAAAAAAAAUUBBUUUUUUUUUUUUBUUUUUUUAAAAUBBBUUAABUUUUUUBBUUUUUUAAUUAAUUUUBBAAB;A=A B=C
PZE-110040705 AAAABBAABBBBBBBBAAABAAABBAAAUAUBBBBUABBUABBAAAAAABUBBBBAUBBBBBBAAAABBBBBBUBBAABBAABBAABBAABBB;A=A B=G
PZE-110041371 BBBBAABBAABABBBBBBBBBBBUUBBBUBBBBBBBABBBBBBBBBBBBUAAABBAABBBBBBBBBBABBAUBUBBBBBBBBBBBBBBAABBA;A=A B=G
PZE-110044120 BBBBUABBBBUBUBAABBBBAAAAUBBBUBBBBBBBBBBUBBBBBBBBBBBAUUAUBBBBBUBBBBBBBBAABUBBBBBBBBBBUABBBBAAA;A=A B=C
PZE-110045597 BBBBBBBBBBBBABAAUBBABBBBBBBAABBBBUBUBBBAABUBBAABBBBBBBBUBAABBBBABBBBBBBBUUBBBBBBAABBBBAABBAAU;A=A B=G
PZE-110045930 AAAAAAAABBAAAUBBUAAUAAUAAAAAAAAAAAAAAAAAAAABBAAAABBAAAAAAAAAAAAAABBAAAAAAUAAAAAAAAAAUABBUAAAA;A=A B=G
PZE-110047350 AAAABBBBAAABAAUBBBABAAABUAAAAAAAAUUBAAAAAAAUAAAAAAAAAAAAABBBBAAAAUUAAABBAUAAAAAAAAAAUUBUBBAAA;A=A B=G
PZE-110047799 BBBBBBBBAABABBBBAAABAAABBBBAABBAAAAAAAAUAAAAAAABBAUBBAABBBBBBAAAAAAAAABBAUAAAAAAAAAAAABBAAAAB;A=A B=C
PZE-110049371 AAAAAAAABBABAAAAAABBAAABBAABBAAAABAAAAABBAAAABBAABBAABBBBAAAABBBBAAAAAAAAUAABBAABBAABUAAAAAAB;A=A B=G
PZE-110050295 BBBBAAAABBAAABAAAAABAAABBBBBBBBBBBAABAABBAAAABBBBBBAAAAAAAAAAAAAAAAAAAAAAUAABBBBBBBBAAAAAABBA;A=A B=G
PZE-110053918 BBBBBBBBBBBBUBUUAAUUBBBBUUUAUABUAUUBAAAUAAUBBBBBBBUUBAUBBABUUUABUUBUUABBUUAUBBBBBBBBBUBBUBAAB;A=A B=G
PZE-110054274 AAAAAAAUUAAAUUUUUUUUUUUUUUUAUAUUUUUAUAAAAAAAAAAAUUAAAUAUUAAUUAAUUAAUAAAAUUAAAAAAAAAAAAUUAAAAA;A=A B=G
PZE-110057129 BBBUBBBBBBBBAUBBBBAABBBBUBBBUBBBBBUBBBBUBUUBBBBBBUBBBBUBBBBAAAABUBBBBBBBBUBBBBBBBBBBBBBBAAAAB;A=A B=C
PZE-110057767 UAUAAAUUBBAABUAAAAUUAAAAUUABBUAUABUBAAAUBAUUABBAUBUUAAAUUUAUUAABBAUBAAAAUUAAAAAUBBAUBBAUUUAAA;A=A B=G
PZE-110058966 BBBBBBBUBBABUABBUABBBBBAUBBBUBBBBBBABBBBBBBBBBBBBBABBBBBBBBBBBBBBBBBBBBBUUBBBBBBBBBBBBBBUBBBB;A=A B=G
PZE-110060021 AUAAAAAUAAAAUAAAAABBAAUAUAAAUAABUUBAABAUAAABAAUAUAUBAUAAAAAUAAAAUAAAAAAAAUAAAAAAAUAUAAUBUAAAA;A=A B=G
PZE-110060897 AAAAAAAAAAAAAAAAAAAAAAAAAAAAAAAAABAABAAAAAAAAAAAAAAUUBBAAAAAAAABBAAAAAAAAUUAAAUAAAUUUUAAAAAAB;A=A B=G
PZE-110064279 BBBBBBBBAAUBBBBBAABUBBBBBBBBBBBBBBUBBBBBBBBBBAABBAABBBBBBAAAABBBBBBBBBBBBUBBBBBBBBBBBBBBBBBBB;A=A B=C
PZE-110066098 AAAAAAAAAAAAAAAAAAAAAAABUBBAAAAAAUAAAAAAAAAAAAAAAAAAAAAAAAAAAAAAAAABAAAAAUAAAAAAAAAAAAAAAAAAA;A=A B=C
PZE-110067273 UBBBBBAABBBABUABBBBUBBBBBUBAABBBUUBUBAUUABBBBBBBBUUBBAAUABBBBUABBAUABABBBUBBBBBBUBBBBUBUBBBBB;A=A B=C
PZE-110069835 BBBBBBBBAAAAUUAUAAUUAAABBBBHHBBAUUUHBBBUABBAAAABUUUBBAAUABBAAAABUAAABBBBBUBBBBBBAABBAAAUAAAAA;A=A B=G
PZE-110070074 UUUUUUUUUUUUUUUUUUUUUUUUUUUUUUUUUUUUUUUUUUUUUUUUUUUUUUUUUUUUUUUUUUUUUUUUUUUUUUUUUUUUUUUUUUUUU;A=A B=G
PZE-110070387 BBBBBBAABBAAABAAAAAABBBAAAABBBBAAAABAAABBAAAAAABBBBBBBBAAAAAAAAAABBBAABBAUAABBAAAAAAAAAAAABBB;A=A B=C
PZE-110070679 UUUABBBBAAAUUUAABBBUAAABBBBBBAAAUBBUBBBUBBBAAAAAAUAUAAAUUBBAABBBUUUABBBBUUUABBAABBAABUBUBBBBB;A=A B=G
PZE-110076741 AAAAAAUUAAUUUUUUUUAUUUUUUUUUUAAUUAAUUUUUAAAAAAAAAAAUUUUAAUUUUUUAAAAUAAAAAUUUUUUUUAUAUUUUUUAAA;A=A B=G
PZE-110078281 BBBBBBBBBBBBBBBBAABABBBBBBBBBBBBBBBBBBBBBBBAABBBBBBAABBBBBBBBBBAABBBBBBBBUBBBBBBBBBBBBBBBBBBB;A=A B=G
PZE-110080492 BBBBBBBBBBBBAABBBBBBAABBBBBBBBBBBBBBAAABBUBBBBBBBBBBBBBBBBBBBBBBBBBBBBBBBUBBBBBBBBBBBBABBBBBB;A=A B=G
PZE-110082048 BBBBBBBBBBAAAAAAAAAAAABBBBBAABBBBBAAAAABBAABBBBBBBBAAAAAABBAAAABBBBBAABBAUAAAABBAABBAAAAAABBB;A=A B=G
PZE-110085234 BBBBBBUUUUBUUUUBUUUUBBBBUBBAUBBBUBUBBUUUUUUUUUUBBUUBBUAUUBUBBUUBUAUBUUBBUUUUUAAUUUUBUABBBUAUU;A=A B=G
PZE-110087783 BBBBUAAABBUBBABBBBUUBBAUAAABBBBAUUUBBAABBAAAAAAUUBBUABBUUAAAABBAAAABAABUAUBBAABBBBBBAAUUAAAAU;A=A B=C
PZE-110089645 AAAABBAAAAABAAAAAAAAAAAAUBBAAAAAABBAABBAAAAAAAAAAAAAAAAAABBAAAAAAAAAAAAAAUAAAAAAAAAAAAAUAAAAA;A=A B=G
PZE-110091181 AAAAAAAAAAAABAAAAAAAAAABBAAAAAAAAAAAAAAAAAAAAAAAAAABBAAAAAABBBBAABBBAAAAAUBBAABBAABBBBAAAAAAA;A=A B=G
PZE-110092504 UUBBUBAUBBBBUUUAUAUBBBUBUBBBBBBUUUBUBAUUBAUBBBBBUUUUAAAUUAAUBBBAUUUBAABBUUUBBBBBBBBUBBBUBBBBB;A=A B=G
PZE-110095271 AAAAAAAAAABAAAAABBAAAAAAABBAAAAAAAABAAAAAAABBAAAAAAAAAAUABBUAAAAUBBABBAAAUAAAAAAAABBAAAAAAAAA;A=A B=G
PZE-110096735 AAAABBAAAAAABAAABBBAAABAAAABBBBUAABAAAABBAAAAAABBAAAAAAABAABBAAAAAUUAABBAUAABBAABBBUAAABAAAAA;A=A B=G
PZE-110097415 BBBBBBBBBBBBBBBBBBBBAAUAUBBBUBBBBBBBABBBBBBUABBBUBUBBBBBBBBBBBBBBAUABBBBBUBBBBBBBBBBBBBBBBBBU;A=A B=G
PZE-110099188 BBBBAAAABBAAAAAABBBABBAAAAAAAAAAAABAAAAAAAABBAAAAAAAAAABBAAAAAAAAAABAAAAAUBBAABBAAAABUBAAAAAA;A=A B=G
PZE-110100685 BUBBBBBUBBAAAUAAAAUABBBAABBAABBAUAUABBBUAAUAAAABBBUUAAUUAUBAABBBUAAAAABBAUAABBUAAAAAAUBBAAAAA;A=A B=T
PZE-110101412 BBBBAABBBBBBBABBAAABBBABBBBBBAAAABBBBBBBBBBBBBBAAAUBBBBBBAAAABBBBBBBBBAABUBBAABBBBBBBBAABBBBB;A=A B=G
PZE-110103108 BBBBBBAAAABAABAAAABBBBAAAAAAAAAAABUBBBBUAAABBAABBAAAAAAAABBAAAABBAAAAABBAUBBBBBBAAAAAAAAAAAAA;A=A B=G
PZE-110103696 UUUAUAAAAUUUUUUAAAUAUBUUUUUAUAUAUUUAUBAUAUUUUUUBUAAUUAAUUUUAAAAUUAUBAUAUUUUUUABBUAAUAAUUAABUU;A=A B=C
PZE-110104741 BBBBBBBBBBBBBBBBBBBBBBBBBBBBBBBBBBBBBBBUBBBBBBBBBBBBBBBBBBBBBBBBBBBBBBBBBUBBBBBBBBBBBBBBBBBBB;A=A B=G
PZE-110109454 AAAABBBBBBBBUBAABBUBBBABBUUBBAABBUBUABBUUBBAABBBBAAUBBBBBBBUBBBBABBBBBBBUUAABBBBAABBBBBBBABBB;A=A B=G
PZE0006607533 BBBBAABBBBBBBBBBBBBBBBBBBBBAAAAAAABBBAAAAAABBBBAAAABBBBBBBBBBBBBBAAAAAAAAUBBBBAABBBBBBBBBBAAA;A=A B=G
