# Supplementary material for: SNPSelect: A scalable and flexible targeted sequence-based genotyping solution
Source: PLoS One. 2018 Oct 12;13(10):e0205577. doi: 10.1371/journal.pone.0205577 (PMC6185863; doi:10.1371/journal.pone.0205577)
Supplement: S9 Table — (XLSX) [file pone.0205577.s013.xlsx]

## Sheet: S2 Table
S9 Table - Overview of samples and samples names used in the genotyping experiments
	F2 population samples			RIL population samples			Germplasm samples
	Sample number	Sample name		Sample number	Sample name		Sample number	Sample name
	1	CO125_P1		1	R_B73		1	A632
	2	PH207_P2		2	R_0001		2	B14
	3	MA14E43_40001		3	R_0005		3	B37
	4	MA14E43_40002		4	R_0007		4	B97
	5	MA14E43_40003		5	R_0008		5	CM105
	6	MA14E43_40004		6	R_0010		6	CML69
	7	MA14E43_40005		7	R_0012		7	CML228
	8	MA14E43_40006		8	R_0014		8	CML_52
	9	MA14E43_40007		9	R_0015		9	CML_103
	10	MA14E43_40008		10	R_0016		10	CML_247
	11	MA14E43_40009		11	R_0017		11	CML_277
	12	MA14E43_40010		12	R_0021		12	CML_322
	13	MA14E43_40011		13	R_0022		13	CML_333
	14	MA14E43_40012		14	R_0023		14	CO109
	15	MA14E43_40013		15	R_0024		15	CO125
	16	MA14E43_40014		16	R_0025		16	F2
	17	MA14E43_40015		17	R_0027		17	F7_ear_nr_6_6
	18	MA14E43_40016		18	R_0029		18	germp_Mo17
	19	MA14E43_40017		19	R_0030		19	germ_B73
	20	MA14E43_40018		20	R_0031		20	HP301
	21	MA14E43_40019		21	R_0032		21	Il14H
	22	MA14E43_40020		22	R_0033		22	Ki3
	23	MA14E43_40021		23	R_0034		23	Ki11
	24	MA14E43_40022		24	R_0035		24	Ky21
	25	MA14E43_40023		25	R_0039		25	LH1
	26	MA14E43_40024		26	R_0040		26	LH59
	27	MA14E43_40025		27	R_0043		27	LH82
	28	MA14E43_40026		28	R_0044		28	LH93
	29	MA14E43_40027		29	R_0046		29	LH123HT
	30	MA14E43_40028		30	R_0048		30	LH132
	31	MA14E43_40030		31	R_0052		31	LH146Ht
	32	MA14E43_40031		32	R_0054		32	M37W
	33	MA14E43_40032		33	R_0057		33	M162W
	34	MA14E43_40033		34	R_0060		34	Mo18W
	35	MA14E43_40034		35	R_0061		35	Ms71
	36	MA14E43_40035		36	R_0063		36	NC350
	37	MA14E43_40036		37	R_0066		37	NC358
	38	MA14E43_40037		38	R_0074		38	Oh7B
	39	MA14E43_40038		39	R_0075		39	Oh43
	40	MA14E43_40039		40	R_0076		40	P39_GM_B
	41	MA14E43_40040		41	R_0077		41	PH207
	42	MA14E43_40041		42	R_0079		42	PHB47
	43	MA14E43_40042		43	R_0262		43	PHG29
	44	MA14E43_40044		44	R_0264		44	PHG35
	45	MA14E43_40045		45	R_0265		45	PHG39
	46	MA14E43_40046		46	R_0266		46	PHG84
	47	MA14E43_40047		47	R_0267		47	PHJ40
	48	MA14E43_40048		48	R_0269		48	PHZ51
	49	MA14E43_40049		49	R_0272		49	Tx303
	50	MA14E43_40050		50	R_0275		50	Tzi_8
	51	MA14E43_40051		51	R_0276		51	W117
	52	MA14E43_40052		52	R_0281		52	W153R
	53	MA14E43_40053		53	R_0284		53	W401
	54	MA14E43_40054		54	R_0287
	55	MA14E43_40055		55	R_0288
	56	MA14E43_40056		56	R_0297
	57	MA14E43_40057		57	R_0310
	58	MA14E43_40058		58	R_0311
	59	MA14E43_40059		59	R_0315
	60	MA14E43_40060		60	R_0317
	61	MA14E43_40061		61	R_0321
	62	MA14E43_40062		62	R_0322
	63	MA14E43_40063		63	R_0323
	64	MA14E43_40064		64	R_0328
	65	MA14E43_40065		65	R_0337
	66	MA14E43_40066		66	R_0341
	67	MA14E43_40067		67	R_0345
	68	MA14E43_40068		68	R_0354
	69	MA14E43_40069		69	R_0355
	70	MA14E43_40070		70	R_0357
	71	MA14E43_40071		71	R_0360
	72	MA14E43_40072		72	R_0364
	73	MA14E43_40073		73	R_0365
	74	MA14E43_40074		74	R_0368
	75	MA14E43_40075		75	R_0369
	76	MA14E43_40076		76	R_0378
	77	MA14E43_40077		77	R_0379
	78	MA14E43_40078		78	R_0382
	79	MA14E43_40079		79	R_0383
	80	MA14E43_40080
	81	MA14E43_40081
	82	MA14E43_40082
	83	MA14E43_40083
	84	MA14E43_40084
	85	MA14E43_40085
	86	MA14E43_40086
	87	MA14E43_40087
	88	MA14E43_40088
	89	MA14E43_40089
	90	MA14E43_40090
	91	MA14E43_40091
	92	MA14E43_40092
	93	MA14E43_40093
	94	MA14E43_40094
	95	MA14E43_40095
	96	MA14E43_40096
	97	MA14E43_40097
	98	MA14E43_40098
	99	MA14E43_40099
	100	MA14E43_40100
	101	MA14E43_40101
	102	MA14E43_40102
	103	MA14E43_40103
	104	MA14E43_40104
	105	MA14E43_40105
	106	MA14E43_40106
	107	MA14E43_40107
	108	MA14E43_40108
	109	MA14E43_40109
	110	MA14E43_40110
	111	MA14E43_40111
	112	MA14E43_40112
	113	MA14E43_40113
	114	MA14E43_40114
	115	MA14E43_40115
	116	MA14E43_40116
	117	MA14E43_40117
	118	MA14E43_40118
	119	MA14E43_40119
	120	MA14E43_40120
	121	MA14E43_40121
	122	MA14E43_40122
	123	MA14E43_40123
	124	MA14E43_40124
	125	MA14E43_40125
	126	MA14E43_40126
	127	MA14E43_40127
	128	MA14E43_40128
	129	MA14E43_40129
	130	MA14E43_40130
	131	MA14E43_40131
	132	MA14E43_40132
	133	MA14E43_40133
	134	MA14E43_40134
	135	MA14E43_40135
	136	MA14E43_40136
	137	MA14E43_40137
	138	MA14E43_40138
	139	MA14E43_40139
	140	MA14E43_40140
	141	MA14E43_40141
	142	MA14E43_40142
	143	MA14E43_40143
	144	MA14E43_40144
	145	MA14E43_40145
	146	MA14E43_40146
	147	MA14E43_40147
	148	MA14E43_40148
	149	MA14E43_40149
	150	MA14E43_40150
	151	MA14E43_40151
	152	MA14E43_40152
	153	MA14E43_40153
	154	MA14E43_40154
	155	MA14E43_40155
	156	MA14E43_40156
	157	MA14E43_40157
	158	MA14E43_40158
	159	MA14E43_40159
	160	MA14E43_40160
	161	MA14E43_40161
	162	MA14E43_40162
	163	MA14E43_40163
	164	MA14E43_40164
	165	MA14E43_40165
	166	MA14E43_40166
	167	MA14E43_40167
	168	MA14E43_40168
	169	MA14E43_40169
	170	MA14E43_40170
	171	MA14E43_40171
	172	MA14E43_40172
	173	MA14E43_40173
	174	MA14E43_40174
	175	MA14E43_40175
	176	MA14E43_40176
	177	MA14E43_40177
	178	MA14E43_40178
	179	MA14E43_40179
	180	MA14E43_40180
	181	MA14E43_40181
	182	MA14E43_40182
	183	MA14E43_40183
	184	MA14E43_40184
	185	MA14E43_40185
	186	MA14E43_40186
