# Supplementary material for: SNPSelect: A scalable and flexible targeted sequence-based genotyping solution
Source: PLoS One. 2018 Oct 12;13(10):e0205577. doi: 10.1371/journal.pone.0205577 (PMC6185863; doi:10.1371/journal.pone.0205577)
Supplement: S10 Table — (XLSX) [file pone.0205577.s014.xlsx]

## Sheet: Probe sequences 1056 SNP loci
S10_Table Overview of the probe sequences designed for the SNP loci used in the genotyping experiments
Locus nr	Locus name	Allele-1 specific probe sequence	Allele-2 specific probe sequence	Locus specific probe sequence
1	PZE0006607533	TGGAGTTCAGACGTGTGCTCTTCCGATCTGACGCAGCCAGGGCTAATAACACATCA	TGGAGTTCAGACGTGTGCTCTTCCGATCTTCAGCAGCCAGGGCTAATAACACATCG	CCCCCAATTATATTCCAGCAGCATCGAGTGTCGCAAGATCGGAAGAGCGTCGTGTAGGGAAAGAGT
2	PZE_100003375	TGGAGTTCAGACGTGTGCTCTTCCGATCTGAGTAGGACAGCCTGCTCCTGTCGA	TGGAGTTCAGACGTGTGCTCTTCCGATCTGTACGGACAGCCTGCTCCTGTCGG	CTCCAAAGAAGAAACGACTGAAATGAGACATGACGACAGATCGGAAGAGCGTCGTGTAGGGAAAGAGT
3	PZE_101000360	TGGAGTTCAGACGTGTGCTCTTCCGATCTGCATGGACTTTCTTGAGACCCCAGTTA	TGGAGTTCAGACGTGTGCTCTTCCGATCTACGTGGACTTTCTTGAGACCCCAGTTG	AACTTGTCTCAGACCCGGTTGAACAGCGCTCGACTAGATCGGAAGAGCGTCGTGTAGGGAAAGAGT
4	PZE_101001044	TGGAGTTCAGACGTGTGCTCTTCCGATCTACTACAAGGCTAGCTGCGACAGATTCA	TGGAGTTCAGACGTGTGCTCTTCCGATCTTGATAAGGCTAGCTGCGACAGATTCG	CAAAGCTTCTCTGCAATTTCCTCTTGTAGATACTCGAGATCGGAAGAGCGTCGTGTAGGGAAAGAGT
5	PZE_101002919	TGGAGTTCAGACGTGTGCTCTTCCGATCTATCATCTCATCAGATCACGAAAGTTTTGA	TGGAGTTCAGACGTGTGCTCTTCCGATCTTGCGCTCATCAGATCACGAAAGTTTTGG	TCTGCCTTGCAATGTAACATTAGCTGCGTGAGAGATAGATCGGAAGAGCGTCGTGTAGGGAAAGAGT
6	PZE_101004580	TGGAGTTCAGACGTGTGCTCTTCCGATCTTACTCCGTAGTACCCATGCTGTTGTAC	TGGAGTTCAGACGTGTGCTCTTCCGATCTTGTACCGTAGTACCCATGCTGTTGTAG	AACACTGTTTGCTTATTGGATTCTTGCAGCGACATGCAAGATCGGAAGAGCGTCGTGTAGGGAAAGAGT
7	PZE_101005765	TGGAGTTCAGACGTGTGCTCTTCCGATCTACACATGTAGCTGGAGGGAAAATTGCTA	TGGAGTTCAGACGTGTGCTCTTCCGATCTAGAGTGTAGCTGGAGGGAAAATTGCTG	CAAACCATCTGATGAAATGGATCGCATGTGCATATGAGATCGGAAGAGCGTCGTGTAGGGAAAGAGT
8	PZE_101009528	TGGAGTTCAGACGTGTGCTCTTCCGATCTGAGTTGTCTCCAACTTCCATGACTCCA	TGGAGTTCAGACGTGTGCTCTTCCGATCTGTACGTCTCCAACTTCCATGACTCCG	GACAAAAAGAATGCTGCTGAATGTTTAGATGACTGCGAGATCGGAAGAGCGTCGTGTAGGGAAAGAGT
9	PZE_101011048	TGGAGTTCAGACGTGTGCTCTTCCGATCTCTGAGGTATTGATGTGCATCGTAGATGAA	TGGAGTTCAGACGTGTGCTCTTCCGATCTTAGAGTATTGATGTGCATCGTAGATGAG	GGTCGATCTCTTGGTTTTGAGCTCAGTGTGCGATAAGATCGGAAGAGCGTCGTGTAGGGAAAGAGT
10	PZE_101013713	TGGAGTTCAGACGTGTGCTCTTCCGATCTCACATGTGCTGTTCGTGTCGTTTTCATA	TGGAGTTCAGACGTGTGCTCTTCCGATCTTATGGTGCTGTTCGTGTCGTTTTCATG	CGTCATACGTGTCTTGCTGCTTTTCGACACAGCTGAGATCGGAAGAGCGTCGTGTAGGGAAAGAGT
11	PZE_101016495	TGGAGTTCAGACGTGTGCTCTTCCGATCTAGTCCAAAGCTGCAGGAGCACTACCAA	TGGAGTTCAGACGTGTGCTCTTCCGATCTGCTGAAAGCTGCAGGAGCACTACCAG	GATAAGTTAATGGCATCAAAAGATGATGACACGACGCTAGATCGGAAGAGCGTCGTGTAGGGAAAGAGT
12	PZE_101016971	TGGAGTTCAGACGTGTGCTCTTCCGATCTCGTGCATCCAGTGAGATGACCCAGGAA	TGGAGTTCAGACGTGTGCTCTTCCGATCTGCGCATCCAGTGAGATGACCCAGGAC	AAGGTACCAGTGCGAAGAAGTTTGCAGTAGTCGACAAGATCGGAAGAGCGTCGTGTAGGGAAAGAGT
13	PZE_101017779	TGGAGTTCAGACGTGTGCTCTTCCGATCTTACTGAAAGCATTATATGCTCCTTTGCAA	TGGAGTTCAGACGTGTGCTCTTCCGATCTTGTAGAAAGCATTATATGCTCCTTTGCAG	GACGAGCATTTCAACGTGTGCTGGAGTGCTACGAGAGATCGGAAGAGCGTCGTGTAGGGAAAGAGT
14	PZE_101019728	TGGAGTTCAGACGTGTGCTCTTCCGATCTGACGCTCGCTTTTATTGCAAAAGCTCATA	TGGAGTTCAGACGTGTGCTCTTCCGATCTTCAGCTCGCTTTTATTGCAAAAGCTCATC	TTTGTAATGCAGCACTAAAGCAAACGTAGCACTACGTAGATCGGAAGAGCGTCGTGTAGGGAAAGAGT
15	PZE_101024779	TGGAGTTCAGACGTGTGCTCTTCCGATCTCACAGAAGACCCGGACCGGAAGGAA	TGGAGTTCAGACGTGTGCTCTTCCGATCTTATGGAAGACCCGGACCGGAAGGAG	AATGTTACAGCAGATAAATCCGCGGATGCTATGTCTAGATCGGAAGAGCGTCGTGTAGGGAAAGAGT
16	PZE_101025101	TGGAGTTCAGACGTGTGCTCTTCCGATCTCTATCACATGGCAGAGGCAGACCACA	TGGAGTTCAGACGTGTGCTCTTCCGATCTCGACACATGGCAGAGGCAGACCACC	ATTTGAACTTCCCTCCAAAAGTCCGACTACAGTGATAGATCGGAAGAGCGTCGTGTAGGGAAAGAGT
17	PZE_101027125	TGGAGTTCAGACGTGTGCTCTTCCGATCTATGCGTCGATGTGTGGATACGTAGAAC	TGGAGTTCAGACGTGTGCTCTTCCGATCTCAGCGTCGATGTGTGGATACGTAGAAG	AGTACAGCAAAGTAGCACTTACGGAGATGCTATGCGAGATCGGAAGAGCGTCGTGTAGGGAAAGAGT
18	PZE_101029759	TGGAGTTCAGACGTGTGCTCTTCCGATCTTACTGTCAGTTGATGCGATGTAACTGAAA	TGGAGTTCAGACGTGTGCTCTTCCGATCTTGTATCAGTTGATGCGATGTAACTGAAG	CGTCTTCTCCTCTGCTGTATATATACTGTCGCTACTAGATCGGAAGAGCGTCGTGTAGGGAAAGAGT
19	PZE_101030261	TGGAGTTCAGACGTGTGCTCTTCCGATCTAGCTGATCATATACCGGTTGCAAGGTAA	TGGAGTTCAGACGTGTGCTCTTCCGATCTGTCTGATCATATACCGGTTGCAAGGTAC	AAAAGTTGGTATCGGTCTTTAGGACAGCAGCTGCGCTAGATCGGAAGAGCGTCGTGTAGGGAAAGAGT
20	PZE_101030925	TGGAGTTCAGACGTGTGCTCTTCCGATCTGACGCTGCATAATAATTCTCTTGTTTAATGA	TGGAGTTCAGACGTGTGCTCTTCCGATCTTCAGCTGCATAATAATTCTCTTGTTTAATGG	GTCAACTCGCCGGTGATATACAACGATCAGTACTCAGATCGGAAGAGCGTCGTGTAGGGAAAGAGT
21	PZE_101032948	TGGAGTTCAGACGTGTGCTCTTCCGATCTCTGAGAGGTGGAAGAGGAAGCCCAAA	TGGAGTTCAGACGTGTGCTCTTCCGATCTTAGAGAGGTGGAAGAGGAAGCCCAAG	CAAGTTCAAAAGCAGCAAAAGGTGGCATGCATGCGAAGATCGGAAGAGCGTCGTGTAGGGAAAGAGT
22	PZE_101034578	TGGAGTTCAGACGTGTGCTCTTCCGATCTCACAAGGAACTATCTTCTTCACCGTACA	TGGAGTTCAGACGTGTGCTCTTCCGATCTTATGGGAACTATCTTCTTCACCGTACG	GAATATACAAACGGTATTTTCCTATGCTGATCTGTACAAGATCGGAAGAGCGTCGTGTAGGGAAAGAGT
23	PZE_101036318	TGGAGTTCAGACGTGTGCTCTTCCGATCTATCAAGTAGGTGGAAACTGCTGATCGA	TGGAGTTCAGACGTGTGCTCTTCCGATCTTGCGGTAGGTGGAAACTGCTGATCGG	GTCTTATTCGTAGTTCATTTTGTTCAACGAGCTATCTGAGATCGGAAGAGCGTCGTGTAGGGAAAGAGT
24	PZE_101036862	TGGAGTTCAGACGTGTGCTCTTCCGATCTCGTGCCCAGCTGCGTTGATAATCTAATA	TGGAGTTCAGACGTGTGCTCTTCCGATCTGCGCCCCAGCTGCGTTGATAATCTAATC	TCTACCACCCGTCCAAAGGATGGCAGTCATGCAGAGATCGGAAGAGCGTCGTGTAGGGAAAGAGT
25	PZE_101037602	TGGAGTTCAGACGTGTGCTCTTCCGATCTCTCGTTCTTCTTCCTCCGGCTCCAATA	TGGAGTTCAGACGTGTGCTCTTCCGATCTTCTCTCTTCTTCCTCCGGCTCCAATG	CAATACCCTGACATTGGAGACAGCGTGAGCAGTCTAGATCGGAAGAGCGTCGTGTAGGGAAAGAGT
26	PZE_101039351	TGGAGTTCAGACGTGTGCTCTTCCGATCTGACGCTCTGATACTTTCTTTCAAAACATAAA	TGGAGTTCAGACGTGTGCTCTTCCGATCTTCAGCTCTGATACTTTCTTTCAAAACATAAG	AAAGGCTGGTGTCTGAGAAGGCGTCTACTCGCGCAGATCGGAAGAGCGTCGTGTAGGGAAAGAGT
27	PZE_101043656	TGGAGTTCAGACGTGTGCTCTTCCGATCTCGTGTCACGGTTAACAACAACCAGAACA	TGGAGTTCAGACGTGTGCTCTTCCGATCTGCGCCACGGTTAACAACAACCAGAACC	TCATGCATCAGACTTTCTGTTTGCGTGTCATCTGATAGATCGGAAGAGCGTCGTGTAGGGAAAGAGT
28	PZE_101044778	TGGAGTTCAGACGTGTGCTCTTCCGATCTATGCCTGAACTTCCAGTTGCAGCTCATA	TGGAGTTCAGACGTGTGCTCTTCCGATCTCAGCTGAACTTCCAGTTGCAGCTCATG	AATGTGACGCTCCTACTCAAGCTTAGTCTATGAGCAGATCGGAAGAGCGTCGTGTAGGGAAAGAGT
29	PZE_101047696	TGGAGTTCAGACGTGTGCTCTTCCGATCTACACATAGCTTTCATTGGAAGGTATGCAA	TGGAGTTCAGACGTGTGCTCTTCCGATCTAGAGTAGCTTTCATTGGAAGGTATGCAG	TGGTGGCATAACTTTTATGGCGATATGCTCACAGCTAGATCGGAAGAGCGTCGTGTAGGGAAAGAGT
30	PZE_101048629	TGGAGTTCAGACGTGTGCTCTTCCGATCTAGCTCTCAACTGATGCGGTCTGGTTAA	TGGAGTTCAGACGTGTGCTCTTCCGATCTGTCTCTCAACTGATGCGGTCTGGTTAG	TAGAATCCAGCTAACGTTTTGGTCGCTCTGTGACATAGATCGGAAGAGCGTCGTGTAGGGAAAGAGT
31	PZE_101050298	TGGAGTTCAGACGTGTGCTCTTCCGATCTCACAGAGGTGGCTACTAACCAACATCAA	TGGAGTTCAGACGTGTGCTCTTCCGATCTTATGAGGTGGCTACTAACCAACATCAG	GAATTAATTATTAAATCATTGTTGGCTGCACTCTAGCTAGAGATCGGAAGAGCGTCGTGTAGGGAAAGAGT
32	PZE_101054136	TGGAGTTCAGACGTGTGCTCTTCCGATCTAGTCACCTTACGGTTTAATCGCTGATCA	TGGAGTTCAGACGTGTGCTCTTCCGATCTGCTGCCTTACGGTTTAATCGCTGATCG	TAATGGACAGATTGGTAAATCGAAGCATCAGAGACAGAGATCGGAAGAGCGTCGTGTAGGGAAAGAGT
33	PZE_101056007	TGGAGTTCAGACGTGTGCTCTTCCGATCTCTCGGAACCTACGACTTCTGAGGTCAA	TGGAGTTCAGACGTGTGCTCTTCCGATCTTCTCGAACCTACGACTTCTGAGGTCAG	CCATCTGCAGTGCAGGCTGCAGAGTCATCGTCGAGATCGGAAGAGCGTCGTGTAGGGAAAGAGT
34	PZE_101056681	TGGAGTTCAGACGTGTGCTCTTCCGATCTTACTGTCCCATCAGATGTTGATCGGAAA	TGGAGTTCAGACGTGTGCTCTTCCGATCTTGTATCCCATCAGATGTTGATCGGAAG	CCTTCTTTCCGGAACAAAAAAATGCATGAGATGCTACAGATCGGAAGAGCGTCGTGTAGGGAAAGAGT
35	PZE_101058312	TGGAGTTCAGACGTGTGCTCTTCCGATCTAGCTGGCGAGAAACCACAAGTTAAACGA	TGGAGTTCAGACGTGTGCTCTTCCGATCTGTCTGCGAGAAACCACAAGTTAAACGG	TACAATAAGCAAACACAAATCCCGGGCAGCGTGTGTCAGATCGGAAGAGCGTCGTGTAGGGAAAGAGT
36	PZE_101059816	TGGAGTTCAGACGTGTGCTCTTCCGATCTCTGATGCTGTCCGCACTGGCCACTA	TGGAGTTCAGACGTGTGCTCTTCCGATCTTAGAGCTGTCCGCACTGGCCACTC	TATATGTTACGCTACATAGCAATAGGTGTCATATGAGCAGATCGGAAGAGCGTCGTGTAGGGAAAGAGT
37	PZE_101062072	TGGAGTTCAGACGTGTGCTCTTCCGATCTCTATCAGACTAGCTGAGGAGGATTACTA	TGGAGTTCAGACGTGTGCTCTTCCGATCTCGACAGACTAGCTGAGGAGGATTACTG	TTACTACGGCATTGGTTCTGACTTGCTGAGCACATCAGATCGGAAGAGCGTCGTGTAGGGAAAGAGT
38	PZE_101062642	TGGAGTTCAGACGTGTGCTCTTCCGATCTAGTCGAAAGAAGCTACTAATGACCTGCA	TGGAGTTCAGACGTGTGCTCTTCCGATCTGCTGGAAAGAAGCTACTAATGACCTGCG	TGGCGAAGATGGCAAGAGCAGCCTGTGATACGCAAGATCGGAAGAGCGTCGTGTAGGGAAAGAGT
39	PZE_101063074	TGGAGTTCAGACGTGTGCTCTTCCGATCTATGCCCGTTTTTTTCCCACTCCATCTGA	TGGAGTTCAGACGTGTGCTCTTCCGATCTCAGCCGTTTTTTTCCCACTCCATCTGG	ACGATTCCTCTGCTTTCAGCGATCGTGCGTCTACTAGATCGGAAGAGCGTCGTGTAGGGAAAGAGT
40	PZE_101065758	TGGAGTTCAGACGTGTGCTCTTCCGATCTGACGGTTCTAAGTTGTACCTACGCCCAA	TGGAGTTCAGACGTGTGCTCTTCCGATCTTCAGTTCTAAGTTGTACCTACGCCCAG	GTGAATATGGCACAGGATTCAAGACTAGATAGAGATAGATCGGAAGAGCGTCGTGTAGGGAAAGAGT
41	PZE_101066537	TGGAGTTCAGACGTGTGCTCTTCCGATCTGCATGAAGCATCAAGCAACAATGTTTCATA	TGGAGTTCAGACGTGTGCTCTTCCGATCTACGTAAGCATCAAGCAACAATGTTTCATC	TGTTCCACCATTGTACCTCCAAAGATGTATCATGACAGATCGGAAGAGCGTCGTGTAGGGAAAGAGT
42	PZE_101069006	TGGAGTTCAGACGTGTGCTCTTCCGATCTCTATCGTAGCGTCAGCAAAACAAAACAA	TGGAGTTCAGACGTGTGCTCTTCCGATCTCGACCGTAGCGTCAGCAAAACAAAACAG	AACAAAAATCCGATCGTCCGGAGTCGCGCGATCTCAGATCGGAAGAGCGTCGTGTAGGGAAAGAGT
43	PZE_101069307	TGGAGTTCAGACGTGTGCTCTTCCGATCTATCAGGTATAGCCGGAGGAGAACACTA	TGGAGTTCAGACGTGTGCTCTTCCGATCTTGCGGTATAGCCGGAGGAGAACACTG	GACTCTCTCAAATACACTCTACCAACGAGATAGCACAGATCGGAAGAGCGTCGTGTAGGGAAAGAGT
44	PZE_101073380	TGGAGTTCAGACGTGTGCTCTTCCGATCTTACTCCTGATTTCATAGCTGTAAACGCA	TGGAGTTCAGACGTGTGCTCTTCCGATCTTGTACCTGATTTCATAGCTGTAAACGCC	CAAAGCACTTTTATTTATAGACGGCCTGATACAGATCAGATCGGAAGAGCGTCGTGTAGGGAAAGAGT
45	PZE_101075379	TGGAGTTCAGACGTGTGCTCTTCCGATCTGAGTGTTAAGTCTGCAGCTACAGTGCA	TGGAGTTCAGACGTGTGCTCTTCCGATCTGTACGTTAAGTCTGCAGCTACAGTGCC	TCTAAAGTGCTTGATTGCATGAATTGCGCGCTAGATGAAGATCGGAAGAGCGTCGTGTAGGGAAAGAGT
46	PZE_101076732	TGGAGTTCAGACGTGTGCTCTTCCGATCTGCATTACGCGAGAGGAGGCGATCGA	TGGAGTTCAGACGTGTGCTCTTCCGATCTACGTACGCGAGAGGAGGCGATCGG	CGACCATGATACTTCTACATACAAGGAGCTACAGTCTAGATCGGAAGAGCGTCGTGTAGGGAAAGAGT
47	PZE_101077213	TGGAGTTCAGACGTGTGCTCTTCCGATCTACTAGCACCGGATGTATTCGGATAACAA	TGGAGTTCAGACGTGTGCTCTTCCGATCTTGATCACCGGATGTATTCGGATAACAC	CGTTTAAAGCTTTGGATGCCCTTATGTACTGAGCGTAGATCGGAAGAGCGTCGTGTAGGGAAAGAGT
48	PZE_101078026	TGGAGTTCAGACGTGTGCTCTTCCGATCTCGTGACGGTATACGACGGTTGACAACA	TGGAGTTCAGACGTGTGCTCTTCCGATCTGCGCCGGTATACGACGGTTGACAACG	GAAGACAATATAGTATGCCCATATTGTATCGTCTGCTCAGATCGGAAGAGCGTCGTGTAGGGAAAGAGT
49	PZE_101078713	TGGAGTTCAGACGTGTGCTCTTCCGATCTATGCCAATTGTCTTGCCTGAAACGATACA	TGGAGTTCAGACGTGTGCTCTTCCGATCTCAGCAATTGTCTTGCCTGAAACGATACG	GGGAGTGGTTCGGAGCAGTTGATCTCAGTCAGAAGATCGGAAGAGCGTCGTGTAGGGAAAGAGT
50	PZE_101079844	TGGAGTTCAGACGTGTGCTCTTCCGATCTTACTTTGTTGAAAATCCATCGACACCAAA	TGGAGTTCAGACGTGTGCTCTTCCGATCTTGTATGTTGAAAATCCATCGACACCAAG	TTAAAGACAAGCAGCAACCTGTGATGACAGCATACTAGATCGGAAGAGCGTCGTGTAGGGAAAGAGT
51	PZE_101081568	TGGAGTTCAGACGTGTGCTCTTCCGATCTGACGTCTGTGCCACCCAGCTGAACTA	TGGAGTTCAGACGTGTGCTCTTCCGATCTTCAGCTGTGCCACCCAGCTGAACTC	GGCGTTCTCAGGATTTTTCTTCAACTATGCTACTCTAGATCGGAAGAGCGTCGTGTAGGGAAAGAGT
52	PZE_101081882	TGGAGTTCAGACGTGTGCTCTTCCGATCTGCATCGTGCCCAACGACCACCACC	TGGAGTTCAGACGTGTGCTCTTCCGATCTACGTCGTGCCCAACGACCACCACG	GCCAAGTGACTATGTTTAGGAAGAGCAGTACATAGAAGATCGGAAGAGCGTCGTGTAGGGAAAGAGT
53	PZE_101082523	TGGAGTTCAGACGTGTGCTCTTCCGATCTCTGAGGTGGCTAAACTAGCTAGAAGCA	TGGAGTTCAGACGTGTGCTCTTCCGATCTTAGAGGTGGCTAAACTAGCTAGAAGCG	TCCATCCATCACCCAGCAAGCTCTATATGATCAGAGATCGGAAGAGCGTCGTGTAGGGAAAGAGT
54	PZE_101082812	TGGAGTTCAGACGTGTGCTCTTCCGATCTCACAGAATCAGAGCATCCTGAATACACA	TGGAGTTCAGACGTGTGCTCTTCCGATCTTATGGAATCAGAGCATCCTGAATACACG	ATTGATGGAGAGAAGATACATGGGTGCGCGTGTGTGAGATCGGAAGAGCGTCGTGTAGGGAAAGAGT
55	PZE_101083942	TGGAGTTCAGACGTGTGCTCTTCCGATCTCTATTCTGCTGCTGTTGATAGTGCTAC	TGGAGTTCAGACGTGTGCTCTTCCGATCTCGACTCTGCTGCTGTTGATAGTGCTAG	CACCCTTACCCGGGAACTAAGCCGCTATCACTCAAGATCGGAAGAGCGTCGTGTAGGGAAAGAGT
56	PZE_101083968	TGGAGTTCAGACGTGTGCTCTTCCGATCTATCACACTTATTATCGTTGGACCACGAC	TGGAGTTCAGACGTGTGCTCTTCCGATCTTGCGCACTTATTATCGTTGGACCACGAG	CTCCCGATCCCGACCAACTAACTCGATGACTCTCAGATCGGAAGAGCGTCGTGTAGGGAAAGAGT
57	PZE_101085771	TGGAGTTCAGACGTGTGCTCTTCCGATCTATGCAACAAGCTAGTTGAGGAAAACTCAA	TGGAGTTCAGACGTGTGCTCTTCCGATCTCAGCACAAGCTAGTTGAGGAAAACTCAG	ATGTCCTCTCGGGCGCCCTTCGTCGTCTCGTGCAGATCGGAAGAGCGTCGTGTAGGGAAAGAGT
58	PZE_101086606	TGGAGTTCAGACGTGTGCTCTTCCGATCTTACTCCACTCTATAAGGGCAACACGTA	TGGAGTTCAGACGTGTGCTCTTCCGATCTTGTACCACTCTATAAGGGCAACACGTG	TTAAATTCATCGGCTGCCGAGGCCTACGATCATGCAGATCGGAAGAGCGTCGTGTAGGGAAAGAGT
59	PZE_101087443	TGGAGTTCAGACGTGTGCTCTTCCGATCTAGCTAGTAAACTAAGCCTTCCAACAAAAAA	TGGAGTTCAGACGTGTGCTCTTCCGATCTGTCTGTAAACTAAGCCTTCCAACAAAAAG	ATGGAAGCGTTCCATCCCCTGCCGACGTAGTGACAGATCGGAAGAGCGTCGTGTAGGGAAAGAGT
60	PZE_101090870	TGGAGTTCAGACGTGTGCTCTTCCGATCTACTATAGATCAGACCAATGTTATCAAACTA	TGGAGTTCAGACGTGTGCTCTTCCGATCTTGATAGATCAGACCAATGTTATCAAACTG	TCTAATCAATCCTAGTTACCATGGCAGAGCTACTAGTAGATCGGAAGAGCGTCGTGTAGGGAAAGAGT
61	PZE_101092187	TGGAGTTCAGACGTGTGCTCTTCCGATCTCTATCTACTCGGATGACTTAAAAATCAACA	TGGAGTTCAGACGTGTGCTCTTCCGATCTCGACTACTCGGATGACTTAAAAATCAACC	TTTATCTTCCTGTCTTCTGTCTCGAGAGACATCTATAGATCGGAAGAGCGTCGTGTAGGGAAAGAGT
62	PZE_101093639	TGGAGTTCAGACGTGTGCTCTTCCGATCTATCACACTTTCATAAAGGTAAGCAGAGCA	TGGAGTTCAGACGTGTGCTCTTCCGATCTTGCGACTTTCATAAAGGTAAGCAGAGCG	AAATTAGTGGTAGCCAGTTCCTACGACGCTCTGCTAAGATCGGAAGAGCGTCGTGTAGGGAAAGAGT
63	PZE_101093863	TGGAGTTCAGACGTGTGCTCTTCCGATCTACACGAGTCATTATTCTCCATCGCCCA	TGGAGTTCAGACGTGTGCTCTTCCGATCTAGAGGAGTCATTATTCTCCATCGCCCC	AAGATCGAAATTAGTCCCGGTGGATGTACTGCGTAAGATCGGAAGAGCGTCGTGTAGGGAAAGAGT
64	PZE_101094236	TGGAGTTCAGACGTGTGCTCTTCCGATCTCGTGTTATATGTGTCACCCAATAATTAATCA	TGGAGTTCAGACGTGTGCTCTTCCGATCTGCGCTATATGTGTCACCCAATAATTAATCC	GCGTATACAAACATGGATACGGCCGTCATCTGCTAAGATCGGAAGAGCGTCGTGTAGGGAAAGAGT
65	PZE_101096065	TGGAGTTCAGACGTGTGCTCTTCCGATCTACACCAAGATCTGCACCTTATCTTCGAA	TGGAGTTCAGACGTGTGCTCTTCCGATCTAGAGCAAGATCTGCACCTTATCTTCGAG	GATCGCCTTCCCAATCCCGTGCGCTAGTGCGTCAGATCGGAAGAGCGTCGTGTAGGGAAAGAGT
66	PZE_101098561	TGGAGTTCAGACGTGTGCTCTTCCGATCTGACGTAGTGGAAGCACAAGCAACTAAAAA	TGGAGTTCAGACGTGTGCTCTTCCGATCTTCAGAGTGGAAGCACAAGCAACTAAAAG	TAAAATCTAGCAAGCAGGGACGGCGATGAGACACGAGATCGGAAGAGCGTCGTGTAGGGAAAGAGT
67	PZE_101099263	TGGAGTTCAGACGTGTGCTCTTCCGATCTGCATGCATGCAGGGATATTTCATTACAAAA	TGGAGTTCAGACGTGTGCTCTTCCGATCTACGTCATGCAGGGATATTTCATTACAAAG	TATGCTTATTTTTCTACGTGTCCGTGATGAGCATAGTAGATCGGAAGAGCGTCGTGTAGGGAAAGAGT
68	PZE_101100477	TGGAGTTCAGACGTGTGCTCTTCCGATCTGCATATAGTACAAACTAATGCTTGGCACA	TGGAGTTCAGACGTGTGCTCTTCCGATCTACGTTAGTACAAACTAATGCTTGGCACG	AGCTACAGTACCTCTTCAGTTCAGTGAGTGAGATGTAGATCGGAAGAGCGTCGTGTAGGGAAAGAGT
69	PZE_101101518	TGGAGTTCAGACGTGTGCTCTTCCGATCTCTGACGATTAATTAATGGCCCCTCCTCA	TGGAGTTCAGACGTGTGCTCTTCCGATCTTAGAGATTAATTAATGGCCCCTCCTCC	TTGCGAATAACGCATCTGCTGGGACATGACTCGCTAGATCGGAAGAGCGTCGTGTAGGGAAAGAGT
70	PZE_101103230	TGGAGTTCAGACGTGTGCTCTTCCGATCTATCACAGAAGATGTTGCCATCTAAGCCA	TGGAGTTCAGACGTGTGCTCTTCCGATCTTGCGAGAAGATGTTGCCATCTAAGCCG	AAGCGATAGCTGCCAGGGTCACGTCTGATATGCTAGATCGGAAGAGCGTCGTGTAGGGAAAGAGT
71	PZE_101103937	TGGAGTTCAGACGTGTGCTCTTCCGATCTAGTCACCTAATAATCCGAAAACCCTAGTA	TGGAGTTCAGACGTGTGCTCTTCCGATCTGCTGCCTAATAATCCGAAAACCCTAGTG	GGAATGGCGGCCTGGGAAATAGAGACTGCAGCATAGATCGGAAGAGCGTCGTGTAGGGAAAGAGT
72	PZE_101105381	TGGAGTTCAGACGTGTGCTCTTCCGATCTTACTACCTGGATCAAAAAGGGTCTTCAA	TGGAGTTCAGACGTGTGCTCTTCCGATCTTGTACCTGGATCAAAAAGGGTCTTCAG	GTTCTTGGCACCTGCAAGAGACCATATCTCGCGAAGATCGGAAGAGCGTCGTGTAGGGAAAGAGT
73	PZE_101106788	TGGAGTTCAGACGTGTGCTCTTCCGATCTGACGGCAACGGGCGGGTATGGGACA	TGGAGTTCAGACGTGTGCTCTTCCGATCTTCAGCAACGGGCGGGTATGGGACG	CAATTTTTTACCTGCAACAATTCACCGCACTAGACGCTAGATCGGAAGAGCGTCGTGTAGGGAAAGAGT
74	PZE_101108844	TGGAGTTCAGACGTGTGCTCTTCCGATCTCTGATCAAGAAAATAATCTGGCCAAAATCA	TGGAGTTCAGACGTGTGCTCTTCCGATCTTAGACAAGAAAATAATCTGGCCAAAATCC	ATACTTCAAGTCAAGATCCTTTGACTCACACATACAGAGATCGGAAGAGCGTCGTGTAGGGAAAGAGT
75	PZE_101111015	TGGAGTTCAGACGTGTGCTCTTCCGATCTATCAGAATGCTTCACGCGCTGATCCA	TGGAGTTCAGACGTGTGCTCTTCCGATCTTGCGGAATGCTTCACGCGCTGATCCG	TAACTAGCTAGGTCAGAGGGCATTGCTGCTATCACAGATCGGAAGAGCGTCGTGTAGGGAAAGAGT
76	PZE_101111508	TGGAGTTCAGACGTGTGCTCTTCCGATCTAGTCTATTTCCTTGATAGAGCAGAGTACA	TGGAGTTCAGACGTGTGCTCTTCCGATCTGCTGATTTCCTTGATAGAGCAGAGTACG	AAGTCAACTGATCATAATGCTTCCATCGACGACACTAAGATCGGAAGAGCGTCGTGTAGGGAAAGAGT
77	PZE_101112660	TGGAGTTCAGACGTGTGCTCTTCCGATCTTACTTTTTCTAAGCTTGACCTTAGATCGA	TGGAGTTCAGACGTGTGCTCTTCCGATCTTGTATTTCTAAGCTTGACCTTAGATCGG	GCTATCATCAAATAAGAATTCACCCAGATGTGAGCGCAGATCGGAAGAGCGTCGTGTAGGGAAAGAGT
78	PZE_101113716	TGGAGTTCAGACGTGTGCTCTTCCGATCTACACACTTTGAACCATTGGATGGAGATC	TGGAGTTCAGACGTGTGCTCTTCCGATCTAGAGACTTTGAACCATTGGATGGAGATG	TGATAAACTGTAACGCATACCGGTCATGTGTCGAGAAGATCGGAAGAGCGTCGTGTAGGGAAAGAGT
79	PZE_101117018	TGGAGTTCAGACGTGTGCTCTTCCGATCTGAGTACTTAACACCGTAAAGTAGAGATAAA	TGGAGTTCAGACGTGTGCTCTTCCGATCTGTACCTTAACACCGTAAAGTAGAGATAAC	GGAATAGGGGCTGCCTGTGATTGACAGTCTACACAGATCGGAAGAGCGTCGTGTAGGGAAAGAGT
80	PZE_101118670	TGGAGTTCAGACGTGTGCTCTTCCGATCTCACACACCCACACTGCGATCAACGGA	TGGAGTTCAGACGTGTGCTCTTCCGATCTTATGACCCACACTGCGATCAACGGC	CGAGATCACACGAAACAAAACCATGTATCGCACACTAGATCGGAAGAGCGTCGTGTAGGGAAAGAGT
81	PZE_101121859	TGGAGTTCAGACGTGTGCTCTTCCGATCTCGTGGCGACTCACCACTGAACTTAGGA	TGGAGTTCAGACGTGTGCTCTTCCGATCTGCGCCGACTCACCACTGAACTTAGGC	ACAGTAGTCAGGAGCGAACAAATGAGCATAGTGCTCAGATCGGAAGAGCGTCGTGTAGGGAAAGAGT
82	PZE_101122455	TGGAGTTCAGACGTGTGCTCTTCCGATCTCTCGCGCTCAGGTACGACTTTTTAGAGA	TGGAGTTCAGACGTGTGCTCTTCCGATCTTCTCGCTCAGGTACGACTTTTTAGAGC	ACCAATCCATTTTTCATTGCAGTTTCCATATGACACGTAGATCGGAAGAGCGTCGTGTAGGGAAAGAGT
83	PZE_101122861	TGGAGTTCAGACGTGTGCTCTTCCGATCTACACCCCTCCCTATAGCGCGTTTACA	TGGAGTTCAGACGTGTGCTCTTCCGATCTAGAGCCCTCCCTATAGCGCGTTTACG	ATGAATTTGTGGACTAGTTCGCCGCTGAGACGCTACAGATCGGAAGAGCGTCGTGTAGGGAAAGAGT
84	PZE_101126587	TGGAGTTCAGACGTGTGCTCTTCCGATCTCACACTCCAGGTAGTTCATGGTGACAA	TGGAGTTCAGACGTGTGCTCTTCCGATCTTATGCTCCAGGTAGTTCATGGTGACAC	GTGAGCATGTGAGCAGCTCCGGCATCACGCTGCAGATCGGAAGAGCGTCGTGTAGGGAAAGAGT
85	PZE_101129119	TGGAGTTCAGACGTGTGCTCTTCCGATCTAGTCACTGGAAGTAATCACGGTGCCTA	TGGAGTTCAGACGTGTGCTCTTCCGATCTGCTGCTGGAAGTAATCACGGTGCCTG	TCCGTTCTAATTGGTTAGTCGCTGCTCACTATCATAAGATCGGAAGAGCGTCGTGTAGGGAAAGAGT
86	PZE_101129867	TGGAGTTCAGACGTGTGCTCTTCCGATCTATGCTATGGATGACACTCCATGCTTAATA	TGGAGTTCAGACGTGTGCTCTTCCGATCTCAGCATGGATGACACTCCATGCTTAATG	TGGTGACGACTTCACATTTGATGAGTCTACTCGTATAGATCGGAAGAGCGTCGTGTAGGGAAAGAGT
87	PZE_101132110	TGGAGTTCAGACGTGTGCTCTTCCGATCTACACCCGTGCTGCAGGATGTGTATTTAA	TGGAGTTCAGACGTGTGCTCTTCCGATCTAGAGCGTGCTGCAGGATGTGTATTTAG	ACTCCAACCAAGCACCGATCAAGCTCTGTAGCTCTAGATCGGAAGAGCGTCGTGTAGGGAAAGAGT
88	PZE_101133204	TGGAGTTCAGACGTGTGCTCTTCCGATCTGAGTACTTAAGTTCTATGCAAGCCTCAAA	TGGAGTTCAGACGTGTGCTCTTCCGATCTGTACCTTAAGTTCTATGCAAGCCTCAAG	CAACACAAAAATCAGCAAAGTTAATAATCAGCTACTGACAGATCGGAAGAGCGTCGTGTAGGGAAAGAGT
89	PZE_101134573	TGGAGTTCAGACGTGTGCTCTTCCGATCTCTGAATGTAAACTTATTTCTCGAACGCCA	TGGAGTTCAGACGTGTGCTCTTCCGATCTTAGATGTAAACTTATTTCTCGAACGCCC	GCAAATTAAATAAAATTTCTGTTGGGGATCTAGCTGCTAAGATCGGAAGAGCGTCGTGTAGGGAAAGAGT
90	PZE_101136154	TGGAGTTCAGACGTGTGCTCTTCCGATCTCTATTATCAGTACACCGATGGTTGCTAA	TGGAGTTCAGACGTGTGCTCTTCCGATCTCGACATCAGTACACCGATGGTTGCTAC	TGCTAAATACACAATCATGGACGTCATCTGCGTGTCTAGATCGGAAGAGCGTCGTGTAGGGAAAGAGT
91	PZE_101138790	TGGAGTTCAGACGTGTGCTCTTCCGATCTATGCCTACGAGTACATGCATATACAGTAA	TGGAGTTCAGACGTGTGCTCTTCCGATCTCAGCCTACGAGTACATGCATATACAGTAC	CAGGATCATGTTCCATGCCATGCCTATGACTGAGAAGATCGGAAGAGCGTCGTGTAGGGAAAGAGT
92	PZE_101139952	TGGAGTTCAGACGTGTGCTCTTCCGATCTTACTCGGTTCATTATTTTGAAATGTGAATTA	TGGAGTTCAGACGTGTGCTCTTCCGATCTTGTACGGTTCATTATTTTGAAATGTGAATTG	GTACAGAGATTGGGTTGTCGCCGCAGTGCGTCGCAGATCGGAAGAGCGTCGTGTAGGGAAAGAGT
93	PZE_101141826	TGGAGTTCAGACGTGTGCTCTTCCGATCTGAGTCAGGGAAGCTGACCATTCTAAACA	TGGAGTTCAGACGTGTGCTCTTCCGATCTGTACAGGGAAGCTGACCATTCTAAACG	TAGACGGATGACTGCTCAATAGTGAGAGCATGCATCAGATCGGAAGAGCGTCGTGTAGGGAAAGAGT
94	PZE_101142488	TGGAGTTCAGACGTGTGCTCTTCCGATCTACTACATATTCCTTGATGGGCTTCTGGA	TGGAGTTCAGACGTGTGCTCTTCCGATCTTGATATATTCCTTGATGGGCTTCTGGG	CTCAAAGTCATACACCGAAGCGCACTATCACACTCAGATCGGAAGAGCGTCGTGTAGGGAAAGAGT
95	PZE_101143217	TGGAGTTCAGACGTGTGCTCTTCCGATCTCACAGACGTGACGTGAACAAACCAAGA	TGGAGTTCAGACGTGTGCTCTTCCGATCTTATGGACGTGACGTGAACAAACCAAGG	AGAGAGAGAGTTCATGCCAGTGGATCTAGCTGCAGAGATCGGAAGAGCGTCGTGTAGGGAAAGAGT
96	PZE_101144248	TGGAGTTCAGACGTGTGCTCTTCCGATCTAGTCACAGCCAGCTAGCACAAAGATCA	TGGAGTTCAGACGTGTGCTCTTCCGATCTGCTGCAGCCAGCTAGCACAAAGATCG	AAGTTCCATTCCACCACATTACAGCTCGATAGCGCTAGATCGGAAGAGCGTCGTGTAGGGAAAGAGT
97	PZE_101144895	TGGAGTTCAGACGTGTGCTCTTCCGATCTCTCGGTCCTAGCTAGCTAGACAGCTAA	TGGAGTTCAGACGTGTGCTCTTCCGATCTTCTCGTCCTAGCTAGCTAGACAGCTAC	TAGAGCAATATAATCTGAGGGAGCCAGCGACGTCACAGATCGGAAGAGCGTCGTGTAGGGAAAGAGT
98	PZE_101145417	TGGAGTTCAGACGTGTGCTCTTCCGATCTACACTCACGGGTTGTACCTTGTTAGCA	TGGAGTTCAGACGTGTGCTCTTCCGATCTAGAGCACGGGTTGTACCTTGTTAGCG	AAGAAGACGCGCTTCCCGTCCGCACGCTGACAGAGATCGGAAGAGCGTCGTGTAGGGAAAGAGT
99	PZE_101145687	TGGAGTTCAGACGTGTGCTCTTCCGATCTGACGCCGACGAGTTATCTTTTCCAGCA	TGGAGTTCAGACGTGTGCTCTTCCGATCTTCAGCCGACGAGTTATCTTTTCCAGCG	TGTACTCTCAATCATCAGCTCCGTACGCATCTGTAAGATCGGAAGAGCGTCGTGTAGGGAAAGAGT
100	PZE_101146598	TGGAGTTCAGACGTGTGCTCTTCCGATCTGCATTGAAATCTGACGACGGCTATAGAA	TGGAGTTCAGACGTGTGCTCTTCCGATCTACGTGAAATCTGACGACGGCTATAGAC	TGTCTAGACGTCCAGTGCTGTTCTGTGCATCATGTAGATCGGAAGAGCGTCGTGTAGGGAAAGAGT
101	PZE_101147651	TGGAGTTCAGACGTGTGCTCTTCCGATCTCTATAACGACTAGGACTGCAGATAGCA	TGGAGTTCAGACGTGTGCTCTTCCGATCTCGACACGACTAGGACTGCAGATAGCG	GTGTCGGTAGAGATGGCTGCACTGAGCTGATATAAGATCGGAAGAGCGTCGTGTAGGGAAAGAGT
102	PZE_101148449	TGGAGTTCAGACGTGTGCTCTTCCGATCTAGTCCTTTGTTTTTGGCCGTGAAATAAAAA	TGGAGTTCAGACGTGTGCTCTTCCGATCTGCTGCTTTGTTTTTGGCCGTGAAATAAAAT	TAGTTGCTGTACTTGTTGAGCTGTGTATCGATCACGAGATCGGAAGAGCGTCGTGTAGGGAAAGAGT
103	PZE_101149108	TGGAGTTCAGACGTGTGCTCTTCCGATCTCGTGTGAAGATCAGCTGCAACCTAAACA	TGGAGTTCAGACGTGTGCTCTTCCGATCTGCGCGAAGATCAGCTGCAACCTAAACG	ATGCTGCCTGCAAACTGAAGTTGGATCTGTACACGAGATCGGAAGAGCGTCGTGTAGGGAAAGAGT
104	PZE_101151332	TGGAGTTCAGACGTGTGCTCTTCCGATCTACACGTTTTTTATGGATGGCAGCTTGCA	TGGAGTTCAGACGTGTGCTCTTCCGATCTAGAGGTTTTTTATGGATGGCAGCTTGCG	TCATGCACGTAACGTGCTAATACTCGCACGTCGATGAGATCGGAAGAGCGTCGTGTAGGGAAAGAGT
105	PZE_101152052	TGGAGTTCAGACGTGTGCTCTTCCGATCTGAGTCCAAGATCACTTCACTTGGACATA	TGGAGTTCAGACGTGTGCTCTTCCGATCTGTACCCAAGATCACTTCACTTGGACATC	AATCAGGGGGACGCCACACGCTCAGACACACTGAGATCGGAAGAGCGTCGTGTAGGGAAAGAGT
106	PZE_101154189	TGGAGTTCAGACGTGTGCTCTTCCGATCTCTATAGCTGAGCTCCAATATCTTCAGAA	TGGAGTTCAGACGTGTGCTCTTCCGATCTCGACGCTGAGCTCCAATATCTTCAGAC	ACCCTCCTAGCTGCCCGGAACATCACACTCGCAAGATCGGAAGAGCGTCGTGTAGGGAAAGAGT
107	PZE_101155681	TGGAGTTCAGACGTGTGCTCTTCCGATCTCGTGCCTTCAAAGAGCTGCACAATCCA	TGGAGTTCAGACGTGTGCTCTTCCGATCTGCGCCCTTCAAAGAGCTGCACAATCCC	CACTTACCCCAAACACTGCAAGCGACGCTGATGTAAGATCGGAAGAGCGTCGTGTAGGGAAAGAGT
108	PZE_101156601	TGGAGTTCAGACGTGTGCTCTTCCGATCTCTCGTGCTACCAATTTAAAGCTATGTAGAA	TGGAGTTCAGACGTGTGCTCTTCCGATCTTCTCGCTACCAATTTAAAGCTATGTAGAC	GTTCAACATAAAAACACACTTGGCAGTCTGTCAGTGCAGATCGGAAGAGCGTCGTGTAGGGAAAGAGT
109	PZE_101158547	TGGAGTTCAGACGTGTGCTCTTCCGATCTACACTCTGACAACAGTTTTATTATTTTTGTTA	TGGAGTTCAGACGTGTGCTCTTCCGATCTAGAGCTGACAACAGTTTTATTATTTTTGTTG	GAATCCACGGCCTTGAACGAAACGTACTAGCTAGAAGATCGGAAGAGCGTCGTGTAGGGAAAGAGT
110	PZE_101158959	TGGAGTTCAGACGTGTGCTCTTCCGATCTAGCTCTACACATATAAGCTGAGGGTATAA	TGGAGTTCAGACGTGTGCTCTTCCGATCTGTCTCTACACATATAAGCTGAGGGTATAG	TTCGCTATGGCGTACTAACCGGACGCGATGTCTCAGATCGGAAGAGCGTCGTGTAGGGAAAGAGT
111	PZE_101159556	TGGAGTTCAGACGTGTGCTCTTCCGATCTGCATTTCGCATCACATAAACACACAAACA	TGGAGTTCAGACGTGTGCTCTTCCGATCTACGTTCGCATCACATAAACACACAAACG	AACAAAGAAATGCGCAGCACAGCCTCGCTGCATCAAGATCGGAAGAGCGTCGTGTAGGGAAAGAGT
112	PZE_101160390	TGGAGTTCAGACGTGTGCTCTTCCGATCTACTATACTTGATTGATCTAATAAAGCAGCA	TGGAGTTCAGACGTGTGCTCTTCCGATCTTGATACTTGATTGATCTAATAAAGCAGCG	TGACGCGCTTGGTACAACATCCAGCACAGATATAAGATCGGAAGAGCGTCGTGTAGGGAAAGAGT
113	PZE_101161094	TGGAGTTCAGACGTGTGCTCTTCCGATCTCACAACAACCTTCACAACAAGGACCGA	TGGAGTTCAGACGTGTGCTCTTCCGATCTTATGCAACCTTCACAACAAGGACCGG	TCCAGAGATATTGGTACGGTGCTGAGCGCGTGATAAGATCGGAAGAGCGTCGTGTAGGGAAAGAGT
114	PZE_101163233	TGGAGTTCAGACGTGTGCTCTTCCGATCTATGCGAACCAAGAACCAGTGAGCACAA	TGGAGTTCAGACGTGTGCTCTTCCGATCTCAGCGAACCAAGAACCAGTGAGCACAC	CACTTGTGTAGCTGTAGCACTAACGCTATCACTAGTAGATCGGAAGAGCGTCGTGTAGGGAAAGAGT
115	PZE_101167706	TGGAGTTCAGACGTGTGCTCTTCCGATCTCACACCTTCTGAAATCGAAGTGCGAGAA	TGGAGTTCAGACGTGTGCTCTTCCGATCTTATGCTTCTGAAATCGAAGTGCGAGAG	GCTACAAATGGCTTCAGCAGTGTCGAGCACGTATCAGATCGGAAGAGCGTCGTGTAGGGAAAGAGT
116	PZE_101169867	TGGAGTTCAGACGTGTGCTCTTCCGATCTAGTCTGACCACACAAAATAATCGCAGCA	TGGAGTTCAGACGTGTGCTCTTCCGATCTGCTGGACCACACAAAATAATCGCAGCC	CACTATCTTGATCGGCTCGGCTTAGTAGAGATGTAGATCGGAAGAGCGTCGTGTAGGGAAAGAGT
117	PZE_101170828	TGGAGTTCAGACGTGTGCTCTTCCGATCTATGCGTCGGTAGATCACAAGCATGATAA	TGGAGTTCAGACGTGTGCTCTTCCGATCTCAGCGTCGGTAGATCACAAGCATGATAG	GACTTTTGATTTGCTTCCAGTAAAGGCGACAGTGTCGAGATCGGAAGAGCGTCGTGTAGGGAAAGAGT
118	PZE_101171300	TGGAGTTCAGACGTGTGCTCTTCCGATCTTACTGTTGTCACCGGTTGGGGGAACA	TGGAGTTCAGACGTGTGCTCTTCCGATCTTGTATTGTCACCGGTTGGGGGAACC	GGATGATTGGAACTAGGAACATGACGTGTGCAGCAGAGATCGGAAGAGCGTCGTGTAGGGAAAGAGT
119	PZE_101171655	TGGAGTTCAGACGTGTGCTCTTCCGATCTACACGGTGTGCTCTTTTGTTAAATTTGAAA	TGGAGTTCAGACGTGTGCTCTTCCGATCTAGAGGGTGTGCTCTTTTGTTAAATTTGAAG	CTATGTTCATCCTCTGCATCCTACACATGAGATGTAAGATCGGAAGAGCGTCGTGTAGGGAAAGAGT
120	PZE_101172710	TGGAGTTCAGACGTGTGCTCTTCCGATCTGAGTTGGGATTGGGATAGTAGCTCTCA	TGGAGTTCAGACGTGTGCTCTTCCGATCTGTACGGGATTGGGATAGTAGCTCTCG	TTCCAACAGTCGAACCCATTTTGCACTAGCTATCATAGATCGGAAGAGCGTCGTGTAGGGAAAGAGT
121	PZE_101174451	TGGAGTTCAGACGTGTGCTCTTCCGATCTCACAGTTAGCTGACCATGCCAAGTAGTA	TGGAGTTCAGACGTGTGCTCTTCCGATCTTATGTTAGCTGACCATGCCAAGTAGTG	ACACTTCTGCAGAGCAGCCATGAGAGTCATGTAGAGATCGGAAGAGCGTCGTGTAGGGAAAGAGT
122	PZE_101175283	TGGAGTTCAGACGTGTGCTCTTCCGATCTATCATATCAACAACAGCAAGCTCAGCAA	TGGAGTTCAGACGTGTGCTCTTCCGATCTTGCGATCAACAACAGCAAGCTCAGCAG	CAACAGCTCTTACAGCAGCAGTTGTCATATATCGAAGATCGGAAGAGCGTCGTGTAGGGAAAGAGT
123	PZE_101176809	TGGAGTTCAGACGTGTGCTCTTCCGATCTCGTGATCCGCCTGCAGCACAGTACAA	TGGAGTTCAGACGTGTGCTCTTCCGATCTGCGCTCCGCCTGCAGCACAGTACAG	AACAGTGATCTTGTGAACAGGCAGCATACACGCGCTAGATCGGAAGAGCGTCGTGTAGGGAAAGAGT
124	PZE_101178467	TGGAGTTCAGACGTGTGCTCTTCCGATCTTACTAAGAATGTCTTCCAAACTGCCTGA	TGGAGTTCAGACGTGTGCTCTTCCGATCTTGTAAGAATGTCTTCCAAACTGCCTGG	TCATGTGATGTGCAGGAACCTGAACAGACTAGTGCAGATCGGAAGAGCGTCGTGTAGGGAAAGAGT
125	PZE_101178662	TGGAGTTCAGACGTGTGCTCTTCCGATCTAGCTCAAGGTTTTTTTGTGAAAGGAGTGA	TGGAGTTCAGACGTGTGCTCTTCCGATCTGTCTCAAGGTTTTTTTGTGAAAGGAGTGG	ATGACACCGAGGAGGGCATCGCGCAGCGCGCTCAGATCGGAAGAGCGTCGTGTAGGGAAAGAGT
126	PZE_101180803	TGGAGTTCAGACGTGTGCTCTTCCGATCTGCATGTCAGCTAACTAATTACGATCAAATA	TGGAGTTCAGACGTGTGCTCTTCCGATCTACGTGTCAGCTAACTAATTACGATCAAATG	CCATTCTAGATCATTTCCCTCAAAAGCTAGTATGACAAGATCGGAAGAGCGTCGTGTAGGGAAAGAGT
127	PZE_101181366	TGGAGTTCAGACGTGTGCTCTTCCGATCTACTAGAAGCTAGGAAATTACAGTCAGTATA	TGGAGTTCAGACGTGTGCTCTTCCGATCTTGATGAAGCTAGGAAATTACAGTCAGTATT	GCTTCTTGCTGCTTATGTCCCTTCATACTGCGATGAGATCGGAAGAGCGTCGTGTAGGGAAAGAGT
128	PZE_101182606	TGGAGTTCAGACGTGTGCTCTTCCGATCTCACACAGGTTGCTTCACCAACAAAACAAA	TGGAGTTCAGACGTGTGCTCTTCCGATCTTATGAGGTTGCTTCACCAACAAAACAAG	GCCAGTTTGCTGCTGAAATTAGATCAGTGCGCGTCGAGATCGGAAGAGCGTCGTGTAGGGAAAGAGT
129	PZE_101185029	TGGAGTTCAGACGTGTGCTCTTCCGATCTAGTCGGTATGCTGGCCGCAGGTACAA	TGGAGTTCAGACGTGTGCTCTTCCGATCTGCTGGTATGCTGGCCGCAGGTACAG	CTACATCCTTAGATGTGGCGACACGCTATCATAGTAGATCGGAAGAGCGTCGTGTAGGGAAAGAGT
130	PZE_101186140	TGGAGTTCAGACGTGTGCTCTTCCGATCTATGCGTGTGCAGAATCCTAATATCGGTTA	TGGAGTTCAGACGTGTGCTCTTCCGATCTCAGCTGTGCAGAATCCTAATATCGGTTG	TACGTTCAAGGCTGACTGGAATTTTCGAGACTCTGTAGATCGGAAGAGCGTCGTGTAGGGAAAGAGT
131	PZE_101186898	TGGAGTTCAGACGTGTGCTCTTCCGATCTAGCTGATCTCTCTAGCTAGCTGAAGCTA	TGGAGTTCAGACGTGTGCTCTTCCGATCTGTCTATCTCTCTAGCTAGCTGAAGCTC	CTGTCACCGACTACTATATATGGACTAGCACTCGTCAGATCGGAAGAGCGTCGTGTAGGGAAAGAGT
132	PZE_101190026	TGGAGTTCAGACGTGTGCTCTTCCGATCTCTATGCTACAACGGATCAACACCTTAATA	TGGAGTTCAGACGTGTGCTCTTCCGATCTCGACGCTACAACGGATCAACACCTTAATT	ATGTTCATTTGTTTGTACCACACACGAGAGCTCGCACAGATCGGAAGAGCGTCGTGTAGGGAAAGAGT
133	PZE_101190155	TGGAGTTCAGACGTGTGCTCTTCCGATCTAGTCACTGCTGCGGCTGAGTGTTGAA	TGGAGTTCAGACGTGTGCTCTTCCGATCTGCTGCTGCTGCGGCTGAGTGTTGAC	GATCCTAATAATTCCCACGCATGTCTATCTCTCTGTAGATCGGAAGAGCGTCGTGTAGGGAAAGAGT
134	PZE_101191608	TGGAGTTCAGACGTGTGCTCTTCCGATCTATGCCTAGGTTTTGACTTTGATTGCGCA	TGGAGTTCAGACGTGTGCTCTTCCGATCTCAGCCTAGGTTTTGACTTTGATTGCGCG	AAGCATGTCAGAACGACGACGGGTGCTGTGAGACAGATCGGAAGAGCGTCGTGTAGGGAAAGAGT
135	PZE_101192133	TGGAGTTCAGACGTGTGCTCTTCCGATCTTACTTTTGCAAGTAGTGTTAGTCCACCA	TGGAGTTCAGACGTGTGCTCTTCCGATCTTGTATTGCAAGTAGTGTTAGTCCACCG	GCAAGATTGATAGGTCAAAAGATGTTGCGTAGCATCTAGATCGGAAGAGCGTCGTGTAGGGAAAGAGT
136	PZE_101194502	TGGAGTTCAGACGTGTGCTCTTCCGATCTGACGCAATGTTCCACCTTTGCTCCACA	TGGAGTTCAGACGTGTGCTCTTCCGATCTTCAGCAATGTTCCACCTTTGCTCCACC	TCTCCCATCGAAAAATCACTATCCGATCAGAGCTCTAGATCGGAAGAGCGTCGTGTAGGGAAAGAGT
137	PZE_101195890	TGGAGTTCAGACGTGTGCTCTTCCGATCTACTATGATTTTCGTTGAGATCACGACAAA	TGGAGTTCAGACGTGTGCTCTTCCGATCTTGATGATTTTCGTTGAGATCACGACAAG	ACTAGAAATCCTCACACGTCGTCTCTACGATGTACAGATCGGAAGAGCGTCGTGTAGGGAAAGAGT
138	PZE_101196709	TGGAGTTCAGACGTGTGCTCTTCCGATCTATCACTACGGCATTATTTTGTAAATCTCCA	TGGAGTTCAGACGTGTGCTCTTCCGATCTTGCGTACGGCATTATTTTGTAAATCTCCG	GCTTTAACCACAACACAACTGTTTCTCGCTATAGCACAGATCGGAAGAGCGTCGTGTAGGGAAAGAGT
139	PZE_101198633	TGGAGTTCAGACGTGTGCTCTTCCGATCTCGTGGTCTATCCATATCTTCACCTGGCA	TGGAGTTCAGACGTGTGCTCTTCCGATCTGCGCTCTATCCATATCTTCACCTGGCG	TGCTTTATTTTGATAGCTGCAACTTGACATCGCACACAAGATCGGAAGAGCGTCGTGTAGGGAAAGAGT
140	PZE_101199859	TGGAGTTCAGACGTGTGCTCTTCCGATCTACACTATTGAGCTCGAAGAGAGCCACA	TGGAGTTCAGACGTGTGCTCTTCCGATCTAGAGATTGAGCTCGAAGAGAGCCACG	AAAGATGACCCGGATTTCTAAAGTTATATCTACGCAGAGATCGGAAGAGCGTCGTGTAGGGAAAGAGT
141	PZE_101200344	TGGAGTTCAGACGTGTGCTCTTCCGATCTGACGGCATAACATTTGTTGCCGTTATTAAA	TGGAGTTCAGACGTGTGCTCTTCCGATCTTCAGGCATAACATTTGTTGCCGTTATTAAG	CCATTTTTCATGTTAACAGTCCAATCGATGCACACGTAAGATCGGAAGAGCGTCGTGTAGGGAAAGAGT
142	PZE_101203123	TGGAGTTCAGACGTGTGCTCTTCCGATCTCACACATAGCTATGCTATGGTTCGCATA	TGGAGTTCAGACGTGTGCTCTTCCGATCTTATGCATAGCTATGCTATGGTTCGCATG	TATGGATGCTGCGTTGCCACCCAGTAGCAGCTCAAGATCGGAAGAGCGTCGTGTAGGGAAAGAGT
143	PZE_101204728	TGGAGTTCAGACGTGTGCTCTTCCGATCTAGTCGCCACATCGAGACATCAACAACA	TGGAGTTCAGACGTGTGCTCTTCCGATCTGCTGGCCACATCGAGACATCAACAACG	ATCGAGATCATTAGTAACTGTCAATGCATCAGTAGAGAAGATCGGAAGAGCGTCGTGTAGGGAAAGAGT
144	PZE_101205714	TGGAGTTCAGACGTGTGCTCTTCCGATCTATGCGGTACACCATGAGAAACAGCCGA	TGGAGTTCAGACGTGTGCTCTTCCGATCTCAGCGTACACCATGAGAAACAGCCGG	ATTCATTCGACCTCATGAGCATGTTCTCTACTGTCTAGATCGGAAGAGCGTCGTGTAGGGAAAGAGT
145	PZE_101206289	TGGAGTTCAGACGTGTGCTCTTCCGATCTTACTCCTGATTCACACCAATGGCATCA	TGGAGTTCAGACGTGTGCTCTTCCGATCTTGTACCTGATTCACACCAATGGCATCG	GCTGCAACAGTGTAAGCAATCGATGAGTGCAGCGAAGATCGGAAGAGCGTCGTGTAGGGAAAGAGT
146	PZE_101208074	TGGAGTTCAGACGTGTGCTCTTCCGATCTGAGTAATAGGACAATGGTCCGGTGAGA	TGGAGTTCAGACGTGTGCTCTTCCGATCTGTACATAGGACAATGGTCCGGTGAGC	AACACACTTTTTTCCAGAGAAGGTTAGCGCAGTGTAGAGATCGGAAGAGCGTCGTGTAGGGAAAGAGT
147	PZE_101208396	TGGAGTTCAGACGTGTGCTCTTCCGATCTGCATAGGTGAGAGATGGACGAGGACA	TGGAGTTCAGACGTGTGCTCTTCCGATCTACGTGGTGAGAGATGGACGAGGACG	AGAGGTATCGAAGATGTCACGACACGCTATACGATAGATCGGAAGAGCGTCGTGTAGGGAAAGAGT
148	PZE_101208775	TGGAGTTCAGACGTGTGCTCTTCCGATCTCTGATGTTAACCCATTAGGCATGGACAA	TGGAGTTCAGACGTGTGCTCTTCCGATCTTAGAGTTAACCCATTAGGCATGGACAG	TAACGTTGTTCCGGTTGACTTGGTCTCACTGTATGAGATCGGAAGAGCGTCGTGTAGGGAAAGAGT
149	PZE_101210110	TGGAGTTCAGACGTGTGCTCTTCCGATCTCACAGCCATCGCATTGCAAGAGCTAGA	TGGAGTTCAGACGTGTGCTCTTCCGATCTTATGCCATCGCATTGCAAGAGCTAGG	CTGCCTTGTTCAGTCTGCTAATTATCACGCATGATGAGATCGGAAGAGCGTCGTGTAGGGAAAGAGT
150	PZE_101210761	TGGAGTTCAGACGTGTGCTCTTCCGATCTAGTCATGAACTAGGAAGGAATTGCCTATA	TGGAGTTCAGACGTGTGCTCTTCCGATCTGCTGTGAACTAGGAAGGAATTGCCTATG	GTTTCCCTTTTGATTTGATGCGCTGCACTCGACACAAGATCGGAAGAGCGTCGTGTAGGGAAAGAGT
151	PZE_101212116	TGGAGTTCAGACGTGTGCTCTTCCGATCTATGCGGATCCAACTGTGCAATGTCCAA	TGGAGTTCAGACGTGTGCTCTTCCGATCTCAGCGGATCCAACTGTGCAATGTCCAG	AACAATGAAGTTGCAGCAAACACAATGAGACAGTCGCAGATCGGAAGAGCGTCGTGTAGGGAAAGAGT
152	PZE_101213558	TGGAGTTCAGACGTGTGCTCTTCCGATCTTACTCAGCAACAACAGCACAACTCAAAA	TGGAGTTCAGACGTGTGCTCTTCCGATCTTGTACAGCAACAACAGCACAACTCAAAG	GAGTTGTCTATTGGCAGCAACACCTGTCATCACGCAGATCGGAAGAGCGTCGTGTAGGGAAAGAGT
153	PZE_101215024	TGGAGTTCAGACGTGTGCTCTTCCGATCTACACCGCCCGTACTAGGGGACGTC	TGGAGTTCAGACGTGTGCTCTTCCGATCTAGAGCGCCCGTACTAGGGGACGTG	CACGACCCGATATGGAGAATATAACTCGTCGCTCTAAGATCGGAAGAGCGTCGTGTAGGGAAAGAGT
154	PZE_101215826	TGGAGTTCAGACGTGTGCTCTTCCGATCTGCATGAAAACCATTTAAGTGGTGCCTCA	TGGAGTTCAGACGTGTGCTCTTCCGATCTACGTGAAAACCATTTAAGTGGTGCCTCG	AATGGTTTCTCTGATGATGATAGCTGCGTGCGAGTATAGATCGGAAGAGCGTCGTGTAGGGAAAGAGT
155	PZE_101218765	TGGAGTTCAGACGTGTGCTCTTCCGATCTATCACTGCATGGCTGCATCGCTTTCAA	TGGAGTTCAGACGTGTGCTCTTCCGATCTTGCGTGCATGGCTGCATCGCTTTCAG	GCACAATCAGACACAGCAATAGGAGTATAGACTCGAGATCGGAAGAGCGTCGTGTAGGGAAAGAGT
156	PZE_101220442	TGGAGTTCAGACGTGTGCTCTTCCGATCTATGCTTCCCCTCTTCTATATGGGATTCA	TGGAGTTCAGACGTGTGCTCTTCCGATCTCAGCTCCCCTCTTCTATATGGGATTCC	TCCTTCCCCTCTTCTATATGCTGTGTCGAGCACATAGATCGGAAGAGCGTCGTGTAGGGAAAGAGT
157	PZE_101222779	TGGAGTTCAGACGTGTGCTCTTCCGATCTAGCTCTCAACTGTCGAGCAGCAAAGGA	TGGAGTTCAGACGTGTGCTCTTCCGATCTGTCTTCAACTGTCGAGCAGCAAAGGG	TATGAAACTATTTATTCTGACAAAAAATCTCTCTAGTACTGAGATCGGAAGAGCGTCGTGTAGGGAAAGAGT
158	PZE_101229884	TGGAGTTCAGACGTGTGCTCTTCCGATCTATCAACCTTGCACTTTTAATCTTAACTACA	TGGAGTTCAGACGTGTGCTCTTCCGATCTTGCGCCTTGCACTTTTAATCTTAACTACC	TGCATTTCTTGGCTGCAAGTCTGTGTAGCATCGAGAGATCGGAAGAGCGTCGTGTAGGGAAAGAGT
159	PZE_101230537	TGGAGTTCAGACGTGTGCTCTTCCGATCTCGTGTGTGCCACAGTTTCAGTTGTGATA	TGGAGTTCAGACGTGTGCTCTTCCGATCTGCGCGTGCCACAGTTTCAGTTGTGATG	TTGAATACACCCTAAAGGTCCTAAACGCGCGCTCTGAAGATCGGAAGAGCGTCGTGTAGGGAAAGAGT
160	PZE_101231475	TGGAGTTCAGACGTGTGCTCTTCCGATCTATGCCTGGTTTGGCAGACGATCACACA	TGGAGTTCAGACGTGTGCTCTTCCGATCTCAGCTGGTTTGGCAGACGATCACACG	CACAAGATGGAATGGAAGAGCTAGTCAGACTGATGCAGATCGGAAGAGCGTCGTGTAGGGAAAGAGT
161	PZE_101233287	TGGAGTTCAGACGTGTGCTCTTCCGATCTAGCTGTCAGTTTCATTCTGTCCACTCCA	TGGAGTTCAGACGTGTGCTCTTCCGATCTGTCTTCAGTTTCATTCTGTCCACTCCG	TTGCCCTGTGTGTGAGTACAGTACTGCTCTATACGAGATCGGAAGAGCGTCGTGTAGGGAAAGAGT
162	PZE_101236600	TGGAGTTCAGACGTGTGCTCTTCCGATCTCACAGGAGATGGTTGGTGAGAGTCATAA	TGGAGTTCAGACGTGTGCTCTTCCGATCTTATGGAGATGGTTGGTGAGAGTCATAG	CGACACATGCCTTGCTGCAAATGCGCACGAGTACTAGATCGGAAGAGCGTCGTGTAGGGAAAGAGT
163	PZE_101237390	TGGAGTTCAGACGTGTGCTCTTCCGATCTCTATCTTCCAGAGTTGACTCGTCGTCA	TGGAGTTCAGACGTGTGCTCTTCCGATCTCGACTTCCAGAGTTGACTCGTCGTCG	CAAGTTGCTGCACATGCTTATCACCTCACTGATAGAAGATCGGAAGAGCGTCGTGTAGGGAAAGAGT
164	PZE_101239143	TGGAGTTCAGACGTGTGCTCTTCCGATCTCTCGCGGCGTTTCATCACAAATCGGCA	TGGAGTTCAGACGTGTGCTCTTCCGATCTTCTCGGCGTTTCATCACAAATCGGCG	GCACCTTTAGTCCTTTACACACTGATGCAGTAGACGAGATCGGAAGAGCGTCGTGTAGGGAAAGAGT
165	PZE_101240622	TGGAGTTCAGACGTGTGCTCTTCCGATCTACACGGCAGAGAAATACAGTGAGATATAA	TGGAGTTCAGACGTGTGCTCTTCCGATCTAGAGGGCAGAGAAATACAGTGAGATATAG	AATACTGTATGTCCTGTCTGCTGGCTCTACAGTGCTAGATCGGAAGAGCGTCGTGTAGGGAAAGAGT
166	PZE_101241488	TGGAGTTCAGACGTGTGCTCTTCCGATCTGACGCAAGCGATGAAAAGAACCAGGTAA	TGGAGTTCAGACGTGTGCTCTTCCGATCTTCAGCAAGCGATGAAAAGAACCAGGTAG	GGGGTGTTTCAGTTTTCTTTAGAGATATACGCGTCAAGATCGGAAGAGCGTCGTGTAGGGAAAGAGT
167	PZE_101244344	TGGAGTTCAGACGTGTGCTCTTCCGATCTACTACAAATAGGAAAATACTAAGAACGTTGA	TGGAGTTCAGACGTGTGCTCTTCCGATCTTGATAAATAGGAAAATACTAAGAACGTTGG	AGACAAGAAAGCAGAGGAAAACACCAGTGTCAGACTAGATCGGAAGAGCGTCGTGTAGGGAAAGAGT
168	PZE_101245575	TGGAGTTCAGACGTGTGCTCTTCCGATCTCTATAAGATTCACCGGCGTCGAGCAA	TGGAGTTCAGACGTGTGCTCTTCCGATCTCGACAGATTCACCGGCGTCGAGCAG	CTGAAGAAATCAAGAACTCTAGCATCGTCGTCAGTGAAGATCGGAAGAGCGTCGTGTAGGGAAAGAGT
169	PZE_101246274	TGGAGTTCAGACGTGTGCTCTTCCGATCTATCACCTGGACGTAGTCGTTGTCAACA	TGGAGTTCAGACGTGTGCTCTTCCGATCTTGCGCTGGACGTAGTCGTTGTCAACG	AGGCTGACCAGGTAGTAGGTCTACGATGTGATGCAGATCGGAAGAGCGTCGTGTAGGGAAAGAGT
170	PZE_101248001	TGGAGTTCAGACGTGTGCTCTTCCGATCTCTCGTATGGTCCTCCTAGCAGAAACGA	TGGAGTTCAGACGTGTGCTCTTCCGATCTTCTCATGGTCCTCCTAGCAGAAACGG	TGTTGGTTTCTAGGTTTCCATGCGACTGAGCGTCATAGATCGGAAGAGCGTCGTGTAGGGAAAGAGT
171	PZE_101249681	TGGAGTTCAGACGTGTGCTCTTCCGATCTACACAGCAGCAGCACGAGCAGCAGA	TGGAGTTCAGACGTGTGCTCTTCCGATCTAGAGGCAGCAGCACGAGCAGCAGC	CGAAGGCAACTACATTCAAATATCATCGCATGAGAGCAGATCGGAAGAGCGTCGTGTAGGGAAAGAGT
172	PZE_101250840	TGGAGTTCAGACGTGTGCTCTTCCGATCTGAGTCATTCCGGTGCTAGCTTAGGTTA	TGGAGTTCAGACGTGTGCTCTTCCGATCTGTACCATTCCGGTGCTAGCTTAGGTTC	AATTTGAACTGTTTTGACATCACTCAGATGACATCTGAAGATCGGAAGAGCGTCGTGTAGGGAAAGAGT
173	PZE_101251928	TGGAGTTCAGACGTGTGCTCTTCCGATCTCTGACAGCGATAGTGTTAGGAAATCCCA	TGGAGTTCAGACGTGTGCTCTTCCGATCTTAGAAGCGATAGTGTTAGGAAATCCCC	CCACTTTTTTTCCCGCTCTATGTCTATATCTCACTCAGATCGGAAGAGCGTCGTGTAGGGAAAGAGT
174	PZE_101254657	TGGAGTTCAGACGTGTGCTCTTCCGATCTATCATATGTTTTGCAGAGGCATACAAGAA	TGGAGTTCAGACGTGTGCTCTTCCGATCTTGCGATGTTTTGCAGAGGCATACAAGAG	TGGAGAACTGCAGGAAACTCTAGCAGTGAGACTACAGATCGGAAGAGCGTCGTGTAGGGAAAGAGT
175	PZE_101255595	TGGAGTTCAGACGTGTGCTCTTCCGATCTCGTGCAATGGTGGCAGCTAGGGTAAAA	TGGAGTTCAGACGTGTGCTCTTCCGATCTGCGCCAATGGTGGCAGCTAGGGTAAAG	CCGAATGTTGTTTTGTATTCAGCAATCATAGCGATCGAGATCGGAAGAGCGTCGTGTAGGGAAAGAGT
176	PZE_101256290	TGGAGTTCAGACGTGTGCTCTTCCGATCTCTCGTCGGCAGGCGGCAGCTTTTCA	TGGAGTTCAGACGTGTGCTCTTCCGATCTTCTCCGGCAGGCGGCAGCTTTTCC	TTCCTACACACACAGCACAGTACGACACTAGATCTAGATCGGAAGAGCGTCGTGTAGGGAAAGAGT
177	PZE_102000079	TGGAGTTCAGACGTGTGCTCTTCCGATCTACTACTTGTGTGCTATCCAGAGAGGCA	TGGAGTTCAGACGTGTGCTCTTCCGATCTTGATTTGTGTGCTATCCAGAGAGGCC	TGGGCTTAGGTTTTCAGAAATCTCCTCTCTCTCGCTAGATCGGAAGAGCGTCGTGTAGGGAAAGAGT
178	PZE_102000846	TGGAGTTCAGACGTGTGCTCTTCCGATCTATCACAAGCATATCCGTATATTCGTGTTA	TGGAGTTCAGACGTGTGCTCTTCCGATCTTGCGCAAGCATATCCGTATATTCGTGTTG	TCAGTTTGCCTGGTTCATAAAAGACCTGCTCGAGACTAGATCGGAAGAGCGTCGTGTAGGGAAAGAGT
179	PZE_102003236	TGGAGTTCAGACGTGTGCTCTTCCGATCTATGCAATTTCTTTCACCTACACAAAACGTA	TGGAGTTCAGACGTGTGCTCTTCCGATCTCAGCATTTCTTTCACCTACACAAAACGTG	AAGCACAAATAGATGAAACTGATGCATCACTAGTGTCAGATCGGAAGAGCGTCGTGTAGGGAAAGAGT
180	PZE_102006128	TGGAGTTCAGACGTGTGCTCTTCCGATCTACACATATATACCTCGTCAGGTCGGCA	TGGAGTTCAGACGTGTGCTCTTCCGATCTAGAGTATATACCTCGTCAGGTCGGCG	CACATGAGCACCTTGTACGTGCGTATGCATCTGTAGATCGGAAGAGCGTCGTGTAGGGAAAGAGT
181	PZE_102007336	TGGAGTTCAGACGTGTGCTCTTCCGATCTGACGTTCTTCTCTTCCGTCTATCTAATCA	TGGAGTTCAGACGTGTGCTCTTCCGATCTTCAGTCTTCTCTTCCGTCTATCTAATCG	TGCGAACTCACGCCAGTGCCATCATCGTACGCAAGATCGGAAGAGCGTCGTGTAGGGAAAGAGT
182	PZE_102011868	TGGAGTTCAGACGTGTGCTCTTCCGATCTACTACTACGACTACGATCATCCTTGATA	TGGAGTTCAGACGTGTGCTCTTCCGATCTTGATCTACGACTACGATCATCCTTGATC	CTTGTTGTTTTCTCCTTAATCGCGTCTCTAGTGTACAGATCGGAAGAGCGTCGTGTAGGGAAAGAGT
183	PZE_102014212	TGGAGTTCAGACGTGTGCTCTTCCGATCTCACAGCCACCATGGAACACCGACGAA	TGGAGTTCAGACGTGTGCTCTTCCGATCTTATGCCACCATGGAACACCGACGAC	AACAAAAAGCAGAACTGGATTGCTGATGCGAGCGATGAGATCGGAAGAGCGTCGTGTAGGGAAAGAGT
184	PZE_102018100	TGGAGTTCAGACGTGTGCTCTTCCGATCTATCATTGTGACTTTATGGTCGGTTGAATA	TGGAGTTCAGACGTGTGCTCTTCCGATCTTGCGTGTGACTTTATGGTCGGTTGAATG	GATGAGACTTGCCTATCGGGGGATGACAGAGTCGAGATCGGAAGAGCGTCGTGTAGGGAAAGAGT
185	PZE_102021400	TGGAGTTCAGACGTGTGCTCTTCCGATCTATGCTGTTGTTGTGCGTGAGGCCTCA	TGGAGTTCAGACGTGTGCTCTTCCGATCTCAGCGTTGTTGTGCGTGAGGCCTCC	AGATGGAACAAGATTATCCTTGGTAAGTGAGACACTGAGATCGGAAGAGCGTCGTGTAGGGAAAGAGT
186	PZE_102022207	TGGAGTTCAGACGTGTGCTCTTCCGATCTTACTTTTTACCCCGGCAGAAAGTCAGA	TGGAGTTCAGACGTGTGCTCTTCCGATCTTGTATTTACCCCGGCAGAAAGTCAGG	CTACACCATACTAAGTTTCATCTGGGCGTCGTCATGTAGATCGGAAGAGCGTCGTGTAGGGAAAGAGT
187	PZE_102029329	TGGAGTTCAGACGTGTGCTCTTCCGATCTCTGAACAAGAGGAAAGAGAGGCTGGAA	TGGAGTTCAGACGTGTGCTCTTCCGATCTTAGACAAGAGGAAAGAGAGGCTGGAG	TTCAAATACCAGTCAAACATAAAAGGTCGTCATATGAGAGATCGGAAGAGCGTCGTGTAGGGAAAGAGT
188	PZE_102033544	TGGAGTTCAGACGTGTGCTCTTCCGATCTCTCGGCATGTACATGTAAGCATAGGGTA	TGGAGTTCAGACGTGTGCTCTTCCGATCTTCTCGCATGTACATGTAAGCATAGGGTG	TATATATGTTCATCCGATTACAAAATTGTCTCACTGATATAGATCGGAAGAGCGTCGTGTAGGGAAAGAGT
189	PZE_102036053	TGGAGTTCAGACGTGTGCTCTTCCGATCTACACTAGATAGACTTGAGACCAAACACTA	TGGAGTTCAGACGTGTGCTCTTCCGATCTAGAGAGATAGACTTGAGACCAAACACTG	TGTAACCATCAGTTTTCCAGCTGTTAGTCATACGACAGATCGGAAGAGCGTCGTGTAGGGAAAGAGT
190	PZE_102037264	TGGAGTTCAGACGTGTGCTCTTCCGATCTGACGGTTGTAAGTGCACAAAAATAAAGCAA	TGGAGTTCAGACGTGTGCTCTTCCGATCTTCAGGTTGTAAGTGCACAAAAATAAAGCAG	AGAAATTACAGCAAGGCCCTCCGATGATGTCGAGCAGATCGGAAGAGCGTCGTGTAGGGAAAGAGT
191	PZE_102037806	TGGAGTTCAGACGTGTGCTCTTCCGATCTGCATGAGCGAGAAAAGATGGAGAAAAAAA	TGGAGTTCAGACGTGTGCTCTTCCGATCTACGTGAGCGAGAAAAGATGGAGAAAAAAC	TAAACGAATATGTTTTGATATGCAGGATAGTCTCGCAGAGATCGGAAGAGCGTCGTGTAGGGAAAGAGT
192	PZE_102040493	TGGAGTTCAGACGTGTGCTCTTCCGATCTCACATTCGCTAACCATTTCCAGAGAAGA	TGGAGTTCAGACGTGTGCTCTTCCGATCTTATGTCGCTAACCATTTCCAGAGAAGG	GATAACTTGCAGCTTGAATTTGGTGTAGTCGTAGCTCAGATCGGAAGAGCGTCGTGTAGGGAAAGAGT
193	PZE_102041532	TGGAGTTCAGACGTGTGCTCTTCCGATCTCTATGACACGAGATGCCGAGTCTGCA	TGGAGTTCAGACGTGTGCTCTTCCGATCTCGACACACGAGATGCCGAGTCTGCG	GCCACTTACATAATCATAGCTAATCAGCGAGCATCTCAGATCGGAAGAGCGTCGTGTAGGGAAAGAGT
194	PZE_102043638	TGGAGTTCAGACGTGTGCTCTTCCGATCTCGTGCTCCCTTTGATTTGAAATGCACATAA	TGGAGTTCAGACGTGTGCTCTTCCGATCTGCGCTCCCTTTGATTTGAAATGCACATAG	GTAGGTGGGCCTGATGGTGATCCAGTACGCATACAGATCGGAAGAGCGTCGTGTAGGGAAAGAGT
195	PZE_102047571	TGGAGTTCAGACGTGTGCTCTTCCGATCTACACGTGAAGATGATGTTCATCCGTTGA	TGGAGTTCAGACGTGTGCTCTTCCGATCTAGAGGTGAAGATGATGTTCATCCGTTGG	AATCTGTTAAGGAACCGGCCTTGGCATACATCTGTAGATCGGAAGAGCGTCGTGTAGGGAAAGAGT
196	PZE_102048060	TGGAGTTCAGACGTGTGCTCTTCCGATCTGACGGGGAGAAGCTGCACATATTTGGA	TGGAGTTCAGACGTGTGCTCTTCCGATCTTCAGGGGAGAAGCTGCACATATTTGGC	ATTCTTGGATGCGCGCTATGTGTGATGCGATCACAAGATCGGAAGAGCGTCGTGTAGGGAAAGAGT
197	PZE_102049305	TGGAGTTCAGACGTGTGCTCTTCCGATCTGCATAGCTAGGAAAGGTGGAGATGCAA	TGGAGTTCAGACGTGTGCTCTTCCGATCTACGTGCTAGGAAAGGTGGAGATGCAG	GTTAGTTGGACAGCGAATCACAGACATCATGCACAAGATCGGAAGAGCGTCGTGTAGGGAAAGAGT
198	PZE_102051157	TGGAGTTCAGACGTGTGCTCTTCCGATCTACTACTGCCCGCATAATAGCAGAACAA	TGGAGTTCAGACGTGTGCTCTTCCGATCTTGATCTGCCCGCATAATAGCAGAACAG	AAGGCGTACCTTTTTCTAGCAGTCGAGTAGATCTGTAGATCGGAAGAGCGTCGTGTAGGGAAAGAGT
199	PZE_102051933	TGGAGTTCAGACGTGTGCTCTTCCGATCTCTATCACATCCGAGTGAAGAGTAAACAA	TGGAGTTCAGACGTGTGCTCTTCCGATCTCGACCACATCCGAGTGAAGAGTAAACAG	CAACAGCCATCCGGCAAAGGTGTCGACTACGTACAGATCGGAAGAGCGTCGTGTAGGGAAAGAGT
200	PZE_102052716	TGGAGTTCAGACGTGTGCTCTTCCGATCTATCAGAAAGGAAAGTGTAGTTTCGTGGAA	TGGAGTTCAGACGTGTGCTCTTCCGATCTTGCGAAAGGAAAGTGTAGTTTCGTGGAG	AACAGTTATGCAAGTGATTTTTTTGACGAGACATCACGAAGATCGGAAGAGCGTCGTGTAGGGAAAGAGT
201	PZE_102053654	TGGAGTTCAGACGTGTGCTCTTCCGATCTATGCTACATTCGCTTTATGACGTCCTCA	TGGAGTTCAGACGTGTGCTCTTCCGATCTCAGCACATTCGCTTTATGACGTCCTCG	AACTTGCTGATGCACACGAGCTGGAGCGCGACGACAGATCGGAAGAGCGTCGTGTAGGGAAAGAGT
202	PZE_102055209	TGGAGTTCAGACGTGTGCTCTTCCGATCTACACGCCAGAAGAGACTGTATATGGCTA	TGGAGTTCAGACGTGTGCTCTTCCGATCTAGAGCCAGAAGAGACTGTATATGGCTG	CGCTGGTAACTTTGTGGATTACCATCTCGTGCACAAGATCGGAAGAGCGTCGTGTAGGGAAAGAGT
203	PZE_102056416	TGGAGTTCAGACGTGTGCTCTTCCGATCTAGCTTGCACGTGTAGAATATTGCCTCTA	TGGAGTTCAGACGTGTGCTCTTCCGATCTGTCTGCACGTGTAGAATATTGCCTCTG	TAGTTTATTAGCGCAGACCGGGATATGCTCGCGACAGATCGGAAGAGCGTCGTGTAGGGAAAGAGT
204	PZE_102060229	TGGAGTTCAGACGTGTGCTCTTCCGATCTCTATCCAAGAAGCCTCAAGTACATGCAA	TGGAGTTCAGACGTGTGCTCTTCCGATCTCGACCAAGAAGCCTCAAGTACATGCAG	AAGGCTTCTGTACCGGATATCATCCGTCGTCTGACAAGATCGGAAGAGCGTCGTGTAGGGAAAGAGT
205	PZE_102061615	TGGAGTTCAGACGTGTGCTCTTCCGATCTCGTGTCAACTGTCGCAGCGATGCATTA	TGGAGTTCAGACGTGTGCTCTTCCGATCTGCGCCAACTGTCGCAGCGATGCATTG	CAGAGTAAATGTTAACGCGACGTGTATCGACTCTCGAGATCGGAAGAGCGTCGTGTAGGGAAAGAGT
206	PZE_102062683	TGGAGTTCAGACGTGTGCTCTTCCGATCTTACTTCGGTCGTCCGTATCTGTATTGA	TGGAGTTCAGACGTGTGCTCTTCCGATCTTGTACGGTCGTCCGTATCTGTATTGG	AGAGAGATGACTGTACTTGCCGCAGACTCGTATAGAGATCGGAAGAGCGTCGTGTAGGGAAAGAGT
207	PZE_102062746	TGGAGTTCAGACGTGTGCTCTTCCGATCTACACAACATCAGAGAGTAAAATTACCCTAA	TGGAGTTCAGACGTGTGCTCTTCCGATCTAGAGACATCAGAGAGTAAAATTACCCTAG	CTGGTAGTGCATAAGAGACAATCATACAGACACTCTAGATCGGAAGAGCGTCGTGTAGGGAAAGAGT
208	PZE_102065811	TGGAGTTCAGACGTGTGCTCTTCCGATCTGACGGATGTTCCCAATCGGGTGACCTA	TGGAGTTCAGACGTGTGCTCTTCCGATCTTCAGATGTTCCCAATCGGGTGACCTG	TTCCCGGATATCTTTGTCCTTATTTTGTCTGTAGTAGAGATCGGAAGAGCGTCGTGTAGGGAAAGAGT
209	PZE_102067907	TGGAGTTCAGACGTGTGCTCTTCCGATCTGCATCCTGTGTACAAATCAAAGAAAACCA	TGGAGTTCAGACGTGTGCTCTTCCGATCTACGTCCTGTGTACAAATCAAAGAAAACCG	GAAAGAGAAGAAAAGCTGACTGGCGCGTCATCGACTAGATCGGAAGAGCGTCGTGTAGGGAAAGAGT
210	PZE_102069908	TGGAGTTCAGACGTGTGCTCTTCCGATCTCTATGTAGAAAAGACTCATAGCATGTACA	TGGAGTTCAGACGTGTGCTCTTCCGATCTCGACGTAGAAAAGACTCATAGCATGTACG	CAGAGACCATCCTATTGAGCCAAGTGAGATGTGTGAGATCGGAAGAGCGTCGTGTAGGGAAAGAGT
211	PZE_102071375	TGGAGTTCAGACGTGTGCTCTTCCGATCTATGCCCAAAAAGAATCTTGGAGCTGAGA	TGGAGTTCAGACGTGTGCTCTTCCGATCTCAGCCCAAAAAGAATCTTGGAGCTGAGC	TGTGCCAAATAGGCATTTATTGTGTACTAGTCGCATGAGATCGGAAGAGCGTCGTGTAGGGAAAGAGT
212	PZE_102072914	TGGAGTTCAGACGTGTGCTCTTCCGATCTTACTTAGCGGAACCACAATTTTATACACA	TGGAGTTCAGACGTGTGCTCTTCCGATCTTGTAAGCGGAACCACAATTTTATACACC	GAATACTCAACCTTAATCAATCGTGATACGCACGACTAGATCGGAAGAGCGTCGTGTAGGGAAAGAGT
213	PZE_102073763	TGGAGTTCAGACGTGTGCTCTTCCGATCTACACTAGCTCGGTTTGCAGGCATTAAC	TGGAGTTCAGACGTGTGCTCTTCCGATCTAGAGTAGCTCGGTTTGCAGGCATTAAG	CCGTATCTGTCCTGTCCATCTGGTACTCGCTCATAGATCGGAAGAGCGTCGTGTAGGGAAAGAGT
214	PZE_102078110	TGGAGTTCAGACGTGTGCTCTTCCGATCTCTATCGGCGAGCTTTGTTGAGTAGTAA	TGGAGTTCAGACGTGTGCTCTTCCGATCTCGACCGGCGAGCTTTGTTGAGTAGTAC	ATGTAGAGATGCTCCAAGTTGCAGTCATCGTGCGCGAGATCGGAAGAGCGTCGTGTAGGGAAAGAGT
215	PZE_102078883	TGGAGTTCAGACGTGTGCTCTTCCGATCTAGTCCTAGACCAACGGACAAGAACCTA	TGGAGTTCAGACGTGTGCTCTTCCGATCTGCTGCTAGACCAACGGACAAGAACCTG	AGGAACAACTTGATTCCCTTTAACCAGCTGACACGACAGATCGGAAGAGCGTCGTGTAGGGAAAGAGT
216	PZE_102079812	TGGAGTTCAGACGTGTGCTCTTCCGATCTCGTGTGGGATTTCACATATCATCGACATA	TGGAGTTCAGACGTGTGCTCTTCCGATCTGCGCGGGATTTCACATATCATCGACATG	ACAGGTACATGGCCAAATCAGTAGAGTATGTCTATAAGATCGGAAGAGCGTCGTGTAGGGAAAGAGT
217	PZE_102082838	TGGAGTTCAGACGTGTGCTCTTCCGATCTATGCGTCCGATTGTGCTTGCCCCTCA	TGGAGTTCAGACGTGTGCTCTTCCGATCTCAGCTCCGATTGTGCTTGCCCCTCG	GCGCCTCTAGTCTTTGTTTTGTCACGCGTCGAGTCAGATCGGAAGAGCGTCGTGTAGGGAAAGAGT
218	PZE_102084750	TGGAGTTCAGACGTGTGCTCTTCCGATCTGACGTTTACCTCCTCGTCCAACTCTTTA	TGGAGTTCAGACGTGTGCTCTTCCGATCTTCAGTTACCTCCTCGTCCAACTCTTTC	TAAAATGTGTGCAGAGTACGACCTGTATCGCTCGCGAGATCGGAAGAGCGTCGTGTAGGGAAAGAGT
219	PZE_102085154	TGGAGTTCAGACGTGTGCTCTTCCGATCTGAGTCTCAAGGTTTATGGGAATAACCTGA	TGGAGTTCAGACGTGTGCTCTTCCGATCTGTACTCAAGGTTTATGGGAATAACCTGG	CATTCAGTTTCATCAGGTCGATTGGCGTCACAGAGCAGATCGGAAGAGCGTCGTGTAGGGAAAGAGT
220	PZE_102086050	TGGAGTTCAGACGTGTGCTCTTCCGATCTTACTGTAGCAGCAACCACTTTATCTGATA	TGGAGTTCAGACGTGTGCTCTTCCGATCTTGTATAGCAGCAACCACTTTATCTGATG	GAGGTAATGTATGTTTCCAGTGACGCTCTCAGCTATAGATCGGAAGAGCGTCGTGTAGGGAAAGAGT
221	PZE_102087526	TGGAGTTCAGACGTGTGCTCTTCCGATCTACTACAAGGTATTTTCTCACTGCAGTTAA	TGGAGTTCAGACGTGTGCTCTTCCGATCTTGATCAAGGTATTTTCTCACTGCAGTTAG	CAATTCTTTTGCAGCAAATGTAGATTATGTAGCTACACAGATCGGAAGAGCGTCGTGTAGGGAAAGAGT
222	PZE_102088058	TGGAGTTCAGACGTGTGCTCTTCCGATCTCACACACATCCGGCCCAAACTTCTGAA	TGGAGTTCAGACGTGTGCTCTTCCGATCTTATGACATCCGGCCCAAACTTCTGAG	AACCAATAATTACGCGTGAACGTCTAGCAGCATGTAAGATCGGAAGAGCGTCGTGTAGGGAAAGAGT
223	PZE_102088558	TGGAGTTCAGACGTGTGCTCTTCCGATCTCTATGTCTTTAGTCCATCACCAAACCGA	TGGAGTTCAGACGTGTGCTCTTCCGATCTCGACTCTTTAGTCCATCACCAAACCGG	ACCTAAGCATTAGCAGCTAACGAAGTCGAGATGAGAAGATCGGAAGAGCGTCGTGTAGGGAAAGAGT
224	PZE_102088949	TGGAGTTCAGACGTGTGCTCTTCCGATCTACACCGCTCTATGTCACTGGCTTGTCA	TGGAGTTCAGACGTGTGCTCTTCCGATCTAGAGGCTCTATGTCACTGGCTTGTCG	CCGATGAGTCTGTCACGGTGAAACAGTCTGACATAGATCGGAAGAGCGTCGTGTAGGGAAAGAGT
225	PZE_102089752	TGGAGTTCAGACGTGTGCTCTTCCGATCTAGTCGTGTAATAAACTTGCCTTCATCTGC	TGGAGTTCAGACGTGTGCTCTTCCGATCTGCTGGTGTAATAAACTTGCCTTCATCTGG	GAGCGCCGGTTTTGGAACCAGCTGCTGTGACACAGATCGGAAGAGCGTCGTGTAGGGAAAGAGT
226	PZE_102090914	TGGAGTTCAGACGTGTGCTCTTCCGATCTCTCGGAAGTCTAGCTAACTGTGGATTTC	TGGAGTTCAGACGTGTGCTCTTCCGATCTTCTCGAAGTCTAGCTAACTGTGGATTTG	GGAACCAGCGGCCAGGATCGACATATAGCAGTAGATCGGAAGAGCGTCGTGTAGGGAAAGAGT
227	PZE_102091834	TGGAGTTCAGACGTGTGCTCTTCCGATCTGACGCCAAACAATAACTCCGAAAGCACA	TGGAGTTCAGACGTGTGCTCTTCCGATCTTCAGCCAAACAATAACTCCGAAAGCACC	AACACTAATATGTGGGACGCAGCAGTCGATAGCTCAGATCGGAAGAGCGTCGTGTAGGGAAAGAGT
228	PZE_102094252	TGGAGTTCAGACGTGTGCTCTTCCGATCTGAGTCCTTGTTCAGGTACACCATCGGA	TGGAGTTCAGACGTGTGCTCTTCCGATCTGTACCTTGTTCAGGTACACCATCGGG	GTCCTCCCGATCAGCTGAAGATGAGATATGCGTCAGATCGGAAGAGCGTCGTGTAGGGAAAGAGT
229	PZE_102097345	TGGAGTTCAGACGTGTGCTCTTCCGATCTCACAACATGAGTGATTTTACTGAAGACCA	TGGAGTTCAGACGTGTGCTCTTCCGATCTTATGCATGAGTGATTTTACTGAAGACCG	GGCTCTTTGGTTGACGCTTGTATCATCGAGCACTAAGATCGGAAGAGCGTCGTGTAGGGAAAGAGT
230	PZE_102100460	TGGAGTTCAGACGTGTGCTCTTCCGATCTACTACATCCGGATGATCTAATTCCATTCA	TGGAGTTCAGACGTGTGCTCTTCCGATCTTGATATCCGGATGATCTAATTCCATTCG	CTATCTTTCCTGGTACGCGTAGGCGTCTAGATACAAGATCGGAAGAGCGTCGTGTAGGGAAAGAGT
231	PZE_102100964	TGGAGTTCAGACGTGTGCTCTTCCGATCTAGTCGGCAGCCCCCGCTTGACTAGA	TGGAGTTCAGACGTGTGCTCTTCCGATCTGCTGGCAGCCCCCGCTTGACTAGG	CGATCAGAAGTCCAACACCAACAGTCATCTGCTCTAGATCGGAAGAGCGTCGTGTAGGGAAAGAGT
232	PZE_102101395	TGGAGTTCAGACGTGTGCTCTTCCGATCTCACAGAAGGCTGCAGCTTGCTCTAGA	TGGAGTTCAGACGTGTGCTCTTCCGATCTTATGGAAGGCTGCAGCTTGCTCTAGG	CCCTAAGGTGAAGTTCTTGGGCATATCATCACAGAGATCGGAAGAGCGTCGTGTAGGGAAAGAGT
233	PZE_102103212	TGGAGTTCAGACGTGTGCTCTTCCGATCTAGTCCACGATCTACGATCTACGGTTCTA	TGGAGTTCAGACGTGTGCTCTTCCGATCTGCTGACGATCTACGATCTACGGTTCTG	ATATACCCGGCTGAATCGTTATGTCTGTCAGTACGTAGATCGGAAGAGCGTCGTGTAGGGAAAGAGT
234	PZE_102105806	TGGAGTTCAGACGTGTGCTCTTCCGATCTGACGATCCGGCATATGTTAAGTATTGGC	TGGAGTTCAGACGTGTGCTCTTCCGATCTTCAGATCCGGCATATGTTAAGTATTGGG	GGCGAGGACGACCCGTAGCAGTCAGAGTCAGTAGATCGGAAGAGCGTCGTGTAGGGAAAGAGT
235	PZE_102106504	TGGAGTTCAGACGTGTGCTCTTCCGATCTGCATGGTTGTCAGTCAAGCACACACGA	TGGAGTTCAGACGTGTGCTCTTCCGATCTACGTGTTGTCAGTCAAGCACACACGC	ACGCGAACGACTTGTGGAGTTGCTGCACGTGCACAGATCGGAAGAGCGTCGTGTAGGGAAAGAGT
236	PZE_102109182	TGGAGTTCAGACGTGTGCTCTTCCGATCTCACACTAGCATGCCTCTGTTATCTGCAA	TGGAGTTCAGACGTGTGCTCTTCCGATCTTATGTAGCATGCCTCTGTTATCTGCAG	CACCACACGCTAGCTGCCTCTAGCTATGCTCACAGATCGGAAGAGCGTCGTGTAGGGAAAGAGT
237	PZE_102110333	TGGAGTTCAGACGTGTGCTCTTCCGATCTATCACAATGTCTCGAGTATCTTCCAGAA	TGGAGTTCAGACGTGTGCTCTTCCGATCTTGCGCAATGTCTCGAGTATCTTCCAGAG	TTCCGGCGGGATTTGGACATTTCGTCACTGTCTCGAGATCGGAAGAGCGTCGTGTAGGGAAAGAGT
238	PZE_102113762	TGGAGTTCAGACGTGTGCTCTTCCGATCTGCATCAGGGTTCAGTGGTTGTGAATGA	TGGAGTTCAGACGTGTGCTCTTCCGATCTACGTCAGGGTTCAGTGGTTGTGAATGG	GGAGGTGTCGATCTTACTCCCGGACATGTAGTGTAGATCGGAAGAGCGTCGTGTAGGGAAAGAGT
239	PZE_102114559	TGGAGTTCAGACGTGTGCTCTTCCGATCTACTAGCTGGTAGCAGCCATGCATCTA	TGGAGTTCAGACGTGTGCTCTTCCGATCTTGATGCTGGTAGCAGCCATGCATCTG	GCTATCTCTAATGGGCAGAGTGCGAGCGAGTAGTGAGATCGGAAGAGCGTCGTGTAGGGAAAGAGT
240	PZE_102115836	TGGAGTTCAGACGTGTGCTCTTCCGATCTCTATCTGTCCGATGTTCCAGTCACGA	TGGAGTTCAGACGTGTGCTCTTCCGATCTCGACCTGTCCGATGTTCCAGTCACGG	AAGAGAAACTGGCGACTGAGATTGATGATACATGTGAGATCGGAAGAGCGTCGTGTAGGGAAAGAGT
241	PZE_102116344	TGGAGTTCAGACGTGTGCTCTTCCGATCTAGTCCAAATAAAACACCAAGGCTGGGAA	TGGAGTTCAGACGTGTGCTCTTCCGATCTGCTGCAAATAAAACACCAAGGCTGGGAG	AGGAAGAAAAAACAAAGTTATCGATCTCAGTACGACGAAGATCGGAAGAGCGTCGTGTAGGGAAAGAGT
242	PZE_102116447	TGGAGTTCAGACGTGTGCTCTTCCGATCTCGTGGAAGAGGAGGAGCACAAGAGAAA	TGGAGTTCAGACGTGTGCTCTTCCGATCTGCGCGAAGAGGAGGAGCACAAGAGAAG	AAGACTCACGCTGCTCCATGAGAGCGACACTCAGAGATCGGAAGAGCGTCGTGTAGGGAAAGAGT
243	PZE_102117667	TGGAGTTCAGACGTGTGCTCTTCCGATCTTACTCATCATGTAGTCGTGCACCTTCTA	TGGAGTTCAGACGTGTGCTCTTCCGATCTTGTAATCATGTAGTCGTGCACCTTCTG	GAAGTTCGAGGCGGTAGGCTACAGAGAGCTAGTGAGATCGGAAGAGCGTCGTGTAGGGAAAGAGT
244	PZE_102120959	TGGAGTTCAGACGTGTGCTCTTCCGATCTGACGCAACTTATCAGCAGCAAATTTCAAAAA	TGGAGTTCAGACGTGTGCTCTTCCGATCTTCAGAACTTATCAGCAGCAAATTTCAAAAG	GGTCAATGTTATTATGCCAACTGAAGTACGCATCGCGAGATCGGAAGAGCGTCGTGTAGGGAAAGAGT
245	PZE_102121137	TGGAGTTCAGACGTGTGCTCTTCCGATCTAGCTAAAATGATCCATGGCCATGGAAGA	TGGAGTTCAGACGTGTGCTCTTCCGATCTGTCTAAATGATCCATGGCCATGGAAGG	AGCTTGGTGTTTCTGTTGTTGGTGCTCTGCATGCTCAGATCGGAAGAGCGTCGTGTAGGGAAAGAGT
246	PZE_102121940	TGGAGTTCAGACGTGTGCTCTTCCGATCTGAGTGGCTAATATGTCTGCTATTGACCTA	TGGAGTTCAGACGTGTGCTCTTCCGATCTGTACGCTAATATGTCTGCTATTGACCTG	CAACTACTATCGTACACAGCTGCGCGAGCACGTCTAGATCGGAAGAGCGTCGTGTAGGGAAAGAGT
247	PZE_102122892	TGGAGTTCAGACGTGTGCTCTTCCGATCTGCATTGGTATGACCAAACTAAGTCGACA	TGGAGTTCAGACGTGTGCTCTTCCGATCTACGTGGTATGACCAAACTAAGTCGACG	CCCAAACAAAAAGTGAAAAAGACTGGCGCACTATCAGAGATCGGAAGAGCGTCGTGTAGGGAAAGAGT
248	PZE_102123089	TGGAGTTCAGACGTGTGCTCTTCCGATCTCTGAGGGGGCAGAAATCTAACAATCAGA	TGGAGTTCAGACGTGTGCTCTTCCGATCTTAGAGGGGCAGAAATCTAACAATCAGC	AGCCGTGTTGCATCATGCTTCTATACGTCAGATCTAGATCGGAAGAGCGTCGTGTAGGGAAAGAGT
249	PZE_102123949	TGGAGTTCAGACGTGTGCTCTTCCGATCTCTATGCATATTCACTCTAAAAGAATCAGAA	TGGAGTTCAGACGTGTGCTCTTCCGATCTCGACGCATATTCACTCTAAAAGAATCAGAG	ACATGCTGCAAGAAAATAGTGGAACTGCGTACGCAGCAGATCGGAAGAGCGTCGTGTAGGGAAAGAGT
250	PZE_102126512	TGGAGTTCAGACGTGTGCTCTTCCGATCTCGTGTTCTGTCCTCCAAAAATAGGATAGA	TGGAGTTCAGACGTGTGCTCTTCCGATCTGCGCTCTGTCCTCCAAAAATAGGATAGC	AGTTTGGGAACTCAAAGTATCCCTTCGATGCAGCGCAGATCGGAAGAGCGTCGTGTAGGGAAAGAGT
251	PZE_102129070	TGGAGTTCAGACGTGTGCTCTTCCGATCTTACTATGTTTATTGGTGGCCACAACTATA	TGGAGTTCAGACGTGTGCTCTTCCGATCTTGTATGTTTATTGGTGGCCACAACTATG	AATGTGTTGAACACTAAGTACCGCCGCAGTGCAGTGAGATCGGAAGAGCGTCGTGTAGGGAAAGAGT
252	PZE_102129725	TGGAGTTCAGACGTGTGCTCTTCCGATCTACACTAGCAATGCTAAACTAATGGACAGA	TGGAGTTCAGACGTGTGCTCTTCCGATCTAGAGAGCAATGCTAAACTAATGGACAGG	CATGATATTTCCAAGGAGCTACAGTCGTGTACGAGTAGATCGGAAGAGCGTCGTGTAGGGAAAGAGT
253	PZE_102131631	TGGAGTTCAGACGTGTGCTCTTCCGATCTGAGTCAGGGCCTTCGTTCTCTGGAGA	TGGAGTTCAGACGTGTGCTCTTCCGATCTGTACAGGGCCTTCGTTCTCTGGAGG	ACGATGATAGAATCCTTCCAGCTGAGCACGTGCGATAGATCGGAAGAGCGTCGTGTAGGGAAAGAGT
254	PZE_102132760	TGGAGTTCAGACGTGTGCTCTTCCGATCTCTGAGCGAATCATCTTCTAGGGCTCCA	TGGAGTTCAGACGTGTGCTCTTCCGATCTTAGACGAATCATCTTCTAGGGCTCCG	TTTGTTCTCGCGCACTTTACCCTAGCGTAGACACTAGATCGGAAGAGCGTCGTGTAGGGAAAGAGT
255	PZE_102136021	TGGAGTTCAGACGTGTGCTCTTCCGATCTCTATCCTCGATTCAAAGGCAGAGGGA	TGGAGTTCAGACGTGTGCTCTTCCGATCTCGACCCTCGATTCAAAGGCAGAGGGG	AGAAACAAGTACCTTGAGCTCCTGGCGTACTATATAAGATCGGAAGAGCGTCGTGTAGGGAAAGAGT
256	PZE_102137574	TGGAGTTCAGACGTGTGCTCTTCCGATCTAGTCTGTTCCTGATGCTGCTTGGAATTA	TGGAGTTCAGACGTGTGCTCTTCCGATCTGCTGGTTCCTGATGCTGCTTGGAATTG	TTCCTTGTAGGCTGTTGTTCTGCATCGTGACGTATAGATCGGAAGAGCGTCGTGTAGGGAAAGAGT
257	PZE_102140935	TGGAGTTCAGACGTGTGCTCTTCCGATCTACACCATGAATCTGTGCTTGCTTTGACAA	TGGAGTTCAGACGTGTGCTCTTCCGATCTAGAGATGAATCTGTGCTTGCTTTGACAG	TTTGACCTGATTGTGGTGCTTTCTTCTCTCACACAGAGATCGGAAGAGCGTCGTGTAGGGAAAGAGT
258	PZE_102144397	TGGAGTTCAGACGTGTGCTCTTCCGATCTACTACAGCTAGGAAGCCCTACTACAGA	TGGAGTTCAGACGTGTGCTCTTCCGATCTTGATAGCTAGGAAGCCCTACTACAGC	TGAACACGTCGATGTCACCGAATCTGCAGCGTCTAAGATCGGAAGAGCGTCGTGTAGGGAAAGAGT
259	PZE_102146070	TGGAGTTCAGACGTGTGCTCTTCCGATCTATCAGTTCAAACTTCAAAGCAAACTTCGA	TGGAGTTCAGACGTGTGCTCTTCCGATCTTGCGGTTCAAACTTCAAAGCAAACTTCGG	TTCGCATCTCGCCGGTTGAGTTCATGTGTAGTATAGATCGGAAGAGCGTCGTGTAGGGAAAGAGT
260	PZE_102148280	TGGAGTTCAGACGTGTGCTCTTCCGATCTATGCCGCCAGTTGCCAGCACGAAGAA	TGGAGTTCAGACGTGTGCTCTTCCGATCTCAGCGCCAGTTGCCAGCACGAAGAG	TAGGAGTAGGAATCGAAGAGTGAGTGTCGTCGATGTAGATCGGAAGAGCGTCGTGTAGGGAAAGAGT
261	PZE_102148927	TGGAGTTCAGACGTGTGCTCTTCCGATCTCTCGATATCTTAAATAAGCACCAAAAGGCA	TGGAGTTCAGACGTGTGCTCTTCCGATCTTCTCTATCTTAAATAAGCACCAAAAGGCC	GGATTTCACCCATAACTAGTTTTCGGTGATGACTGTAAGATCGGAAGAGCGTCGTGTAGGGAAAGAGT
262	PZE_102151305	TGGAGTTCAGACGTGTGCTCTTCCGATCTGAGTCGCATAGGAGTTTTTCGTTGGTTA	TGGAGTTCAGACGTGTGCTCTTCCGATCTGTACCGCATAGGAGTTTTTCGTTGGTTG	TTTGTTGATTCGTCCAAGCTTCACGATGACTGAGCAAGATCGGAAGAGCGTCGTGTAGGGAAAGAGT
263	PZE_102152001	TGGAGTTCAGACGTGTGCTCTTCCGATCTCACACCTTTCAAGGCTCTCTATGGTTATA	TGGAGTTCAGACGTGTGCTCTTCCGATCTTATGCTTTCAAGGCTCTCTATGGTTATG	ACCCCCCTGTGGCTGCTGCTCTACATGCGAGTAGATCGGAAGAGCGTCGTGTAGGGAAAGAGT
264	PZE_102152286	TGGAGTTCAGACGTGTGCTCTTCCGATCTACTAGATGGGGTTATTATTTACCTTTTTTTA	TGGAGTTCAGACGTGTGCTCTTCCGATCTTGATGATGGGGTTATTATTTACCTTTTTTTG	TGTGAGGTGTCCCAAAGTCAACTAGCGTGTCGACTAGATCGGAAGAGCGTCGTGTAGGGAAAGAGT
265	PZE_102155428	TGGAGTTCAGACGTGTGCTCTTCCGATCTAGTCCAATACAGTGAGACACATTAGAATCA	TGGAGTTCAGACGTGTGCTCTTCCGATCTGCTGAATACAGTGAGACACATTAGAATCG	TCATGTAAGGATAGTCATGCCACTTCAGCGAGTATAAGATCGGAAGAGCGTCGTGTAGGGAAAGAGT
266	PZE_102159907	TGGAGTTCAGACGTGTGCTCTTCCGATCTACACGCGTGTCTATCTACTAGTATCTCA	TGGAGTTCAGACGTGTGCTCTTCCGATCTAGAGGCGTGTCTATCTACTAGTATCTCC	CATCCAGGTCAGCTACTAGGGCCTGTGCGATGCTAGATCGGAAGAGCGTCGTGTAGGGAAAGAGT
267	PZE_102161136	TGGAGTTCAGACGTGTGCTCTTCCGATCTGAGTGCTAAAAAAACCCGATCATTTTCACA	TGGAGTTCAGACGTGTGCTCTTCCGATCTGTACCTAAAAAAACCCGATCATTTTCACG	AAGTTTCTAATGCCTACTCCTTACGCGCAGACATCGTAGATCGGAAGAGCGTCGTGTAGGGAAAGAGT
268	PZE_102161536	TGGAGTTCAGACGTGTGCTCTTCCGATCTGCATCCTAATTTGATAAACCTGATCCCAA	TGGAGTTCAGACGTGTGCTCTTCCGATCTACGTCCTAATTTGATAAACCTGATCCCAG	GAAGGGCCAAGAAGCAGAGGACATCTATACTGATAGATCGGAAGAGCGTCGTGTAGGGAAAGAGT
269	PZE_102163261	TGGAGTTCAGACGTGTGCTCTTCCGATCTCACAACCCATCAGAATCCCAGATCAAAA	TGGAGTTCAGACGTGTGCTCTTCCGATCTTATGCCCATCAGAATCCCAGATCAAAC	CCCCCGAGTCATTTTTGTAACTTGCATCTCTCTACAAGATCGGAAGAGCGTCGTGTAGGGAAAGAGT
270	PZE_102165529	TGGAGTTCAGACGTGTGCTCTTCCGATCTCTATGTACGTAGTAACTAGTAAGTGCCA	TGGAGTTCAGACGTGTGCTCTTCCGATCTCGACGTACGTAGTAACTAGTAAGTGCCG	CACTACGCACCGTTGACGTGGGCTCACACGAGTAGATCGGAAGAGCGTCGTGTAGGGAAAGAGT
271	PZE_102166542	TGGAGTTCAGACGTGTGCTCTTCCGATCTAGTCGGAACCTATGCTTCATATGATTCAAA	TGGAGTTCAGACGTGTGCTCTTCCGATCTGCTGGAACCTATGCTTCATATGATTCAAG	AAAACTCGGCCGCGGAGAGAAACGTACGCGCTGCAGATCGGAAGAGCGTCGTGTAGGGAAAGAGT
272	PZE_102169535	TGGAGTTCAGACGTGTGCTCTTCCGATCTAGCTGAGCTGTTTGACAAGATCGTAAGAA	TGGAGTTCAGACGTGTGCTCTTCCGATCTGTCTAGCTGTTTGACAAGATCGTAAGAG	CTCTACCCCTTGACTGTAAACTAGTGAGCATGACTAAGATCGGAAGAGCGTCGTGTAGGGAAAGAGT
273	PZE_102172025	TGGAGTTCAGACGTGTGCTCTTCCGATCTGCATCCGGATACCGCGTATAGAGTGA	TGGAGTTCAGACGTGTGCTCTTCCGATCTACGTCCGGATACCGCGTATAGAGTGG	AGAGAAACAACAGATCAGACCATGCAGATATCAGTGAGATCGGAAGAGCGTCGTGTAGGGAAAGAGT
274	PZE_102172713	TGGAGTTCAGACGTGTGCTCTTCCGATCTACTAGGTGCGTGGACACCGGAAATTA	TGGAGTTCAGACGTGTGCTCTTCCGATCTTGATGGTGCGTGGACACCGGAAATTG	CCTCGGTAAGGAATTGTCCTCTTGCATACTACATGAGATCGGAAGAGCGTCGTGTAGGGAAAGAGT
275	PZE_102175223	TGGAGTTCAGACGTGTGCTCTTCCGATCTCTATCGAAGAGTGACGATTGCCTAAAGA	TGGAGTTCAGACGTGTGCTCTTCCGATCTCGACGAAGAGTGACGATTGCCTAAAGC	GTGAAGGATTGCACCATGTAAATGATGCTAGACACTAGATCGGAAGAGCGTCGTGTAGGGAAAGAGT
276	PZE_102176758	TGGAGTTCAGACGTGTGCTCTTCCGATCTAGTCCAGCTCCAGTATCTGCTTGGAAA	TGGAGTTCAGACGTGTGCTCTTCCGATCTGCTGCAGCTCCAGTATCTGCTTGGAAG	TTTCCCTAACAGCGTTAACACGTACACGCTCGTAGAAGATCGGAAGAGCGTCGTGTAGGGAAAGAGT
277	PZE_102180077	TGGAGTTCAGACGTGTGCTCTTCCGATCTAGCTAATACTGTACGTAATAACGGTGCTA	TGGAGTTCAGACGTGTGCTCTTCCGATCTGTCTATACTGTACGTAATAACGGTGCTC	TGTGATGTCACGCCACATTAGCTTAGTATATCGACAGATCGGAAGAGCGTCGTGTAGGGAAAGAGT
278	PZE_102181478	TGGAGTTCAGACGTGTGCTCTTCCGATCTGCATGTTGCTACAGGACTCGATCTAGTA	TGGAGTTCAGACGTGTGCTCTTCCGATCTACGTTTGCTACAGGACTCGATCTAGTG	GTGCACTGGACCGTTCCGGTGTCGAGTGCATACAGATCGGAAGAGCGTCGTGTAGGGAAAGAGT
279	PZE_102183283	TGGAGTTCAGACGTGTGCTCTTCCGATCTCTATGCTGCAGCACCCGAAGAGGTA	TGGAGTTCAGACGTGTGCTCTTCCGATCTCGACGCTGCAGCACCCGAAGAGGTG	ACAAAGAAACTACTTCAGTTCACATCATGCTCGACGACAGATCGGAAGAGCGTCGTGTAGGGAAAGAGT
280	PZE_102183628	TGGAGTTCAGACGTGTGCTCTTCCGATCTAGTCTTACCAATATCTGCAGCAACTCGA	TGGAGTTCAGACGTGTGCTCTTCCGATCTGCTGTACCAATATCTGCAGCAACTCGG	TGAGCACACATGATCCCTGAGAAGAGCGTGTCGTGAGATCGGAAGAGCGTCGTGTAGGGAAAGAGT
281	PZE_102184387	TGGAGTTCAGACGTGTGCTCTTCCGATCTATGCGGAAAAACTGACTACTTAACGGCAA	TGGAGTTCAGACGTGTGCTCTTCCGATCTCAGCGAAAAACTGACTACTTAACGGCAG	CCGGAAACCACGACCGAGAGGAGATATAGAGTAAGATCGGAAGAGCGTCGTGTAGGGAAAGAGT
282	PZE_102188267	TGGAGTTCAGACGTGTGCTCTTCCGATCTGCATCCAGTGTCAAGAACGAACATGGA	TGGAGTTCAGACGTGTGCTCTTCCGATCTACGTCCAGTGTCAAGAACGAACATGGG	AGAGAATCTCGATCTGCGACTGCCATACTGCATCTAGATCGGAAGAGCGTCGTGTAGGGAAAGAGT
283	PZE_102189414	TGGAGTTCAGACGTGTGCTCTTCCGATCTCACAGTCTGGACGTCTGGTAGGTAGA	TGGAGTTCAGACGTGTGCTCTTCCGATCTTATGGTCTGGACGTCTGGTAGGTAGG	AAGTCATGTTGAAACCGGATAGAATACACGTAGAGCGAGATCGGAAGAGCGTCGTGTAGGGAAAGAGT
284	PZE_102191301	TGGAGTTCAGACGTGTGCTCTTCCGATCTATCACTCCCTCTGCATGCACGATGAA	TGGAGTTCAGACGTGTGCTCTTCCGATCTTGCGCTCCCTCTGCATGCACGATGAC	AAAGAACGTCAAGCTTTGAAATAGATTGTACGCTGCGTAGATCGGAAGAGCGTCGTGTAGGGAAAGAGT
285	PZE_102191900	TGGAGTTCAGACGTGTGCTCTTCCGATCTCGTGCTAGCAACCACACAGACACAGGA	TGGAGTTCAGACGTGTGCTCTTCCGATCTGCGCTAGCAACCACACAGACACAGGC	AGATAGATGGGCACAAAATGGATTCGACATGTCAGAGAGATCGGAAGAGCGTCGTGTAGGGAAAGAGT
286	PZE_103001509	TGGAGTTCAGACGTGTGCTCTTCCGATCTGACGGAGAGCCTGATTAATCATTCAGCAA	TGGAGTTCAGACGTGTGCTCTTCCGATCTTCAGAGAGCCTGATTAATCATTCAGCAG	GGGTACAATCATCAGAAGCAGTAGATATCACTGCTAAGATCGGAAGAGCGTCGTGTAGGGAAAGAGT
287	PZE_103001875	TGGAGTTCAGACGTGTGCTCTTCCGATCTGCATGCGTGCATATAGAAGAAGATCGGA	TGGAGTTCAGACGTGTGCTCTTCCGATCTACGTCGTGCATATAGAAGAAGATCGGG	AGCCAGATCTCCCCCCAGATCGTACAGATCGTAAGATCGGAAGAGCGTCGTGTAGGGAAAGAGT
288	PZE_103003116	TGGAGTTCAGACGTGTGCTCTTCCGATCTACTACCTGTGATCCTGTCCGTATCCTA	TGGAGTTCAGACGTGTGCTCTTCCGATCTTGATCTGTGATCCTGTCCGTATCCTG	TATTAACTCGTAGCAGTACAAGACTCAGTCGTATGATAGATCGGAAGAGCGTCGTGTAGGGAAAGAGT
289	PZE_103005595	TGGAGTTCAGACGTGTGCTCTTCCGATCTCTATATCAGAAAAAACTATGACAGTCTCTA	TGGAGTTCAGACGTGTGCTCTTCCGATCTCGACTCAGAAAAAACTATGACAGTCTCTC	ACCTCTGAAAGTTTTTGTGCTGCTGACGCATCATCGAGATCGGAAGAGCGTCGTGTAGGGAAAGAGT
290	PZE_103006822	TGGAGTTCAGACGTGTGCTCTTCCGATCTATCAAGCATCAATGTCAGGTGCTTGCA	TGGAGTTCAGACGTGTGCTCTTCCGATCTTGCGGCATCAATGTCAGGTGCTTGCG	TTGGGTTTCTTTTTCACAACAGATACCGCTGTAGCTACAGATCGGAAGAGCGTCGTGTAGGGAAAGAGT
291	PZE_103009187	TGGAGTTCAGACGTGTGCTCTTCCGATCTATGCAAAAATACAAGAGCAGCGCCAAGA	TGGAGTTCAGACGTGTGCTCTTCCGATCTCAGCAAAATACAAGAGCAGCGCCAAGG	GCAGAAAAAATATTGGGGAAGGGACGCACTGTACACAGATCGGAAGAGCGTCGTGTAGGGAAAGAGT
292	PZE_103010389	TGGAGTTCAGACGTGTGCTCTTCCGATCTTACTAAGAATCAAAGAATGGTATATGGACA	TGGAGTTCAGACGTGTGCTCTTCCGATCTTGTAAGAATCAAAGAATGGTATATGGACG	CGAGAAAGAATTTGTCGCTCTTTAAATGTCGCACACAAGATCGGAAGAGCGTCGTGTAGGGAAAGAGT
293	PZE_103011350	TGGAGTTCAGACGTGTGCTCTTCCGATCTACACTAAATTTTTGTTTGCCCACTGAAACA	TGGAGTTCAGACGTGTGCTCTTCCGATCTAGAGAAATTTTTGTTTGCCCACTGAAACC	GACTATCCTACTTGTTGAACTGCTCGCAGTCTATCGAGATCGGAAGAGCGTCGTGTAGGGAAAGAGT
294	PZE_103013135	TGGAGTTCAGACGTGTGCTCTTCCGATCTGACGGTGAGAAAAGAAGATGTTGAGCCA	TGGAGTTCAGACGTGTGCTCTTCCGATCTTCAGGTGAGAAAAGAAGATGTTGAGCCG	AATGAAATGAGTGACCGCTTCCTTGATGTATCGCTGAGATCGGAAGAGCGTCGTGTAGGGAAAGAGT
295	PZE_103015388	TGGAGTTCAGACGTGTGCTCTTCCGATCTACTAGCTACGGGCAATTAATGCGCCTA	TGGAGTTCAGACGTGTGCTCTTCCGATCTTGATCTACGGGCAATTAATGCGCCTC	TGCTTTGCTGTTTGTTTTATGCCTGTAGACACGTGTAAGATCGGAAGAGCGTCGTGTAGGGAAAGAGT
296	PZE_103015786	TGGAGTTCAGACGTGTGCTCTTCCGATCTCTATTGAACGTGTTCACGTATATATCTCA	TGGAGTTCAGACGTGTGCTCTTCCGATCTCGACGAACGTGTTCACGTATATATCTCG	CTGTACTGAATATTGACCAAGCTGAGCACTGTGTCGAGATCGGAAGAGCGTCGTGTAGGGAAAGAGT
297	PZE_103016529	TGGAGTTCAGACGTGTGCTCTTCCGATCTAGTCCGTTTCTCATAATTATCCCTCATCA	TGGAGTTCAGACGTGTGCTCTTCCGATCTGCTGCGTTTCTCATAATTATCCCTCATCG	ATGAAAGTGCTGCCTCATTTTCAGCTATAGCACTACAGATCGGAAGAGCGTCGTGTAGGGAAAGAGT
298	PZE_103018067	TGGAGTTCAGACGTGTGCTCTTCCGATCTACACGGAGGATCATGCATGAGTGCCA	TGGAGTTCAGACGTGTGCTCTTCCGATCTAGAGGGAGGATCATGCATGAGTGCCG	CTGTGGACTGAAAAGCTAGCTGCCTGCGACGAGTCAGATCGGAAGAGCGTCGTGTAGGGAAAGAGT
299	PZE_103019324	TGGAGTTCAGACGTGTGCTCTTCCGATCTGAGTCCTCGAATAGCGAAATTCCTCTAA	TGGAGTTCAGACGTGTGCTCTTCCGATCTGTACCCTCGAATAGCGAAATTCCTCTAC	AACTGATGTGTTCCATATTCCAAACCGTAGCACTCGTAGATCGGAAGAGCGTCGTGTAGGGAAAGAGT
300	PZE_103021324	TGGAGTTCAGACGTGTGCTCTTCCGATCTCACAATCGTAAAAGCTATGGCTGCAGAA	TGGAGTTCAGACGTGTGCTCTTCCGATCTTATGTCGTAAAAGCTATGGCTGCAGAG	AAGGAGTTTGATTATCTTGATGAAAGCTAGCGAGCGTAAGATCGGAAGAGCGTCGTGTAGGGAAAGAGT
301	PZE_103023379	TGGAGTTCAGACGTGTGCTCTTCCGATCTCGTGCCTAGCCCATGCAATAATTTAGAAA	TGGAGTTCAGACGTGTGCTCTTCCGATCTGCGCCCTAGCCCATGCAATAATTTAGAAG	TTATCAACATACATGGTTATATTGCTGCTGTCTACGAGAAGATCGGAAGAGCGTCGTGTAGGGAAAGAGT
302	PZE_103024938	TGGAGTTCAGACGTGTGCTCTTCCGATCTTACTTTATGGACGGTGCTCACAAAATGA	TGGAGTTCAGACGTGTGCTCTTCCGATCTTGTATATGGACGGTGCTCACAAAATGG	ATGACCTTGGAAGTTGTAACGCTGGTGACAGTATGAAGATCGGAAGAGCGTCGTGTAGGGAAAGAGT
303	PZE_103025888	TGGAGTTCAGACGTGTGCTCTTCCGATCTGCATAGTGTATGATCTGACTCCATGTCA	TGGAGTTCAGACGTGTGCTCTTCCGATCTACGTGTGTATGATCTGACTCCATGTCG	GGATGCCCGGCTTCAAGTGGCTCTCGATAGACGAGATCGGAAGAGCGTCGTGTAGGGAAAGAGT
304	PZE_103028869	TGGAGTTCAGACGTGTGCTCTTCCGATCTATCAAGCGTTATACGTACAGATACTGCA	TGGAGTTCAGACGTGTGCTCTTCCGATCTTGCGGCGTTATACGTACAGATACTGCG	CGTTATAAAATACATGTGGGCCTCGTAGCTGCACGTAGATCGGAAGAGCGTCGTGTAGGGAAAGAGT
305	PZE_103030995	TGGAGTTCAGACGTGTGCTCTTCCGATCTCGTGTGCCGGCAAGCTGAGTAATTTGA	TGGAGTTCAGACGTGTGCTCTTCCGATCTGCGCGCCGGCAAGCTGAGTAATTTGG	CATTTATCGCAGGGAATAATAGTTTTTCGCGCTGCACAAGATCGGAAGAGCGTCGTGTAGGGAAAGAGT
306	PZE_103031668	TGGAGTTCAGACGTGTGCTCTTCCGATCTCTCGCGGACAGAAGCAGAGAGTAAAGA	TGGAGTTCAGACGTGTGCTCTTCCGATCTTCTCCGGACAGAAGCAGAGAGTAAAGC	AAAACAAATTCCGGAGCAATTCTTTTTGCACGTCTCACAGATCGGAAGAGCGTCGTGTAGGGAAAGAGT
307	PZE_103032158	TGGAGTTCAGACGTGTGCTCTTCCGATCTTACTCTGGAATACTGGCAAGCACTAGTA	TGGAGTTCAGACGTGTGCTCTTCCGATCTTGTATGGAATACTGGCAAGCACTAGTC	CTACGACGACCAAGTTTCGGGCATACAGTGAGATAGATCGGAAGAGCGTCGTGTAGGGAAAGAGT
308	PZE_103032602	TGGAGTTCAGACGTGTGCTCTTCCGATCTAGCTCATCAGCTTCACTGGTACCAACTA	TGGAGTTCAGACGTGTGCTCTTCCGATCTGTCTATCAGCTTCACTGGTACCAACTC	TTGCACCTGCAGCCTATCTATTCCATAGTACACGCAGATCGGAAGAGCGTCGTGTAGGGAAAGAGT
309	PZE_103034530	TGGAGTTCAGACGTGTGCTCTTCCGATCTGCATGTAGCCCATTGTGCCTCTTGTTA	TGGAGTTCAGACGTGTGCTCTTCCGATCTACGTGTAGCCCATTGTGCCTCTTGTTG	CAGTCAGCGTAACAATGCTTTGATGCATACGACTCGAGATCGGAAGAGCGTCGTGTAGGGAAAGAGT
310	PZE_103035524	TGGAGTTCAGACGTGTGCTCTTCCGATCTCTGAGTCTATGGTGGGGAGCGATCCA	TGGAGTTCAGACGTGTGCTCTTCCGATCTTAGATCTATGGTGGGGAGCGATCCG	TCCGATGTGCTAAATTCATCACCCGAGAGACGCATCAGATCGGAAGAGCGTCGTGTAGGGAAAGAGT
311	PZE_103037289	TGGAGTTCAGACGTGTGCTCTTCCGATCTCTATGGGATCAATACAAAATCACTGAACTA	TGGAGTTCAGACGTGTGCTCTTCCGATCTCGACGGATCAATACAAAATCACTGAACTG	ATCGATTGCTTGAGACTGTACTGTGCAGTAGTCAGCAGATCGGAAGAGCGTCGTGTAGGGAAAGAGT
312	PZE_103039677	TGGAGTTCAGACGTGTGCTCTTCCGATCTATGCGCGAGCAGCGGTAGGGTGCA	TGGAGTTCAGACGTGTGCTCTTCCGATCTCAGCGCGAGCAGCGGTAGGGTGCG	CTACCTTTTATGTCCTTACTACTGCCGTATCTAGCATAGATCGGAAGAGCGTCGTGTAGGGAAAGAGT
313	PZE_103041999	TGGAGTTCAGACGTGTGCTCTTCCGATCTACACATATTTTATCAGTGGAGCATAGGTTA	TGGAGTTCAGACGTGTGCTCTTCCGATCTAGAGTATTTTATCAGTGGAGCATAGGTTC	ACAGGTTCACATAAAACCAACATGTGCATCTCTAGCGAGATCGGAAGAGCGTCGTGTAGGGAAAGAGT
314	PZE_103044102	TGGAGTTCAGACGTGTGCTCTTCCGATCTGCATCCGATGTCTAGCATCCACACTCA	TGGAGTTCAGACGTGTGCTCTTCCGATCTACGTCGATGTCTAGCATCCACACTCC	TTGTTTGTTGTTGGCTCATCGTTGATCAGTATGATAAGATCGGAAGAGCGTCGTGTAGGGAAAGAGT
315	PZE_103044842	TGGAGTTCAGACGTGTGCTCTTCCGATCTACTATCGTCAAGCACATCAACATCCTTA	TGGAGTTCAGACGTGTGCTCTTCCGATCTTGATCGTCAAGCACATCAACATCCTTC	TCAATACATTCGAGTGCCCCGGGACACACAGTGAAGATCGGAAGAGCGTCGTGTAGGGAAAGAGT
316	PZE_103045755	TGGAGTTCAGACGTGTGCTCTTCCGATCTCTATGCTTATCTGTATGCAACACTGACAA	TGGAGTTCAGACGTGTGCTCTTCCGATCTCGACCTTATCTGTATGCAACACTGACAG	CATACCGGCCGGTCGGTCCACAGATGCGTATGAGATCGGAAGAGCGTCGTGTAGGGAAAGAGT
317	PZE_103046475	TGGAGTTCAGACGTGTGCTCTTCCGATCTATCAAAAAGAGGAAGAGTCAGGCCGAA	TGGAGTTCAGACGTGTGCTCTTCCGATCTTGCGAAAGAGGAAGAGTCAGGCCGAG	TGTTCTGCAAGTCAAGACGATGTAGATGACTAGTATAGATCGGAAGAGCGTCGTGTAGGGAAAGAGT
318	PZE_103048893	TGGAGTTCAGACGTGTGCTCTTCCGATCTTACTGTCTAACACTTGCCAACATTATTGTA	TGGAGTTCAGACGTGTGCTCTTCCGATCTTGTATCTAACACTTGCCAACATTATTGTG	AAGTTCAATGACCTCACTGATAGCCGATCGACTAGCAGATCGGAAGAGCGTCGTGTAGGGAAAGAGT
319	PZE_103049794	TGGAGTTCAGACGTGTGCTCTTCCGATCTACACTTGTCTTCTCTGGCACATCTTGTA	TGGAGTTCAGACGTGTGCTCTTCCGATCTAGAGTGTCTTCTCTGGCACATCTTGTG	CCTTTGGATCCACCGGAGATATCCATATCAGCGTCAGATCGGAAGAGCGTCGTGTAGGGAAAGAGT
320	PZE_103052130	TGGAGTTCAGACGTGTGCTCTTCCGATCTGCATTGTGCTTTCTAGAGCTGGATGCA	TGGAGTTCAGACGTGTGCTCTTCCGATCTACGTGTGCTTTCTAGAGCTGGATGCG	TATTTGGATGATTCTGAGTGGGGCAGCAGATACAGCAGATCGGAAGAGCGTCGTGTAGGGAAAGAGT
321	PZE_103053661	TGGAGTTCAGACGTGTGCTCTTCCGATCTACTATCCCGGTTGATCCGGGATCCA	TGGAGTTCAGACGTGTGCTCTTCCGATCTTGATCCCGGTTGATCCGGGATCCG	CTAGAGAGGACCTAAAGAATCTCTTACATCAGATATAGATCGGAAGAGCGTCGTGTAGGGAAAGAGT
322	PZE_103054575	TGGAGTTCAGACGTGTGCTCTTCCGATCTATCAGGCTTATCAAGAGACTGTCGGAA	TGGAGTTCAGACGTGTGCTCTTCCGATCTTGCGGGCTTATCAAGAGACTGTCGGAT	GCGTTCGCCAAATCATCAGATGATAGCTCTAGAGAAGATCGGAAGAGCGTCGTGTAGGGAAAGAGT
323	PZE_103055453	TGGAGTTCAGACGTGTGCTCTTCCGATCTATGCGTTGCCTGTCGAGCCTACTCTA	TGGAGTTCAGACGTGTGCTCTTCCGATCTCAGCGTTGCCTGTCGAGCCTACTCTG	ATGACAGATGAGCCTACTGCTGCGCACTATCGATCAGATCGGAAGAGCGTCGTGTAGGGAAAGAGT
324	PZE_103057263	TGGAGTTCAGACGTGTGCTCTTCCGATCTTACTGTATCTTCTGTATGGACGTGCAGA	TGGAGTTCAGACGTGTGCTCTTCCGATCTTGTATATCTTCTGTATGGACGTGCAGG	AGGAGGATTAGCCGACATCAATAAGCGTGACGCACTAGATCGGAAGAGCGTCGTGTAGGGAAAGAGT
325	PZE_103057424	TGGAGTTCAGACGTGTGCTCTTCCGATCTACACCCACACCTATACATTAAAACAACCA	TGGAGTTCAGACGTGTGCTCTTCCGATCTAGAGCCACACCTATACATTAAAACAACCG	AAATGGAACGACGCGCTGCTGGTATGCGAGTATCAGATCGGAAGAGCGTCGTGTAGGGAAAGAGT
326	PZE_103058760	TGGAGTTCAGACGTGTGCTCTTCCGATCTGAGTATCATCCCCACTCCAACTACCAA	TGGAGTTCAGACGTGTGCTCTTCCGATCTGTACTCATCCCCACTCCAACTACCAC	CCGTACATCTTTCAGCATGACCCTCGATGACATGTAGATCGGAAGAGCGTCGTGTAGGGAAAGAGT
327	PZE_103059001	TGGAGTTCAGACGTGTGCTCTTCCGATCTGCATCTAGATCCTATGGCCAAAGAAGC	TGGAGTTCAGACGTGTGCTCTTCCGATCTACGTCTAGATCCTATGGCCAAAGAAGG	GTGCAACCGAGCCTATATATGCAACATGTATCACTAGATCGGAAGAGCGTCGTGTAGGGAAAGAGT
328	PZE_103060872	TGGAGTTCAGACGTGTGCTCTTCCGATCTCACAGTTCTCCGCAGTCGCCATGGTA	TGGAGTTCAGACGTGTGCTCTTCCGATCTTATGTTCTCCGCAGTCGCCATGGTC	AGAGCCGATCTAGGATGTTTAAGGTCGCACTGAGCGAGATCGGAAGAGCGTCGTGTAGGGAAAGAGT
329	PZE_103062159	TGGAGTTCAGACGTGTGCTCTTCCGATCTATCAGTTAGTTGTCTTGCGCTCATGCA	TGGAGTTCAGACGTGTGCTCTTCCGATCTTGCGGTTAGTTGTCTTGCGCTCATGCC	CTATTCCGGTGACGTAGTTCTGAGCTCTGACTGCGAGATCGGAAGAGCGTCGTGTAGGGAAAGAGT
330	PZE_103062648	TGGAGTTCAGACGTGTGCTCTTCCGATCTCGTGGGGGAACACCAATCGAAGTTCTAA	TGGAGTTCAGACGTGTGCTCTTCCGATCTGCGCGGGAACACCAATCGAAGTTCTAC	AAGCCAGCGTTCTAGTGCCCTAATGTCGATCGATAGATCGGAAGAGCGTCGTGTAGGGAAAGAGT
331	PZE_103064633	TGGAGTTCAGACGTGTGCTCTTCCGATCTAGCTGGTTGTTACAACGGAGAAGAACGA	TGGAGTTCAGACGTGTGCTCTTCCGATCTGTCTGTTGTTACAACGGAGAAGAACGG	AATCCCCAACCACATTTATGTAGCCAGTGCGTGCGAAGATCGGAAGAGCGTCGTGTAGGGAAAGAGT
332	PZE_103065072	TGGAGTTCAGACGTGTGCTCTTCCGATCTGACGTGGCAATACATGTGATTTCTTTCCA	TGGAGTTCAGACGTGTGCTCTTCCGATCTTCAGGGCAATACATGTGATTTCTTTCCG	GTAAGCTTAGGAGGCCTAGACATAGCGACAGTACGAGATCGGAAGAGCGTCGTGTAGGGAAAGAGT
333	PZE_103066053	TGGAGTTCAGACGTGTGCTCTTCCGATCTCTGACCAGCAGCACAGCACGCACAAA	TGGAGTTCAGACGTGTGCTCTTCCGATCTTAGACAGCAGCACAGCACGCACAAG	GAAAATTCCTGCACAAGACAACTGGAGAGACTGCACAGATCGGAAGAGCGTCGTGTAGGGAAAGAGT
334	PZE_103067889	TGGAGTTCAGACGTGTGCTCTTCCGATCTCACACATGCAGCAACCATAAACAGTTGA	TGGAGTTCAGACGTGTGCTCTTCCGATCTTATGCATGCAGCAACCATAAACAGTTGG	AGATTTTCAGCTGGCAAATTTGCCATCAGCTGTGTGAGATCGGAAGAGCGTCGTGTAGGGAAAGAGT
335	PZE_103068739	TGGAGTTCAGACGTGTGCTCTTCCGATCTATCAAACAGGGGTGCACACATCAACAA	TGGAGTTCAGACGTGTGCTCTTCCGATCTTGCGACAGGGGTGCACACATCAACAG	GTGAGAAGAGATTGGATGAACGATGATACTATCGAGAGATCGGAAGAGCGTCGTGTAGGGAAAGAGT
336	PZE_103069222	TGGAGTTCAGACGTGTGCTCTTCCGATCTCGTGGAGAAGAGAAGAGACACTTCCAAA	TGGAGTTCAGACGTGTGCTCTTCCGATCTGCGCGAGAAGAGAAGAGACACTTCCAAG	GGACTGGCAGAGGAATAAGGATACGCTGCTACTGAAGATCGGAAGAGCGTCGTGTAGGGAAAGAGT
337	PZE_103069689	TGGAGTTCAGACGTGTGCTCTTCCGATCTATGCGTTCCTGTTTCAGCTTGTGAGCA	TGGAGTTCAGACGTGTGCTCTTCCGATCTCAGCGTTCCTGTTTCAGCTTGTGAGCG	ACTGATACTACTGTCCCGGCCCATCGTAGTGTGCAGATCGGAAGAGCGTCGTGTAGGGAAAGAGT
338	PZE_103071667	TGGAGTTCAGACGTGTGCTCTTCCGATCTAGCTTTTAGTTGGGAGATACTCATTGCTA	TGGAGTTCAGACGTGTGCTCTTCCGATCTGTCTTTAGTTGGGAGATACTCATTGCTG	CTACTACTACTAGGAAGGTGCAGACATAGTATGCAAGATCGGAAGAGCGTCGTGTAGGGAAAGAGT
339	PZE_103072196	TGGAGTTCAGACGTGTGCTCTTCCGATCTGACGAAATGGCGACCAAAGAAACTCAATA	TGGAGTTCAGACGTGTGCTCTTCCGATCTTCAGAATGGCGACCAAAGAAACTCAATC	AACAGCAAACACAAAAAGAGGAGAATACTCTCGCTAGAGATCGGAAGAGCGTCGTGTAGGGAAAGAGT
340	PZE_103074199	TGGAGTTCAGACGTGTGCTCTTCCGATCTACTAGGTTGAGTCACCTCTCGTGTATAA	TGGAGTTCAGACGTGTGCTCTTCCGATCTTGATGTTGAGTCACCTCTCGTGTATAG	GGCATACGCTAAATGATTTACGGTTACGTGTATGTGAGATCGGAAGAGCGTCGTGTAGGGAAAGAGT
341	PZE_103075872	TGGAGTTCAGACGTGTGCTCTTCCGATCTAGTCGCGATGCAGCCATGCATAACCAA	TGGAGTTCAGACGTGTGCTCTTCCGATCTGCTGCGATGCAGCCATGCATAACCAC	CAAATCAATAAACTAGCTTATAGTGGGACAGTCGCTGCAGATCGGAAGAGCGTCGTGTAGGGAAAGAGT
342	PZE_103076149	TGGAGTTCAGACGTGTGCTCTTCCGATCTATGCGATAGCTGCAGCTGTTGGCTCA	TGGAGTTCAGACGTGTGCTCTTCCGATCTCAGCGATAGCTGCAGCTGTTGGCTCG	TTGATGATACGCAGCACATTAAGGCAGCGTGCGCATAGATCGGAAGAGCGTCGTGTAGGGAAAGAGT
343	PZE_103078297	TGGAGTTCAGACGTGTGCTCTTCCGATCTGACGCAGATCAGGTTGGATGGAGCTTA	TGGAGTTCAGACGTGTGCTCTTCCGATCTTCAGCAGATCAGGTTGGATGGAGCTTG	CGATTGTGTGAAAGAAATGGCCGCGCACGAGATCTAGATCGGAAGAGCGTCGTGTAGGGAAAGAGT
344	PZE_103081189	TGGAGTTCAGACGTGTGCTCTTCCGATCTCACAGGATGGTCAAAGGAAGTAGAATCA	TGGAGTTCAGACGTGTGCTCTTCCGATCTTATGGGATGGTCAAAGGAAGTAGAATCG	TTCTTTGATGTAATAGAGCTTGCTGCATGCTACGCGAAGATCGGAAGAGCGTCGTGTAGGGAAAGAGT
345	PZE_103082105	TGGAGTTCAGACGTGTGCTCTTCCGATCTATCATATAGCAGTTGGGTCGTGAAGCA	TGGAGTTCAGACGTGTGCTCTTCCGATCTTGCGATAGCAGTTGGGTCGTGAAGCG	AACAGACCCAGACCACCACTTGCAGCTGTCATCGAGATCGGAAGAGCGTCGTGTAGGGAAAGAGT
346	PZE_103082924	TGGAGTTCAGACGTGTGCTCTTCCGATCTAGTCCCTTCGATTAGGACAAGATGATGA	TGGAGTTCAGACGTGTGCTCTTCCGATCTGCTGCCTTCGATTAGGACAAGATGATGC	TCCATCCTACTGGCCGGTTAATTGTCAGACTAGAGAGATCGGAAGAGCGTCGTGTAGGGAAAGAGT
347	PZE_103083874	TGGAGTTCAGACGTGTGCTCTTCCGATCTATGCGACAGCATGCAGCATCGTTGCA	TGGAGTTCAGACGTGTGCTCTTCCGATCTCAGCGACAGCATGCAGCATCGTTGCG	CCTTTTGCTAATTCAGCAGCAATACCTCGTGTAGCTGAGATCGGAAGAGCGTCGTGTAGGGAAAGAGT
348	PZE_103085447	TGGAGTTCAGACGTGTGCTCTTCCGATCTTACTCAGTTCGCACCCTGTGTAATACA	TGGAGTTCAGACGTGTGCTCTTCCGATCTTGTACAGTTCGCACCCTGTGTAATACG	GCTCGGGAGCCTGCTAAAGATACATGCTCATATAAGATCGGAAGAGCGTCGTGTAGGGAAAGAGT
349	PZE_103086306	TGGAGTTCAGACGTGTGCTCTTCCGATCTAGCTCTTTTTTCTATGGCACTGAACAAGAA	TGGAGTTCAGACGTGTGCTCTTCCGATCTGTCTTTTTTTCTATGGCACTGAACAAGAG	CAGTAGCCAGTGCAGCTAGACATATGTAGTGTACAGATCGGAAGAGCGTCGTGTAGGGAAAGAGT
350	PZE_103087007	TGGAGTTCAGACGTGTGCTCTTCCGATCTGCATACACCCCCTTAGATGCTCTATGA	TGGAGTTCAGACGTGTGCTCTTCCGATCTACGTCACCCCCTTAGATGCTCTATGC	TCAAGCTCTGCATATGTAGGCTCTCAGACGATACGAGATCGGAAGAGCGTCGTGTAGGGAAAGAGT
351	PZE_103087536	TGGAGTTCAGACGTGTGCTCTTCCGATCTACTACATGACTCATTATTCGCCTATACCA	TGGAGTTCAGACGTGTGCTCTTCCGATCTTGATATGACTCATTATTCGCCTATACCG	TCATCTATGTGATCTCTCAGAGTACCTCGACGAGCGCAGATCGGAAGAGCGTCGTGTAGGGAAAGAGT
352	PZE_103088324	TGGAGTTCAGACGTGTGCTCTTCCGATCTCACACTGTAGAGGGCAGCAAGTTTCAA	TGGAGTTCAGACGTGTGCTCTTCCGATCTTATGCTGTAGAGGGCAGCAAGTTTCAT	GAGGAGGAAATAGAGGAAGGCGGCAGTCTGCACTAGATCGGAAGAGCGTCGTGTAGGGAAAGAGT
353	PZE_103090457	TGGAGTTCAGACGTGTGCTCTTCCGATCTCGTGGTAGTTAGATTGAAGGCAGGCGA	TGGAGTTCAGACGTGTGCTCTTCCGATCTGCGCGTAGTTAGATTGAAGGCAGGCGC	ACTGCTTCCTCTGCAAGAAACTATCTCAGTAGACTCAGATCGGAAGAGCGTCGTGTAGGGAAAGAGT
354	PZE_103090563	TGGAGTTCAGACGTGTGCTCTTCCGATCTATGCAGCCCGATTTTACAGTTTAAACCAA	TGGAGTTCAGACGTGTGCTCTTCCGATCTCAGCGCCCGATTTTACAGTTTAAACCAG	ACCAGTCCGGTGTAGATTTGGCCAGCAGCATCGTAGATCGGAAGAGCGTCGTGTAGGGAAAGAGT
355	PZE_103091412	TGGAGTTCAGACGTGTGCTCTTCCGATCTAGCTAGGGACAAAAAGTTATTTGCCAAGA	TGGAGTTCAGACGTGTGCTCTTCCGATCTGTCTGGGACAAAAAGTTATTTGCCAAGG	AAGAACACTGCTGCTTATGCCATATCATAGTCATCTAGATCGGAAGAGCGTCGTGTAGGGAAAGAGT
356	PZE_103092682	TGGAGTTCAGACGTGTGCTCTTCCGATCTGCATCATCAGACAAATCAGATTTTCTCCA	TGGAGTTCAGACGTGTGCTCTTCCGATCTACGTCATCAGACAAATCAGATTTTCTCCG	CTGCATAAGTCCGTATGTCCCTGGCTGTGCTACGCAGATCGGAAGAGCGTCGTGTAGGGAAAGAGT
357	PZE_103092830	TGGAGTTCAGACGTGTGCTCTTCCGATCTCTGACCACCCTTCTGAATTCTGACCCA	TGGAGTTCAGACGTGTGCTCTTCCGATCTTAGACACCCTTCTGAATTCTGACCCG	GTTGCTGATCAGATTCTCCACGTTGCTCACGCTCAAGATCGGAAGAGCGTCGTGTAGGGAAAGAGT
358	PZE_103094688	TGGAGTTCAGACGTGTGCTCTTCCGATCTCTATGGACACGATAATCCTCTTTGGGTA	TGGAGTTCAGACGTGTGCTCTTCCGATCTCGACGACACGATAATCCTCTTTGGGTC	TCGATGAAGATCCTGGAACCGACTCGATCGACAGTAGATCGGAAGAGCGTCGTGTAGGGAAAGAGT
359	PZE_103100131	TGGAGTTCAGACGTGTGCTCTTCCGATCTGAGTTGCTGATGTAGTGCATTTCTCAGA	TGGAGTTCAGACGTGTGCTCTTCCGATCTGTACGCTGATGTAGTGCATTTCTCAGC	TTCATGTGTCCTTTTTCTTTTGTCCGCTGATCTACATAGATCGGAAGAGCGTCGTGTAGGGAAAGAGT
360	PZE_103100885	TGGAGTTCAGACGTGTGCTCTTCCGATCTCTGACCGTATTAGTACAGTATTTCAGAGTA	TGGAGTTCAGACGTGTGCTCTTCCGATCTTAGACGTATTAGTACAGTATTTCAGAGTG	GTTGTTAGGTTGACCAACCAGAACTCATCGTCTCGTAGATCGGAAGAGCGTCGTGTAGGGAAAGAGT
361	PZE_103102170	TGGAGTTCAGACGTGTGCTCTTCCGATCTCACATTATTAAGCTCTGCATCTCTCACTA	TGGAGTTCAGACGTGTGCTCTTCCGATCTTATGTATTAAGCTCTGCATCTCTCACTC	TCAGGCGATGCAGCCCAAGCCGCGTCGCTACTAAGATCGGAAGAGCGTCGTGTAGGGAAAGAGT
362	PZE_103102727	TGGAGTTCAGACGTGTGCTCTTCCGATCTAGTCGGGGGCTCCAGTGTAGTGGCA	TGGAGTTCAGACGTGTGCTCTTCCGATCTGCTGGGGGCTCCAGTGTAGTGGCG	GAGCTCTATAAAATTGACGCCCGTAGCTCGTGCAGAGATCGGAAGAGCGTCGTGTAGGGAAAGAGT
363	PZE_103102840	TGGAGTTCAGACGTGTGCTCTTCCGATCTCGTGCGAAGCTTCTGAGCAGTGAGATC	TGGAGTTCAGACGTGTGCTCTTCCGATCTGCGCCGAAGCTTCTGAGCAGTGAGATG	GCCCATTTCATATTTGCGTCAGCGCTCGCACGTCGAGATCGGAAGAGCGTCGTGTAGGGAAAGAGT
364	PZE_103104806	TGGAGTTCAGACGTGTGCTCTTCCGATCTACACTGGATACCACGAGATAGTTACGTA	TGGAGTTCAGACGTGTGCTCTTCCGATCTAGAGGGATACCACGAGATAGTTACGTG	AGGAGGATCGCGTCCGTGGCTATGAGATGCGCAGATCGGAAGAGCGTCGTGTAGGGAAAGAGT
365	PZE_103106481	TGGAGTTCAGACGTGTGCTCTTCCGATCTGAGTGGATGGTACACTGAACCAAAACTA	TGGAGTTCAGACGTGTGCTCTTCCGATCTGTACGGATGGTACACTGAACCAAAACTC	TATGATCCAACTGAGTTCAGGGAGTGTCTGCTACGTAGATCGGAAGAGCGTCGTGTAGGGAAAGAGT
366	PZE_103107820	TGGAGTTCAGACGTGTGCTCTTCCGATCTGCATGTATGGATTGTACTGCCTTCAATTA	TGGAGTTCAGACGTGTGCTCTTCCGATCTACGTGTATGGATTGTACTGCCTTCAATTG	TGGTTTGATACTGAATGTGCTGAAAGAGTCGTGTCAGAGATCGGAAGAGCGTCGTGTAGGGAAAGAGT
367	PZE_103108877	TGGAGTTCAGACGTGTGCTCTTCCGATCTACTACGGAACGAGAATCAGAATCGGCA	TGGAGTTCAGACGTGTGCTCTTCCGATCTTGATGGAACGAGAATCAGAATCGGCG	CAAAGACAAAGGAGTCTGCTTCGGACAGCGACTAGAGATCGGAAGAGCGTCGTGTAGGGAAAGAGT
368	PZE_103109729	TGGAGTTCAGACGTGTGCTCTTCCGATCTATCACGGATCAGCTAAAATAAGCTGCTAA	TGGAGTTCAGACGTGTGCTCTTCCGATCTTGCGGGATCAGCTAAAATAAGCTGCTAC	CTGCTAAGGAAACCTCTCTCTATACTACAGAGATCTAGATCGGAAGAGCGTCGTGTAGGGAAAGAGT
369	PZE_103114346	TGGAGTTCAGACGTGTGCTCTTCCGATCTAGCTGTTACATGAAAAGGAAGCTTGTTTCA	TGGAGTTCAGACGTGTGCTCTTCCGATCTGTCTTTACATGAAAAGGAAGCTTGTTTCG	CTTCAATTTTTCACAAATAGTGCATGGCTACTGAGAGTAGATCGGAAGAGCGTCGTGTAGGGAAAGAGT
370	PZE_103117006	TGGAGTTCAGACGTGTGCTCTTCCGATCTGCATCCAACAACAACACAGTTACACACA	TGGAGTTCAGACGTGTGCTCTTCCGATCTACGTCCAACAACAACACAGTTACACACG	CAGAGAAAGTACCCCCACTGTTAAGAGCTCAGAGCAGATCGGAAGAGCGTCGTGTAGGGAAAGAGT
371	PZE_103118399	TGGAGTTCAGACGTGTGCTCTTCCGATCTACTAGGTGCGCCTGTCTTGCAGGTA	TGGAGTTCAGACGTGTGCTCTTCCGATCTTGATGGTGCGCCTGTCTTGCAGGTG	CGTAGACTTGAGCAGCAACCATGACGTCTGACAGCAGATCGGAAGAGCGTCGTGTAGGGAAAGAGT
372	PZE_103119151	TGGAGTTCAGACGTGTGCTCTTCCGATCTCTATCGGCGACAGACCATCAGCTGTA	TGGAGTTCAGACGTGTGCTCTTCCGATCTCGACGGCGACAGACCATCAGCTGTG	TTTATAGCGCTAGAACATTACACGGACGCACTCGCAGAGATCGGAAGAGCGTCGTGTAGGGAAAGAGT
373	PZE_103121399	TGGAGTTCAGACGTGTGCTCTTCCGATCTCGTGGCCTGACAACCCCAGCTAAAATA	TGGAGTTCAGACGTGTGCTCTTCCGATCTGCGCGCCTGACAACCCCAGCTAAAATC	TGTTGCTGCTACAGGTTTTCAGAGGTGATATATGCAAGATCGGAAGAGCGTCGTGTAGGGAAAGAGT
374	PZE_103123615	TGGAGTTCAGACGTGTGCTCTTCCGATCTACACATAAAGCAAGACATGGGCTTCTCA	TGGAGTTCAGACGTGTGCTCTTCCGATCTAGAGTAAAGCAAGACATGGGCTTCTCG	TCAGTTAGTGCAAAGCTGAAAATCACGCTCGAGTATAAGATCGGAAGAGCGTCGTGTAGGGAAAGAGT
375	PZE_103125672	TGGAGTTCAGACGTGTGCTCTTCCGATCTGCATAAAGAAGCGCTATAGATCATCGCA	TGGAGTTCAGACGTGTGCTCTTCCGATCTACGTAAGAAGCGCTATAGATCATCGCG	GCAAATATCATATCCGATACCGGAGTAGTAGTGTCAAGATCGGAAGAGCGTCGTGTAGGGAAAGAGT
376	PZE_103125820	TGGAGTTCAGACGTGTGCTCTTCCGATCTACTAGGATAGCTCTGGAGATGACATGA	TGGAGTTCAGACGTGTGCTCTTCCGATCTTGATGGATAGCTCTGGAGATGACATGG	AAGGAGTTAGAGAGACAAGGACTATCTCACTAGACGAGATCGGAAGAGCGTCGTGTAGGGAAAGAGT
377	PZE_103126437	TGGAGTTCAGACGTGTGCTCTTCCGATCTCTATCAAAACTAGGTTCCCCAGGCTGA	TGGAGTTCAGACGTGTGCTCTTCCGATCTCGACAAAACTAGGTTCCCCAGGCTGG	ATTACGTGGTAAGTACCTCGCTAACGCATAGACGTGAGATCGGAAGAGCGTCGTGTAGGGAAAGAGT
378	PZE_103127374	TGGAGTTCAGACGTGTGCTCTTCCGATCTCGTGCAACAGTAACATGTCGCAGAGATA	TGGAGTTCAGACGTGTGCTCTTCCGATCTGCGCCAACAGTAACATGTCGCAGAGATG	TTGGAACGAGTTTGACAGCAGTGCAGACATCTATGAGATCGGAAGAGCGTCGTGTAGGGAAAGAGT
379	PZE_103128060	TGGAGTTCAGACGTGTGCTCTTCCGATCTATGCATTTAAGATCATGAAAAGCTGCGTAA	TGGAGTTCAGACGTGTGCTCTTCCGATCTCAGCTTTAAGATCATGAAAAGCTGCGTAC	GACTAGAGCCTCGCCATCTCTTTGAGCTCAGCTAAGATCGGAAGAGCGTCGTGTAGGGAAAGAGT
380	PZE_103130978	TGGAGTTCAGACGTGTGCTCTTCCGATCTAGCTCCCAAAAGTCAGACTCTAGATTCAA	TGGAGTTCAGACGTGTGCTCTTCCGATCTGTCTCCAAAAGTCAGACTCTAGATTCAC	GATAGACTTGATCATGCATACCCTTAGCTATACGCAAGATCGGAAGAGCGTCGTGTAGGGAAAGAGT
381	PZE_103132492	TGGAGTTCAGACGTGTGCTCTTCCGATCTGCATGTCATACGACCTGCTGCGTGAA	TGGAGTTCAGACGTGTGCTCTTCCGATCTACGTGTCATACGACCTGCTGCGTGAG	AAGATTGGAAAAGATATCAACTTTGCGATGAGCGTCTCAGATCGGAAGAGCGTCGTGTAGGGAAAGAGT
382	PZE_103132991	TGGAGTTCAGACGTGTGCTCTTCCGATCTCTGACCTGATGAAGGCAAAAGGGAAAAA	TGGAGTTCAGACGTGTGCTCTTCCGATCTTAGACCTGATGAAGGCAAAAGGGAAAAG	GAAGCTACTAAGTCGTCAGCCAATAGACAGCATGAAGATCGGAAGAGCGTCGTGTAGGGAAAGAGT
383	PZE_103133286	TGGAGTTCAGACGTGTGCTCTTCCGATCTCACAAGCTTAGCTTTCACGAGCTACCA	TGGAGTTCAGACGTGTGCTCTTCCGATCTTATGGCTTAGCTTTCACGAGCTACCG	AACCATATCACTGTCATCTCACTGCATCGTCGCTAGAGATCGGAAGAGCGTCGTGTAGGGAAAGAGT
384	PZE_103134582	TGGAGTTCAGACGTGTGCTCTTCCGATCTATCAGCCGGAACCCTATCCTGATGAC	TGGAGTTCAGACGTGTGCTCTTCCGATCTTGCGGCCGGAACCCTATCCTGATGAG	GTGCTTCACTGAATATAATGTCGTCGATGCGAGACATAGATCGGAAGAGCGTCGTGTAGGGAAAGAGT
385	PZE_103135771	TGGAGTTCAGACGTGTGCTCTTCCGATCTAGTCTCAGGTGGAGTGCGAATACACAA	TGGAGTTCAGACGTGTGCTCTTCCGATCTGCTGCAGGTGGAGTGCGAATACACAC	CTCAGCAGAAACCATGTTAAGCAACGTCGCAGCATAAGATCGGAAGAGCGTCGTGTAGGGAAAGAGT
386	PZE_103137006	TGGAGTTCAGACGTGTGCTCTTCCGATCTCTCGCACCGTTGTTTGACGATAGAAAAAA	TGGAGTTCAGACGTGTGCTCTTCCGATCTTCTCCACCGTTGTTTGACGATAGAAAAAG	TCACGTCCTTATCTCTGCGTAGCCGCTGATATCGTAGATCGGAAGAGCGTCGTGTAGGGAAAGAGT
387	PZE_103138646	TGGAGTTCAGACGTGTGCTCTTCCGATCTAGCTGTTACTTGTTAAACATTGATAGGTTGA	TGGAGTTCAGACGTGTGCTCTTCCGATCTGTCTTTACTTGTTAAACATTGATAGGTTGG	ATTGTTACTGATCCGGGTTTGCTGAGCGTCGCTCGTAGATCGGAAGAGCGTCGTGTAGGGAAAGAGT
388	PZE_103139833	TGGAGTTCAGACGTGTGCTCTTCCGATCTGAGTAGGTTAAACTGGCAGCTACACCA	TGGAGTTCAGACGTGTGCTCTTCCGATCTGTACGGTTAAACTGGCAGCTACACCG	AGCTAATTTAGCGGGAAACAAGAAAGCTATACTCAGTAGATCGGAAGAGCGTCGTGTAGGGAAAGAGT
389	PZE_103143590	TGGAGTTCAGACGTGTGCTCTTCCGATCTCTATACATTAGGGCGCTACTGTTTTTCA	TGGAGTTCAGACGTGTGCTCTTCCGATCTCGACCATTAGGGCGCTACTGTTTTTCG	CACGCAGGGCCTTCATTTTACGCTCTATGTACAGAGATCGGAAGAGCGTCGTGTAGGGAAAGAGT
390	PZE_103144159	TGGAGTTCAGACGTGTGCTCTTCCGATCTATCATGCTCGTCGTTCTGACCCCCA	TGGAGTTCAGACGTGTGCTCTTCCGATCTTGCGGCTCGTCGTTCTGACCCCCC	TAAAATGGTTCTCTTAAGATGGCCAGAGACGATCAGCAGATCGGAAGAGCGTCGTGTAGGGAAAGAGT
391	PZE_103145827	TGGAGTTCAGACGTGTGCTCTTCCGATCTATGCGTCGGATTTAGTAACTAGTAATGTGA	TGGAGTTCAGACGTGTGCTCTTCCGATCTCAGCTCGGATTTAGTAACTAGTAATGTGC	TTGCCGTCACATCTGCATCCAGGCAGTGTAGAGTAGATCGGAAGAGCGTCGTGTAGGGAAAGAGT
392	PZE_103147211	TGGAGTTCAGACGTGTGCTCTTCCGATCTAGCTTGAAGAGTCAAGGAGTAACCGCA	TGGAGTTCAGACGTGTGCTCTTCCGATCTGTCTGAAGAGTCAAGGAGTAACCGCG	GATAAGCTTCAGCTGCTGTCAGGCGTGTCTCACGCAGATCGGAAGAGCGTCGTGTAGGGAAAGAGT
393	PZE_103150095	TGGAGTTCAGACGTGTGCTCTTCCGATCTACTACCGTGTACAGTACCACCGGATTA	TGGAGTTCAGACGTGTGCTCTTCCGATCTTGATCGTGTACAGTACCACCGGATTG	CCTCATCCAACGGTTAGTTTGAGGCGAGCTCAGAGAGATCGGAAGAGCGTCGTGTAGGGAAAGAGT
394	PZE_103151098	TGGAGTTCAGACGTGTGCTCTTCCGATCTCTATGCAAGGAATTTTTGACGAGTATGGA	TGGAGTTCAGACGTGTGCTCTTCCGATCTCGACCAAGGAATTTTTGACGAGTATGGG	GGCACAGCCCCACAGAGAGCGTCGCTCACAGTAGATCGGAAGAGCGTCGTGTAGGGAAAGAGT
395	PZE_103152229	TGGAGTTCAGACGTGTGCTCTTCCGATCTAGTCCTGGATCATCGCTTTATATCCATGA	TGGAGTTCAGACGTGTGCTCTTCCGATCTGCTGTGGATCATCGCTTTATATCCATGG	TGGTTCTGCCGAGACCTTGAGGGACTCAGTGCTAAGATCGGAAGAGCGTCGTGTAGGGAAAGAGT
396	PZE_103153521	TGGAGTTCAGACGTGTGCTCTTCCGATCTATGCACTAGGACATTAAGATAGTGCACAA	TGGAGTTCAGACGTGTGCTCTTCCGATCTCAGCCTAGGACATTAAGATAGTGCACAG	AAGAAACTAACTAGCATGTTGTCGTGTAGATGTCTCAAGATCGGAAGAGCGTCGTGTAGGGAAAGAGT
397	PZE_103157525	TGGAGTTCAGACGTGTGCTCTTCCGATCTGCATGTTTATTTCAATGACGGGAGTACATA	TGGAGTTCAGACGTGTGCTCTTCCGATCTACGTTTTATTTCAATGACGGGAGTACATG	ATGACCGGATCCTGTCGTTGTACGCTGATGCGCATAGATCGGAAGAGCGTCGTGTAGGGAAAGAGT
398	PZE_103158150	TGGAGTTCAGACGTGTGCTCTTCCGATCTACTATGTCCTTCAACAGGAACAGAACTA	TGGAGTTCAGACGTGTGCTCTTCCGATCTTGATGTCCTTCAACAGGAACAGAACTG	AGGTTGCTATTAGACTGAGTCATCCATACGTGTCTCAGATCGGAAGAGCGTCGTGTAGGGAAAGAGT
399	PZE_103159374	TGGAGTTCAGACGTGTGCTCTTCCGATCTCTATGCAACAACTCTTCTTCTTCACAACA	TGGAGTTCAGACGTGTGCTCTTCCGATCTCGACCAACAACTCTTCTTCTTCACAACG	AAAAGGCCATTAATCTCCTTGCTAACGACTACAGCAGAGATCGGAAGAGCGTCGTGTAGGGAAAGAGT
400	PZE_103159840	TGGAGTTCAGACGTGTGCTCTTCCGATCTAGTCCAATCTAATTTTTTGCAAATCGCATCA	TGGAGTTCAGACGTGTGCTCTTCCGATCTGCTGAATCTAATTTTTTGCAAATCGCATCG	TCAAAATGAAACCAACTGCAATCATGCATAGAGTACGTAGATCGGAAGAGCGTCGTGTAGGGAAAGAGT
401	PZE_103161226	TGGAGTTCAGACGTGTGCTCTTCCGATCTCTCGGAGGCAGCATGTGGGTCCACAA	TGGAGTTCAGACGTGTGCTCTTCCGATCTTCTCAGGCAGCATGTGGGTCCACAG	AAATCTCCTTGAACAGATAATGTCGACTCATGCTCGAAGATCGGAAGAGCGTCGTGTAGGGAAAGAGT
402	PZE_103162566	TGGAGTTCAGACGTGTGCTCTTCCGATCTACACCTGACTCTTTGAGAGCTGCACTTA	TGGAGTTCAGACGTGTGCTCTTCCGATCTAGAGTGACTCTTTGAGAGCTGCACTTG	TGTTGTGACCGCTGTATTGCGTTTATCGCATATAGAGATCGGAAGAGCGTCGTGTAGGGAAAGAGT
403	PZE_103163478	TGGAGTTCAGACGTGTGCTCTTCCGATCTAGCTGATTTGCCGCATCATGCATAAAAGA	TGGAGTTCAGACGTGTGCTCTTCCGATCTGTCTATTTGCCGCATCATGCATAAAAGG	GCACCTACGTGATGCTAAACCATAGATCTCACACAAGATCGGAAGAGCGTCGTGTAGGGAAAGAGT
404	PZE_103165542	TGGAGTTCAGACGTGTGCTCTTCCGATCTGCATCAGATGCCGCGCTGGATTAGTA	TGGAGTTCAGACGTGTGCTCTTCCGATCTACGTCAGATGCCGCGCTGGATTAGTG	AACGAAAAGATAGATTGCGGTAAAAGGACGCAGCGTGTAGATCGGAAGAGCGTCGTGTAGGGAAAGAGT
405	PZE_103165697	TGGAGTTCAGACGTGTGCTCTTCCGATCTCTGACGTCATCTATCAGCAGATCTTATTA	TGGAGTTCAGACGTGTGCTCTTCCGATCTTAGACGTCATCTATCAGCAGATCTTATTG	ACTAGAGTAAGCCCCATTTTGTATGTAGTGTAGATAGAGATCGGAAGAGCGTCGTGTAGGGAAAGAGT
406	PZE_103171220	TGGAGTTCAGACGTGTGCTCTTCCGATCTATGCGGCTTATGATCTACATAAGTGCAAA	TGGAGTTCAGACGTGTGCTCTTCCGATCTCAGCGGCTTATGATCTACATAAGTGCAAC	AGCAACAAATTGCAGCACACCTGGAGTAGTATACGAGATCGGAAGAGCGTCGTGTAGGGAAAGAGT
407	PZE_103174030	TGGAGTTCAGACGTGTGCTCTTCCGATCTCTGACTGCATAACATTTGCCTGGAAATTA	TGGAGTTCAGACGTGTGCTCTTCCGATCTTAGACTGCATAACATTTGCCTGGAAATTC	GCAAAATTACAGTCCGTCGCTGCTGATGCGTGATGAGATCGGAAGAGCGTCGTGTAGGGAAAGAGT
408	PZE_103174809	TGGAGTTCAGACGTGTGCTCTTCCGATCTACTAGCGTGAATACGTTAGCATCCTTAA	TGGAGTTCAGACGTGTGCTCTTCCGATCTTGATGCGTGAATACGTTAGCATCCTTAG	CCAATGGATTGGTCTCACAGACTGCAGAGTCGCGAAGATCGGAAGAGCGTCGTGTAGGGAAAGAGT
409	PZE_103175463	TGGAGTTCAGACGTGTGCTCTTCCGATCTCTATGATGTCAGATTGTTCCCTTACCATA	TGGAGTTCAGACGTGTGCTCTTCCGATCTCGACATGTCAGATTGTTCCCTTACCATC	TTTGAAGATGCCCCTGAATTTGCAAGCTGCGTGAGTAGATCGGAAGAGCGTCGTGTAGGGAAAGAGT
410	PZE_103176922	TGGAGTTCAGACGTGTGCTCTTCCGATCTAGTCACGTTATGAAGCTGTTGCAAGGAA	TGGAGTTCAGACGTGTGCTCTTCCGATCTGCTGCGTTATGAAGCTGTTGCAAGGAG	CAGCAGAGAGGTTGTTGGATCCTGCTCTAGCAGAAGATCGGAAGAGCGTCGTGTAGGGAAAGAGT
411	PZE_103177974	TGGAGTTCAGACGTGTGCTCTTCCGATCTATGCACCGTAATGCTCTCTTTCTGTGAA	TGGAGTTCAGACGTGTGCTCTTCCGATCTCAGCCCGTAATGCTCTCTTTCTGTGAG	CTGTGGAACGAATGGCTGCTGTGTATGACGATATAGATCGGAAGAGCGTCGTGTAGGGAAAGAGT
412	PZE_103178597	TGGAGTTCAGACGTGTGCTCTTCCGATCTTACTGTGGGTATTTTCGCTACAGTGACA	TGGAGTTCAGACGTGTGCTCTTCCGATCTTGTATGGGTATTTTCGCTACAGTGACG	ACATCAAGCAGTGCGCAGAGTGTCATGTAGCGTGAGATCGGAAGAGCGTCGTGTAGGGAAAGAGT
413	PZE_103179589	TGGAGTTCAGACGTGTGCTCTTCCGATCTAGCTCTTCCCAGCTGGTAACACATCAA	TGGAGTTCAGACGTGTGCTCTTCCGATCTGTCTCTTCCCAGCTGGTAACACATCAC	ACGACTATTTTATGCTAATCTTATTGGTCACGAGTACGCAGATCGGAAGAGCGTCGTGTAGGGAAAGAGT
414	PZE_103182399	TGGAGTTCAGACGTGTGCTCTTCCGATCTCACACACTTGCTTCACAGGAAACAATTTA	TGGAGTTCAGACGTGTGCTCTTCCGATCTTATGCACTTGCTTCACAGGAAACAATTTC	AGTCCTGCTTAATTTTGGTGAAAATCTATGTCTATCGTAGATCGGAAGAGCGTCGTGTAGGGAAAGAGT
415	PZE_103182953	TGGAGTTCAGACGTGTGCTCTTCCGATCTAGTCGTTAATCTGACCAGTTGCATGATCA	TGGAGTTCAGACGTGTGCTCTTCCGATCTGCTGTTAATCTGACCAGTTGCATGATCC	GTCGCAGACTGCTGCATGGCGAGCAGCGCTGTGAGATCGGAAGAGCGTCGTGTAGGGAAAGAGT
416	PZE_103183662	TGGAGTTCAGACGTGTGCTCTTCCGATCTATGCTAGATGGAGAAATTGTAACCGGCA	TGGAGTTCAGACGTGTGCTCTTCCGATCTCAGCAGATGGAGAAATTGTAACCGGCG	ATCCGCCATTGTAGGCCATGACTCGCTCTAGTCTAGATCGGAAGAGCGTCGTGTAGGGAAAGAGT
417	PZE_103184341	TGGAGTTCAGACGTGTGCTCTTCCGATCTCTCGGCACACGTGTCAGAAGAAGCAATA	TGGAGTTCAGACGTGTGCTCTTCCGATCTTCTCCACACGTGTCAGAAGAAGCAATG	ACTTGGAGAATGGTTGACAGTGACAGTCAGTATCACAGATCGGAAGAGCGTCGTGTAGGGAAAGAGT
418	PZE_103185177	TGGAGTTCAGACGTGTGCTCTTCCGATCTAGCTTGGTGGTTATTCGGGCTTTTGCA	TGGAGTTCAGACGTGTGCTCTTCCGATCTGTCTGGTGGTTATTCGGGCTTTTGCG	AAGGAGTACAGGTAACAGCGAATCGTGTCGTGAGCGAGATCGGAAGAGCGTCGTGTAGGGAAAGAGT
419	PZE_104000116	TGGAGTTCAGACGTGTGCTCTTCCGATCTCTGACTACTCCAGCTTGCGAATTGAACA	TGGAGTTCAGACGTGTGCTCTTCCGATCTTAGATACTCCAGCTTGCGAATTGAACC	GTCACTGCAGATCAATTGTGTGCTCGACGTCTGAGAGATCGGAAGAGCGTCGTGTAGGGAAAGAGT
420	PZE_104003542	TGGAGTTCAGACGTGTGCTCTTCCGATCTCTATAATGCACATACACTACATTGGATCA	TGGAGTTCAGACGTGTGCTCTTCCGATCTCGACATGCACATACACTACATTGGATCG	GATGAGTTGCTATTAGGTACGAGAGACTAGAGCTGCAGATCGGAAGAGCGTCGTGTAGGGAAAGAGT
421	PZE_104004194	TGGAGTTCAGACGTGTGCTCTTCCGATCTATGCAAGTGGCATTCAGATCAACAGTCA	TGGAGTTCAGACGTGTGCTCTTCCGATCTCAGCAGTGGCATTCAGATCAACAGTCC	AATATATACCGGAATGTCACCCTTCGATGCGTCGTATAGATCGGAAGAGCGTCGTGTAGGGAAAGAGT
422	PZE_104005416	TGGAGTTCAGACGTGTGCTCTTCCGATCTTACTGCTTCAATGTCAGACCTCTACTGA	TGGAGTTCAGACGTGTGCTCTTCCGATCTTGTACTTCAATGTCAGACCTCTACTGG	TTTTCGTCTACAGCTTGATCTTTGAGTCTGCTGACTCAGATCGGAAGAGCGTCGTGTAGGGAAAGAGT
423	PZE_104006975	TGGAGTTCAGACGTGTGCTCTTCCGATCTGAGTGAGAGAGAGAGAGAGAGAGATCA	TGGAGTTCAGACGTGTGCTCTTCCGATCTGTACGAGAGAGAGAGAGAGAGAGATCG	TCACCTTCTCTGCCATGCTGCTGTACTATCGAGAAGATCGGAAGAGCGTCGTGTAGGGAAAGAGT
424	PZE_104008503	TGGAGTTCAGACGTGTGCTCTTCCGATCTACTACCTGAGGTCTACCAGCCAGTGA	TGGAGTTCAGACGTGTGCTCTTCCGATCTTGATCTGAGGTCTACCAGCCAGTGG	GCACTTCTGTAAACCAAAGTACATGGATGCAGCGACGAGATCGGAAGAGCGTCGTGTAGGGAAAGAGT
425	PZE_104009398	TGGAGTTCAGACGTGTGCTCTTCCGATCTATCACCCCCACCACCATTGCCTCCA	TGGAGTTCAGACGTGTGCTCTTCCGATCTTGCGCCCCACCACCATTGCCTCCC	GAATTATGTACCACGTGGGACTTCCTCTCACATGTAAGATCGGAAGAGCGTCGTGTAGGGAAAGAGT
426	PZE_104010195	TGGAGTTCAGACGTGTGCTCTTCCGATCTCGTGGTTCGCTGCAGTATGTTTATACCA	TGGAGTTCAGACGTGTGCTCTTCCGATCTGCGCGTTCGCTGCAGTATGTTTATACCG	GTGCAATGAAATGCATATTAACCCTTCGACTGCGCAGAGATCGGAAGAGCGTCGTGTAGGGAAAGAGT
427	PZE_104011716	TGGAGTTCAGACGTGTGCTCTTCCGATCTACACCTATCTGCACATTGATACGTAAGCA	TGGAGTTCAGACGTGTGCTCTTCCGATCTAGAGTATCTGCACATTGATACGTAAGCG	TAGGGAGGAAAGAGTTACTGGCACGCGCGTGACTAAGATCGGAAGAGCGTCGTGTAGGGAAAGAGT
428	PZE_104012693	TGGAGTTCAGACGTGTGCTCTTCCGATCTGACGTGGTGTACAGTGATTGGGAGACA	TGGAGTTCAGACGTGTGCTCTTCCGATCTTCAGGGTGTACAGTGATTGGGAGACC	GATTTGCTCGATGTCGTCCCTTCTACAGAGTCGTAAGATCGGAAGAGCGTCGTGTAGGGAAAGAGT
429	PZE_104013159	TGGAGTTCAGACGTGTGCTCTTCCGATCTCTGATACGCTGCTGGATGGAAAGATGA	TGGAGTTCAGACGTGTGCTCTTCCGATCTTAGAACGCTGCTGGATGGAAAGATGG	CGCAGCAATACGTCTCAAAATCTAGTATATACGTCTAGATCGGAAGAGCGTCGTGTAGGGAAAGAGT
430	PZE_104014229	TGGAGTTCAGACGTGTGCTCTTCCGATCTCTATGCTCTATCCGGGCTAGTCTTTCA	TGGAGTTCAGACGTGTGCTCTTCCGATCTCGACCTCTATCCGGGCTAGTCTTTCG	AAGCCACAACCATCTAACCCGAAAGTCACTATCGAAGATCGGAAGAGCGTCGTGTAGGGAAAGAGT
431	PZE_104014994	TGGAGTTCAGACGTGTGCTCTTCCGATCTCGTGCTTGCTGCGGAGCTGCATTAGA	TGGAGTTCAGACGTGTGCTCTTCCGATCTGCGCCTTGCTGCGGAGCTGCATTAGG	GCAACCACACTGGTGTAGATGGACTGACGTCTGCAGATCGGAAGAGCGTCGTGTAGGGAAAGAGT
432	PZE_104015086	TGGAGTTCAGACGTGTGCTCTTCCGATCTATGCAGGGCCTTAATTCCATTACCTTCA	TGGAGTTCAGACGTGTGCTCTTCCGATCTCAGCGGGCCTTAATTCCATTACCTTCC	TCGGTGTCTGGACTATGTGGAAATCAGTATGTCTCAGATCGGAAGAGCGTCGTGTAGGGAAAGAGT
433	PZE_104017065	TGGAGTTCAGACGTGTGCTCTTCCGATCTAGCTTCAAAGGAGCTAGATCTTCTTCGA	TGGAGTTCAGACGTGTGCTCTTCCGATCTGTCTCAAAGGAGCTAGATCTTCTTCGG	AAAGAGAACAATCATCGTCATGTTCACGTATACATGTAGATCGGAAGAGCGTCGTGTAGGGAAAGAGT
434	PZE_104018179	TGGAGTTCAGACGTGTGCTCTTCCGATCTGACGTGTTGAACTCTTTGAACACATCATTA	TGGAGTTCAGACGTGTGCTCTTCCGATCTTCAGGTTGAACTCTTTGAACACATCATTG	CTGTTCTGTCGTAACTTCCGGTGACAGTAGCTGCAAGATCGGAAGAGCGTCGTGTAGGGAAAGAGT
435	PZE_104018347	TGGAGTTCAGACGTGTGCTCTTCCGATCTCTGACATCGGTGTTAGATACAGGTCATTA	TGGAGTTCAGACGTGTGCTCTTCCGATCTTAGAATCGGTGTTAGATACAGGTCATTG	TCATGAGACGACAACTAGCTCAAGCTCTCACTGCTCAGATCGGAAGAGCGTCGTGTAGGGAAAGAGT
436	PZE_104018939	TGGAGTTCAGACGTGTGCTCTTCCGATCTCACACAACAATGGCCGGCACTTTCCA	TGGAGTTCAGACGTGTGCTCTTCCGATCTTATGCAACAATGGCCGGCACTTTCCG	CATCAATCTGCCTTGTGTTCTTCCTACATCTGCTGAAGATCGGAAGAGCGTCGTGTAGGGAAAGAGT
437	PZE_104021149	TGGAGTTCAGACGTGTGCTCTTCCGATCTACACGCAAGTTTGTATACTTCAGGGGTA	TGGAGTTCAGACGTGTGCTCTTCCGATCTAGAGGCAAGTTTGTATACTTCAGGGGTG	TGCAGAATGAAGTGCTGTTGCAAACACATACACTAGAGATCGGAAGAGCGTCGTGTAGGGAAAGAGT
438	PZE_104021357	TGGAGTTCAGACGTGTGCTCTTCCGATCTAGCTGAATTTATTGGCTCAATCTTCAAAAAA	TGGAGTTCAGACGTGTGCTCTTCCGATCTGTCTGAATTTATTGGCTCAATCTTCAAAAAT	GCTTATAGGCGTAAAGCTGCTTGCTCACGATGCATAGATCGGAAGAGCGTCGTGTAGGGAAAGAGT
439	PZE_104021862	TGGAGTTCAGACGTGTGCTCTTCCGATCTGAGTGGACGTCCGGCTGCTACTACTA	TGGAGTTCAGACGTGTGCTCTTCCGATCTGTACGACGTCCGGCTGCTACTACTC	GTTACTTACTTCCAGGGGTCGTCAGCGCAGTGCTGAGATCGGAAGAGCGTCGTGTAGGGAAAGAGT
440	PZE_104023477	TGGAGTTCAGACGTGTGCTCTTCCGATCTCACATCAATCTCGAATGTATCAGTTTATCA	TGGAGTTCAGACGTGTGCTCTTCCGATCTTATGCAATCTCGAATGTATCAGTTTATCG	CAGCAGACACTTCAATCTCGAATGCATAGCTAGTCTAGATCGGAAGAGCGTCGTGTAGGGAAAGAGT
441	PZE_104023739	TGGAGTTCAGACGTGTGCTCTTCCGATCTATCAGAATAATCAGCAGAGAAGAATTAAGA	TGGAGTTCAGACGTGTGCTCTTCCGATCTTGCGGAATAATCAGCAGAGAAGAATTAAGG	AAATGAAGAACACAAGCAACTGAACACGTACTGAGACAGATCGGAAGAGCGTCGTGTAGGGAAAGAGT
442	PZE_104024128	TGGAGTTCAGACGTGTGCTCTTCCGATCTAGTCCATTGCATATTATTTGGTTTGTTTCTA	TGGAGTTCAGACGTGTGCTCTTCCGATCTGCTGCATTGCATATTATTTGGTTTGTTTCTG	AGGTTAAGTCGTAGCTGATACAAGTCGCACAGACATAGATCGGAAGAGCGTCGTGTAGGGAAAGAGT
443	PZE_104024989	TGGAGTTCAGACGTGTGCTCTTCCGATCTATGCTCAAGATCTTGTTCAGCCTCAACA	TGGAGTTCAGACGTGTGCTCTTCCGATCTCAGCCAAGATCTTGTTCAGCCTCAACG	ATAGCAGCAGCAATGCTGGAACCTGACGCGAGAGCAGATCGGAAGAGCGTCGTGTAGGGAAAGAGT
444	PZE_104026803	TGGAGTTCAGACGTGTGCTCTTCCGATCTTACTCTTCTGACAACGTCGAAATTCATCA	TGGAGTTCAGACGTGTGCTCTTCCGATCTTGTATTCTGACAACGTCGAAATTCATCG	GTTCAGGAACCAAAAACATTCTGCATCACTCGACATAGATCGGAAGAGCGTCGTGTAGGGAAAGAGT
445	PZE_104027935	TGGAGTTCAGACGTGTGCTCTTCCGATCTAGCTTTGGGAACAGTGGAGTAACAAAATA	TGGAGTTCAGACGTGTGCTCTTCCGATCTGTCTTGGGAACAGTGGAGTAACAAAATG	TAGTTCCATTAGCAGCCTGTGGAACGTGCTCGTACAGATCGGAAGAGCGTCGTGTAGGGAAAGAGT
446	PZE_104028514	TGGAGTTCAGACGTGTGCTCTTCCGATCTGCATTTGTCAGAACCCAGATTTACTCAAA	TGGAGTTCAGACGTGTGCTCTTCCGATCTACGTTGTCAGAACCCAGATTTACTCAAG	GTCCATCTTCCATACTCCCACTTAGACATCTGATCAGATCGGAAGAGCGTCGTGTAGGGAAAGAGT
447	PZE_104028783	TGGAGTTCAGACGTGTGCTCTTCCGATCTCTGACGTCGCTTGCAGTGGCTCAGA	TGGAGTTCAGACGTGTGCTCTTCCGATCTTAGACGTCGCTTGCAGTGGCTCAGC	GAGAGCCTCTGATGAGCTTAAGCCTAGACGACTGAAGATCGGAAGAGCGTCGTGTAGGGAAAGAGT
448	PZE_104031214	TGGAGTTCAGACGTGTGCTCTTCCGATCTAGTCCCGGATCCATACCTGAATACCTA	TGGAGTTCAGACGTGTGCTCTTCCGATCTGCTGCCGGATCCATACCTGAATACCTG	ATGTCGAATAGGTCTCGGGGAAGCGCTCGAGCGCGAGATCGGAAGAGCGTCGTGTAGGGAAAGAGT
449	PZE_104032228	TGGAGTTCAGACGTGTGCTCTTCCGATCTCTCGTTAAAGCAGGCAGCATAACATTACA	TGGAGTTCAGACGTGTGCTCTTCCGATCTTCTCTAAAGCAGGCAGCATAACATTACG	TTCAAGATGCACAAAACTACAGTCGCACGTATCGCTCAGATCGGAAGAGCGTCGTGTAGGGAAAGAGT
450	PZE_104035257	TGGAGTTCAGACGTGTGCTCTTCCGATCTGAGTGCGTACTTGAAGGATCAACCCTA	TGGAGTTCAGACGTGTGCTCTTCCGATCTGTACGCGTACTTGAAGGATCAACCCTC	AAGGGACACAGGGTTATCAAAGCGTAGTGATACTAAGATCGGAAGAGCGTCGTGTAGGGAAAGAGT
451	PZE_104036188	TGGAGTTCAGACGTGTGCTCTTCCGATCTCTGAACTGTCAAGTTTAATGCTGCAAGAA	TGGAGTTCAGACGTGTGCTCTTCCGATCTTAGACTGTCAAGTTTAATGCTGCAAGAC	TAGAAGGGGGTAGATGAGATCGACACGCAGCTGAGAGATCGGAAGAGCGTCGTGTAGGGAAAGAGT
452	PZE_104036693	TGGAGTTCAGACGTGTGCTCTTCCGATCTCACATGATGCGTGAAAGGAGATCAAAGA	TGGAGTTCAGACGTGTGCTCTTCCGATCTTATGGATGCGTGAAAGGAGATCAAAGG	GACGTGATAGTGATATTTAATGACAGTCGTCTCGACAGAGATCGGAAGAGCGTCGTGTAGGGAAAGAGT
453	PZE_104037159	TGGAGTTCAGACGTGTGCTCTTCCGATCTCTATTGGTCGTTAATCACGAGATCAACA	TGGAGTTCAGACGTGTGCTCTTCCGATCTCGACGGTCGTTAATCACGAGATCAACG	GTCCAGGGATCGTCTTCCCCAAGTAGACACACAAGATCGGAAGAGCGTCGTGTAGGGAAAGAGT
454	PZE_104037429	TGGAGTTCAGACGTGTGCTCTTCCGATCTAGTCCATGCAGCAGATGGCAAACTCTA	TGGAGTTCAGACGTGTGCTCTTCCGATCTGCTGCATGCAGCAGATGGCAAACTCTG	AGCACTTATTCCAAAGGTTTTTCAGTGATCGTACATAAGATCGGAAGAGCGTCGTGTAGGGAAAGAGT
455	PZE_104039586	TGGAGTTCAGACGTGTGCTCTTCCGATCTTACTCCTAGCTACCGGTTCATTCAAGTA	TGGAGTTCAGACGTGTGCTCTTCCGATCTTGTACTAGCTACCGGTTCATTCAAGTC	GATCTGCGGCGTCCGTTTCTGTAGAGCACTAGCAGATCGGAAGAGCGTCGTGTAGGGAAAGAGT
456	PZE_104040089	TGGAGTTCAGACGTGTGCTCTTCCGATCTAGCTATTAATCAAGATACATATTGGCTGCA	TGGAGTTCAGACGTGTGCTCTTCCGATCTGTCTTTAATCAAGATACATATTGGCTGCC	ACCTAACACAGCATACACTCGTTTACTGACTAGCGTAGATCGGAAGAGCGTCGTGTAGGGAAAGAGT
457	PZE_104042045	TGGAGTTCAGACGTGTGCTCTTCCGATCTCACAGCCACGAGAGATATGTCTTTTTTAA	TGGAGTTCAGACGTGTGCTCTTCCGATCTTATGGCCACGAGAGATATGTCTTTTTTAT	TACGTCTATCTGGTGCCATAGACAGAGCTGTATATAGATCGGAAGAGCGTCGTGTAGGGAAAGAGT
458	PZE_104042836	TGGAGTTCAGACGTGTGCTCTTCCGATCTATCACGCTTCATCGTCAAGGTAAGACA	TGGAGTTCAGACGTGTGCTCTTCCGATCTTGCGCGCTTCATCGTCAAGGTAAGACG	AAGTGATGGCATCTCTATCACCCGTCACAGCAGATAGATCGGAAGAGCGTCGTGTAGGGAAAGAGT
459	PZE_104044235	TGGAGTTCAGACGTGTGCTCTTCCGATCTCTCGTATATTGTCCGGATACCATTCGGA	TGGAGTTCAGACGTGTGCTCTTCCGATCTTCTCATATTGTCCGGATACCATTCGGG	CCAAGAGACAAATATATCCCTAAAGGTAGAGCGATGTAGATCGGAAGAGCGTCGTGTAGGGAAAGAGT
460	PZE_104048161	TGGAGTTCAGACGTGTGCTCTTCCGATCTGCATAATAATGTGGTTGATATATGTGCAAAA	TGGAGTTCAGACGTGTGCTCTTCCGATCTACGTATAATGTGGTTGATATATGTGCAAAG	GGTTTCAGTTAAAAAGCAGTAGGGCTCTAGCATATGAGATCGGAAGAGCGTCGTGTAGGGAAAGAGT
461	PZE_104049616	TGGAGTTCAGACGTGTGCTCTTCCGATCTACTAGCAACCAATTAGTATCTCGGGCA	TGGAGTTCAGACGTGTGCTCTTCCGATCTTGATGCAACCAATTAGTATCTCGGGCG	CGAGGCTACAAGACCCGGTCTGCGTCTGTCGTGAGATCGGAAGAGCGTCGTGTAGGGAAAGAGT
462	PZE_104049978	TGGAGTTCAGACGTGTGCTCTTCCGATCTCTATCCAGTTGAGTTCGTTTATTTATTTATAA	TGGAGTTCAGACGTGTGCTCTTCCGATCTCGACCAGTTGAGTTCGTTTATTTATTTATAG	GAGGAAATAGATTGTCTGTCCAGCGCGTATGTGTGTAGATCGGAAGAGCGTCGTGTAGGGAAAGAGT
463	PZE_104050723	TGGAGTTCAGACGTGTGCTCTTCCGATCTAGTCCAATTGGTAGGGAAGGGGTTCCA	TGGAGTTCAGACGTGTGCTCTTCCGATCTGCTGAATTGGTAGGGAAGGGGTTCCG	ATGGATAAAACTGCAGCATCTGCAAGCACACTGCATAGATCGGAAGAGCGTCGTGTAGGGAAAGAGT
464	PZE_104052618	TGGAGTTCAGACGTGTGCTCTTCCGATCTCTCGCTCGCAAGCTCTGTCGATGGAA	TGGAGTTCAGACGTGTGCTCTTCCGATCTTCTCCTCGCAAGCTCTGTCGATGGAC	AGGAACAGTTGAGACGTCAGAAACAGTCTCATGCGAAGATCGGAAGAGCGTCGTGTAGGGAAAGAGT
465	PZE_104054769	TGGAGTTCAGACGTGTGCTCTTCCGATCTAGCTGTACAAGTTTGACATATATAGGGATC	TGGAGTTCAGACGTGTGCTCTTCCGATCTGTCTGTACAAGTTTGACATATATAGGGATG	GCTTCTCCTTGAACGACACGGCGCTCGCGCAGCTAGATCGGAAGAGCGTCGTGTAGGGAAAGAGT
466	PZE_104055857	TGGAGTTCAGACGTGTGCTCTTCCGATCTCTGACACCATATATCAGAGTGAGCGCA	TGGAGTTCAGACGTGTGCTCTTCCGATCTTAGACACCATATATCAGAGTGAGCGCC	TTCCCCTTCGGGTTCATTGCTGATGTGATGTAGAAGATCGGAAGAGCGTCGTGTAGGGAAAGAGT
467	PZE_104056820	TGGAGTTCAGACGTGTGCTCTTCCGATCTACTACTATTGTCGCGACATGTATAGTGA	TGGAGTTCAGACGTGTGCTCTTCCGATCTTGATCTATTGTCGCGACATGTATAGTGG	GCTCACCTTATTCTCCTGACATTGACGTCAGCACTGAGATCGGAAGAGCGTCGTGTAGGGAAAGAGT
468	PZE_104057462	TGGAGTTCAGACGTGTGCTCTTCCGATCTCTATGTTAGTACAGATTAAAACCTGACACA	TGGAGTTCAGACGTGTGCTCTTCCGATCTCGACTTAGTACAGATTAAAACCTGACACG	AATTGAAACGTCGTCCCCGACCTAGATCAGTGTCAGATCGGAAGAGCGTCGTGTAGGGAAAGAGT
469	PZE_104058720	TGGAGTTCAGACGTGTGCTCTTCCGATCTATGCCGACTTCTCTAGTTCCTCAGTCA	TGGAGTTCAGACGTGTGCTCTTCCGATCTCAGCCGACTTCTCTAGTTCCTCAGTCC	AGTCCTAGTGCTTGTCCTCAATCGTGATACATACTAGATCGGAAGAGCGTCGTGTAGGGAAAGAGT
470	PZE_104059275	TGGAGTTCAGACGTGTGCTCTTCCGATCTCTCGGTAGTAGTCCTAGTCCCGCAGA	TGGAGTTCAGACGTGTGCTCTTCCGATCTTCTCGTAGTAGTCCTAGTCCCGCAGC	TCCTTTAGATTTCTGGACCCAGTGATCGCGAGTCACAGATCGGAAGAGCGTCGTGTAGGGAAAGAGT
471	PZE_104059776	TGGAGTTCAGACGTGTGCTCTTCCGATCTACACAAAGGCTGATGCTATTCTTCTCAAA	TGGAGTTCAGACGTGTGCTCTTCCGATCTAGAGAAGGCTGATGCTATTCTTCTCAAC	CCAGAACACTCTCGCGGTGGCTACATCGTGTGTAGATCGGAAGAGCGTCGTGTAGGGAAAGAGT
472	PZE_104060336	TGGAGTTCAGACGTGTGCTCTTCCGATCTAGCTGAGGACCGGTGGGGTGGTCA	TGGAGTTCAGACGTGTGCTCTTCCGATCTGTCTGAGGACCGGTGGGGTGGTCG	AGAATTTTTTTGAGTGCTTCTAATGTTCTGCTAGTGCGAAGATCGGAAGAGCGTCGTGTAGGGAAAGAGT
473	PZE_104063220	TGGAGTTCAGACGTGTGCTCTTCCGATCTCACACTTTGCTCGTAGATATATATATGCAA	TGGAGTTCAGACGTGTGCTCTTCCGATCTTATGCTTTGCTCGTAGATATATATATGCAG	TATGGTTGGTTAATTTTCTCCGGTATCGTCGTGAGCGAGATCGGAAGAGCGTCGTGTAGGGAAAGAGT
474	PZE_104064375	TGGAGTTCAGACGTGTGCTCTTCCGATCTATCACTCGGTTTGTATTCTGTATTCGTCA	TGGAGTTCAGACGTGTGCTCTTCCGATCTTGCGTCGGTTTGTATTCTGTATTCGTCG	TCGTCGTGGGCGGATGAACTCTGCTGACTGTGCAGATCGGAAGAGCGTCGTGTAGGGAAAGAGT
475	PZE_104064611	TGGAGTTCAGACGTGTGCTCTTCCGATCTAGTCGATGAGGAATTCCGGATACTGGA	TGGAGTTCAGACGTGTGCTCTTCCGATCTGCTGGATGAGGAATTCCGGATACTGGG	AGATGACCCTTTGTGCAGCAACAGACGTCACGTACAGATCGGAAGAGCGTCGTGTAGGGAAAGAGT
476	PZE_104066589	TGGAGTTCAGACGTGTGCTCTTCCGATCTCTCGTGAACAGGGGAAGATTGAAGAAGA	TGGAGTTCAGACGTGTGCTCTTCCGATCTTCTCGAACAGGGGAAGATTGAAGAAGG	TCAGTTGGAGGCCCCTTTTTCACGTGTCATCAGCTAGATCGGAAGAGCGTCGTGTAGGGAAAGAGT
477	PZE_104067836	TGGAGTTCAGACGTGTGCTCTTCCGATCTACACTCACTTCCAAATCTCAAGCATGCA	TGGAGTTCAGACGTGTGCTCTTCCGATCTAGAGCACTTCCAAATCTCAAGCATGCG	AAGCTGAAATTGCTGCACACCATAGACTGTAGACACAGATCGGAAGAGCGTCGTGTAGGGAAAGAGT
478	PZE_104069306	TGGAGTTCAGACGTGTGCTCTTCCGATCTGAGTATCCTCTTACAAGAAGGACGTGTA	TGGAGTTCAGACGTGTGCTCTTCCGATCTGTACTCCTCTTACAAGAAGGACGTGTG	GTGTCTGTCCTGCCCCGGACCACACGCTAGTCAGATCGGAAGAGCGTCGTGTAGGGAAAGAGT
479	PZE_104072386	TGGAGTTCAGACGTGTGCTCTTCCGATCTATCACTCTTCTTGGAGCGAAATGTAGGA	TGGAGTTCAGACGTGTGCTCTTCCGATCTTGCGTCTTCTTGGAGCGAAATGTAGGC	GCAGGCCGCGCTTAAATAGCGCGCTCTATACTAAGATCGGAAGAGCGTCGTGTAGGGAAAGAGT
480	PZE_104075114	TGGAGTTCAGACGTGTGCTCTTCCGATCTCGTGTTTGAACAGCTCTTCAAGGAGACA	TGGAGTTCAGACGTGTGCTCTTCCGATCTGCGCTTGAACAGCTCTTCAAGGAGACG	GGGAACTTCTCCAAGAAATTCCAAACGCATATCACTAGATCGGAAGAGCGTCGTGTAGGGAAAGAGT
481	PZE_104077682	TGGAGTTCAGACGTGTGCTCTTCCGATCTAGCTCCCAGCACCATGAAGGTTCATCA	TGGAGTTCAGACGTGTGCTCTTCCGATCTGTCTCCAGCACCATGAAGGTTCATCC	GGTTGACCAAGTTGCAATTCACTCATCGTCGATGACAGATCGGAAGAGCGTCGTGTAGGGAAAGAGT
482	PZE_104078977	TGGAGTTCAGACGTGTGCTCTTCCGATCTGCATAGAGAGATGCGTAGGCTGCAGA	TGGAGTTCAGACGTGTGCTCTTCCGATCTACGTGAGAGATGCGTAGGCTGCAGG	GTTACCAAGAGATAAAGAAGATCTTGCTCGTGTCTATAAGATCGGAAGAGCGTCGTGTAGGGAAAGAGT
483	PZE_104080267	TGGAGTTCAGACGTGTGCTCTTCCGATCTACTAGTACCTTTCCTTTGAGACCGTTCA	TGGAGTTCAGACGTGTGCTCTTCCGATCTTGATTACCTTTCCTTTGAGACCGTTCG	CGATCAGCTAGCTGCACGAGTAGTCGACGTGTGCAGATCGGAAGAGCGTCGTGTAGGGAAAGAGT
484	PZE_104080388	TGGAGTTCAGACGTGTGCTCTTCCGATCTCACAGTATCATGGTTGAGTCAGATTCTCA	TGGAGTTCAGACGTGTGCTCTTCCGATCTTATGTATCATGGTTGAGTCAGATTCTCG	AGTATATAACCGGCCATGCTTCTTTGCATGTGCTCTAGATCGGAAGAGCGTCGTGTAGGGAAAGAGT
485	PZE_104080745	TGGAGTTCAGACGTGTGCTCTTCCGATCTAGTCGGATATCCCATATGCGAATTGTCA	TGGAGTTCAGACGTGTGCTCTTCCGATCTGCTGGGATATCCCATATGCGAATTGTCG	TGTCAGCGTGCGTACTTAGGGCGCGCTCTCGTAGAGATCGGAAGAGCGTCGTGTAGGGAAAGAGT
486	PZE_104082879	TGGAGTTCAGACGTGTGCTCTTCCGATCTATGCCAGCATTTTCGTATTTTGACAAAGATA	TGGAGTTCAGACGTGTGCTCTTCCGATCTCAGCAGCATTTTCGTATTTTGACAAAGATG	GCAGTGGTTACATTACTGTGGATGTGTCGTGCATATAGATCGGAAGAGCGTCGTGTAGGGAAAGAGT
487	PZE_104083652	TGGAGTTCAGACGTGTGCTCTTCCGATCTTACTCCACTGCAAATCCCTGACGCAAA	TGGAGTTCAGACGTGTGCTCTTCCGATCTTGTACACTGCAAATCCCTGACGCAAG	TATCATACTGCAAGTCAATCGCCCGCTATGAGCACGAGATCGGAAGAGCGTCGTGTAGGGAAAGAGT
488	PZE_104084902	TGGAGTTCAGACGTGTGCTCTTCCGATCTGAGTTTGAAGTCAGCAGAACACATCAAAA	TGGAGTTCAGACGTGTGCTCTTCCGATCTGTACTGAAGTCAGCAGAACACATCAAAC	CAAAATCAACCGGAGTCCTTGATCACGTAGAGTCTGAGATCGGAAGAGCGTCGTGTAGGGAAAGAGT
489	PZE_104086310	TGGAGTTCAGACGTGTGCTCTTCCGATCTACTAAACTGACCAGCATAACTTGGATCA	TGGAGTTCAGACGTGTGCTCTTCCGATCTTGATACTGACCAGCATAACTTGGATCG	GTCAAAATCTCCTGATAGCTGCAATACTGCTGCGAGAGATCGGAAGAGCGTCGTGTAGGGAAAGAGT
490	PZE_104087711	TGGAGTTCAGACGTGTGCTCTTCCGATCTCTATCATTAGCTGGGTTCGACCTGTATA	TGGAGTTCAGACGTGTGCTCTTCCGATCTCGACATTAGCTGGGTTCGACCTGTATG	GAACGATATATGTGTCTCTCTGTAACTGCGTAGTCACAGATCGGAAGAGCGTCGTGTAGGGAAAGAGT
491	PZE_104089383	TGGAGTTCAGACGTGTGCTCTTCCGATCTATGCTCTCACTTCTGCAGGGATTGGAA	TGGAGTTCAGACGTGTGCTCTTCCGATCTCAGCCTCACTTCTGCAGGGATTGGAG	AGTGATGACGATGACAAAAAGGCAGCACATACTCGAAGATCGGAAGAGCGTCGTGTAGGGAAAGAGT
492	PZE_104089746	TGGAGTTCAGACGTGTGCTCTTCCGATCTACACCGTGGACGATACTGAGCTTGTCA	TGGAGTTCAGACGTGTGCTCTTCCGATCTAGAGGTGGACGATACTGAGCTTGTCC	CTGGCCTCATTTTTGACAAGAAGGCATCTAGTCGAGAGATCGGAAGAGCGTCGTGTAGGGAAAGAGT
493	PZE_104090782	TGGAGTTCAGACGTGTGCTCTTCCGATCTGACGTCACTCAACTTAAGATGCATTACCA	TGGAGTTCAGACGTGTGCTCTTCCGATCTTCAGCACTCAACTTAAGATGCATTACCG	TGCTTGATTGGTGTTTTGATTCTAATCTATGCGAGCGAAGATCGGAAGAGCGTCGTGTAGGGAAAGAGT
494	PZE_104093384	TGGAGTTCAGACGTGTGCTCTTCCGATCTACTAACGTTAGCTTCTGTAACCAGGATA	TGGAGTTCAGACGTGTGCTCTTCCGATCTTGATCGTTAGCTTCTGTAACCAGGATC	TCTCTTTCAAGCATTTCCAAGCTTTTAGAGCTACGCTAGATCGGAAGAGCGTCGTGTAGGGAAAGAGT
495	PZE_104094429	TGGAGTTCAGACGTGTGCTCTTCCGATCTCACACGAAAATAACCAAACTGCACTTCTA	TGGAGTTCAGACGTGTGCTCTTCCGATCTTATGCGAAAATAACCAAACTGCACTTCTG	TAACCTGCATCCTTGCTAGTTTTGCACAGCTCTGCGAGATCGGAAGAGCGTCGTGTAGGGAAAGAGT
496	PZE_104095248	TGGAGTTCAGACGTGTGCTCTTCCGATCTATCACCAACCACGACCTCTCTCTGC	TGGAGTTCAGACGTGTGCTCTTCCGATCTTGCGCCAACCACGACCTCTCTCTGG	CTCAGCTCACAGTATAAATACCATAACGTATAGTATCAGATCGGAAGAGCGTCGTGTAGGGAAAGAGT
497	PZE_104096826	TGGAGTTCAGACGTGTGCTCTTCCGATCTCTCGCCAGCTGAAGTTTGTTTGAGGATAA	TGGAGTTCAGACGTGTGCTCTTCCGATCTTCTCCAGCTGAAGTTTGTTTGAGGATAG	GCGACAGCTTTGCGAGTCCTTCTATAGACTACTAAGATCGGAAGAGCGTCGTGTAGGGAAAGAGT
498	PZE_104097152	TGGAGTTCAGACGTGTGCTCTTCCGATCTTACTACTTGCCACGGGTCATTGTAGAA	TGGAGTTCAGACGTGTGCTCTTCCGATCTTGTACTTGCCACGGGTCATTGTAGAG	GATGCTGATTTTCCTCTTGAGCTTGTCGTCAGTGCAAGATCGGAAGAGCGTCGTGTAGGGAAAGAGT
499	PZE_104097532	TGGAGTTCAGACGTGTGCTCTTCCGATCTAGCTGATTAGCATGGACAATCTGCAGCA	TGGAGTTCAGACGTGTGCTCTTCCGATCTGTCTATTAGCATGGACAATCTGCAGCG	CGAAGGCTGACAATGCCATTACGCAGCAGACTGCGAGATCGGAAGAGCGTCGTGTAGGGAAAGAGT
500	PZE_104099276	TGGAGTTCAGACGTGTGCTCTTCCGATCTGCATAGGGAAAACCTTAAGCTGCTTGAA	TGGAGTTCAGACGTGTGCTCTTCCGATCTACGTGGGAAAACCTTAAGCTGCTTGAG	TGACATACAACACCAAACAGGCACATGTCAGTACATAGATCGGAAGAGCGTCGTGTAGGGAAAGAGT
501	PZE_104100716	TGGAGTTCAGACGTGTGCTCTTCCGATCTCTATCGACGATGGAAAGAAAGGAACGAA	TGGAGTTCAGACGTGTGCTCTTCCGATCTCGACGACGATGGAAAGAAAGGAACGAG	CTAGCGCGATCAAACACATACTATCTGCGTGTAGCGAGATCGGAAGAGCGTCGTGTAGGGAAAGAGT
502	PZE_104101517	TGGAGTTCAGACGTGTGCTCTTCCGATCTATGCGTACCAGTAGACTCGTAGCTTGA	TGGAGTTCAGACGTGTGCTCTTCCGATCTCAGCGTACCAGTAGACTCGTAGCTTGC	TCAAACTTCTAAACGTTGTCCTCTCTCTCATGTACATAGATCGGAAGAGCGTCGTGTAGGGAAAGAGT
503	PZE_104102908	TGGAGTTCAGACGTGTGCTCTTCCGATCTCTCGTGATGATCAAGGTCACTGTACATAA	TGGAGTTCAGACGTGTGCTCTTCCGATCTTCTCGATGATCAAGGTCACTGTACATAG	TAGTCATGCACATCAGCGCATGCCTGTCGACTCTAAGATCGGAAGAGCGTCGTGTAGGGAAAGAGT
504	PZE_104104541	TGGAGTTCAGACGTGTGCTCTTCCGATCTGAGTCCAAGTATACCTGGGTAACATTTTA	TGGAGTTCAGACGTGTGCTCTTCCGATCTGTACCCAAGTATACCTGGGTAACATTTTG	ACAAGGGACGTTACAAAACTATTTACACGCGCGACACAAGATCGGAAGAGCGTCGTGTAGGGAAAGAGT
505	PZE_104105055	TGGAGTTCAGACGTGTGCTCTTCCGATCTGCATTAGCTGCTCTCTTCAGTTTCAGTA	TGGAGTTCAGACGTGTGCTCTTCCGATCTACGTAGCTGCTCTCTTCAGTTTCAGTC	TTCACCATTCGCCAAACTATAGCAATATGACTGTGAAGATCGGAAGAGCGTCGTGTAGGGAAAGAGT
506	PZE_104106033	TGGAGTTCAGACGTGTGCTCTTCCGATCTCACACAGAAAAATTTAGGCAGCACAAAAATA	TGGAGTTCAGACGTGTGCTCTTCCGATCTTATGAGAAAAATTTAGGCAGCACAAAAATG	AGAAAAATAACCCCCGAAAATCTGTACATACACGATAAGATCGGAAGAGCGTCGTGTAGGGAAAGAGT
507	PZE_104106461	TGGAGTTCAGACGTGTGCTCTTCCGATCTATCAGTCACCCGGGACAAACCGAGA	TGGAGTTCAGACGTGTGCTCTTCCGATCTTGCGGTCACCCGGGACAAACCGAGG	GTGAGGACACACTTATAACGACGTGATCATCTCGCAGATCGGAAGAGCGTCGTGTAGGGAAAGAGT
508	PZE_104108132	TGGAGTTCAGACGTGTGCTCTTCCGATCTCGTGTGTTGGAAAATCGGTGTACCATATA	TGGAGTTCAGACGTGTGCTCTTCCGATCTGCGCGTTGGAAAATCGGTGTACCATATG	TATGCTAACCCATTCTCCGGTCTTACGTGAGATGTAGATCGGAAGAGCGTCGTGTAGGGAAAGAGT
509	PZE_104108744	TGGAGTTCAGACGTGTGCTCTTCCGATCTCTCGATGGTGCTTTTGCATCACGAGCA	TGGAGTTCAGACGTGTGCTCTTCCGATCTTCTCTGGTGCTTTTGCATCACGAGCG	GAGATTTTGAAGGCAAAGGATGGATCGAGAGTACTAAGATCGGAAGAGCGTCGTGTAGGGAAAGAGT
510	PZE_104109208	TGGAGTTCAGACGTGTGCTCTTCCGATCTACACTCACTCACATTCACCTCTCGCAA	TGGAGTTCAGACGTGTGCTCTTCCGATCTAGAGCACTCACATTCACCTCTCGCAG	CTATATATAATATAACGAACCAAACCGAGACACTCGCACAGATCGGAAGAGCGTCGTGTAGGGAAAGAGT
511	PZE_104111382	TGGAGTTCAGACGTGTGCTCTTCCGATCTCTGAAGGGATGTTGGATCACAATCTTAAA	TGGAGTTCAGACGTGTGCTCTTCCGATCTTAGAAGGGATGTTGGATCACAATCTTAAT	GAGTTCTTGGCACTGACTTAGGGTCGCTACTGACGAGATCGGAAGAGCGTCGTGTAGGGAAAGAGT
512	PZE_104111489	TGGAGTTCAGACGTGTGCTCTTCCGATCTACTACAAGATTTTTGGCAGCCCTGTCA	TGGAGTTCAGACGTGTGCTCTTCCGATCTTGATCAAGATTTTTGGCAGCCCTGTCG	ACTCCTCTAGCTCTGGTTCTTCGATAGAGCGCGTGAGATCGGAAGAGCGTCGTGTAGGGAAAGAGT
513	PZE_104112702	TGGAGTTCAGACGTGTGCTCTTCCGATCTATCATGTCTCTGCAGCATGAGTACTAAA	TGGAGTTCAGACGTGTGCTCTTCCGATCTTGCGGTCTCTGCAGCATGAGTACTAAG	GCCCCCTTTGGAATGGAGGATACTGTACTATGAGAGATCGGAAGAGCGTCGTGTAGGGAAAGAGT
514	PZE_104112784	TGGAGTTCAGACGTGTGCTCTTCCGATCTAGTCTAGGTAATTTATAGGCGGCTGATTA	TGGAGTTCAGACGTGTGCTCTTCCGATCTGCTGAGGTAATTTATAGGCGGCTGATTG	AGCTTCATGTGCACTCCAAACTATATAGTCGCGTACAGATCGGAAGAGCGTCGTGTAGGGAAAGAGT
515	PZE_104116480	TGGAGTTCAGACGTGTGCTCTTCCGATCTGACGGCAGCAGTTAAAGTTAGTCCCCA	TGGAGTTCAGACGTGTGCTCTTCCGATCTTCAGGCAGCAGTTAAAGTTAGTCCCCG	ATGGAATAGATCTAATGATGGACGACACTGTCTCGACAGATCGGAAGAGCGTCGTGTAGGGAAAGAGT
516	PZE_104118502	TGGAGTTCAGACGTGTGCTCTTCCGATCTACTACTAACAGTGTCTGCATTTGTGCCA	TGGAGTTCAGACGTGTGCTCTTCCGATCTTGATTAACAGTGTCTGCATTTGTGCCG	CTGTAGCTGACATGGCTGCCAAACAGATACGTAGAGATCGGAAGAGCGTCGTGTAGGGAAAGAGT
517	PZE_104120017	TGGAGTTCAGACGTGTGCTCTTCCGATCTCACAGCAGCTGTATGCGATCGCGCAA	TGGAGTTCAGACGTGTGCTCTTCCGATCTTATGCAGCTGTATGCGATCGCGCAG	AAGTTTGGAGCTTCAACTAGTTTGGCTCAGTACAGCGAGATCGGAAGAGCGTCGTGTAGGGAAAGAGT
518	PZE_104123918	TGGAGTTCAGACGTGTGCTCTTCCGATCTTACTCCAGCTCTACACCAAGGAATCC	TGGAGTTCAGACGTGTGCTCTTCCGATCTTGTACCAGCTCTACACCAAGGAATCG	CTGAAGCTGCACGACATGTCGCATCACGAGATCAAGATCGGAAGAGCGTCGTGTAGGGAAAGAGT
519	PZE_104126472	TGGAGTTCAGACGTGTGCTCTTCCGATCTGAGTATTTTAAGGTGGTCTTACCTTCTCA	TGGAGTTCAGACGTGTGCTCTTCCGATCTGTACTTTTAAGGTGGTCTTACCTTCTCG	TATGCACGTTCTCTTCAAAGGTTGTCTAGCATACGCAGATCGGAAGAGCGTCGTGTAGGGAAAGAGT
520	PZE_104128425	TGGAGTTCAGACGTGTGCTCTTCCGATCTCACAGATGCAATAACTATGCAACCAGTGA	TGGAGTTCAGACGTGTGCTCTTCCGATCTTATGATGCAATAACTATGCAACCAGTGC	CTATAAACTCTTAACCGTTTGCGCTCGCGTACTCGTAGATCGGAAGAGCGTCGTGTAGGGAAAGAGT
521	PZE_104130234	TGGAGTTCAGACGTGTGCTCTTCCGATCTATGCGAGATGGGAAGAGTCACAAGAACA	TGGAGTTCAGACGTGTGCTCTTCCGATCTCAGCAGATGGGAAGAGTCACAAGAACG	CGGTTGGCGAAGCTTGGAGGCTGTATGAGTAGCAGATCGGAAGAGCGTCGTGTAGGGAAAGAGT
522	PZE_104131042	TGGAGTTCAGACGTGTGCTCTTCCGATCTTACTTTCGTTGCTTCATCAAATGTGTGTA	TGGAGTTCAGACGTGTGCTCTTCCGATCTTGTATCGTTGCTTCATCAAATGTGTGTC	TCTTTTTGTCTGCAATAGCCGGCAGCAGTGAGCGAAGATCGGAAGAGCGTCGTGTAGGGAAAGAGT
523	PZE_104132504	TGGAGTTCAGACGTGTGCTCTTCCGATCTAGCTGGGTCGGCCGAGCCAAAACAA	TGGAGTTCAGACGTGTGCTCTTCCGATCTGTCTGGGTCGGCCGAGCCAAAACAG	CCTTGTGCTAGCTAGAAAGTCTACTCACTAGCTGTCAGATCGGAAGAGCGTCGTGTAGGGAAAGAGT
524	PZE_104133568	TGGAGTTCAGACGTGTGCTCTTCCGATCTGCATGTGCTGATTTGACAGCTGCTTATTA	TGGAGTTCAGACGTGTGCTCTTCCGATCTACGTTGCTGATTTGACAGCTGCTTATTG	AGTCCAACGTTTTGCAAGATTTTCGCATGTACAGAGCAGATCGGAAGAGCGTCGTGTAGGGAAAGAGT
525	PZE_104134644	TGGAGTTCAGACGTGTGCTCTTCCGATCTACTATCTCCATGTCTTAACCTAGCGAAA	TGGAGTTCAGACGTGTGCTCTTCCGATCTTGATCTCCATGTCTTAACCTAGCGAAG	TAGCAGCTTAGATAATCCTTGCCCAGCATAGCTAGCAGATCGGAAGAGCGTCGTGTAGGGAAAGAGT
526	PZE_104138060	TGGAGTTCAGACGTGTGCTCTTCCGATCTAGCTTTTGTGGGAGAGGAATTCTGGCA	TGGAGTTCAGACGTGTGCTCTTCCGATCTGTCTTTGTGGGAGAGGAATTCTGGCG	CCTTCAGTCTCTGCCAGTCTGCTGTACTACACTCAGATCGGAAGAGCGTCGTGTAGGGAAAGAGT
527	PZE_104139257	TGGAGTTCAGACGTGTGCTCTTCCGATCTGAGTGACGAGCAAGTGACCACAACCTA	TGGAGTTCAGACGTGTGCTCTTCCGATCTGTACACGAGCAAGTGACCACAACCTG	TCTGTCTCTGGTAGTCTGGTCCTACAGCTGTGATAGATCGGAAGAGCGTCGTGTAGGGAAAGAGT
528	PZE_104140802	TGGAGTTCAGACGTGTGCTCTTCCGATCTCTATACAGGAAAAACTCTAGAAATTAACATA	TGGAGTTCAGACGTGTGCTCTTCCGATCTCGACCAGGAAAAACTCTAGAAATTAACATC	GCAGCCAAAATAAACAGAACTCAGGCTATCAGACTAAGATCGGAAGAGCGTCGTGTAGGGAAAGAGT
529	PZE_104141757	TGGAGTTCAGACGTGTGCTCTTCCGATCTAGTCAACAACCACTGCATACCAAACTCA	TGGAGTTCAGACGTGTGCTCTTCCGATCTGCTGACAACCACTGCATACCAAACTCG	TCAATGGGGGCATCGTAGTCGTTACTACTGCTAGAGATCGGAAGAGCGTCGTGTAGGGAAAGAGT
530	PZE_104142839	TGGAGTTCAGACGTGTGCTCTTCCGATCTATGCAGGTAATGGCGAAAGAACCTTTCA	TGGAGTTCAGACGTGTGCTCTTCCGATCTCAGCGGTAATGGCGAAAGAACCTTTCG	ATGCTTGGATCAAAGCCAATGACATCGATATAGTGAAGATCGGAAGAGCGTCGTGTAGGGAAAGAGT
531	PZE_104144896	TGGAGTTCAGACGTGTGCTCTTCCGATCTAGCTCCACTGCAGAGCTTCGATTGCA	TGGAGTTCAGACGTGTGCTCTTCCGATCTGTCTCCACTGCAGAGCTTCGATTGCG	ATGTGAATGTGTTGTCGTTTCATGCGACGTGACGTATAGATCGGAAGAGCGTCGTGTAGGGAAAGAGT
532	PZE_104146000	TGGAGTTCAGACGTGTGCTCTTCCGATCTGCATCCAATAATGGTGTGTACCTTCCCA	TGGAGTTCAGACGTGTGCTCTTCCGATCTACGTCAATAATGGTGTGTACCTTCCCG	GTGGATTGCCCATAACCAGAATAGGCTGTCGTACGAAGATCGGAAGAGCGTCGTGTAGGGAAAGAGT
533	PZE_104146082	TGGAGTTCAGACGTGTGCTCTTCCGATCTCTGAGCAATTGTGTTTGGAGGCATACAA	TGGAGTTCAGACGTGTGCTCTTCCGATCTTAGAGCAATTGTGTTTGGAGGCATACAG	CCTGCATATGCATATGCCATGGGCGTACAGCATCAAGATCGGAAGAGCGTCGTGTAGGGAAAGAGT
534	PZE_104146572	TGGAGTTCAGACGTGTGCTCTTCCGATCTCTATCGTAGCCATCGCCCACCAGCA	TGGAGTTCAGACGTGTGCTCTTCCGATCTCGACGTAGCCATCGCCCACCAGCC	GCCAGCGTTCTAAAATCTAAAGACGTGTGTCACGCGAGATCGGAAGAGCGTCGTGTAGGGAAAGAGT
535	PZE_104147782	TGGAGTTCAGACGTGTGCTCTTCCGATCTATCACGAAGTCGATTTCAGACGGTTGAA	TGGAGTTCAGACGTGTGCTCTTCCGATCTTGCGGAAGTCGATTTCAGACGGTTGAC	AGATAGGAAGCGTGAAAAAGAACAGTAGTGCTGATCTAGATCGGAAGAGCGTCGTGTAGGGAAAGAGT
536	PZE_104148727	TGGAGTTCAGACGTGTGCTCTTCCGATCTCGTGCTTGGTTTCTTTATATATACAGGGGA	TGGAGTTCAGACGTGTGCTCTTCCGATCTGCGCTTGGTTTCTTTATATATACAGGGGG	TAAATTCGTGCAGCGGTCGAAGAAGCACTATACGCAGATCGGAAGAGCGTCGTGTAGGGAAAGAGT
537	PZE_104148982	TGGAGTTCAGACGTGTGCTCTTCCGATCTTACTCATCAACATATCATCAAGTCGACAA	TGGAGTTCAGACGTGTGCTCTTCCGATCTTGTACATCAACATATCATCAAGTCGACAG	ACCGTACAACGACTCATCAATCAACATGTACACAGAAGATCGGAAGAGCGTCGTGTAGGGAAAGAGT
538	PZE_104150197	TGGAGTTCAGACGTGTGCTCTTCCGATCTAGCTAGAATGAAGATGTGATTATGCTATTAA	TGGAGTTCAGACGTGTGCTCTTCCGATCTGTCTGAATGAAGATGTGATTATGCTATTAC	TAAATGTTCTGCAAAAGGTCCGTTTTATACTGTGACGAGATCGGAAGAGCGTCGTGTAGGGAAAGAGT
539	PZE_104150374	TGGAGTTCAGACGTGTGCTCTTCCGATCTGACGGAGACCAGCAGCTACCGTATAATA	TGGAGTTCAGACGTGTGCTCTTCCGATCTTCAGAGACCAGCAGCTACCGTATAATC	AATCATTCGATTCTACTCCGATCTGGTAGTCATGTCAAGATCGGAAGAGCGTCGTGTAGGGAAAGAGT
540	PZE_104151391	TGGAGTTCAGACGTGTGCTCTTCCGATCTCTGACATTGCAGCACATGTATATTGGAAA	TGGAGTTCAGACGTGTGCTCTTCCGATCTTAGACATTGCAGCACATGTATATTGGAAG	CCAGCAAAACCATTGCTAGATTCCACTCAGATCGACAGATCGGAAGAGCGTCGTGTAGGGAAAGAGT
541	PZE_104152153	TGGAGTTCAGACGTGTGCTCTTCCGATCTACTACCTCGTCTTCTTTCACCTCTCCA	TGGAGTTCAGACGTGTGCTCTTCCGATCTTGATCTCGTCTTCTTTCACCTCTCCG	ACATGAAGGTCAACACCAAGATCATGACTAGAGTGCAGATCGGAAGAGCGTCGTGTAGGGAAAGAGT
542	PZE_104153083	TGGAGTTCAGACGTGTGCTCTTCCGATCTATCAGGGGGTTTCAGAGGATCACTACA	TGGAGTTCAGACGTGTGCTCTTCCGATCTTGCGGGGGTTTCAGAGGATCACTACG	GCGGCTACAACCATCTCCTCCGCATCATGCTACAGATCGGAAGAGCGTCGTGTAGGGAAAGAGT
543	PZE_104154700	TGGAGTTCAGACGTGTGCTCTTCCGATCTCTCGCTAATGCAGATAGGAATGAAATCTTTA	TGGAGTTCAGACGTGTGCTCTTCCGATCTTCTCTAATGCAGATAGGAATGAAATCTTTG	TTTCTTAGTTGATTGATCTGTCAGCAGCGATCATCTAAGATCGGAAGAGCGTCGTGTAGGGAAAGAGT
544	PZE_104155284	TGGAGTTCAGACGTGTGCTCTTCCGATCTTACTGTGCATGATTCACTGGAATCTATCA	TGGAGTTCAGACGTGTGCTCTTCCGATCTTGTATGCATGATTCACTGGAATCTATCG	GTTCATTTTTAAAGACAGTTTATTGGTACACAGTAGATGAGATCGGAAGAGCGTCGTGTAGGGAAAGAGT
545	PZE_104156127	TGGAGTTCAGACGTGTGCTCTTCCGATCTAGCTCTACTTTATGGTATGATCTGAAGAGA	TGGAGTTCAGACGTGTGCTCTTCCGATCTGTCTTACTTTATGGTATGATCTGAAGAGG	CAGTGAAATGCAACCAAACCGGACACGCATGACGCAGATCGGAAGAGCGTCGTGTAGGGAAAGAGT
546	PZE_104156611	TGGAGTTCAGACGTGTGCTCTTCCGATCTGACGGAGAACGCTAAGATCCGAACTCA	TGGAGTTCAGACGTGTGCTCTTCCGATCTTCAGGAGAACGCTAAGATCCGAACTCG	AGGTACATATATAGGGAAGCGGAAGCTCGCGAGTGTAGATCGGAAGAGCGTCGTGTAGGGAAAGAGT
547	PZE_104157783	TGGAGTTCAGACGTGTGCTCTTCCGATCTCTGAGAGCCGGGCAGGACTGGAGA	TGGAGTTCAGACGTGTGCTCTTCCGATCTTAGAGAGCCGGGCAGGACTGGAGG	TGAGGTGATTTGTACTGCCAGTACATGATGTGTATGAGATCGGAAGAGCGTCGTGTAGGGAAAGAGT
548	PZE_105002166	TGGAGTTCAGACGTGTGCTCTTCCGATCTCTATCAGGGAACAGCTGCAAACTGTGA	TGGAGTTCAGACGTGTGCTCTTCCGATCTCGACAGGGAACAGCTGCAAACTGTGC	AACTTAAAGAAGACATTGCCCGAGCGCGCTGACTGAAGATCGGAAGAGCGTCGTGTAGGGAAAGAGT
549	PZE_105003736	TGGAGTTCAGACGTGTGCTCTTCCGATCTATCAGAGATCCATGGAGGTCCAAAAGA	TGGAGTTCAGACGTGTGCTCTTCCGATCTTGCGGAGATCCATGGAGGTCCAAAAGG	TTCCTCAAAAGCTTGGAATCTGCGCTCAGTACTATAAGATCGGAAGAGCGTCGTGTAGGGAAAGAGT
550	PZE_105009132	TGGAGTTCAGACGTGTGCTCTTCCGATCTCTCGGGATTGGATTGGGAGATGAGAAAA	TGGAGTTCAGACGTGTGCTCTTCCGATCTTCTCGGATTGGATTGGGAGATGAGAAAC	TATAAAGCAGAACTGTCCGAAACTGGTCGCAGTATGAAGATCGGAAGAGCGTCGTGTAGGGAAAGAGT
551	PZE_105009736	TGGAGTTCAGACGTGTGCTCTTCCGATCTACACCAGTACAACCTTGCAGATTTTGGTA	TGGAGTTCAGACGTGTGCTCTTCCGATCTAGAGAGTACAACCTTGCAGATTTTGGTG	AGACCAATTCAGATGCCACACTTTACTGCTATGCTGAGATCGGAAGAGCGTCGTGTAGGGAAAGAGT
552	PZE_105010938	TGGAGTTCAGACGTGTGCTCTTCCGATCTAGCTGAGTACCTGGAGCGCGACAGA	TGGAGTTCAGACGTGTGCTCTTCCGATCTGTCTGAGTACCTGGAGCGCGACAGG	AGTAACCCCCAGATCTACAACTATTATACTGCGCAGAGATCGGAAGAGCGTCGTGTAGGGAAAGAGT
553	PZE_105014073	TGGAGTTCAGACGTGTGCTCTTCCGATCTCACACGGAAGTTAACAGAAGTCAGCAAA	TGGAGTTCAGACGTGTGCTCTTCCGATCTTATGCGGAAGTTAACAGAAGTCAGCAAC	GACTCAAACAAAACGCCTATCAGCATCACTACTATAAGATCGGAAGAGCGTCGTGTAGGGAAAGAGT
554	PZE_105014612	TGGAGTTCAGACGTGTGCTCTTCCGATCTAGTCGAAGGTGTTAGCATGTCAAGCTCA	TGGAGTTCAGACGTGTGCTCTTCCGATCTGCTGAAGGTGTTAGCATGTCAAGCTCC	GATCACTGGATGTGAAAAATGGCTTACGCATACTGAAGATCGGAAGAGCGTCGTGTAGGGAAAGAGT
555	PZE_105015345	TGGAGTTCAGACGTGTGCTCTTCCGATCTCGTGGAATGATGAGATGGAAAAGGTGAAA	TGGAGTTCAGACGTGTGCTCTTCCGATCTGCGCGAATGATGAGATGGAAAAGGTGAAG	GGATTTGCAGTAGACAGCATTGTGGATGCTAGTGACAGATCGGAAGAGCGTCGTGTAGGGAAAGAGT
556	PZE_105016296	TGGAGTTCAGACGTGTGCTCTTCCGATCTCTCGGCGTAATGAGTCCTTGCAGTACA	TGGAGTTCAGACGTGTGCTCTTCCGATCTTCTCGCGTAATGAGTCCTTGCAGTACC	AAGCCAGGGACTCGGATGAACTGCACATATATAGAGATCGGAAGAGCGTCGTGTAGGGAAAGAGT
557	PZE_105019472	TGGAGTTCAGACGTGTGCTCTTCCGATCTGAGTCTCTGATGTTGACAAGTTGACAAAA	TGGAGTTCAGACGTGTGCTCTTCCGATCTGTACCTCTGATGTTGACAAGTTGACAAAG	CTACTTCTGCATAACCCATTTGTTCTGCTGAGATCAGAGATCGGAAGAGCGTCGTGTAGGGAAAGAGT
558	PZE_105021328	TGGAGTTCAGACGTGTGCTCTTCCGATCTCTGAGCTCTACAAGCGACACGGATACA	TGGAGTTCAGACGTGTGCTCTTCCGATCTTAGACTCTACAAGCGACACGGATACG	ACATGCACATCAAATGCGTATATAGACAGCGCACGTCAGATCGGAAGAGCGTCGTGTAGGGAAAGAGT
559	PZE_105022623	TGGAGTTCAGACGTGTGCTCTTCCGATCTCACAACCGGGCTTCCCACCAAACGA	TGGAGTTCAGACGTGTGCTCTTCCGATCTTATGCCGGGCTTCCCACCAAACGC	GATCACATCAACGAACTTGTAAACCGCTAGAGATCGTAGATCGGAAGAGCGTCGTGTAGGGAAAGAGT
560	PZE_105024245	TGGAGTTCAGACGTGTGCTCTTCCGATCTAGTCGGGTGCTAGTGGAGGTATAAATAA	TGGAGTTCAGACGTGTGCTCTTCCGATCTGCTGGGGTGCTAGTGGAGGTATAAATAC	GGTATTCTAGTTCTACTCCTCCCTACTGCGACAGAAGATCGGAAGAGCGTCGTGTAGGGAAAGAGT
561	PZE_105025123	TGGAGTTCAGACGTGTGCTCTTCCGATCTTACTCTTCCCTGTACCCTTGTCCACA	TGGAGTTCAGACGTGTGCTCTTCCGATCTTGTACTTCCCTGTACCCTTGTCCACG	GCAGTGACAGAAAGGATACCGTTCGCTCGTGCTAGAGATCGGAAGAGCGTCGTGTAGGGAAAGAGT
562	PZE_105027996	TGGAGTTCAGACGTGTGCTCTTCCGATCTGAGTTTTTTAGGAAGGCCAGAGTACACA	TGGAGTTCAGACGTGTGCTCTTCCGATCTGTACTTTTAGGAAGGCCAGAGTACACG	GAAGCATGGGCCTCTCTCGATCCATGCTCGTCAGAGATCGGAAGAGCGTCGTGTAGGGAAAGAGT
563	PZE_105028979	TGGAGTTCAGACGTGTGCTCTTCCGATCTCTGAACTGTTTCCTGTGGCTGCTTGAA	TGGAGTTCAGACGTGTGCTCTTCCGATCTTAGACTGTTTCCTGTGGCTGCTTGAG	ACTCATAAGCAAAAAGTAGGGGTGGCTGTGACTACAAGATCGGAAGAGCGTCGTGTAGGGAAAGAGT
564	PZE_105030407	TGGAGTTCAGACGTGTGCTCTTCCGATCTCTATCATTGTTTCCACATCCTCCTTAGA	TGGAGTTCAGACGTGTGCTCTTCCGATCTCGACCATTGTTTCCACATCCTCCTTAGG	TAACATCTCGTCGGCATAGAGGCTAGAGATGTGCGAGATCGGAAGAGCGTCGTGTAGGGAAAGAGT
565	PZE_105032412	TGGAGTTCAGACGTGTGCTCTTCCGATCTCTCGTTAAACTGAAAGCAGCGAGAGAGA	TGGAGTTCAGACGTGTGCTCTTCCGATCTTCTCTAAACTGAAAGCAGCGAGAGAGC	GAGAGAGAACCACTTGAGAGTGAATAGCATGTGAGAGATCGGAAGAGCGTCGTGTAGGGAAAGAGT
566	PZE_105033111	TGGAGTTCAGACGTGTGCTCTTCCGATCTTACTGAAGCTCCGGTACCATGTCTTCA	TGGAGTTCAGACGTGTGCTCTTCCGATCTTGTAAAGCTCCGGTACCATGTCTTCG	TGTAGGGGCTCTAGTGAGAGCTGCTGTGTATCGAAGATCGGAAGAGCGTCGTGTAGGGAAAGAGT
567	PZE_105033869	TGGAGTTCAGACGTGTGCTCTTCCGATCTGACGAACAACTTGTGTTTCTAGATTTGCAA	TGGAGTTCAGACGTGTGCTCTTCCGATCTTCAGACAACTTGTGTTTCTAGATTTGCAG	ATGGTGTCTGAAAGACTGAAACTCGAGTGTGTACGAAGATCGGAAGAGCGTCGTGTAGGGAAAGAGT
568	PZE_105034671	TGGAGTTCAGACGTGTGCTCTTCCGATCTGCATCGATTGCGTGTTAATAAACTATTTTGA	TGGAGTTCAGACGTGTGCTCTTCCGATCTACGTGATTGCGTGTTAATAAACTATTTTGC	CCTGCAGATCTTCTACTTCATTGGAGTGTCACGCTGAGATCGGAAGAGCGTCGTGTAGGGAAAGAGT
569	PZE_105037986	TGGAGTTCAGACGTGTGCTCTTCCGATCTCTATATGTTACTGTCATATGGCAAAGCAA	TGGAGTTCAGACGTGTGCTCTTCCGATCTCGACTGTTACTGTCATATGGCAAAGCAG	AGCTTATCTTAATGCAAAAGGGTGGTATCTGACGACAAGATCGGAAGAGCGTCGTGTAGGGAAAGAGT
570	PZE_105038994	TGGAGTTCAGACGTGTGCTCTTCCGATCTAGTCCTCATCAAGATCTTTCACAGCCAA	TGGAGTTCAGACGTGTGCTCTTCCGATCTGCTGCTCATCAAGATCTTTCACAGCCAG	AAGCAGCTCAGAGTTGGATTCCTTGCTGTAGTGCTAGATCGGAAGAGCGTCGTGTAGGGAAAGAGT
571	PZE_105040185	TGGAGTTCAGACGTGTGCTCTTCCGATCTATGCGTCGTGGTACATCTTCCCTGCA	TGGAGTTCAGACGTGTGCTCTTCCGATCTCAGCGTCGTGGTACATCTTCCCTGCG	CACACAACACAACAATAAATTAAATAAAGCACTCAGCTCAAGATCGGAAGAGCGTCGTGTAGGGAAAGAGT
572	PZE_105041009	TGGAGTTCAGACGTGTGCTCTTCCGATCTTACTGATATGAGATGTTAGCTGCATATTAA	TGGAGTTCAGACGTGTGCTCTTCCGATCTTGTAGATATGAGATGTTAGCTGCATATTAG	ATATTGACAAGAGAGTGTGTGGGGACTGCAGACGTGAGATCGGAAGAGCGTCGTGTAGGGAAAGAGT
573	PZE_105043947	TGGAGTTCAGACGTGTGCTCTTCCGATCTGAGTACCATTTTTGTATCGGGTCTTATCA	TGGAGTTCAGACGTGTGCTCTTCCGATCTGTACCCATTTTTGTATCGGGTCTTATCG	TCTGCTTGCTTGGAACTTCGTTTGTGTCTGTACGAGAGATCGGAAGAGCGTCGTGTAGGGAAAGAGT
574	PZE_105044556	TGGAGTTCAGACGTGTGCTCTTCCGATCTGCATGCCCTAAGTATTTCTCATTCCTCA	TGGAGTTCAGACGTGTGCTCTTCCGATCTACGTGCCCTAAGTATTTCTCATTCCTCG	TTTCTGATCTGATGTTCATAATCTCCTGTATCATAGTGAGATCGGAAGAGCGTCGTGTAGGGAAAGAGT
575	PZE_105047985	TGGAGTTCAGACGTGTGCTCTTCCGATCTAGTCAATTGGATGGGTAAGCTGCTGGA	TGGAGTTCAGACGTGTGCTCTTCCGATCTGCTGATTGGATGGGTAAGCTGCTGGG	GACCGTCTAAACAGCTGCTCTCTGATACACTGTGAGATCGGAAGAGCGTCGTGTAGGGAAAGAGT
576	PZE_105049305	TGGAGTTCAGACGTGTGCTCTTCCGATCTATGCATGACATCCACCTAATTGCCGGA	TGGAGTTCAGACGTGTGCTCTTCCGATCTCAGCTGACATCCACCTAATTGCCGGG	GCCATAAACATCCAAGAACCTGGTACTCACGAGCTAGATCGGAAGAGCGTCGTGTAGGGAAAGAGT
577	PZE_105049870	TGGAGTTCAGACGTGTGCTCTTCCGATCTTACTCCTGCTCGAGAAACTAACGTTGTA	TGGAGTTCAGACGTGTGCTCTTCCGATCTTGTACTGCTCGAGAAACTAACGTTGTC	TACATACAGGGACACGGTGCTGAGTCGTGCAGACAGATCGGAAGAGCGTCGTGTAGGGAAAGAGT
578	PZE_105050668	TGGAGTTCAGACGTGTGCTCTTCCGATCTGCATCTGTGGTGCTGAGTCTACAACTA	TGGAGTTCAGACGTGTGCTCTTCCGATCTACGTCTGTGGTGCTGAGTCTACAACTG	CTACAATGCATGCGCAGCGCAGCGTAGCGCACTGAGATCGGAAGAGCGTCGTGTAGGGAAAGAGT
579	PZE_105051200	TGGAGTTCAGACGTGTGCTCTTCCGATCTCTGACCACTGTTGGCGAAAGATAACCTA	TGGAGTTCAGACGTGTGCTCTTCCGATCTTAGACACTGTTGGCGAAAGATAACCTG	CAAATCAGACCCCGGAACTCAGGTACGAGCGATAAGATCGGAAGAGCGTCGTGTAGGGAAAGAGT
580	PZE_105052239	TGGAGTTCAGACGTGTGCTCTTCCGATCTCACAGCCGAGCTCACCAAAATGAGCTA	TGGAGTTCAGACGTGTGCTCTTCCGATCTTATGCCGAGCTCACCAAAATGAGCTG	CTCGTTGGGGAATTAAAAAAATGAGGTCTATAGCGCAAGATCGGAAGAGCGTCGTGTAGGGAAAGAGT
581	PZE_105054935	TGGAGTTCAGACGTGTGCTCTTCCGATCTATGCCGCCGGTACGTGATGTCGTCA	TGGAGTTCAGACGTGTGCTCTTCCGATCTCAGCCGCCGGTACGTGATGTCGTCG	TCTTCTTTTTCATCAGCCTCTGCCGCTAGAGCTGATAGATCGGAAGAGCGTCGTGTAGGGAAAGAGT
582	PZE_105055663	TGGAGTTCAGACGTGTGCTCTTCCGATCTTACTGAAGATAAAAGATGCAGTAACAAAAGA	TGGAGTTCAGACGTGTGCTCTTCCGATCTTGTAAAGATAAAAGATGCAGTAACAAAAGG	TTCCAGGCGTTCGACCGTTCGCAGACTAGAGACAGATCGGAAGAGCGTCGTGTAGGGAAAGAGT
583	PZE_105056557	TGGAGTTCAGACGTGTGCTCTTCCGATCTACACCGACACAAAAACACGAACCCAAAA	TGGAGTTCAGACGTGTGCTCTTCCGATCTAGAGCGACACAAAAACACGAACCCAAAC	TAAATGAGAAGGGAAACACCTGACGCGCTCGTGTCGAGATCGGAAGAGCGTCGTGTAGGGAAAGAGT
584	PZE_105059371	TGGAGTTCAGACGTGTGCTCTTCCGATCTGCATTTCGTTGCTCTCCTGGATGTTTAA	TGGAGTTCAGACGTGTGCTCTTCCGATCTACGTTCGTTGCTCTCCTGGATGTTTAG	GTGCTGATTTATGTGGAAACAAAAGGATGACGCGCGTAGATCGGAAGAGCGTCGTGTAGGGAAAGAGT
585	PZE_105061723	TGGAGTTCAGACGTGTGCTCTTCCGATCTCACACGTCGAGATGCCATGCTAGCTA	TGGAGTTCAGACGTGTGCTCTTCCGATCTTATGCGTCGAGATGCCATGCTAGCTG	GTTACTGTTCCAACCACCGTACGTACAGTCACATGAGATCGGAAGAGCGTCGTGTAGGGAAAGAGT
586	PZE_105065972	TGGAGTTCAGACGTGTGCTCTTCCGATCTTACTCATCGTGAATACAACCAAGAAGAAA	TGGAGTTCAGACGTGTGCTCTTCCGATCTTGTACATCGTGAATACAACCAAGAAGAAG	AAAACAACCAAAAAGAAAGAGTTCGCTACAGTGCTAGCAGATCGGAAGAGCGTCGTGTAGGGAAAGAGT
587	PZE_105066316	TGGAGTTCAGACGTGTGCTCTTCCGATCTACACGATCGTGTGTAGACTGTAGAGTGA	TGGAGTTCAGACGTGTGCTCTTCCGATCTAGAGATCGTGTGTAGACTGTAGAGTGC	TCATCTTCATCGCCGCCATGGCCGCGCACGCGCAAGATCGGAAGAGCGTCGTGTAGGGAAAGAGT
588	PZE_105067472	TGGAGTTCAGACGTGTGCTCTTCCGATCTGACGCTAACGTGCGAATTTTGGCAACAA	TGGAGTTCAGACGTGTGCTCTTCCGATCTTCAGCTAACGTGCGAATTTTGGCAACAG	CACACACATGTGCGTGTATACGTGATGTCGTGCTCAGATCGGAAGAGCGTCGTGTAGGGAAAGAGT
589	PZE_105069912	TGGAGTTCAGACGTGTGCTCTTCCGATCTCACAGGCTGGGATGATGCAGGTTGCA	TGGAGTTCAGACGTGTGCTCTTCCGATCTTATGGCTGGGATGATGCAGGTTGCG	CGGAGACTGTTTGATGAGATGCCACGTATGTACACAGATCGGAAGAGCGTCGTGTAGGGAAAGAGT
590	PZE_105072451	TGGAGTTCAGACGTGTGCTCTTCCGATCTAGTCGCTGTATTCAGATTACCTCACATCA	TGGAGTTCAGACGTGTGCTCTTCCGATCTGCTGCTGTATTCAGATTACCTCACATCG	TCTCTTGATTATCGTCCAAAGTTACTGCGCAGACACGAGATCGGAAGAGCGTCGTGTAGGGAAAGAGT
591	PZE_105073571	TGGAGTTCAGACGTGTGCTCTTCCGATCTCTCGCTAGTATGGGCTCGAGTACACTA	TGGAGTTCAGACGTGTGCTCTTCCGATCTTCTCCTAGTATGGGCTCGAGTACACTT	GCTACGCCTACTAGACCTATAGCATACATCACTGCAGATCGGAAGAGCGTCGTGTAGGGAAAGAGT
592	PZE_105074128	TGGAGTTCAGACGTGTGCTCTTCCGATCTACACGGCCGCTAGTTTCGATGGGACA	TGGAGTTCAGACGTGTGCTCTTCCGATCTAGAGGCCGCTAGTTTCGATGGGACG	GTTATTAGCTAGGGTCAAATTAGTTTAGATGCATGCGAAGATCGGAAGAGCGTCGTGTAGGGAAAGAGT
593	PZE_105074459	TGGAGTTCAGACGTGTGCTCTTCCGATCTAGCTCATCTTATTAGTGGTATCCTCCAAA	TGGAGTTCAGACGTGTGCTCTTCCGATCTGTCTCATCTTATTAGTGGTATCCTCCAAG	GCCTGAGTCAGTCTTCTTCTTCTGCATAGACGTCAAGATCGGAAGAGCGTCGTGTAGGGAAAGAGT
594	PZE_105075848	TGGAGTTCAGACGTGTGCTCTTCCGATCTCTGACCTCGTATATATTCTATTTTATTCCAA	TGGAGTTCAGACGTGTGCTCTTCCGATCTTAGACCTCGTATATATTCTATTTTATTCCAG	TCTCCTGAAAATCTTTGCTGCAGTCTATATCAGTATAGATCGGAAGAGCGTCGTGTAGGGAAAGAGT
595	PZE_105078089	TGGAGTTCAGACGTGTGCTCTTCCGATCTCTATATGGCTGTTCCAATAAACAAGCAAA	TGGAGTTCAGACGTGTGCTCTTCCGATCTCGACTGGCTGTTCCAATAAACAAGCAAC	GTAAGAAGCAAACTGCAGCTCATGGCGCTGATCAGAAGATCGGAAGAGCGTCGTGTAGGGAAAGAGT
596	PZE_105078625	TGGAGTTCAGACGTGTGCTCTTCCGATCTAGTCTGACTACCAAATTTTATATCTGAGTAA	TGGAGTTCAGACGTGTGCTCTTCCGATCTGCTGGACTACCAAATTTTATATCTGAGTAG	CCAAAAACCGGATGTGGAAACATGAGCGTCTACTGAAGATCGGAAGAGCGTCGTGTAGGGAAAGAGT
597	PZE_105080401	TGGAGTTCAGACGTGTGCTCTTCCGATCTCTCGTCTCCCATGTACTGGATCCTCTA	TGGAGTTCAGACGTGTGCTCTTCCGATCTTCTCCTCCCATGTACTGGATCCTCTC	GGCCACCACAGTCTACTACCACGCGTAGAGTCTCAGATCGGAAGAGCGTCGTGTAGGGAAAGAGT
598	PZE_105082207	TGGAGTTCAGACGTGTGCTCTTCCGATCTGACGGGACCAACTTGTCGGCGCCAA	TGGAGTTCAGACGTGTGCTCTTCCGATCTTCAGGGACCAACTTGTCGGCGCCAG	TTTACTTCACCTGCTCTCTCTCTGACGCATCATGTCAGATCGGAAGAGCGTCGTGTAGGGAAAGAGT
599	PZE_105084195	TGGAGTTCAGACGTGTGCTCTTCCGATCTGCATCTAACTAACAGTGTCGCAGCTCTA	TGGAGTTCAGACGTGTGCTCTTCCGATCTACGTTAACTAACAGTGTCGCAGCTCTG	ACAATAATCAATGTAGTTGCTGCCCAGATATCGTAGCAGATCGGAAGAGCGTCGTGTAGGGAAAGAGT
600	PZE_105084817	TGGAGTTCAGACGTGTGCTCTTCCGATCTCACATCATTGTTTTTACTTGCCTTCACCA	TGGAGTTCAGACGTGTGCTCTTCCGATCTTATGCATTGTTTTTACTTGCCTTCACCG	GTGATTTGGGAAAGTACTAAGTACGGAGATAGCTCGCAGATCGGAAGAGCGTCGTGTAGGGAAAGAGT
601	PZE_105086387	TGGAGTTCAGACGTGTGCTCTTCCGATCTATCAGTTGGAGAGTGGAATGTGGAGGA	TGGAGTTCAGACGTGTGCTCTTCCGATCTTGCGTTGGAGAGTGGAATGTGGAGGG	TCATGTGTGCAGTTGTTTTTGAAAGTATGACTAGTACAGATCGGAAGAGCGTCGTGTAGGGAAAGAGT
602	PZE_105091035	TGGAGTTCAGACGTGTGCTCTTCCGATCTGCATGACGGCCATGATGCATGGACAA	TGGAGTTCAGACGTGTGCTCTTCCGATCTACGTGACGGCCATGATGCATGGACAG	TTTGGTAATCTTAGAGCTAGGTATGAGCATATCTAGTAGATCGGAAGAGCGTCGTGTAGGGAAAGAGT
603	PZE_105091717	TGGAGTTCAGACGTGTGCTCTTCCGATCTACTACGGGCCATATAAATTCATCATGTGA	TGGAGTTCAGACGTGTGCTCTTCCGATCTTGATGGGCCATATAAATTCATCATGTGG	CCGGCGCTGGGTTGTAATTTGTATGTGCTCACGTAGATCGGAAGAGCGTCGTGTAGGGAAAGAGT
604	PZE_105093093	TGGAGTTCAGACGTGTGCTCTTCCGATCTATCATTGTGCTATTTCCCAACCAATACAA	TGGAGTTCAGACGTGTGCTCTTCCGATCTTGCGTGTGCTATTTCCCAACCAATACAC	TCTAGTTTCTTTGCTTGAGCTGCACTGTGCGCATGAAGATCGGAAGAGCGTCGTGTAGGGAAAGAGT
605	PZE_105093691	TGGAGTTCAGACGTGTGCTCTTCCGATCTAGTCGAAGTGGCATGTCACCGTCGAA	TGGAGTTCAGACGTGTGCTCTTCCGATCTGCTGGAAGTGGCATGTCACCGTCGAG	GTACTCCATTATTTTCCGCATGCTTCACACAGCGTCAGATCGGAAGAGCGTCGTGTAGGGAAAGAGT
606	PZE_105094801	TGGAGTTCAGACGTGTGCTCTTCCGATCTATGCGATGCAACGAACAATTTGCTGCAAA	TGGAGTTCAGACGTGTGCTCTTCCGATCTCAGCATGCAACGAACAATTTGCTGCAAG	TGTTTTGCTTGCAGAATGTGTTTTTATCTCGTCGTATGAGATCGGAAGAGCGTCGTGTAGGGAAAGAGT
607	PZE_105095533	TGGAGTTCAGACGTGTGCTCTTCCGATCTCTCGGGTAGACATGTCAATGGAGAAATTA	TGGAGTTCAGACGTGTGCTCTTCCGATCTTCTCGGTAGACATGTCAATGGAGAAATTC	TGTACCGGGTTTAGACATCTTATCTGCTGCGATCGAAGATCGGAAGAGCGTCGTGTAGGGAAAGAGT
608	PZE_105098055	TGGAGTTCAGACGTGTGCTCTTCCGATCTGACGCTTTGACATGATCCGCCGACCA	TGGAGTTCAGACGTGTGCTCTTCCGATCTTCAGCTTTGACATGATCCGCCGACCG	TGCAACATGTCTAGTGGAAGCTTGGATCTGTCTGCGAGATCGGAAGAGCGTCGTGTAGGGAAAGAGT
609	PZE_105099104	TGGAGTTCAGACGTGTGCTCTTCCGATCTCTGATCCAATTTCCAAATATGCCATTTTCA	TGGAGTTCAGACGTGTGCTCTTCCGATCTTAGACCAATTTCCAAATATGCCATTTTCG	CCGGATCGCATGGAAAAGGGGAGATGCTACTCTAGATCGGAAGAGCGTCGTGTAGGGAAAGAGT
610	PZE_105099617	TGGAGTTCAGACGTGTGCTCTTCCGATCTCACATTGCAGAATCCATCCTCCTTTACA	TGGAGTTCAGACGTGTGCTCTTCCGATCTTATGTGCAGAATCCATCCTCCTTTACG	ATCTTGCAGCACCCTCCTCAAATCTACGTGACTCGAGATCGGAAGAGCGTCGTGTAGGGAAAGAGT
611	PZE_105101310	TGGAGTTCAGACGTGTGCTCTTCCGATCTATGCGTGGTTGGATAAGCGTCTTGTTTA	TGGAGTTCAGACGTGTGCTCTTCCGATCTCAGCGTGGTTGGATAAGCGTCTTGTTTG	GTCGGAGAAATTTTGTGAACTCACACGATCTGTGTGAGATCGGAAGAGCGTCGTGTAGGGAAAGAGT
612	PZE_105101854	TGGAGTTCAGACGTGTGCTCTTCCGATCTCTCGGCAGCTAGGAGAGGTCGGGCA	TGGAGTTCAGACGTGTGCTCTTCCGATCTTCTCCAGCTAGGAGAGGTCGGGCG	TCAGGTCAGTCAAGTCACCAGTGGCGCGTAGTGCAAGATCGGAAGAGCGTCGTGTAGGGAAAGAGT
613	PZE_105103501	TGGAGTTCAGACGTGTGCTCTTCCGATCTGACGTGCCCAACAGATTATCCTATGACA	TGGAGTTCAGACGTGTGCTCTTCCGATCTTCAGGCCCAACAGATTATCCTATGACC	AATTCTCTGTGCTGCGCCAAATTACATGTATACGATAGATCGGAAGAGCGTCGTGTAGGGAAAGAGT
614	PZE_105104504	TGGAGTTCAGACGTGTGCTCTTCCGATCTGAGTCAAATGTCAGCTGCTTCCAGAGAA	TGGAGTTCAGACGTGTGCTCTTCCGATCTGTACAAATGTCAGCTGCTTCCAGAGAG	CATATATAAGGTAAGACGCCCGCGTATCTCATGTAAGATCGGAAGAGCGTCGTGTAGGGAAAGAGT
615	PZE_105105286	TGGAGTTCAGACGTGTGCTCTTCCGATCTCTGAGCCACTCTGGTTCAGTAGATGAA	TGGAGTTCAGACGTGTGCTCTTCCGATCTTAGAGCCACTCTGGTTCAGTAGATGAG	GGTCTTCGCTGCTTTCATAGCATTAGATATGAGATAGATCGGAAGAGCGTCGTGTAGGGAAAGAGT
616	PZE_105106602	TGGAGTTCAGACGTGTGCTCTTCCGATCTCTATGAGTTTGACAATTGACATGCTATCAA	TGGAGTTCAGACGTGTGCTCTTCCGATCTCGACAGTTTGACAATTGACATGCTATCAG	CTACCTACTGCAGCAACAAACTATGTGATGACATGTAGATCGGAAGAGCGTCGTGTAGGGAAAGAGT
617	PZE_105107214	TGGAGTTCAGACGTGTGCTCTTCCGATCTATCATGCCTCTTTTGCTGCTCTGAAATA	TGGAGTTCAGACGTGTGCTCTTCCGATCTTGCGGCCTCTTTTGCTGCTCTGAAATC	TCTTAAAAAGCAATATAGACATGAAGTTAGTATGCAGACAGATCGGAAGAGCGTCGTGTAGGGAAAGAGT
618	PZE_105107675	TGGAGTTCAGACGTGTGCTCTTCCGATCTCGTGCTGCAGCAATGCAAAAGGTAATATA	TGGAGTTCAGACGTGTGCTCTTCCGATCTGCGCCTGCAGCAATGCAAAAGGTAATATG	TTCCCTCTGATTCCAAATGTAGGTGTGTATACGAGAAGATCGGAAGAGCGTCGTGTAGGGAAAGAGT
619	PZE_105108191	TGGAGTTCAGACGTGTGCTCTTCCGATCTCTCGATCCATGTCTCAAAAGGTACATTCA	TGGAGTTCAGACGTGTGCTCTTCCGATCTTCTCTCCATGTCTCAAAAGGTACATTCG	ATTCATCCCTAGTACGGACAACTGTCACACATAGATAGATCGGAAGAGCGTCGTGTAGGGAAAGAGT
620	PZE_105110003	TGGAGTTCAGACGTGTGCTCTTCCGATCTAGCTGCGTTGGGAAGAGGATCACTTAAA	TGGAGTTCAGACGTGTGCTCTTCCGATCTGTCTCGTTGGGAAGAGGATCACTTAAG	GTTGAAGACAACTCTGAAGCCGTTGTAGTAGCGTCAGATCGGAAGAGCGTCGTGTAGGGAAAGAGT
621	PZE_105112096	TGGAGTTCAGACGTGTGCTCTTCCGATCTCTGACACCAATAAAACGAGGCCACGAA	TGGAGTTCAGACGTGTGCTCTTCCGATCTTAGACACCAATAAAACGAGGCCACGAG	ATTCGGTGGTATAGATTCTTGTTGCGCACAGATGTGAAGATCGGAAGAGCGTCGTGTAGGGAAAGAGT
622	PZE_105113193	TGGAGTTCAGACGTGTGCTCTTCCGATCTCACAGCTGTTTTTCCATATGAAAGGAACAA	TGGAGTTCAGACGTGTGCTCTTCCGATCTTATGCTGTTTTTCCATATGAAAGGAACAG	CGCAAGGGATGCTCGATTGGCTCACACTCAGATAGATCGGAAGAGCGTCGTGTAGGGAAAGAGT
623	PZE_105113974	TGGAGTTCAGACGTGTGCTCTTCCGATCTATCAACGGCTCGTTCACAGCAAGTCA	TGGAGTTCAGACGTGTGCTCTTCCGATCTTGCGCGGCTCGTTCACAGCAAGTCG	GCAAGCAAACCAATGTACACCCCAGACACGACTCGAGATCGGAAGAGCGTCGTGTAGGGAAAGAGT
624	PZE_105114670	TGGAGTTCAGACGTGTGCTCTTCCGATCTCGTGGATGCCGTGAAATGCTGTAGTCA	TGGAGTTCAGACGTGTGCTCTTCCGATCTGCGCGATGCCGTGAAATGCTGTAGTCC	TGTTGCTATCAGTGACCGGTATGTGTACGTGACAGAGATCGGAAGAGCGTCGTGTAGGGAAAGAGT
625	PZE_105115809	TGGAGTTCAGACGTGTGCTCTTCCGATCTACACCTCCTGTCCAAATCTTTCGGTGA	TGGAGTTCAGACGTGTGCTCTTCCGATCTAGAGCTCCTGTCCAAATCTTTCGGTGC	TTCATGTGGAACCTCTGCTACCTATACGCACTGTCAGATCGGAAGAGCGTCGTGTAGGGAAAGAGT
626	PZE_105117483	TGGAGTTCAGACGTGTGCTCTTCCGATCTGACGGATTTAAGGCAAATTGATTCATATACAA	TGGAGTTCAGACGTGTGCTCTTCCGATCTTCAGATTTAAGGCAAATTGATTCATATACAG	CATCAGAAGTTCAAAACTTCCTTCGTACGTAGCTGTAAGATCGGAAGAGCGTCGTGTAGGGAAAGAGT
627	PZE_105117617	TGGAGTTCAGACGTGTGCTCTTCCGATCTGAGTGATTCGTCACCGGTTAGTCTTTAA	TGGAGTTCAGACGTGTGCTCTTCCGATCTGTACGATTCGTCACCGGTTAGTCTTTAG	GAGGTGCACATCAGGTGAAAGTTACGAGTACGTCTAGATCGGAAGAGCGTCGTGTAGGGAAAGAGT
628	PZE_105119257	TGGAGTTCAGACGTGTGCTCTTCCGATCTACTATCAATCTTTTCACGGGTAACAAAGA	TGGAGTTCAGACGTGTGCTCTTCCGATCTTGATCAATCTTTTCACGGGTAACAAAGG	CAGCACCTTGATGAATTGTATGAACGATGCATGATACAGATCGGAAGAGCGTCGTGTAGGGAAAGAGT
629	PZE_105122300	TGGAGTTCAGACGTGTGCTCTTCCGATCTAGTCTTCTGTGTTTTTTCTGCAGCAAAATA	TGGAGTTCAGACGTGTGCTCTTCCGATCTGCTGTCTGTGTTTTTTCTGCAGCAAAATG	GTTTCTTTAGGGCTTCTGCAGCAGCATATCTCTGCAGATCGGAAGAGCGTCGTGTAGGGAAAGAGT
630	PZE_105123692	TGGAGTTCAGACGTGTGCTCTTCCGATCTATGCTTGTAATCTGGATTGGGGAGAGTA	TGGAGTTCAGACGTGTGCTCTTCCGATCTCAGCTGTAATCTGGATTGGGGAGAGTG	GGAAAGGTGAGAATATGTGTTTGTATCGTGTATCGCAAGATCGGAAGAGCGTCGTGTAGGGAAAGAGT
631	PZE_105125362	TGGAGTTCAGACGTGTGCTCTTCCGATCTAGCTCACGAGACCATAAGTACGTGCGA	TGGAGTTCAGACGTGTGCTCTTCCGATCTGTCTACGAGACCATAAGTACGTGCGG	ACAAACCGAAGCTCGTCCAAGCGTGATAGACAGTAGATCGGAAGAGCGTCGTGTAGGGAAAGAGT
632	PZE_105126109	TGGAGTTCAGACGTGTGCTCTTCCGATCTGAGTCTACAGTGGCTATCAAGACGAAATA	TGGAGTTCAGACGTGTGCTCTTCCGATCTGTACTACAGTGGCTATCAAGACGAAATG	CACGACAGAGAAGAAGTAGCGTCTCACTGCATACTAGATCGGAAGAGCGTCGTGTAGGGAAAGAGT
633	PZE_105129274	TGGAGTTCAGACGTGTGCTCTTCCGATCTAGTCTGAAGGTGACTAGATTCGATGGTA	TGGAGTTCAGACGTGTGCTCTTCCGATCTGCTGGAAGGTGACTAGATTCGATGGTC	AGGGTCACGCTGCTACGGCTCCTGACTGCACTGAGATCGGAAGAGCGTCGTGTAGGGAAAGAGT
634	PZE_105129709	TGGAGTTCAGACGTGTGCTCTTCCGATCTCGTGGAGGTCCATTATTGTCCGGTGTA	TGGAGTTCAGACGTGTGCTCTTCCGATCTGCGCGAGGTCCATTATTGTCCGGTGTC	AGCACTTTGCAACTAATTTGCGTACATCTACTGCGACAGATCGGAAGAGCGTCGTGTAGGGAAAGAGT
635	PZE_105130799	TGGAGTTCAGACGTGTGCTCTTCCGATCTCTCGTGCTTGGGTTAAGTGGGCTTACA	TGGAGTTCAGACGTGTGCTCTTCCGATCTTCTCGCTTGGGTTAAGTGGGCTTACG	AGCCCGGTGAATATATGAGAATGCACATATACTATAAGATCGGAAGAGCGTCGTGTAGGGAAAGAGT
636	PZE_105130800	TGGAGTTCAGACGTGTGCTCTTCCGATCTTACTGCCCAGAGCAGCAAGGGCATAA	TGGAGTTCAGACGTGTGCTCTTCCGATCTTGTACCCAGAGCAGCAAGGGCATAG	GCATTCTCATATATTCACCGGGCTAGCATAGATGCAGATCGGAAGAGCGTCGTGTAGGGAAAGAGT
637	PZE_105134147	TGGAGTTCAGACGTGTGCTCTTCCGATCTGAGTATCTACCACATCACAGGACCGAA	TGGAGTTCAGACGTGTGCTCTTCCGATCTGTACTCTACCACATCACAGGACCGAG	GGAATAGAAAATCGCAGCATCACTATGATACTCACTAGATCGGAAGAGCGTCGTGTAGGGAAAGAGT
638	PZE_105134671	TGGAGTTCAGACGTGTGCTCTTCCGATCTGCATCCACACCTCTAGTCTCTTCTTGTA	TGGAGTTCAGACGTGTGCTCTTCCGATCTACGTCCACACCTCTAGTCTCTTCTTGTT	GCTTTCTGCTTTAGTCTTTGCTTATGTCGTGTCGTGTAGATCGGAAGAGCGTCGTGTAGGGAAAGAGT
639	PZE_105136959	TGGAGTTCAGACGTGTGCTCTTCCGATCTACTATATCGTGCTTCTCCAGGTAACGA	TGGAGTTCAGACGTGTGCTCTTCCGATCTTGATATCGTGCTTCTCCAGGTAACGG	TGACCCGTTCCGCTCTTGCGCCGAGTGTCTGACAGATCGGAAGAGCGTCGTGTAGGGAAAGAGT
640	PZE_105137940	TGGAGTTCAGACGTGTGCTCTTCCGATCTCTATGACACCTCATTGCTAGAACGTAGA	TGGAGTTCAGACGTGTGCTCTTCCGATCTCGACACACCTCATTGCTAGAACGTAGG	GCAGCTAAATTGCACACTTTCTCAAGATGTCTGCTCAGATCGGAAGAGCGTCGTGTAGGGAAAGAGT
641	PZE_105140112	TGGAGTTCAGACGTGTGCTCTTCCGATCTATGCTGAGTGCTAGTTTATTTATGAGCGA	TGGAGTTCAGACGTGTGCTCTTCCGATCTCAGCGAGTGCTAGTTTATTTATGAGCGC	GATACTTTAGGCTTTTCAGCATGTTTGACATGTGACTAGATCGGAAGAGCGTCGTGTAGGGAAAGAGT
642	PZE_105141478	TGGAGTTCAGACGTGTGCTCTTCCGATCTGACGTCCAAAACCAAGGCCATGGTACA	TGGAGTTCAGACGTGTGCTCTTCCGATCTTCAGCCAAAACCAAGGCCATGGTACC	TCTCTACTCTTCCAGCATTTCGCTAGATGCTGAGAAGATCGGAAGAGCGTCGTGTAGGGAAAGAGT
643	PZE_105142850	TGGAGTTCAGACGTGTGCTCTTCCGATCTGCATCGTTCGTCATGGTTGACCTAGATA	TGGAGTTCAGACGTGTGCTCTTCCGATCTACGTGTTCGTCATGGTTGACCTAGATG	GAGATTGCGAGATGATGAGCCCTATGCAGTAGATAGATCGGAAGAGCGTCGTGTAGGGAAAGAGT
644	PZE_105143985	TGGAGTTCAGACGTGTGCTCTTCCGATCTCTGAATATGGCCGATCTGGGTAGTGTA	TGGAGTTCAGACGTGTGCTCTTCCGATCTTAGATATGGCCGATCTGGGTAGTGTG	CATGACAGGTATTCTGAAAACCGTATGCAGTACGACAGATCGGAAGAGCGTCGTGTAGGGAAAGAGT
645	PZE_105144669	TGGAGTTCAGACGTGTGCTCTTCCGATCTCACACGTTTTCAACGGGTGACAGACAAA	TGGAGTTCAGACGTGTGCTCTTCCGATCTTATGGTTTTCAACGGGTGACAGACAAC	CTCGAAGGCTTGTTAGATGTCCGTGCTCGCTCGAGAGATCGGAAGAGCGTCGTGTAGGGAAAGAGT
646	PZE_105155494	TGGAGTTCAGACGTGTGCTCTTCCGATCTGCATGCGTATGATCGCCTTTTGAAGATTA	TGGAGTTCAGACGTGTGCTCTTCCGATCTACGTCGTATGATCGCCTTTTGAAGATTG	AAGGGAAGCAAGCACCGGCCAGACGCAGCATCTAGATCGGAAGAGCGTCGTGTAGGGAAAGAGT
647	PZE_105158672	TGGAGTTCAGACGTGTGCTCTTCCGATCTCTATATGATACCACAATGGCACAACACA	TGGAGTTCAGACGTGTGCTCTTCCGATCTCGACTGATACCACAATGGCACAACACC	AGATGCTGCTACGAACTACTCCTGCTCTACGCAGCAGATCGGAAGAGCGTCGTGTAGGGAAAGAGT
648	PZE_105162987	TGGAGTTCAGACGTGTGCTCTTCCGATCTATCAGCGGATTAACACAATACCTTGGCA	TGGAGTTCAGACGTGTGCTCTTCCGATCTTGCGCGGATTAACACAATACCTTGGCG	AGAGACGTAATAGTTTCTGAACTCACAGACTCAGCATAGATCGGAAGAGCGTCGTGTAGGGAAAGAGT
649	PZE_105182082	TGGAGTTCAGACGTGTGCTCTTCCGATCTAGCTCCGGTACCTTTTTACTTGAATGTAA	TGGAGTTCAGACGTGTGCTCTTCCGATCTGTCTCCGGTACCTTTTTACTTGAATGTAG	TTAGTATGCTGGTAGCACTCTGAGACAGCGCAGCGAAGATCGGAAGAGCGTCGTGTAGGGAAAGAGT
650	PZE_106001375	TGGAGTTCAGACGTGTGCTCTTCCGATCTCTGAACATGCTGATTGTCCATACAAAGAA	TGGAGTTCAGACGTGTGCTCTTCCGATCTTAGACATGCTGATTGTCCATACAAAGAG	GTCAATGAAGAGTAGCAGCTAGTCGAGCGATGCTCGAGATCGGAAGAGCGTCGTGTAGGGAAAGAGT
651	PZE_106003350	TGGAGTTCAGACGTGTGCTCTTCCGATCTATCATGGCCACATTCTTCAATCTTGACA	TGGAGTTCAGACGTGTGCTCTTCCGATCTTGCGGGCCACATTCTTCAATCTTGACC	AATATAATGCTGGCAATGAATGCATCGTGATCGTCGAGAGATCGGAAGAGCGTCGTGTAGGGAAAGAGT
652	PZE_106003958	TGGAGTTCAGACGTGTGCTCTTCCGATCTATGCGGACGATCTGAGTCCATTCCTCA	TGGAGTTCAGACGTGTGCTCTTCCGATCTCAGCGACGATCTGAGTCCATTCCTCG	ATATCAGGGAGGGTCTCACATAGGATCGTGCTAGCAGATCGGAAGAGCGTCGTGTAGGGAAAGAGT
653	PZE_106004192	TGGAGTTCAGACGTGTGCTCTTCCGATCTCTCGTGTACCCTGTTACGATTGGCTGA	TGGAGTTCAGACGTGTGCTCTTCCGATCTTCTCGTACCCTGTTACGATTGGCTGC	CGTCGTTGTAATCTGACAAACTTCAGCAGCGTGTGCAGATCGGAAGAGCGTCGTGTAGGGAAAGAGT
654	PZE_106004997	TGGAGTTCAGACGTGTGCTCTTCCGATCTACACTCAACTCAAATTAGGCTGGGATTTA	TGGAGTTCAGACGTGTGCTCTTCCGATCTAGAGCAACTCAAATTAGGCTGGGATTTG	TGCTGCTATTAGAGGCTGTTGATGCAGAGAGTACGAAGATCGGAAGAGCGTCGTGTAGGGAAAGAGT
655	PZE_106005121	TGGAGTTCAGACGTGTGCTCTTCCGATCTAGCTTCATTACCTGCTGCTCTAGTGTTA	TGGAGTTCAGACGTGTGCTCTTCCGATCTGTCTCATTACCTGCTGCTCTAGTGTTG	ACACTAGAGGCAATGACTTCCAGACTCGATGACATAGATCGGAAGAGCGTCGTGTAGGGAAAGAGT
656	PZE_106008963	TGGAGTTCAGACGTGTGCTCTTCCGATCTCGTGCTCGAGATCGATCTCTATATATGGA	TGGAGTTCAGACGTGTGCTCTTCCGATCTGCGCTCGAGATCGATCTCTATATATGGG	GAGAAGTACCAAGGAGAAGCTAAGACAGCTAGACACAGATCGGAAGAGCGTCGTGTAGGGAAAGAGT
657	PZE_106009496	TGGAGTTCAGACGTGTGCTCTTCCGATCTATGCATAAGTGGATGTGGATCCGATACA	TGGAGTTCAGACGTGTGCTCTTCCGATCTCAGCTAAGTGGATGTGGATCCGATACG	ATCCCAATCCCATGCAGTCCGGTCTGCAGCGTAGAGATCGGAAGAGCGTCGTGTAGGGAAAGAGT
658	PZE_106010241	TGGAGTTCAGACGTGTGCTCTTCCGATCTTACTCAAGTTGCTGCGAGGTTTTATTTTA	TGGAGTTCAGACGTGTGCTCTTCCGATCTTGTACAAGTTGCTGCGAGGTTTTATTTTG	CTGTTTGAAGAACCAGACACCCAGCGACTGTGAGCAGATCGGAAGAGCGTCGTGTAGGGAAAGAGT
659	PZE_106013155	TGGAGTTCAGACGTGTGCTCTTCCGATCTGCATCAGTTAGTGAAAATAATCAGGATAACA	TGGAGTTCAGACGTGTGCTCTTCCGATCTACGTAGTTAGTGAAAATAATCAGGATAACG	AGATTACCATTCTCATCGACATCCCTGATGACACTCAGATCGGAAGAGCGTCGTGTAGGGAAAGAGT
660	PZE_106013454	TGGAGTTCAGACGTGTGCTCTTCCGATCTACTAGAAGTGCTGCAGGTGCCAGAGA	TGGAGTTCAGACGTGTGCTCTTCCGATCTTGATAAGTGCTGCAGGTGCCAGAGG	GCTCATGGAGTTGTCTCTTGCGGCTGTCACACGCAGATCGGAAGAGCGTCGTGTAGGGAAAGAGT
661	PZE_106014205	TGGAGTTCAGACGTGTGCTCTTCCGATCTCACAGCATCGGTACTAACAACTAAGCTAA	TGGAGTTCAGACGTGTGCTCTTCCGATCTTATGCATCGGTACTAACAACTAAGCTAC	TAGCTAGCTTGCCAAGTCTACCTAGTATACACTAGAGATCGGAAGAGCGTCGTGTAGGGAAAGAGT
662	PZE_106015639	TGGAGTTCAGACGTGTGCTCTTCCGATCTCTATATTTGGCTCGCCCACGACAAAAA	TGGAGTTCAGACGTGTGCTCTTCCGATCTCGACTTTGGCTCGCCCACGACAAAAC	TCTAGAAACTAATCAGCTCGATCAGGTGTCTCTCTGAAGATCGGAAGAGCGTCGTGTAGGGAAAGAGT
663	PZE_106016821	TGGAGTTCAGACGTGTGCTCTTCCGATCTAGTCAGGAAGTCTCCATGCACTCCCA	TGGAGTTCAGACGTGTGCTCTTCCGATCTGCTGGGAAGTCTCCATGCACTCCCG	GTGATGAGGTAGCAGCAGATCTGTGTATCGATATGAGATCGGAAGAGCGTCGTGTAGGGAAAGAGT
664	PZE_106020782	TGGAGTTCAGACGTGTGCTCTTCCGATCTGCATGGTGGTGGTTTGCCCCGGATA	TGGAGTTCAGACGTGTGCTCTTCCGATCTACGTGGTGGTGGTTTGCCCCGGATG	ATTTACTGATTATGTCTGCTCCGATCTGAGCGAGATGAGATCGGAAGAGCGTCGTGTAGGGAAAGAGT
665	PZE_106022387	TGGAGTTCAGACGTGTGCTCTTCCGATCTACTACTGAGGCTGGTAGCCAATACACA	TGGAGTTCAGACGTGTGCTCTTCCGATCTTGATTGAGGCTGGTAGCCAATACACC	TTTTTTGGGAGAAACATGAAGCCGGCGTGCACTATGAGATCGGAAGAGCGTCGTGTAGGGAAAGAGT
666	PZE_106023979	TGGAGTTCAGACGTGTGCTCTTCCGATCTCTATCCGGTCCAGATCCATGGAAGCA	TGGAGTTCAGACGTGTGCTCTTCCGATCTCGACCGGTCCAGATCCATGGAAGCG	AGTCGATGAACTTAGAGGGCTTCAGTGACAGATCTAGATCGGAAGAGCGTCGTGTAGGGAAAGAGT
667	PZE_106025785	TGGAGTTCAGACGTGTGCTCTTCCGATCTATGCCCGGCAGAGACCAGTTATTCCAA	TGGAGTTCAGACGTGTGCTCTTCCGATCTCAGCCGGCAGAGACCAGTTATTCCAG	ACTAAACTTTTGAAATCCGGCCTGCTAGTATATGCTAGATCGGAAGAGCGTCGTGTAGGGAAAGAGT
668	PZE_106027262	TGGAGTTCAGACGTGTGCTCTTCCGATCTTACTAGCATATGCATCGTCAGAGAGATA	TGGAGTTCAGACGTGTGCTCTTCCGATCTTGTAGCATATGCATCGTCAGAGAGATG	AGATCCGGAGGTGTGTGAGCTGTGTATATCACTAAGATCGGAAGAGCGTCGTGTAGGGAAAGAGT
669	PZE_106030282	TGGAGTTCAGACGTGTGCTCTTCCGATCTGACGGTTGAAATGCTTTCTAATGGTGGGA	TGGAGTTCAGACGTGTGCTCTTCCGATCTTCAGTTGAAATGCTTTCTAATGGTGGGG	CAGTGACCCTCGCTTTCGAACCCTCTCTCATAGTAGATCGGAAGAGCGTCGTGTAGGGAAAGAGT
670	PZE_106031629	TGGAGTTCAGACGTGTGCTCTTCCGATCTACTAGGAGTTAAAGGAAACAAGGCCATA	TGGAGTTCAGACGTGTGCTCTTCCGATCTTGATGGAGTTAAAGGAAACAAGGCCATC	TAACAGCGCCTGATGTCGAATCATGCTCGCTGACAAGATCGGAAGAGCGTCGTGTAGGGAAAGAGT
671	PZE_106032757	TGGAGTTCAGACGTGTGCTCTTCCGATCTCACATGGTTACTCACGTCTGCTACCAA	TGGAGTTCAGACGTGTGCTCTTCCGATCTTATGGGTTACTCACGTCTGCTACCAG	TTCTAGACATACCCCTGCCCAGAGTGTGCGACTGAGATCGGAAGAGCGTCGTGTAGGGAAAGAGT
672	PZE_106035842	TGGAGTTCAGACGTGTGCTCTTCCGATCTCTCGCAGTTGGGGAACATGAAGAACTTA	TGGAGTTCAGACGTGTGCTCTTCCGATCTTCTCCAGTTGGGGAACATGAAGAACTTG	AGAGCGCCTCCGAGCCTATGCTGAGATACAGTAAGATCGGAAGAGCGTCGTGTAGGGAAAGAGT
673	PZE_106036132	TGGAGTTCAGACGTGTGCTCTTCCGATCTTACTCTCCAACGAATCTAGCAGCTACTA	TGGAGTTCAGACGTGTGCTCTTCCGATCTTGTATCCAACGAATCTAGCAGCTACTC	CTGACTCTTTCCGGCCGGAAATCTGCGCTGAGCAAGATCGGAAGAGCGTCGTGTAGGGAAAGAGT
674	PZE_106038471	TGGAGTTCAGACGTGTGCTCTTCCGATCTGACGGGACGACAACCACCTCACCTCA	TGGAGTTCAGACGTGTGCTCTTCCGATCTTCAGGACGACAACCACCTCACCTCG	AGATAGTCCCAACGGAAGATCCTGCGTATAGCATCAGATCGGAAGAGCGTCGTGTAGGGAAAGAGT
675	PZE_106041148	TGGAGTTCAGACGTGTGCTCTTCCGATCTCACACAAGGAGTTTGAGCTCTGCATTGA	TGGAGTTCAGACGTGTGCTCTTCCGATCTTATGAAGGAGTTTGAGCTCTGCATTGG	TTGATCATCAGTTGTGCACGAGCCAGTACGAGTATAGATCGGAAGAGCGTCGTGTAGGGAAAGAGT
676	PZE_106041645	TGGAGTTCAGACGTGTGCTCTTCCGATCTATCACCGGGCAGGTTGATTCCAACAA	TGGAGTTCAGACGTGTGCTCTTCCGATCTTGCGCCGGGCAGGTTGATTCCAACAG	GTGAGTGAGAGAGATGTGAGCACGATCTACTGTGCAGATCGGAAGAGCGTCGTGTAGGGAAAGAGT
677	PZE_106041752	TGGAGTTCAGACGTGTGCTCTTCCGATCTAGTCATACAGCAACATCATAACACATATGA	TGGAGTTCAGACGTGTGCTCTTCCGATCTGCTGTACAGCAACATCATAACACATATGC	GAATGGCTGCGATCAAGATTGGGATCTACTCTATGAGATCGGAAGAGCGTCGTGTAGGGAAAGAGT
678	PZE_106043303	TGGAGTTCAGACGTGTGCTCTTCCGATCTCTCGTTTGCCGGTGGTCCATACGTGA	TGGAGTTCAGACGTGTGCTCTTCCGATCTTCTCTTGCCGGTGGTCCATACGTGG	GCTTGCTATCACACTGCAATTCCAGAGACTCGCTCAGATCGGAAGAGCGTCGTGTAGGGAAAGAGT
679	PZE_106044743	TGGAGTTCAGACGTGTGCTCTTCCGATCTACACGGCCAAAAATGAAAATATACCTCTGA	TGGAGTTCAGACGTGTGCTCTTCCGATCTAGAGGCCAAAAATGAAAATATACCTCTGC	CACATGCAGAGGTTTTAGTTTATCTTCTGATATACATAGATCGGAAGAGCGTCGTGTAGGGAAAGAGT
680	PZE_106045904	TGGAGTTCAGACGTGTGCTCTTCCGATCTGAGTGGCAACGGTTTCGTTTTTATCAATAA	TGGAGTTCAGACGTGTGCTCTTCCGATCTGTACGCAACGGTTTCGTTTTTATCAATAC	ACATTGATTTAACCGCGGTCCATTAGAGCAGTGATAAGATCGGAAGAGCGTCGTGTAGGGAAAGAGT
681	PZE_106048118	TGGAGTTCAGACGTGTGCTCTTCCGATCTCTATTAACAACAATGAATCACACAAGTACA	TGGAGTTCAGACGTGTGCTCTTCCGATCTCGACAACAACAATGAATCACACAAGTACG	TGACAGAAAAGCACCATAGATCATTTGCTGCTGAGATAGATCGGAAGAGCGTCGTGTAGGGAAAGAGT
682	PZE_106049203	TGGAGTTCAGACGTGTGCTCTTCCGATCTATGCAATCAGGCTAAATTTACGGATCCTA	TGGAGTTCAGACGTGTGCTCTTCCGATCTCAGCATCAGGCTAAATTTACGGATCCTC	TAAATTCAAATATTCGAATAGCTAATGGACTAGCTATCTAAGATCGGAAGAGCGTCGTGTAGGGAAAGAGT
683	PZE_106050102	TGGAGTTCAGACGTGTGCTCTTCCGATCTACACGCATTGCCTCCGGCTTGAGCAA	TGGAGTTCAGACGTGTGCTCTTCCGATCTAGAGCATTGCCTCCGGCTTGAGCAG	TAATTGACTTGACCTCACTTCCCCGACTGTCTGAGTAGATCGGAAGAGCGTCGTGTAGGGAAAGAGT
684	PZE_106051238	TGGAGTTCAGACGTGTGCTCTTCCGATCTAGCTCTAGCGAGCAGCGAGGCATCAA	TGGAGTTCAGACGTGTGCTCTTCCGATCTGTCTTAGCGAGCAGCGAGGCATCAC	AGTGCAATACAGATGGACATCTAAAGCATCTAGATACAGATCGGAAGAGCGTCGTGTAGGGAAAGAGT
685	PZE_106053439	TGGAGTTCAGACGTGTGCTCTTCCGATCTCTGATGATGTCCTATATGAAAGCATTGCA	TGGAGTTCAGACGTGTGCTCTTCCGATCTTAGAGATGTCCTATATGAAAGCATTGCC	AAAGCCTAGTGTACAACGATGTCTCTATCTCTCACTAGATCGGAAGAGCGTCGTGTAGGGAAAGAGT
686	PZE_106054182	TGGAGTTCAGACGTGTGCTCTTCCGATCTCACAGGAGAACGACTTTCAAAGAACAGA	TGGAGTTCAGACGTGTGCTCTTCCGATCTTATGGGAGAACGACTTTCAAAGAACAGG	CATCGAGACTCGATGAACTTGTTCGATGTGTGAGTCAGATCGGAAGAGCGTCGTGTAGGGAAAGAGT
687	PZE_106054842	TGGAGTTCAGACGTGTGCTCTTCCGATCTAGTCAGATTATTAGCTCACCAGCAGCAA	TGGAGTTCAGACGTGTGCTCTTCCGATCTGCTGGATTATTAGCTCACCAGCAGCAG	GCTGAGCACGGCAAAGGATTAGTATCGTGCATCGAGATCGGAAGAGCGTCGTGTAGGGAAAGAGT
688	PZE_106055850	TGGAGTTCAGACGTGTGCTCTTCCGATCTCGTGCCACTTCAGAATACTCCAGAGGTA	TGGAGTTCAGACGTGTGCTCTTCCGATCTGCGCCACTTCAGAATACTCCAGAGGTG	CCTTCTCTTTGAGGATCCAAAACCGACAGTCTATCAAGATCGGAAGAGCGTCGTGTAGGGAAAGAGT
689	PZE_106057620	TGGAGTTCAGACGTGTGCTCTTCCGATCTCTCGTGTCGTCCCTAAGGAAAGGGTAA	TGGAGTTCAGACGTGTGCTCTTCCGATCTTCTCGTCGTCCCTAAGGAAAGGGTAG	TCTGTATAGCCAACAACAGGGTCCGATAGAGCTGCAGATCGGAAGAGCGTCGTGTAGGGAAAGAGT
690	PZE_106061440	TGGAGTTCAGACGTGTGCTCTTCCGATCTCTATGGGATTGCAAGATATTGTATATTTCTA	TGGAGTTCAGACGTGTGCTCTTCCGATCTCGACGGATTGCAAGATATTGTATATTTCTG	TTTGAGGAAAGCTGCCGATGCATATCAGTACTGTCAGATCGGAAGAGCGTCGTGTAGGGAAAGAGT
691	PZE_106061708	TGGAGTTCAGACGTGTGCTCTTCCGATCTATCAGAGTATTTCCCTTCAGTAACGTCA	TGGAGTTCAGACGTGTGCTCTTCCGATCTTGCGGAGTATTTCCCTTCAGTAACGTCG	TTCTTCTTAGCTAATGCAAGGCTGTCACTGTCAGTAAGATCGGAAGAGCGTCGTGTAGGGAAAGAGT
692	PZE_106062511	TGGAGTTCAGACGTGTGCTCTTCCGATCTATGCCAGAGTGATCTACCCTAGTGGAA	TGGAGTTCAGACGTGTGCTCTTCCGATCTCAGCCAGAGTGATCTACCCTAGTGGAG	TCATGGACTTGCCCGGGATAATGTCTATATGCTATAGATCGGAAGAGCGTCGTGTAGGGAAAGAGT
693	PZE_106063093	TGGAGTTCAGACGTGTGCTCTTCCGATCTCTCGGGCAGGTGCAGACAACGGCAAA	TGGAGTTCAGACGTGTGCTCTTCCGATCTTCTCGCAGGTGCAGACAACGGCAAG	GATAAACAAAGAGCTGCAATGGCCCATGCTGACTCTAGATCGGAAGAGCGTCGTGTAGGGAAAGAGT
694	PZE_106064449	TGGAGTTCAGACGTGTGCTCTTCCGATCTACACCCGATCGGGCGGTTGAGATCA	TGGAGTTCAGACGTGTGCTCTTCCGATCTAGAGCCGATCGGGCGGTTGAGATCC	ACAGATACCTCTTTAGCTGCACCGAGCATCTCATAAGATCGGAAGAGCGTCGTGTAGGGAAAGAGT
695	PZE_106067368	TGGAGTTCAGACGTGTGCTCTTCCGATCTCACACATCATTCTGATCAGTGCTTGCTA	TGGAGTTCAGACGTGTGCTCTTCCGATCTTATGCATCATTCTGATCAGTGCTTGCTG	AGACATGATTGGACGATGGATGCACACGAGTCTCAAGATCGGAAGAGCGTCGTGTAGGGAAAGAGT
696	PZE_106067697	TGGAGTTCAGACGTGTGCTCTTCCGATCTATCACTCTGATATCATTGGGAATCTGGAA	TGGAGTTCAGACGTGTGCTCTTCCGATCTTGCGTCTGATATCATTGGGAATCTGGAG	TGTGAGAACAACTGGTTGATGGCTCGTGCATCTGCAGATCGGAAGAGCGTCGTGTAGGGAAAGAGT
697	PZE_106068720	TGGAGTTCAGACGTGTGCTCTTCCGATCTCGTGCACACACTTACCTGAATCTCCCA	TGGAGTTCAGACGTGTGCTCTTCCGATCTGCGCCACACACTTACCTGAATCTCCCC	AATTCAACCGCCGTGACCGAACGTCTATGTCTCAAGATCGGAAGAGCGTCGTGTAGGGAAAGAGT
698	PZE_106069728	TGGAGTTCAGACGTGTGCTCTTCCGATCTCTCGATCTCAGCACGGAAAGTTCTACAA	TGGAGTTCAGACGTGTGCTCTTCCGATCTTCTCTCTCAGCACGGAAAGTTCTACAC	CGGCAGCACCTACATCATACTAACTGAGCGTCGCTAGATCGGAAGAGCGTCGTGTAGGGAAAGAGT
699	PZE_106070154	TGGAGTTCAGACGTGTGCTCTTCCGATCTTACTAACAAATGGCAGCACACTGATAGA	TGGAGTTCAGACGTGTGCTCTTCCGATCTTGTAACAAATGGCAGCACACTGATAGG	AATTATAAATTTAGCATGAGGGCTTTTAGAGCGACGCGAAGATCGGAAGAGCGTCGTGTAGGGAAAGAGT
700	PZE_106070677	TGGAGTTCAGACGTGTGCTCTTCCGATCTGACGAAGACAGTAGCACGATTGGAAGAA	TGGAGTTCAGACGTGTGCTCTTCCGATCTTCAGAGACAGTAGCACGATTGGAAGAG	GCTGCTGTATCATGCCGTGGGATGCATGCACGCAGATCGGAAGAGCGTCGTGTAGGGAAAGAGT
701	PZE_106070979	TGGAGTTCAGACGTGTGCTCTTCCGATCTGAGTCATGGCAATGCAAGCGTCAAACTA	TGGAGTTCAGACGTGTGCTCTTCCGATCTGTACATGGCAATGCAAGCGTCAAACTC	TATTGAAACCGGAAGAAATCAGAGGCGTGATGCGATAAGATCGGAAGAGCGTCGTGTAGGGAAAGAGT
702	PZE_106073001	TGGAGTTCAGACGTGTGCTCTTCCGATCTCTGAGCTGAGGAACTTTTACTTCAGGAAA	TGGAGTTCAGACGTGTGCTCTTCCGATCTTAGACTGAGGAACTTTTACTTCAGGAAG	AACCGTGGGTTGCTGCTGCAACACTACGACTCGTAGATCGGAAGAGCGTCGTGTAGGGAAAGAGT
703	PZE_106074545	TGGAGTTCAGACGTGTGCTCTTCCGATCTCACAGAGGCGGGACGTCGAGAAGTA	TGGAGTTCAGACGTGTGCTCTTCCGATCTTATGGAGGCGGGACGTCGAGAAGTG	ACAAGGGTTTCTCTCACTCGTACGATGTCTAGATGAGATCGGAAGAGCGTCGTGTAGGGAAAGAGT
704	PZE_106076099	TGGAGTTCAGACGTGTGCTCTTCCGATCTAGTCGTCTAGAATGAATTTAGCAGACTTGA	TGGAGTTCAGACGTGTGCTCTTCCGATCTGCTGTCTAGAATGAATTTAGCAGACTTGG	CAGGCCAGCGTCCCTGACCACATCACTACTCAAGATCGGAAGAGCGTCGTGTAGGGAAAGAGT
705	PZE_106077080	TGGAGTTCAGACGTGTGCTCTTCCGATCTCTCGCGACCTCACTCATGTCAAGGTAA	TGGAGTTCAGACGTGTGCTCTTCCGATCTTCTCCGACCTCACTCATGTCAAGGTAG	ATCTAAGCAACGCGTGCCACTTGGTGTCTCACGCTAGATCGGAAGAGCGTCGTGTAGGGAAAGAGT
706	PZE_106077737	TGGAGTTCAGACGTGTGCTCTTCCGATCTTACTTGCTATCTTATGGGTATTTCTGGAA	TGGAGTTCAGACGTGTGCTCTTCCGATCTTGTAGCTATCTTATGGGTATTTCTGGAG	CATTCATGAGGAAGTATGGTTATGTCTCTACATCGACAGATCGGAAGAGCGTCGTGTAGGGAAAGAGT
707	PZE_106078526	TGGAGTTCAGACGTGTGCTCTTCCGATCTAGCTATCAAAAGATTTTAAAATTCACCAGCA	TGGAGTTCAGACGTGTGCTCTTCCGATCTGTCTTCAAAAGATTTTAAAATTCACCAGCG	TATATAACCAAAACAGCCTTTGCTGGTGTATCGACGTAGATCGGAAGAGCGTCGTGTAGGGAAAGAGT
708	PZE_106082237	TGGAGTTCAGACGTGTGCTCTTCCGATCTACTAGTCTTTGAACACGGGCCGGCA	TGGAGTTCAGACGTGTGCTCTTCCGATCTTGATGTCTTTGAACACGGGCCGGCC	CAGCTTTAAACCCCTTCTAGTCTATGCGATAGAGAGAGATCGGAAGAGCGTCGTGTAGGGAAAGAGT
709	PZE_106085217	TGGAGTTCAGACGTGTGCTCTTCCGATCTATCAGTAATCAAGTTTGTAACGTTTGTTTCA	TGGAGTTCAGACGTGTGCTCTTCCGATCTTGCGTAATCAAGTTTGTAACGTTTGTTTCG	CCATTCCGGTATCATGAATTAAGAATATCACGACTAGAGATCGGAAGAGCGTCGTGTAGGGAAAGAGT
710	PZE_106086786	TGGAGTTCAGACGTGTGCTCTTCCGATCTATGCCTGGACTGAGTGCAGAGGAAATA	TGGAGTTCAGACGTGTGCTCTTCCGATCTCAGCCTGGACTGAGTGCAGAGGAAATC	TGTAAGTCTGTTGTAAAAGAAAAGAAGACAGCGCTGCGTAGATCGGAAGAGCGTCGTGTAGGGAAAGAGT
711	PZE_106087430	TGGAGTTCAGACGTGTGCTCTTCCGATCTACACCTTTTGAAAAGGCAGAGAAGTACTA	TGGAGTTCAGACGTGTGCTCTTCCGATCTAGAGCTTTTGAAAAGGCAGAGAAGTACTG	CAAATTCAAGGATGGTTAATAGCGTCATGCAGAGCGTAGATCGGAAGAGCGTCGTGTAGGGAAAGAGT
712	PZE_106089516	TGGAGTTCAGACGTGTGCTCTTCCGATCTAGCTGTCCTGCTGGTCAGCGTTTCTAA	TGGAGTTCAGACGTGTGCTCTTCCGATCTGTCTTCCTGCTGGTCAGCGTTTCTAC	GTTTGGATCCTCTGTAACTGCGTGATGAGATATGAAGATCGGAAGAGCGTCGTGTAGGGAAAGAGT
713	PZE_106092172	TGGAGTTCAGACGTGTGCTCTTCCGATCTCTGATCAGGTGAGAAATTGAAGGTTGATA	TGGAGTTCAGACGTGTGCTCTTCCGATCTTAGACAGGTGAGAAATTGAAGGTTGATG	CGGAGAAGGCGCTGATTGTGAACGCGACGATAGAAGATCGGAAGAGCGTCGTGTAGGGAAAGAGT
714	PZE_106093277	TGGAGTTCAGACGTGTGCTCTTCCGATCTCACAAAGGCTGCATATAACAAGACGACA	TGGAGTTCAGACGTGTGCTCTTCCGATCTTATGAGGCTGCATATAACAAGACGACC	GAAACCACCCGGGAATGTCTCGAGTGTGATATACAGATCGGAAGAGCGTCGTGTAGGGAAAGAGT
715	PZE_106094124	TGGAGTTCAGACGTGTGCTCTTCCGATCTATCATGTAGGAGATTAATAGTACGGCGA	TGGAGTTCAGACGTGTGCTCTTCCGATCTTGCGGTAGGAGATTAATAGTACGGCGG	AACTGTAGCGCCATGCAACTATGGATACTACGTCGAGATCGGAAGAGCGTCGTGTAGGGAAAGAGT
716	PZE_106095396	TGGAGTTCAGACGTGTGCTCTTCCGATCTCGTGTTAATAGCGATGTGTTTCAGTTGCA	TGGAGTTCAGACGTGTGCTCTTCCGATCTGCGCTAATAGCGATGTGTTTCAGTTGCG	CGCGGCATCGATGGCTACGAGCTGTATGTCGATAGATCGGAAGAGCGTCGTGTAGGGAAAGAGT
717	PZE_106096901	TGGAGTTCAGACGTGTGCTCTTCCGATCTTACTGAATGGAGCCGGGATAGTGACAA	TGGAGTTCAGACGTGTGCTCTTCCGATCTTGTAAATGGAGCCGGGATAGTGACAG	AACATAAAAGAAAGATATGTTTTGAGCGAGATGAGATGTAGATCGGAAGAGCGTCGTGTAGGGAAAGAGT
718	PZE_106100910	TGGAGTTCAGACGTGTGCTCTTCCGATCTGCATAAATAAACCAAGCTTGTCTTTACTCA	TGGAGTTCAGACGTGTGCTCTTCCGATCTACGTAATAAACCAAGCTTGTCTTTACTCC	AAAGCACTATAGGACGATCGACGCTCACTCTCTACAGATCGGAAGAGCGTCGTGTAGGGAAAGAGT
719	PZE_106102358	TGGAGTTCAGACGTGTGCTCTTCCGATCTACTAGGGATTAGTAAAAGATCCTCTCCA	TGGAGTTCAGACGTGTGCTCTTCCGATCTTGATGGGATTAGTAAAAGATCCTCTCCG	AAAAAAGATAACCGAGAGTTTTCACAGTATCTGTATCAAGATCGGAAGAGCGTCGTGTAGGGAAAGAGT
720	PZE_106103556	TGGAGTTCAGACGTGTGCTCTTCCGATCTCTATTTGCAGCCTCCGGTCACACAAA	TGGAGTTCAGACGTGTGCTCTTCCGATCTCGACTGCAGCCTCCGGTCACACAAG	CGTCATATAAAAGGGATTAAGAGGCGTCACAGACGAGAGATCGGAAGAGCGTCGTGTAGGGAAAGAGT
721	PZE_106103612	TGGAGTTCAGACGTGTGCTCTTCCGATCTATCACAGAACTCTTGTTGCCCATCAACA	TGGAGTTCAGACGTGTGCTCTTCCGATCTTGCGAGAACTCTTGTTGCCCATCAACG	ACATTTGACTTCGCTAGCTCTGCCGTCAGCATCGTAGATCGGAAGAGCGTCGTGTAGGGAAAGAGT
722	PZE_106106978	TGGAGTTCAGACGTGTGCTCTTCCGATCTACACCTGCGTTTCCTCCGTATCTTGCA	TGGAGTTCAGACGTGTGCTCTTCCGATCTAGAGTGCGTTTCCTCCGTATCTTGCG	AATTCTTATCAAGATTATGCCGTCGTACTACGTCGACAGATCGGAAGAGCGTCGTGTAGGGAAAGAGT
723	PZE_106107669	TGGAGTTCAGACGTGTGCTCTTCCGATCTAGCTCCATTGGTATTTTTGTTTCGCCAAAA	TGGAGTTCAGACGTGTGCTCTTCCGATCTGTCTCATTGGTATTTTTGTTTCGCCAAAG	CCTGTTTTCTAGGGCTGCTAAGCTAGTAGAGCATCAGATCGGAAGAGCGTCGTGTAGGGAAAGAGT
724	PZE_106109857	TGGAGTTCAGACGTGTGCTCTTCCGATCTCTGAATTAGGTGTCATCATGATCGGTGA	TGGAGTTCAGACGTGTGCTCTTCCGATCTTAGATTAGGTGTCATCATGATCGGTGG	CTAGCAGAATAAGAGATGATAAGCGTGTATATACTGTAGATCGGAAGAGCGTCGTGTAGGGAAAGAGT
725	PZE_106111790	TGGAGTTCAGACGTGTGCTCTTCCGATCTCACAGGCGATGTCATTTCCCCTCCCA	TGGAGTTCAGACGTGTGCTCTTCCGATCTTATGGCGATGTCATTTCCCCTCCCG	TCTCCACGTAATGCTCCTTCTAAACAGTCTCATCAGAGATCGGAAGAGCGTCGTGTAGGGAAAGAGT
726	PZE_106116788	TGGAGTTCAGACGTGTGCTCTTCCGATCTACACTCACTCGGAGAAAGAAATATGCTTA	TGGAGTTCAGACGTGTGCTCTTCCGATCTAGAGCACTCGGAGAAAGAAATATGCTTG	GCTACTACTGACTGTGACGATGGTGTATAGACATAAGATCGGAAGAGCGTCGTGTAGGGAAAGAGT
727	PZE_106118266	TGGAGTTCAGACGTGTGCTCTTCCGATCTGACGAACAAGCAGCACACTGTGTGTCA	TGGAGTTCAGACGTGTGCTCTTCCGATCTTCAGACAAGCAGCACACTGTGTGTCG	AAATGTTATTTGAATCAAATCAGTTGTCGCACGAGAGTATAGATCGGAAGAGCGTCGTGTAGGGAAAGAGT
728	PZE_106121498	TGGAGTTCAGACGTGTGCTCTTCCGATCTCTGAATTTGGTTTGGCTTTTGCCCCATA	TGGAGTTCAGACGTGTGCTCTTCCGATCTTAGATTTGGTTTGGCTTTTGCCCCATG	AACCCAAAAGTCAAACAAAAAATCCGCTACTGAGATAGAGATCGGAAGAGCGTCGTGTAGGGAAAGAGT
729	PZE_106126207	TGGAGTTCAGACGTGTGCTCTTCCGATCTAGTCACCATAATGAACTTTTGCTGCATGA	TGGAGTTCAGACGTGTGCTCTTCCGATCTGCTGCCATAATGAACTTTTGCTGCATGC	AACGGAGGAGTATCATTGTACGTAATGTCGCGATGCAGATCGGAAGAGCGTCGTGTAGGGAAAGAGT
730	PZE_106126667	TGGAGTTCAGACGTGTGCTCTTCCGATCTCGTGGTCCGTGAAAGTTGAAGCTGTAAAA	TGGAGTTCAGACGTGTGCTCTTCCGATCTGCGCTCCGTGAAAGTTGAAGCTGTAAAC	CAAGGAGGGACGATATGTGGCGTCGCGTCGCTACAGATCGGAAGAGCGTCGTGTAGGGAAAGAGT
731	PZE_106128325	TGGAGTTCAGACGTGTGCTCTTCCGATCTATGCCTGGTCAGCTACCATTTTATGGCA	TGGAGTTCAGACGTGTGCTCTTCCGATCTCAGCTGGTCAGCTACCATTTTATGGCG	TCCAATGAGCAGCAAAACGCAGCGCTACAGCATGCAGATCGGAAGAGCGTCGTGTAGGGAAAGAGT
732	PZE_106129549	TGGAGTTCAGACGTGTGCTCTTCCGATCTCTCGCATAATACACCATCATCGTTCACCA	TGGAGTTCAGACGTGTGCTCTTCCGATCTTCTCATAATACACCATCATCGTTCACCG	GACAAGGCGCGCCCTACCGGATCGAGTGTGATAGATCGGAAGAGCGTCGTGTAGGGAAAGAGT
733	PZE_106129899	TGGAGTTCAGACGTGTGCTCTTCCGATCTACACTTAACCCAAGGATCAACGGTCCA	TGGAGTTCAGACGTGTGCTCTTCCGATCTAGAGTAACCCAAGGATCAACGGTCCG	GATCATTACCACGGGAATGTTTGCTGTCATATCAGTAGATCGGAAGAGCGTCGTGTAGGGAAAGAGT
734	PZE_107003187	TGGAGTTCAGACGTGTGCTCTTCCGATCTGAGTTAGGAAACCGGAGGGAGTACATA	TGGAGTTCAGACGTGTGCTCTTCCGATCTGTACAGGAAACCGGAGGGAGTACATG	CATGAGACTTTTGAAAGGAGGAAGGCTACACTGACAAGATCGGAAGAGCGTCGTGTAGGGAAAGAGT
735	PZE_107005454	TGGAGTTCAGACGTGTGCTCTTCCGATCTCTGACTACAACATGCATAAACGCTGTCA	TGGAGTTCAGACGTGTGCTCTTCCGATCTTAGACTACAACATGCATAAACGCTGTCG	ACTTTCTGGATCTTCAGAGCTTCAATGTACATATGTAGATCGGAAGAGCGTCGTGTAGGGAAAGAGT
736	PZE_107006511	TGGAGTTCAGACGTGTGCTCTTCCGATCTCACACAGACCGCGCGCTTCATTCATA	TGGAGTTCAGACGTGTGCTCTTCCGATCTTATGCAGACCGCGCGCTTCATTCATC	GTTCTATTTACTTTGCAGCTTTTTATGGAGCGCTGTGCGAGATCGGAAGAGCGTCGTGTAGGGAAAGAGT
737	PZE_107008540	TGGAGTTCAGACGTGTGCTCTTCCGATCTATCACCAATCAAATTCCAATCTCGTCGA	TGGAGTTCAGACGTGTGCTCTTCCGATCTTGCGCCAATCAAATTCCAATCTCGTCGG	AAACAAACAAACAAACCACGTCTTCTCTACTCTAGCAAGATCGGAAGAGCGTCGTGTAGGGAAAGAGT
738	PZE_107008894	TGGAGTTCAGACGTGTGCTCTTCCGATCTCGTGCATAATAACGAAGCTGACGGATCTA	TGGAGTTCAGACGTGTGCTCTTCCGATCTGCGCATAATAACGAAGCTGACGGATCTG	AACCTAGGAGAATCCAAGGTTAATACTCTACTGCATCAGATCGGAAGAGCGTCGTGTAGGGAAAGAGT
739	PZE_107010082	TGGAGTTCAGACGTGTGCTCTTCCGATCTCTCGAGTGATCGTGGTGCTTATTCTTCA	TGGAGTTCAGACGTGTGCTCTTCCGATCTTCTCGTGATCGTGGTGCTTATTCTTCG	TTGGGACTCGGGCTGCTTTCATTATGCTCACACGAGATCGGAAGAGCGTCGTGTAGGGAAAGAGT
740	PZE_107010692	TGGAGTTCAGACGTGTGCTCTTCCGATCTACACCCTCCTTTCACTCAATGTAACTGAA	TGGAGTTCAGACGTGTGCTCTTCCGATCTAGAGCTCCTTTCACTCAATGTAACTGAG	TGCAATTCTCTCTGCTTTGTCATATACACGTCGAGTAAGATCGGAAGAGCGTCGTGTAGGGAAAGAGT
741	PZE_107013193	TGGAGTTCAGACGTGTGCTCTTCCGATCTGCATTCTGATGTACTGATACCTTTTTCCA	TGGAGTTCAGACGTGTGCTCTTCCGATCTACGTCTGATGTACTGATACCTTTTTCCG	TCTCTGTTTGAATCCAGCTGTGCTATACTGAGAGCAGATCGGAAGAGCGTCGTGTAGGGAAAGAGT
742	PZE_107013546	TGGAGTTCAGACGTGTGCTCTTCCGATCTACTATCTCAGATCGGTCGGAAGAAGAA	TGGAGTTCAGACGTGTGCTCTTCCGATCTTGATCTCAGATCGGTCGGAAGAAGAG	CAGTTCAATCTCGGTTCATCAGAAGCACTGCATCAGAGATCGGAAGAGCGTCGTGTAGGGAAAGAGT
743	PZE_107014666	TGGAGTTCAGACGTGTGCTCTTCCGATCTCTATTGTGTTTTCTGAATTTTTGATATGTATA	TGGAGTTCAGACGTGTGCTCTTCCGATCTCGACGTGTTTTCTGAATTTTTGATATGTATG	ATTCTGGCGCAGCATGCTTGTGGCTGTCGCGTGCAGATCGGAAGAGCGTCGTGTAGGGAAAGAGT
744	PZE_107017393	TGGAGTTCAGACGTGTGCTCTTCCGATCTATGCATTTTTGATACTATAGGACTGACCTA	TGGAGTTCAGACGTGTGCTCTTCCGATCTCAGCTTTTTGATACTATAGGACTGACCTG	GACTGCTGCATTTCTACTTCCATGCTACAGTGATGTAGATCGGAAGAGCGTCGTGTAGGGAAAGAGT
745	PZE_107018459	TGGAGTTCAGACGTGTGCTCTTCCGATCTGACGCAATCTCATATTAATACACAACATGGA	TGGAGTTCAGACGTGTGCTCTTCCGATCTTCAGAATCTCATATTAATACACAACATGGG	CCACTATGGGACAAATCAAACTGGTGCGATATACGAAGATCGGAAGAGCGTCGTGTAGGGAAAGAGT
746	PZE_107020997	TGGAGTTCAGACGTGTGCTCTTCCGATCTCTGAAACATTGAACAGCTCTTTGCAGAAA	TGGAGTTCAGACGTGTGCTCTTCCGATCTTAGAACATTGAACAGCTCTTTGCAGAAC	CATCCGGCTTAACTCAAAGCTCGCAGATCTAGATAAGATCGGAAGAGCGTCGTGTAGGGAAAGAGT
747	PZE_107021672	TGGAGTTCAGACGTGTGCTCTTCCGATCTCACATTGTAGAGTTACGGGATTCCACTA	TGGAGTTCAGACGTGTGCTCTTCCGATCTTATGTGTAGAGTTACGGGATTCCACTG	TATGGCGGCATTTCAGCTTTCATTAGTATCAGCGCAAGATCGGAAGAGCGTCGTGTAGGGAAAGAGT
748	PZE_107024408	TGGAGTTCAGACGTGTGCTCTTCCGATCTCTCGAGAAGCGAAGGGAACATCATACAA	TGGAGTTCAGACGTGTGCTCTTCCGATCTTCTCGAAGCGAAGGGAACATCATACAG	CTCACCATCCATGCTTTCTGTCCAGACTACGCTCGAGATCGGAAGAGCGTCGTGTAGGGAAAGAGT
749	PZE_107025325	TGGAGTTCAGACGTGTGCTCTTCCGATCTAGCTATTCGTCGCCGGTATATCGTGTA	TGGAGTTCAGACGTGTGCTCTTCCGATCTGTCTTTCGTCGCCGGTATATCGTGTC	CCTTTCTCCACATCATCGTGTCCCGCTCGCAGCGTAGATCGGAAGAGCGTCGTGTAGGGAAAGAGT
750	PZE_107026387	TGGAGTTCAGACGTGTGCTCTTCCGATCTGCATGTACAGGGAATCGGTTTCTTCGTA	TGGAGTTCAGACGTGTGCTCTTCCGATCTACGTTACAGGGAATCGGTTTCTTCGTG	TACGAAGAGTACACCACGAACAGGACTGAGCAGACAGATCGGAAGAGCGTCGTGTAGGGAAAGAGT
751	PZE_107029554	TGGAGTTCAGACGTGTGCTCTTCCGATCTATCAGCCATTGACATCACTGTCAACCTA	TGGAGTTCAGACGTGTGCTCTTCCGATCTTGCGCCATTGACATCACTGTCAACCTC	CCGGACCAGTCTCATGTCATTCACGCTAGAGTCTAGATCGGAAGAGCGTCGTGTAGGGAAAGAGT
752	PZE_107030337	TGGAGTTCAGACGTGTGCTCTTCCGATCTCGTGAACACTAAACTCAAACTTACCACGA	TGGAGTTCAGACGTGTGCTCTTCCGATCTGCGCACACTAAACTCAAACTTACCACGG	CCTCCTAACATGCCACCGGAACGCACATCTAGCTAGATCGGAAGAGCGTCGTGTAGGGAAAGAGT
753	PZE_107031153	TGGAGTTCAGACGTGTGCTCTTCCGATCTATGCACACTGCAGCAATATGTTGATGGA	TGGAGTTCAGACGTGTGCTCTTCCGATCTCAGCCACTGCAGCAATATGTTGATGGG	TCCTAAGTGGCGAATCTAATGCATAGCTCTAGTGAGAGATCGGAAGAGCGTCGTGTAGGGAAAGAGT
754	PZE_107032574	TGGAGTTCAGACGTGTGCTCTTCCGATCTTACTGTTTCTGACGTTAAACCCAAGCAA	TGGAGTTCAGACGTGTGCTCTTCCGATCTTGTAGTTTCTGACGTTAAACCCAAGCAG	TTGTGCAGAACTCTGTCTCCTGCTACTGAGTATGTAGATCGGAAGAGCGTCGTGTAGGGAAAGAGT
755	PZE_107035082	TGGAGTTCAGACGTGTGCTCTTCCGATCTCTGAGTCTCTTGAATGACCGGTGAGTAA	TGGAGTTCAGACGTGTGCTCTTCCGATCTTAGATCTCTTGAATGACCGGTGAGTAG	GGTCTTTTCGTGCCTAGCCTACTGTATGAGTCATAGATCGGAAGAGCGTCGTGTAGGGAAAGAGT
756	PZE_107035765	TGGAGTTCAGACGTGTGCTCTTCCGATCTCTATAATTGGCTGCGTACTATGGAGCA	TGGAGTTCAGACGTGTGCTCTTCCGATCTCGACATTGGCTGCGTACTATGGAGCG	TGGGTTGGACACTACTCATTGCACAGCACTGACTCAGATCGGAAGAGCGTCGTGTAGGGAAAGAGT
757	PZE_107038449	TGGAGTTCAGACGTGTGCTCTTCCGATCTAGTCCAACTAGTTGTTACTATTTTGGCCA	TGGAGTTCAGACGTGTGCTCTTCCGATCTGCTGCAACTAGTTGTTACTATTTTGGCCG	ATTCTTGACACTGTGTTAGAGGTCTGAGCGTATGCAAGATCGGAAGAGCGTCGTGTAGGGAAAGAGT
758	PZE_107038701	TGGAGTTCAGACGTGTGCTCTTCCGATCTCGTGCATTAGCTGAGTCAATTCAGTCCTA	TGGAGTTCAGACGTGTGCTCTTCCGATCTGCGCATTAGCTGAGTCAATTCAGTCCTG	AATACTCCTTGAGATGGAACAGAAGGAGCAGTGTGCGAGATCGGAAGAGCGTCGTGTAGGGAAAGAGT
759	PZE_107041308	TGGAGTTCAGACGTGTGCTCTTCCGATCTACACGGAAGGAAAAGCAGCCGGTCAAA	TGGAGTTCAGACGTGTGCTCTTCCGATCTAGAGGGAAGGAAAAGCAGCCGGTCAAT	TGTCTTACCCGCACTAGAAGGTAACGCTCGCGTACAGATCGGAAGAGCGTCGTGTAGGGAAAGAGT
760	PZE_107042902	TGGAGTTCAGACGTGTGCTCTTCCGATCTGAGTGCCAAAATTTCTGGAGCAAGACAA	TGGAGTTCAGACGTGTGCTCTTCCGATCTGTACGCCAAAATTTCTGGAGCAAGACAG	TTGCTTGACATTTTGCTCTCATAAGCTATGAGTCTGTAGATCGGAAGAGCGTCGTGTAGGGAAAGAGT
761	PZE_107043973	TGGAGTTCAGACGTGTGCTCTTCCGATCTGCATGAGCCTCATGTTTGCTATGACATTA	TGGAGTTCAGACGTGTGCTCTTCCGATCTACGTAGCCTCATGTTTGCTATGACATTG	GCGGTGATGAGTGACAGTATGCAGACATGATCTAAGATCGGAAGAGCGTCGTGTAGGGAAAGAGT
762	PZE_107044234	TGGAGTTCAGACGTGTGCTCTTCCGATCTACTAACACACTCCATTAAAGGAGATCTTA	TGGAGTTCAGACGTGTGCTCTTCCGATCTTGATCACACTCCATTAAAGGAGATCTTG	CAGTCCAGAGGCCCCGGCTAGTGCATAGCTATAGATCGGAAGAGCGTCGTGTAGGGAAAGAGT
763	PZE_107044556	TGGAGTTCAGACGTGTGCTCTTCCGATCTCTATTAGGTCAGCATTTGCTTGTGTTTTA	TGGAGTTCAGACGTGTGCTCTTCCGATCTCGACAGGTCAGCATTTGCTTGTGTTTTG	AGCACATGTGCTGACATTGCTGCCAGTCTCATGACAGATCGGAAGAGCGTCGTGTAGGGAAAGAGT
764	PZE_107044727	TGGAGTTCAGACGTGTGCTCTTCCGATCTATCAGACGACTAACGTGTCTTGCTTCA	TGGAGTTCAGACGTGTGCTCTTCCGATCTTGCGGACGACTAACGTGTCTTGCTTCC	TCTCCTCCCCTAGTGGCTGAGGACATCAGTGCAAGATCGGAAGAGCGTCGTGTAGGGAAAGAGT
765	PZE_107046954	TGGAGTTCAGACGTGTGCTCTTCCGATCTCTCGGCCGGCAATAAAGACGTTTTTGTTA	TGGAGTTCAGACGTGTGCTCTTCCGATCTTCTCCCGGCAATAAAGACGTTTTTGTTG	TAGTGCATGCTACTGGTGTTTTGTGTGTCTGTACTGAGATCGGAAGAGCGTCGTGTAGGGAAAGAGT
766	PZE_107049384	TGGAGTTCAGACGTGTGCTCTTCCGATCTGAGTCAAAAATAATGACGGCGAGGACGA	TGGAGTTCAGACGTGTGCTCTTCCGATCTGTACAAAAATAATGACGGCGAGGACGC	AGAGCGTAGAGACACGCTACATGAGCTATCTGCTAAGATCGGAAGAGCGTCGTGTAGGGAAAGAGT
767	PZE_107051526	TGGAGTTCAGACGTGTGCTCTTCCGATCTCTATAAAGAGGCAAGCAGAGAAGCAGA	TGGAGTTCAGACGTGTGCTCTTCCGATCTCGACAAGAGGCAAGCAGAGAAGCAGC	GCATACGTTGTAGCGGACTTCGGTACATGACTCGAGATCGGAAGAGCGTCGTGTAGGGAAAGAGT
768	PZE_107052764	TGGAGTTCAGACGTGTGCTCTTCCGATCTAGTCGTTGGTTCAATAAAATATGCTGCATA	TGGAGTTCAGACGTGTGCTCTTCCGATCTGCTGGTTGGTTCAATAAAATATGCTGCATG	TGAAAATGTGATTAATCAAGATGATAGCATCTGCGCAGCAGATCGGAAGAGCGTCGTGTAGGGAAAGAGT
769	PZE_107053268	TGGAGTTCAGACGTGTGCTCTTCCGATCTCGTGCGAGGAAACTTTATAGGCTGCTAC	TGGAGTTCAGACGTGTGCTCTTCCGATCTGCGCCGAGGAAACTTTATAGGCTGCTAG	CTGCTTGATCAATAACCTCTATCATCACGCGATCATGAGATCGGAAGAGCGTCGTGTAGGGAAAGAGT
770	PZE_107057785	TGGAGTTCAGACGTGTGCTCTTCCGATCTGCATTAGCCGCACAAGTGAAGTTATTTTA	TGGAGTTCAGACGTGTGCTCTTCCGATCTACGTAGCCGCACAAGTGAAGTTATTTTG	CTTGCCTGGGCCCAGCTAATTACTCGCAGACGTAAGATCGGAAGAGCGTCGTGTAGGGAAAGAGT
771	PZE_107058547	TGGAGTTCAGACGTGTGCTCTTCCGATCTACTAAATGAGCCACCGGACCATTATCA	TGGAGTTCAGACGTGTGCTCTTCCGATCTTGATATGAGCCACCGGACCATTATCG	CAGAATTCACGTTTTCAGCACAATAGAGACTGCTCTCAGATCGGAAGAGCGTCGTGTAGGGAAAGAGT
772	PZE_107060446	TGGAGTTCAGACGTGTGCTCTTCCGATCTAGTCAAGGAAACTCCTATCGATCACAAAA	TGGAGTTCAGACGTGTGCTCTTCCGATCTGCTGAGGAAACTCCTATCGATCACAAAG	GAAAGCGCAAGCTTAAACTAGAAGCATCGACATACTAGATCGGAAGAGCGTCGTGTAGGGAAAGAGT
773	PZE_107061406	TGGAGTTCAGACGTGTGCTCTTCCGATCTATGCGGCCCAATCCCGGCGTCTATA	TGGAGTTCAGACGTGTGCTCTTCCGATCTCAGCGGCCCAATCCCGGCGTCTATC	GGGGACATTATCAACATGATGTGGAGACGACACGACAGATCGGAAGAGCGTCGTGTAGGGAAAGAGT
774	PZE_107063357	TGGAGTTCAGACGTGTGCTCTTCCGATCTGACGGATGAAGAGAACCCTGTCCGAAAA	TGGAGTTCAGACGTGTGCTCTTCCGATCTTCAGATGAAGAGAACCCTGTCCGAAAC	GCTGCAAAACCGAGTAGAATGCTTCGATCACAGCGAGATCGGAAGAGCGTCGTGTAGGGAAAGAGT
775	PZE_107065747	TGGAGTTCAGACGTGTGCTCTTCCGATCTCTGACCAACCGATCGAGCGAGCATC	TGGAGTTCAGACGTGTGCTCTTCCGATCTTAGACCAACCGATCGAGCGAGCATG	GAGAATGATCAGTAAATGCAATAAGCGAGACACAGTCGAGATCGGAAGAGCGTCGTGTAGGGAAAGAGT
776	PZE_107066119	TGGAGTTCAGACGTGTGCTCTTCCGATCTATCATTCACAAAAGCATTTGGCGCTACA	TGGAGTTCAGACGTGTGCTCTTCCGATCTTGCGTCACAAAAGCATTTGGCGCTACC	AACATACCATGCAAATGTGTTGACGTAGATCGACACAAGATCGGAAGAGCGTCGTGTAGGGAAAGAGT
777	PZE_107067237	TGGAGTTCAGACGTGTGCTCTTCCGATCTATGCCAACAAAGAGAGACGTACGATCTA	TGGAGTTCAGACGTGTGCTCTTCCGATCTCAGCCAACAAAGAGAGACGTACGATCTC	CCGGTGTGCGCCGCTAGTAGGTGTATGTCGTAAGATCGGAAGAGCGTCGTGTAGGGAAAGAGT
778	PZE_107070987	TGGAGTTCAGACGTGTGCTCTTCCGATCTGACGCCTGAACACAAAAACCATCATTGAAA	TGGAGTTCAGACGTGTGCTCTTCCGATCTTCAGCTGAACACAAAAACCATCATTGAAG	GAGAAAAGAGATGCCTCATTGAGCACAGATGAGTACAGATCGGAAGAGCGTCGTGTAGGGAAAGAGT
779	PZE_107072354	TGGAGTTCAGACGTGTGCTCTTCCGATCTGCATGGAGTGTTGTTTCCATTGGTACTA	TGGAGTTCAGACGTGTGCTCTTCCGATCTACGTGGAGTGTTGTTTCCATTGGTACTG	GTGATGAGTGTTTCGCGAACCAATGCGTCTCTGACAGATCGGAAGAGCGTCGTGTAGGGAAAGAGT
780	PZE_107072910	TGGAGTTCAGACGTGTGCTCTTCCGATCTACTAAAACTAGTCCGTCTATGCTGCAAA	TGGAGTTCAGACGTGTGCTCTTCCGATCTTGATAACTAGTCCGTCTATGCTGCAAC	AGTTGCTCCCTAAACAGTAAGCACCGTCAGCATACGAGATCGGAAGAGCGTCGTGTAGGGAAAGAGT
781	PZE_107074506	TGGAGTTCAGACGTGTGCTCTTCCGATCTATCACATGCCGTCGTGTTGCTCTGCA	TGGAGTTCAGACGTGTGCTCTTCCGATCTTGCGATGCCGTCGTGTTGCTCTGCG	GCTCTGGGACTGATTAGCAATTTACACTGATGATCTAGATCGGAAGAGCGTCGTGTAGGGAAAGAGT
782	PZE_107074782	TGGAGTTCAGACGTGTGCTCTTCCGATCTCGTGAGATCAGGATGGCCACATTCTGA	TGGAGTTCAGACGTGTGCTCTTCCGATCTGCGCGATCAGGATGGCCACATTCTGG	AGTATATTTGTGGTGCTGCTCCACGCGCAGCTCGTAAGATCGGAAGAGCGTCGTGTAGGGAAAGAGT
783	PZE_107075817	TGGAGTTCAGACGTGTGCTCTTCCGATCTTACTTTGAAGGTGCACCCTGCAAGGA	TGGAGTTCAGACGTGTGCTCTTCCGATCTTGTATGAAGGTGCACCCTGCAAGGG	GCTAATATATTGCTTACCACCGGCCTCTAGTAGCGAAGATCGGAAGAGCGTCGTGTAGGGAAAGAGT
784	PZE_107076796	TGGAGTTCAGACGTGTGCTCTTCCGATCTAGCTCAGACTGCCAGACACAAGTACAA	TGGAGTTCAGACGTGTGCTCTTCCGATCTGTCTCAGACTGCCAGACACAAGTACAG	CATCGAAATTACACCGTTGGACTCCGTAGACACGACAGATCGGAAGAGCGTCGTGTAGGGAAAGAGT
785	PZE_107078060	TGGAGTTCAGACGTGTGCTCTTCCGATCTGAGTAACCGGGCTTTTCCAAATCGCTA	TGGAGTTCAGACGTGTGCTCTTCCGATCTGTACACCGGGCTTTTCCAAATCGCTG	ATCTCTGATAATGTTTGTCTACAACTCGTGCGTACTCAAGATCGGAAGAGCGTCGTGTAGGGAAAGAGT
786	PZE_107078770	TGGAGTTCAGACGTGTGCTCTTCCGATCTACTAACCTGCTGGATCTGCTGAAGAC	TGGAGTTCAGACGTGTGCTCTTCCGATCTTGATACCTGCTGGATCTGCTGAAGAG	CATGTACCCTGACTACCCTTGCCTCATGAGTGAGAGATCGGAAGAGCGTCGTGTAGGGAAAGAGT
787	PZE_107084726	TGGAGTTCAGACGTGTGCTCTTCCGATCTTACTGTATCCGGATCACCGTGCGGA	TGGAGTTCAGACGTGTGCTCTTCCGATCTTGTAGTATCCGGATCACCGTGCGGG	AATTCTTGGTTGGTATGGTATGAGTGATCAGCTATAGAGATCGGAAGAGCGTCGTGTAGGGAAAGAGT
788	PZE_107086822	TGGAGTTCAGACGTGTGCTCTTCCGATCTAGCTTTGTTGCTGCTCACCTACTGCTA	TGGAGTTCAGACGTGTGCTCTTCCGATCTGTCTTGTTGCTGCTCACCTACTGCTG	ACCAACGTGTCTATCTGTTTCTGATAGCATGCGTGCAGATCGGAAGAGCGTCGTGTAGGGAAAGAGT
789	PZE_107087395	TGGAGTTCAGACGTGTGCTCTTCCGATCTGAGTCGCATCAAAGATTCTGACTGCCA	TGGAGTTCAGACGTGTGCTCTTCCGATCTGTACCGCATCAAAGATTCTGACTGCCG	CGTCCACTGCTCTCAGCTCTGGCTAGTCGATCTAGATCGGAAGAGCGTCGTGTAGGGAAAGAGT
790	PZE_107088321	TGGAGTTCAGACGTGTGCTCTTCCGATCTACTACCGGGACTTCAAAACGTCCAACA	TGGAGTTCAGACGTGTGCTCTTCCGATCTTGATCGGGACTTCAAAACGTCCAACG	TTTTACTGGACAAGGACTTCAGAGACAGTGACGCTAAGATCGGAAGAGCGTCGTGTAGGGAAAGAGT
791	PZE_107088585	TGGAGTTCAGACGTGTGCTCTTCCGATCTCACACTCAAATGCAGTTTATTGGGAAGAAA	TGGAGTTCAGACGTGTGCTCTTCCGATCTTATGTCAAATGCAGTTTATTGGGAAGAAG	GCTGCATATGCATTGAGCCAAAATCGAGCTAGCGTCAGATCGGAAGAGCGTCGTGTAGGGAAAGAGT
792	PZE_107094078	TGGAGTTCAGACGTGTGCTCTTCCGATCTCTCGGATCACGGAACCGTGCTCACCA	TGGAGTTCAGACGTGTGCTCTTCCGATCTTCTCATCACGGAACCGTGCTCACCG	TTGGTCTGTTTGACAACTGTCACAGATCGACGTGCAAGATCGGAAGAGCGTCGTGTAGGGAAAGAGT
793	PZE_107095095	TGGAGTTCAGACGTGTGCTCTTCCGATCTTACTGTTATAAGGTGCTGCAAAAATGTGA	TGGAGTTCAGACGTGTGCTCTTCCGATCTTGTAGTTATAAGGTGCTGCAAAAATGTGG	CTGCATGGCTAACCTATACCTGAGCTCTACACAGAAGATCGGAAGAGCGTCGTGTAGGGAAAGAGT
794	PZE_107098089	TGGAGTTCAGACGTGTGCTCTTCCGATCTGCATAAAGAAAAGAAACGGGTTGCTTAGA	TGGAGTTCAGACGTGTGCTCTTCCGATCTACGTAAGAAAAGAAACGGGTTGCTTAGC	GTCAAACATTCAATGATTTAGTAGTGGTCATCGTCGACAGATCGGAAGAGCGTCGTGTAGGGAAAGAGT
795	PZE_107098889	TGGAGTTCAGACGTGTGCTCTTCCGATCTACTACACAAGCAGCCTAGCTAACAGCA	TGGAGTTCAGACGTGTGCTCTTCCGATCTTGATACAAGCAGCCTAGCTAACAGCG	GAAAGAGAAACGAGATGTAACAACTATCTACTATCGCAGATCGGAAGAGCGTCGTGTAGGGAAAGAGT
796	PZE_107101066	TGGAGTTCAGACGTGTGCTCTTCCGATCTCTATATTTTGAGTTGAAAAGGAACACACTA	TGGAGTTCAGACGTGTGCTCTTCCGATCTCGACTTTTGAGTTGAAAAGGAACACACTG	AATGCCCTATGTAGCAGATTCTCACAGCTGCATACGAGATCGGAAGAGCGTCGTGTAGGGAAAGAGT
797	PZE_107102089	TGGAGTTCAGACGTGTGCTCTTCCGATCTAGTCCGGCAGGTTAGTCATGTCACGA	TGGAGTTCAGACGTGTGCTCTTCCGATCTGCTGCGGCAGGTTAGTCATGTCACGG	TCATTGATCGGTAGGTTCATGGTGGATCTGTGTGCTAGATCGGAAGAGCGTCGTGTAGGGAAAGAGT
798	PZE_107104709	TGGAGTTCAGACGTGTGCTCTTCCGATCTATGCCTTGCCAGATTCTTGCAAGCCCA	TGGAGTTCAGACGTGTGCTCTTCCGATCTCAGCTTGCCAGATTCTTGCAAGCCCG	GGAAGAAGAATCTTTCCATGCATCATGTCTGCACTGAGATCGGAAGAGCGTCGTGTAGGGAAAGAGT
799	PZE_107105994	TGGAGTTCAGACGTGTGCTCTTCCGATCTACACGGAGCTGATCCCACTTGCTGCA	TGGAGTTCAGACGTGTGCTCTTCCGATCTAGAGGAGCTGATCCCACTTGCTGCG	TGTGTTATTAGTAGTAGATGCCTGAGTACGAGCTGCGAGATCGGAAGAGCGTCGTGTAGGGAAAGAGT
800	PZE_107106472	TGGAGTTCAGACGTGTGCTCTTCCGATCTAGCTGAAATACAATCTGCAGCAACTAGATA	TGGAGTTCAGACGTGTGCTCTTCCGATCTGTCTAAATACAATCTGCAGCAACTAGATG	CTCGACACACACTGGACAATTATTTGACGCTCATGCAGATCGGAAGAGCGTCGTGTAGGGAAAGAGT
801	PZE_107107154	TGGAGTTCAGACGTGTGCTCTTCCGATCTGACGGCAATCTTTGCATCTGATGGTGTTA	TGGAGTTCAGACGTGTGCTCTTCCGATCTTCAGCAATCTTTGCATCTGATGGTGTTG	GAAAATGTCAGTGTCTCTCTGCACCAGCTCTGATACAGATCGGAAGAGCGTCGTGTAGGGAAAGAGT
802	PZE_107109140	TGGAGTTCAGACGTGTGCTCTTCCGATCTCTGAGACACACAAACAAACAAGCATATGA	TGGAGTTCAGACGTGTGCTCTTCCGATCTTAGAGACACACAAACAAACAAGCATATGG	GTCCTTGAAGAACAAACAATTCCAGGCTATAGCGTACAGATCGGAAGAGCGTCGTGTAGGGAAAGAGT
803	PZE_107111593	TGGAGTTCAGACGTGTGCTCTTCCGATCTATCACGTCCTGCTATGTAATTTTAGGTTA	TGGAGTTCAGACGTGTGCTCTTCCGATCTTGCGCGTCCTGCTATGTAATTTTAGGTTG	AGCGTTGAATTTGATTTAGCTGCTTCTCGTGTCAGAGAGATCGGAAGAGCGTCGTGTAGGGAAAGAGT
804	PZE_107113197	TGGAGTTCAGACGTGTGCTCTTCCGATCTCTCGTTCTGGATGTTTTGTATCACCAACA	TGGAGTTCAGACGTGTGCTCTTCCGATCTTCTCTCTGGATGTTTTGTATCACCAACG	AGAAACACATGAACTTTGTTTCCAGCGCTCGTAGCAGAGATCGGAAGAGCGTCGTGTAGGGAAAGAGT
805	PZE_107117400	TGGAGTTCAGACGTGTGCTCTTCCGATCTCTGACTAGTCGGTGTGATCCAGAAAAGA	TGGAGTTCAGACGTGTGCTCTTCCGATCTTAGATAGTCGGTGTGATCCAGAAAAGG	ACTTGCAGCACACAATCTTAATATAAAGCGTCGAGATAAGATCGGAAGAGCGTCGTGTAGGGAAAGAGT
806	PZE_107118197	TGGAGTTCAGACGTGTGCTCTTCCGATCTACTACGTGTAGGGTTGCACAAACTGTA	TGGAGTTCAGACGTGTGCTCTTCCGATCTTGATCGTGTAGGGTTGCACAAACTGTG	GTTTCCCTCCAAAAGAAAGCCCGTAGCGCATGCATAGATCGGAAGAGCGTCGTGTAGGGAAAGAGT
807	PZE_107119534	TGGAGTTCAGACGTGTGCTCTTCCGATCTATCAGGTACAGTCATCCAAGCTAGGCA	TGGAGTTCAGACGTGTGCTCTTCCGATCTTGCGGTACAGTCATCCAAGCTAGGCC	GTTGTACTGTACGTAGCCAAGTACATCTCTCTGATGAGATCGGAAGAGCGTCGTGTAGGGAAAGAGT
808	PZE_107125313	TGGAGTTCAGACGTGTGCTCTTCCGATCTTACTTTTGTAAATTTTTGCCAGTCCAGCA	TGGAGTTCAGACGTGTGCTCTTCCGATCTTGTATTGTAAATTTTTGCCAGTCCAGCG	TTCGAGATTGTAAGGTATGTCCACATCGTCGTACGAAGATCGGAAGAGCGTCGTGTAGGGAAAGAGT
809	PZE_107126258	TGGAGTTCAGACGTGTGCTCTTCCGATCTGACGGATTGCTGTACGAGCTAGCTCTAA	TGGAGTTCAGACGTGTGCTCTTCCGATCTTCAGATTGCTGTACGAGCTAGCTCTAG	CCAGTGTACAAGTAAAAGCTCGAGTCTGTATGTATCAGATCGGAAGAGCGTCGTGTAGGGAAAGAGT
810	PZE_107128348	TGGAGTTCAGACGTGTGCTCTTCCGATCTACTACAAACGAAGCTACATTTCAACAACAA	TGGAGTTCAGACGTGTGCTCTTCCGATCTTGATAAACGAAGCTACATTTCAACAACAG	CAGCAGCAATCATGGCTGTTTACGAGCTCTAGTGCAGATCGGAAGAGCGTCGTGTAGGGAAAGAGT
811	PZE_107128722	TGGAGTTCAGACGTGTGCTCTTCCGATCTCTATTCGCAGTTGCAGCCCATCCATA	TGGAGTTCAGACGTGTGCTCTTCCGATCTCGACCGCAGTTGCAGCCCATCCATG	TCCATGCCAGCCTATATATACCGCTATGTAGCACAAGATCGGAAGAGCGTCGTGTAGGGAAAGAGT
812	PZE_107131073	TGGAGTTCAGACGTGTGCTCTTCCGATCTCTCGGGGAAGTCAAGACTGGAGAGGA	TGGAGTTCAGACGTGTGCTCTTCCGATCTTCTCGGGAAGTCAAGACTGGAGAGGC	GGAATGATAAACAAAAGCGGGGTTCAGATCTGACTCAGATCGGAAGAGCGTCGTGTAGGGAAAGAGT
813	PZE_107132828	TGGAGTTCAGACGTGTGCTCTTCCGATCTAGCTCCGGCACTTGGTACCAACCATTA	TGGAGTTCAGACGTGTGCTCTTCCGATCTGTCTCGGCACTTGGTACCAACCATTC	TGTTCGTTGTATTGCGAGCTAGCGTGCTCGCATATAGATCGGAAGAGCGTCGTGTAGGGAAAGAGT
814	PZE_107133704	TGGAGTTCAGACGTGTGCTCTTCCGATCTGACGAGAGAGAAGGATGAAGCAAAGCAA	TGGAGTTCAGACGTGTGCTCTTCCGATCTTCAGGAGAGAAGGATGAAGCAAAGCAG	CAACGATGAACCGGATCCTTGGTGTGTCGCTGATAGATCGGAAGAGCGTCGTGTAGGGAAAGAGT
815	PZE_107134626	TGGAGTTCAGACGTGTGCTCTTCCGATCTCTGACTTTGCTGCTGGAAAAAGAGTACA	TGGAGTTCAGACGTGTGCTCTTCCGATCTTAGACTTTGCTGCTGGAAAAAGAGTACG	TATTTATTAACCGTGTGGGCCTGAATGTCGCATGTCAGATCGGAAGAGCGTCGTGTAGGGAAAGAGT
816	PZE_107135804	TGGAGTTCAGACGTGTGCTCTTCCGATCTCACATCCGGATGTCAAGCAGCGGTTA	TGGAGTTCAGACGTGTGCTCTTCCGATCTTATGCCGGATGTCAAGCAGCGGTTC	ACTAGGTTCTAATTTTGGCAGACGGACTCATAGACAAGATCGGAAGAGCGTCGTGTAGGGAAAGAGT
817	PZE_107137797	TGGAGTTCAGACGTGTGCTCTTCCGATCTCGTGGCCTTTTATAGCCGAACGAAACCA	TGGAGTTCAGACGTGTGCTCTTCCGATCTGCGCCCTTTTATAGCCGAACGAAACCG	ACCTGACCGTTTGGTGGGAGTCTATACGCTGATAAGATCGGAAGAGCGTCGTGTAGGGAAAGAGT
818	PZE_108002184	TGGAGTTCAGACGTGTGCTCTTCCGATCTACACTTAGGGAGTTTGTTGTCTCTATCTA	TGGAGTTCAGACGTGTGCTCTTCCGATCTAGAGTAGGGAGTTTGTTGTCTCTATCTG	AGCAGCCCCTGTTGTGTGGCAACAGTAGACTAGAGATCGGAAGAGCGTCGTGTAGGGAAAGAGT
819	PZE_108002941	TGGAGTTCAGACGTGTGCTCTTCCGATCTGACGATTTCCCTATCCATACAACAGAGTA	TGGAGTTCAGACGTGTGCTCTTCCGATCTTCAGTTTCCCTATCCATACAACAGAGTG	AGAACCCATATGCAGCATCAGATTGACGATACTGTCAGATCGGAAGAGCGTCGTGTAGGGAAAGAGT
820	PZE_108004274	TGGAGTTCAGACGTGTGCTCTTCCGATCTACTACAAAGCATTAGCCAATAATTTCTTCA	TGGAGTTCAGACGTGTGCTCTTCCGATCTTGATCAAAGCATTAGCCAATAATTTCTTCC	TCCAACTCCATAATAAATCCCCTGCAGCTCTCTCGAAGATCGGAAGAGCGTCGTGTAGGGAAAGAGT
821	PZE_108006634	TGGAGTTCAGACGTGTGCTCTTCCGATCTATGCGTGTGCTCTGCTGCAGCTGACA	TGGAGTTCAGACGTGTGCTCTTCCGATCTCAGCTGTGCTCTGCTGCAGCTGACC	TTGATAGGAAACATGAAACTGGAGTGCATCACTATGCAGATCGGAAGAGCGTCGTGTAGGGAAAGAGT
822	PZE_108008327	TGGAGTTCAGACGTGTGCTCTTCCGATCTGACGGATTTAGTTGTATAGGCCGGTCTA	TGGAGTTCAGACGTGTGCTCTTCCGATCTTCAGGATTTAGTTGTATAGGCCGGTCTC	AATGCAGGCATGCAACGTCGGCGTGTCGTGTATAAGATCGGAAGAGCGTCGTGTAGGGAAAGAGT
823	PZE_108010463	TGGAGTTCAGACGTGTGCTCTTCCGATCTACTACATCACAGGGCAATGATAAGAAAAA	TGGAGTTCAGACGTGTGCTCTTCCGATCTTGATCATCACAGGGCAATGATAAGAAAAG	GAGTTGGGATTTGGACCGGTCCCACAGTCTCATCAGATCGGAAGAGCGTCGTGTAGGGAAAGAGT
824	PZE_108012319	TGGAGTTCAGACGTGTGCTCTTCCGATCTAGTCACAGTTCCTTTTGGTTTGTTGTCTA	TGGAGTTCAGACGTGTGCTCTTCCGATCTGCTGCAGTTCCTTTTGGTTTGTTGTCTG	GTTTTGTCGCTGCATGAATGGTACTAGCTGAGAGCGAGATCGGAAGAGCGTCGTGTAGGGAAAGAGT
825	PZE_108012482	TGGAGTTCAGACGTGTGCTCTTCCGATCTCGTGGAAAAAGCTAGTTGCGTCCATTAAA	TGGAGTTCAGACGTGTGCTCTTCCGATCTGCGCGAAAAAGCTAGTTGCGTCCATTAAG	CTTTTCTTGGATCACCGGCAGGTACTGCTGATATAGATCGGAAGAGCGTCGTGTAGGGAAAGAGT
826	PZE_108016030	TGGAGTTCAGACGTGTGCTCTTCCGATCTGACGAGCAGTGTTTAGAGTGGGTAATGA	TGGAGTTCAGACGTGTGCTCTTCCGATCTTCAGGCAGTGTTTAGAGTGGGTAATGG	ACAACATGCGACAACAGTATCGGAGCACTCTGCGTAGATCGGAAGAGCGTCGTGTAGGGAAAGAGT
827	PZE_108016518	TGGAGTTCAGACGTGTGCTCTTCCGATCTCTGAACCAGATGGTGCTCGAAACATCA	TGGAGTTCAGACGTGTGCTCTTCCGATCTTAGACCAGATGGTGCTCGAAACATCG	CCGTAGATTTCGTGAGAGTTGCTTACATCTGCATAAGATCGGAAGAGCGTCGTGTAGGGAAAGAGT
828	PZE_108016983	TGGAGTTCAGACGTGTGCTCTTCCGATCTCTATGATTCATGGTCCGGATATGTATGA	TGGAGTTCAGACGTGTGCTCTTCCGATCTCGACGATTCATGGTCCGGATATGTATGC	TGTGTGATGACGCTGTTACTCAACTCGAGAGCTATCAGATCGGAAGAGCGTCGTGTAGGGAAAGAGT
829	PZE_108018250	TGGAGTTCAGACGTGTGCTCTTCCGATCTATCACTGTATACGAGTTCGACTTATTAGA	TGGAGTTCAGACGTGTGCTCTTCCGATCTTGCGCTGTATACGAGTTCGACTTATTAGG	TGCTGGAACTCAATTCACATCGTTGTGATGATGTGTAGATCGGAAGAGCGTCGTGTAGGGAAAGAGT
830	PZE_108019544	TGGAGTTCAGACGTGTGCTCTTCCGATCTCTCGTTATCCATGTCTCCAGGTGAAGTA	TGGAGTTCAGACGTGTGCTCTTCCGATCTTCTCTATCCATGTCTCCAGGTGAAGTG	GCATTTTGTTGTGCTTGAACATGAAGAGAGCTCTATAAGATCGGAAGAGCGTCGTGTAGGGAAAGAGT
831	PZE_108020640	TGGAGTTCAGACGTGTGCTCTTCCGATCTACACGTAGAGAGTTGGTTTAGTGAAGTGA	TGGAGTTCAGACGTGTGCTCTTCCGATCTAGAGTAGAGAGTTGGTTTAGTGAAGTGG	ACATATGGATTTCTCTAACATCATCCGCTCTCTCGTCGAGATCGGAAGAGCGTCGTGTAGGGAAAGAGT
832	PZE_108022547	TGGAGTTCAGACGTGTGCTCTTCCGATCTGCATAGAGAAGAAGATGGCCTATGTTAAA	TGGAGTTCAGACGTGTGCTCTTCCGATCTACGTGAGAAGAAGATGGCCTATGTTAAG	TGCAATACTGCACTAATCTTTGTTGACGAGTCAGCGAAGATCGGAAGAGCGTCGTGTAGGGAAAGAGT
833	PZE_108024298	TGGAGTTCAGACGTGTGCTCTTCCGATCTATCATTCTCGCGTTCCCGAATTCAGAA	TGGAGTTCAGACGTGTGCTCTTCCGATCTTGCGTCTCGCGTTCCCGAATTCAGAG	ATGGATCAAAATTAAGAAATGACGTAGCGCGAGCTATAGAGATCGGAAGAGCGTCGTGTAGGGAAAGAGT
834	PZE_108025003	TGGAGTTCAGACGTGTGCTCTTCCGATCTCGTGCTGTGCTGCAACATCATCTGATCA	TGGAGTTCAGACGTGTGCTCTTCCGATCTGCGCTGTGCTGCAACATCATCTGATCC	TGATGAGAGGCTTTCACTTTGAAAGGCACTAGTGAGCAGATCGGAAGAGCGTCGTGTAGGGAAAGAGT
835	PZE_108027707	TGGAGTTCAGACGTGTGCTCTTCCGATCTACACCCGAGATAGTGGTATTTGGCATCA	TGGAGTTCAGACGTGTGCTCTTCCGATCTAGAGCGAGATAGTGGTATTTGGCATCC	AACTGTCGATGCCCGCTACCCTGAGACACTATGAGATCGGAAGAGCGTCGTGTAGGGAAAGAGT
836	PZE_108030050	TGGAGTTCAGACGTGTGCTCTTCCGATCTGAGTCTAAATGAGTTCCGAACCGGTGA	TGGAGTTCAGACGTGTGCTCTTCCGATCTGTACCTAAATGAGTTCCGAACCGGTGG	CCAGTTTTCAAAATTCACACCGTCCATGAGTAGTACAGATCGGAAGAGCGTCGTGTAGGGAAAGAGT
837	PZE_108031218	TGGAGTTCAGACGTGTGCTCTTCCGATCTACTAGGTTCAATGCTTTACCTCCTCTGA	TGGAGTTCAGACGTGTGCTCTTCCGATCTTGATGTTCAATGCTTTACCTCCTCTGG	TTGGTGTCCAGCTTGGGGGCATCACTCATCGACAGATCGGAAGAGCGTCGTGTAGGGAAAGAGT
838	PZE_108031753	TGGAGTTCAGACGTGTGCTCTTCCGATCTCTATAGCTCACAAGTATCAGTAAATGGAA	TGGAGTTCAGACGTGTGCTCTTCCGATCTCGACGCTCACAAGTATCAGTAAATGGAG	GAGGCGCTGATGCCCTGGATCCGTACGAGACAGAGATCGGAAGAGCGTCGTGTAGGGAAAGAGT
839	PZE_108033821	TGGAGTTCAGACGTGTGCTCTTCCGATCTATGCTGTATATGTGTATAGGGCTGTTAGA	TGGAGTTCAGACGTGTGCTCTTCCGATCTCAGCGTATATGTGTATAGGGCTGTTAGC	ATGAGTTTTACCGGATACCACTGCCGATGTGATCATAGATCGGAAGAGCGTCGTGTAGGGAAAGAGT
840	PZE_108034788	TGGAGTTCAGACGTGTGCTCTTCCGATCTTACTCAAGCCATCCGGAGGAGTTAGA	TGGAGTTCAGACGTGTGCTCTTCCGATCTTGTACAAGCCATCCGGAGGAGTTAGG	CGGTTTGGGCATTTTAGACCTACCAGACGTCGATGAGATCGGAAGAGCGTCGTGTAGGGAAAGAGT
841	PZE_108035073	TGGAGTTCAGACGTGTGCTCTTCCGATCTAGCTGACCGCAGTTTACCGGAGTCTA	TGGAGTTCAGACGTGTGCTCTTCCGATCTGTCTGACCGCAGTTTACCGGAGTCTG	CCACGCTATGTGTCGTTGTACCACGCACGACGCAAGATCGGAAGAGCGTCGTGTAGGGAAAGAGT
842	PZE_108036592	TGGAGTTCAGACGTGTGCTCTTCCGATCTGCATCCATGTTCAATGCACATCGGTTGA	TGGAGTTCAGACGTGTGCTCTTCCGATCTACGTCATGTTCAATGCACATCGGTTGG	TTTCAGTGAAGCTTCACCTTGCCTAGCGTGCGATGAGATCGGAAGAGCGTCGTGTAGGGAAAGAGT
843	PZE_108037876	TGGAGTTCAGACGTGTGCTCTTCCGATCTCACAGAAGGATATTTCAAATGGCAGTGTAA	TGGAGTTCAGACGTGTGCTCTTCCGATCTTATGGAAGGATATTTCAAATGGCAGTGTAT	TCATTTATGTTTTGATGTCTTTGGGGCTGTCAGCGCACAGATCGGAAGAGCGTCGTGTAGGGAAAGAGT
844	PZE_108038334	TGGAGTTCAGACGTGTGCTCTTCCGATCTATCAAAGCGGTTGCAATAAACCAGCCA	TGGAGTTCAGACGTGTGCTCTTCCGATCTTGCGAGCGGTTGCAATAAACCAGCCG	GGTGGACTCTCTCTCCTTTGGCATCGATACACTAAGATCGGAAGAGCGTCGTGTAGGGAAAGAGT
845	PZE_108040317	TGGAGTTCAGACGTGTGCTCTTCCGATCTAGTCATAACGAACGACACAGTAAACAGTA	TGGAGTTCAGACGTGTGCTCTTCCGATCTGCTGTAACGAACGACACAGTAAACAGTG	TAGTATTACACTTTTGGTACAGCAAATGAGCGTCTGTAAGATCGGAAGAGCGTCGTGTAGGGAAAGAGT
846	PZE_108041018	TGGAGTTCAGACGTGTGCTCTTCCGATCTATGCGTTTTTTTCTTGCTGCAGGCACGA	TGGAGTTCAGACGTGTGCTCTTCCGATCTCAGCTTTTTTTCTTGCTGCAGGCACGG	CAATAATATTTGACTTGTGATACTTCCCTCAGAGTATCGAGATCGGAAGAGCGTCGTGTAGGGAAAGAGT
847	PZE_108042489	TGGAGTTCAGACGTGTGCTCTTCCGATCTACACTCACACCAAATTAAGGGTGTTCGA	TGGAGTTCAGACGTGTGCTCTTCCGATCTAGAGCACACCAAATTAAGGGTGTTCGG	CATCGTCGTCCGTACAGTGCTTACTCACTCATGAAGATCGGAAGAGCGTCGTGTAGGGAAAGAGT
848	PZE_108042901	TGGAGTTCAGACGTGTGCTCTTCCGATCTGAGTCTAATAAGGCATGCACACACACGA	TGGAGTTCAGACGTGTGCTCTTCCGATCTGTACTAATAAGGCATGCACACACACGC	ACACATCTGCCTAGAGATGAAAATGCATGTCTGACGCAGATCGGAAGAGCGTCGTGTAGGGAAAGAGT
849	PZE_108043142	TGGAGTTCAGACGTGTGCTCTTCCGATCTCTGATCCGCGTGCGTAGGAAATCCAA	TGGAGTTCAGACGTGTGCTCTTCCGATCTTAGACCGCGTGCGTAGGAAATCCAG	GATTTCTCTGTACGTACATTACAAAATCACTAGCGTATAGATCGGAAGAGCGTCGTGTAGGGAAAGAGT
850	PZE_108044552	TGGAGTTCAGACGTGTGCTCTTCCGATCTCTATGCCGGTTTAATTATTGCGCTATCA	TGGAGTTCAGACGTGTGCTCTTCCGATCTCGACGCCGGTTTAATTATTGCGCTATCG	GTTCTTGACCGCACATCCGATGCTGAGTCGATGAAGATCGGAAGAGCGTCGTGTAGGGAAAGAGT
851	PZE_108046270	TGGAGTTCAGACGTGTGCTCTTCCGATCTCGTGTGAGAAAGTTTGCGTCTTTATAGTTA	TGGAGTTCAGACGTGTGCTCTTCCGATCTGCGCGAGAAAGTTTGCGTCTTTATAGTTG	GTAGTATGTTGCAGTGGGTTAATGACAGCACAGCGCAGATCGGAAGAGCGTCGTGTAGGGAAAGAGT
852	PZE_108046705	TGGAGTTCAGACGTGTGCTCTTCCGATCTCTCGCTGACTTTAGTAACGTGTTGTAGTTA	TGGAGTTCAGACGTGTGCTCTTCCGATCTTCTCTGACTTTAGTAACGTGTTGTAGTTG	GTTCACACGTGCACTACGTCAACTCTAGCTGCGCAAGATCGGAAGAGCGTCGTGTAGGGAAAGAGT
853	PZE_108047454	TGGAGTTCAGACGTGTGCTCTTCCGATCTTACTCGACGTGGTGTAGATCAAGGTGA	TGGAGTTCAGACGTGTGCTCTTCCGATCTTGTAGACGTGGTGTAGATCAAGGTGG	TAAGGTAGTTTTATCAGGCCGGCTACACGACTGCGAGATCGGAAGAGCGTCGTGTAGGGAAAGAGT
854	PZE_108050861	TGGAGTTCAGACGTGTGCTCTTCCGATCTACTACTCGCTCGCTCGAGGGAACCA	TGGAGTTCAGACGTGTGCTCTTCCGATCTTGATTCGCTCGCTCGAGGGAACCG	CCACCCTCTATAAAACCTAATCCCAGCGACTCTGTGAGATCGGAAGAGCGTCGTGTAGGGAAAGAGT
855	PZE_108053763	TGGAGTTCAGACGTGTGCTCTTCCGATCTTACTATGAGCTGTAAGCATCTTTCACCA	TGGAGTTCAGACGTGTGCTCTTCCGATCTTGTATGAGCTGTAAGCATCTTTCACCG	GAGACGCGTCGTCTGGCGTTCTACGTCTCGTCGAGATCGGAAGAGCGTCGTGTAGGGAAAGAGT
856	PZE_108054246	TGGAGTTCAGACGTGTGCTCTTCCGATCTAGCTATGGCGCGGCAGCAAATACAGA	TGGAGTTCAGACGTGTGCTCTTCCGATCTGTCTTGGCGCGGCAGCAAATACAGG	CTTGTAGCTCTTTAGCACAGTTCAGCTCATGTGCGAAGATCGGAAGAGCGTCGTGTAGGGAAAGAGT
857	PZE_108055537	TGGAGTTCAGACGTGTGCTCTTCCGATCTGAGTGCATCTTTCGTTTTGAAGTTGAATTA	TGGAGTTCAGACGTGTGCTCTTCCGATCTGTACGCATCTTTCGTTTTGAAGTTGAATTG	GCAGATAATCTACCGGTCGAATACAGCGAGTAGATAAGATCGGAAGAGCGTCGTGTAGGGAAAGAGT
858	PZE_108056042	TGGAGTTCAGACGTGTGCTCTTCCGATCTCTGACGCTAGGAAAGCAGCCTTATGATA	TGGAGTTCAGACGTGTGCTCTTCCGATCTTAGAGCTAGGAAAGCAGCCTTATGATC	ATCTTGGGCTGGTCCATAGACCGACATGACTCTGAGATCGGAAGAGCGTCGTGTAGGGAAAGAGT
859	PZE_108056415	TGGAGTTCAGACGTGTGCTCTTCCGATCTCACAGCTAACATCTAGGCAATCTGACAAA	TGGAGTTCAGACGTGTGCTCTTCCGATCTTATGCTAACATCTAGGCAATCTGACAAC	AAAATGAAATGGTGGTGGTGTTTTTCATGTGCATCGTCAGATCGGAAGAGCGTCGTGTAGGGAAAGAGT
860	PZE_108059500	TGGAGTTCAGACGTGTGCTCTTCCGATCTGACGCAAGAGGTCGTGGCTTGTTGCA	TGGAGTTCAGACGTGTGCTCTTCCGATCTTCAGCAAGAGGTCGTGGCTTGTTGCG	AGTGAGTGGCAGCTTAGTATGGGGATATGCGCATCAGATCGGAAGAGCGTCGTGTAGGGAAAGAGT
861	PZE_108059741	TGGAGTTCAGACGTGTGCTCTTCCGATCTGCATCCAGAAAGGACAACAGCAAGAATA	TGGAGTTCAGACGTGTGCTCTTCCGATCTACGTCCAGAAAGGACAACAGCAAGAATG	CAGCCTCAGAGTTCACCAACAAGCGACTCTGTAGAAGATCGGAAGAGCGTCGTGTAGGGAAAGAGT
862	PZE_108061313	TGGAGTTCAGACGTGTGCTCTTCCGATCTACTAGGTGTGTCCTCATCCTCATCGA	TGGAGTTCAGACGTGTGCTCTTCCGATCTTGATGGTGTGTCCTCATCCTCATCGG	GACCTGCCAACACAAAATAGTGCATCAGACGACTGAGATCGGAAGAGCGTCGTGTAGGGAAAGAGT
863	PZE_108065108	TGGAGTTCAGACGTGTGCTCTTCCGATCTGACGAAAAAGGCTGGAACAATAGTGATCA	TGGAGTTCAGACGTGTGCTCTTCCGATCTTCAGAAAAGGCTGGAACAATAGTGATCG	AAATGCTATTAAGATGAAAAGGATCGGAGTATAGACGAAGATCGGAAGAGCGTCGTGTAGGGAAAGAGT
864	PZE_108066942	TGGAGTTCAGACGTGTGCTCTTCCGATCTCACAGGCAATGCTGCAGAAACTGCGA	TGGAGTTCAGACGTGTGCTCTTCCGATCTTATGGGCAATGCTGCAGAAACTGCGG	ATGTTTAATACATATTTTGAGGAGATCGTGTCTAGTACAAGATCGGAAGAGCGTCGTGTAGGGAAAGAGT
865	PZE_108067816	TGGAGTTCAGACGTGTGCTCTTCCGATCTATCATTTCTGTAACACCCAAGAAATGGTA	TGGAGTTCAGACGTGTGCTCTTCCGATCTTGCGTTCTGTAACACCCAAGAAATGGTG	ATTACTGCAGCAGTTAAGAATATCATTCTACAGCAGAGAGATCGGAAGAGCGTCGTGTAGGGAAAGAGT
866	PZE_108068741	TGGAGTTCAGACGTGTGCTCTTCCGATCTCGTGGTGGGAAGAGAGAACAGGAGGA	TGGAGTTCAGACGTGTGCTCTTCCGATCTGCGCGTGGGAAGAGAGAACAGGAGGG	CGCTGAGCTCTCTGATCGCTGCATGAGCGTGATAGATCGGAAGAGCGTCGTGTAGGGAAAGAGT
867	PZE_108069336	TGGAGTTCAGACGTGTGCTCTTCCGATCTATGCGAAACAACCAAGTTCAGCGCTCAA	TGGAGTTCAGACGTGTGCTCTTCCGATCTCAGCAAACAACCAAGTTCAGCGCTCAC	GCGGTTTGATGTGAACCTAACAAGTGAGCAGATAGTAGATCGGAAGAGCGTCGTGTAGGGAAAGAGT
868	PZE_108069897	TGGAGTTCAGACGTGTGCTCTTCCGATCTTACTTGCAAAAAAAGAGGTAAATCGACCA	TGGAGTTCAGACGTGTGCTCTTCCGATCTTGTAGCAAAAAAAGAGGTAAATCGACCC	AGGAAATGGTGAAGACACATCTACCTAGTGTCGTCTAGATCGGAAGAGCGTCGTGTAGGGAAAGAGT
869	PZE_108070556	TGGAGTTCAGACGTGTGCTCTTCCGATCTAGCTCTATGGCCTAATTAGAACAGTCGA	TGGAGTTCAGACGTGTGCTCTTCCGATCTGTCTCTATGGCCTAATTAGAACAGTCGG	ATCGATCAGGCCCACGCTTTGGCTGCACACACGTAGATCGGAAGAGCGTCGTGTAGGGAAAGAGT
870	PZE_108070826	TGGAGTTCAGACGTGTGCTCTTCCGATCTGAGTCTTTCCGGTACAACAAGATGACTA	TGGAGTTCAGACGTGTGCTCTTCCGATCTGTACCTTTCCGGTACAACAAGATGACTG	CGCCGACACGAAAAATTCGAGGCGTCTCTCTAGCAGATCGGAAGAGCGTCGTGTAGGGAAAGAGT
871	PZE_108073336	TGGAGTTCAGACGTGTGCTCTTCCGATCTCACAATGGGGAATCTCTGCATGTAACAA	TGGAGTTCAGACGTGTGCTCTTCCGATCTTATGATGGGGAATCTCTGCATGTAACAT	CAGTTGTTGATTCAACTCTGCGTGATAGCTCTCTGCAGATCGGAAGAGCGTCGTGTAGGGAAAGAGT
872	PZE_108075220	TGGAGTTCAGACGTGTGCTCTTCCGATCTAGTCTTGTCGTTTCGGGATTAGTAGTCA	TGGAGTTCAGACGTGTGCTCTTCCGATCTGCTGTGTCGTTTCGGGATTAGTAGTCG	TATAATATATTGCTGCACAAAACCGTTCTGCGAGATCAAGATCGGAAGAGCGTCGTGTAGGGAAAGAGT
873	PZE_108077370	TGGAGTTCAGACGTGTGCTCTTCCGATCTCTCGCAATGACAGCTAGCACTCCAGTA	TGGAGTTCAGACGTGTGCTCTTCCGATCTTCTCCAATGACAGCTAGCACTCCAGTC	CAGCCAATCCATCATCACCGATTCTATACTCATCTAGATCGGAAGAGCGTCGTGTAGGGAAAGAGT
874	PZE_108077878	TGGAGTTCAGACGTGTGCTCTTCCGATCTAGCTAAGTTATCTGTGCTCCTGGCTTTA	TGGAGTTCAGACGTGTGCTCTTCCGATCTGTCTAGTTATCTGTGCTCCTGGCTTTG	TGGGATTGGAAGCTGCTGTTTCTTGCTGATCATCGAGATCGGAAGAGCGTCGTGTAGGGAAAGAGT
875	PZE_108078660	TGGAGTTCAGACGTGTGCTCTTCCGATCTGACGGACGTCAGCTTGCTCGCCGTA	TGGAGTTCAGACGTGTGCTCTTCCGATCTTCAGGACGTCAGCTTGCTCGCCGTC	CTCTACACCGTACGTACCAATGATGATATGTCAGCAGATCGGAAGAGCGTCGTGTAGGGAAAGAGT
876	PZE_108082808	TGGAGTTCAGACGTGTGCTCTTCCGATCTATCAATCAATAGGTACAGGGCCTGTCA	TGGAGTTCAGACGTGTGCTCTTCCGATCTTGCGTCAATAGGTACAGGGCCTGTCG	TTGATCTTTTAGCTGGCTCTGCTGATACTAGTATGAAGATCGGAAGAGCGTCGTGTAGGGAAAGAGT
877	PZE_108084307	TGGAGTTCAGACGTGTGCTCTTCCGATCTCGTGGAAACTAAGCTTGTCACACACCCA	TGGAGTTCAGACGTGTGCTCTTCCGATCTGCGCAAACTAAGCTTGTCACACACCCG	CCCGGTCCGGTTTTGATGGCCATCATATGACACAGATCGGAAGAGCGTCGTGTAGGGAAAGAGT
878	PZE_108084409	TGGAGTTCAGACGTGTGCTCTTCCGATCTATGCCGAAGACGTGCGCCAAGTCGA	TGGAGTTCAGACGTGTGCTCTTCCGATCTCAGCCGAAGACGTGCGCCAAGTCGG	TTTCAGTTTCTCTTTTCCAGGACAGTGCTCAGTACGCAGATCGGAAGAGCGTCGTGTAGGGAAAGAGT
879	PZE_108085971	TGGAGTTCAGACGTGTGCTCTTCCGATCTTACTAGGTGTCTTATATACGAAAAGTGCA	TGGAGTTCAGACGTGTGCTCTTCCGATCTTGTAGGTGTCTTATATACGAAAAGTGCG	AAGCCCCGGAACTTGCCCGTCCTGCTAGCGAGAAGATCGGAAGAGCGTCGTGTAGGGAAAGAGT
880	PZE_108086776	TGGAGTTCAGACGTGTGCTCTTCCGATCTAGCTGCCAACCTTGTAAACATTGCAGCA	TGGAGTTCAGACGTGTGCTCTTCCGATCTGTCTCCAACCTTGTAAACATTGCAGCG	ATAAAGGCTGCGGTTGAAGGTGCACGCACAGCTGAAGATCGGAAGAGCGTCGTGTAGGGAAAGAGT
881	PZE_108092516	TGGAGTTCAGACGTGTGCTCTTCCGATCTATCAGAGTACAGGGGCTTTATCAGCTA	TGGAGTTCAGACGTGTGCTCTTCCGATCTTGCGGAGTACAGGGGCTTTATCAGCTC	GCTAGGCTAAGCTCCGACCCGCTAGAGTGTACTAGATCGGAAGAGCGTCGTGTAGGGAAAGAGT
882	PZE_108096791	TGGAGTTCAGACGTGTGCTCTTCCGATCTCTCGTCAAACATATAAGAGGGCAAAGTCA	TGGAGTTCAGACGTGTGCTCTTCCGATCTTCTCCAAACATATAAGAGGGCAAAGTCG	GCAGAGGTACATCAAAATGTAGAACAGCGATGCACTGAGATCGGAAGAGCGTCGTGTAGGGAAAGAGT
883	PZE_108097802	TGGAGTTCAGACGTGTGCTCTTCCGATCTACACGTGGTAATTTCTGTGTGAAGGAAAAA	TGGAGTTCAGACGTGTGCTCTTCCGATCTAGAGTGGTAATTTCTGTGTGAAGGAAAAG	CCGGGGGTGAATTTCAGCGAGCGACTCTATGACAGATCGGAAGAGCGTCGTGTAGGGAAAGAGT
884	PZE_108099484	TGGAGTTCAGACGTGTGCTCTTCCGATCTGCATGCATCAGATAATGCATGAAACGTAA	TGGAGTTCAGACGTGTGCTCTTCCGATCTACGTGCATCAGATAATGCATGAAACGTAG	TATCCGACTTGATCACTCCTCTAGTCGAGAGCACGTAGATCGGAAGAGCGTCGTGTAGGGAAAGAGT
885	PZE_108101407	TGGAGTTCAGACGTGTGCTCTTCCGATCTCACATCGGAGAACGAGATCTCTCGGA	TGGAGTTCAGACGTGTGCTCTTCCGATCTTATGCGGAGAACGAGATCTCTCGGG	GAACAGAATGAGGAATGGAAGCGACGCAGCTGTGCAGATCGGAAGAGCGTCGTGTAGGGAAAGAGT
886	PZE_108104529	TGGAGTTCAGACGTGTGCTCTTCCGATCTATGCTCGCTCGTCGTCCTTCAGCTAA	TGGAGTTCAGACGTGTGCTCTTCCGATCTCAGCCGCTCGTCGTCCTTCAGCTAG	CGAGGTGGTACTAACCGAGAGCACGACAGCTGCAAGATCGGAAGAGCGTCGTGTAGGGAAAGAGT
887	PZE_108107270	TGGAGTTCAGACGTGTGCTCTTCCGATCTTACTGCAAGAGCTAGTAACTATGGACAAA	TGGAGTTCAGACGTGTGCTCTTCCGATCTTGTACAAGAGCTAGTAACTATGGACAAG	AATCGCCTTGGATAAATTCTAATCAGCACATCTAGTATAGATCGGAAGAGCGTCGTGTAGGGAAAGAGT
888	PZE_108108473	TGGAGTTCAGACGTGTGCTCTTCCGATCTACACACAGTGAAGGGCAAGAGATTGTAA	TGGAGTTCAGACGTGTGCTCTTCCGATCTAGAGCAGTGAAGGGCAAGAGATTGTAG	GCTTGAGGTTTGGATGCTTAAGTTAGCGTATGTACTAGATCGGAAGAGCGTCGTGTAGGGAAAGAGT
889	PZE_108110041	TGGAGTTCAGACGTGTGCTCTTCCGATCTGACGCCTCAAAATGCATGTTAGCTAAAGAA	TGGAGTTCAGACGTGTGCTCTTCCGATCTTCAGCTCAAAATGCATGTTAGCTAAAGAG	AAACTAGGGTGCGGTCAGAGTACACTCTGAGAGAGAGATCGGAAGAGCGTCGTGTAGGGAAAGAGT
890	PZE_108110136	TGGAGTTCAGACGTGTGCTCTTCCGATCTGCATCTAAGTGATATGACGCTTGGTTTC	TGGAGTTCAGACGTGTGCTCTTCCGATCTACGTCTAAGTGATATGACGCTTGGTTTG	GACCTTGGAATGAGCATACTACTTATGAGATCTATCAGATCGGAAGAGCGTCGTGTAGGGAAAGAGT
891	PZE_108110509	TGGAGTTCAGACGTGTGCTCTTCCGATCTCTGATTTCAGACTTTCAGCTGCGATGAA	TGGAGTTCAGACGTGTGCTCTTCCGATCTTAGATTCAGACTTTCAGCTGCGATGAG	CTCTACTTGCGAACACGTTCTGTAGTAGATAGTATAGATCGGAAGAGCGTCGTGTAGGGAAAGAGT
892	PZE_108113621	TGGAGTTCAGACGTGTGCTCTTCCGATCTCTATTGGCAGAGCAGATGTAATATCAGA	TGGAGTTCAGACGTGTGCTCTTCCGATCTCGACGGCAGAGCAGATGTAATATCAGG	GTATTCCTAGATCGACGATTCAACCAGTCATGCTCTAGATCGGAAGAGCGTCGTGTAGGGAAAGAGT
893	PZE_108114666	TGGAGTTCAGACGTGTGCTCTTCCGATCTAGTCATGAAACAAAGCCAACTTTGCTTATA	TGGAGTTCAGACGTGTGCTCTTCCGATCTGCTGTGAAACAAAGCCAACTTTGCTTATG	ATGATCAGCAAACGTCTTAGGCGCACAGCGCTACGAGATCGGAAGAGCGTCGTGTAGGGAAAGAGT
894	PZE_108115144	TGGAGTTCAGACGTGTGCTCTTCCGATCTCGTGATGAAAGGTACGTACGACTTACAAA	TGGAGTTCAGACGTGTGCTCTTCCGATCTGCGCTGAAAGGTACGTACGACTTACAAG	TGTTACGCATATGATGAAAGGTGGAGTGCTCGTCTCAGATCGGAAGAGCGTCGTGTAGGGAAAGAGT
895	PZE_108116182	TGGAGTTCAGACGTGTGCTCTTCCGATCTCTCGTTATCAACGCTGCTTTAACAGAAGA	TGGAGTTCAGACGTGTGCTCTTCCGATCTTCTCTATCAACGCTGCTTTAACAGAAGG	CATTGTGCTGGATATTGGTGATACGATACGCAGCGTAGATCGGAAGAGCGTCGTGTAGGGAAAGAGT
896	PZE_108121529	TGGAGTTCAGACGTGTGCTCTTCCGATCTCTGAGCTAAACGAGATCAAACGCTAAAAA	TGGAGTTCAGACGTGTGCTCTTCCGATCTTAGAGCTAAACGAGATCAAACGCTAAAAG	AAGAGCTAATTATTTACTGCCATGCCTATGAGTAGCTAGATCGGAAGAGCGTCGTGTAGGGAAAGAGT
897	PZE_108122589	TGGAGTTCAGACGTGTGCTCTTCCGATCTCACAAAACAACCCTTATCTTCATTCGCTA	TGGAGTTCAGACGTGTGCTCTTCCGATCTTATGAACAACCCTTATCTTCATTCGCTG	CAGCTAGGTCCCAACAGTCCTGTCGCTCACGCGAAGATCGGAAGAGCGTCGTGTAGGGAAAGAGT
898	PZE_108125652	TGGAGTTCAGACGTGTGCTCTTCCGATCTCGTGGGTTGGTAGAAAAGTCCGGCAAA	TGGAGTTCAGACGTGTGCTCTTCCGATCTGCGCGGTTGGTAGAAAAGTCCGGCAAG	TCAACGACTAAATCATGATTATTAGTTCGATATCAGCAGAGATCGGAAGAGCGTCGTGTAGGGAAAGAGT
899	PZE_108125850	TGGAGTTCAGACGTGTGCTCTTCCGATCTCTCGACCAAACCCACTGAAAGCGCCA	TGGAGTTCAGACGTGTGCTCTTCCGATCTTCTCCCAAACCCACTGAAAGCGCCG	AAGTCAGAAGACGATCCTTTGTGGGCTGACTCGAGCAGATCGGAAGAGCGTCGTGTAGGGAAAGAGT
900	PZE_108128116	TGGAGTTCAGACGTGTGCTCTTCCGATCTGAGTCTGAGATAGTAAAACGAAAGCTACA	TGGAGTTCAGACGTGTGCTCTTCCGATCTGTACCTGAGATAGTAAAACGAAAGCTACG	TTTCGGGGTATTAATTACATAGCTGGACATAGCATGAAGATCGGAAGAGCGTCGTGTAGGGAAAGAGT
901	PZE_108130245	TGGAGTTCAGACGTGTGCTCTTCCGATCTGCATACCTGTTAGGATGCTGCACATGA	TGGAGTTCAGACGTGTGCTCTTCCGATCTACGTCCTGTTAGGATGCTGCACATGC	ACCAGAGGAAAAAACATAAACAAGGTCTCGTCAGCTCAGATCGGAAGAGCGTCGTGTAGGGAAAGAGT
902	PZE_108131283	TGGAGTTCAGACGTGTGCTCTTCCGATCTCTGACTAGGAGTAGGTCGAGAAGGCAA	TGGAGTTCAGACGTGTGCTCTTCCGATCTTAGATAGGAGTAGGTCGAGAAGGCAG	CATCTCGTGTTTTTCACTCCCACTATACTCGTGCGAGATCGGAAGAGCGTCGTGTAGGGAAAGAGT
903	PZE_108133068	TGGAGTTCAGACGTGTGCTCTTCCGATCTCACAGTTATCTGTGTGGAGAGAGATTCA	TGGAGTTCAGACGTGTGCTCTTCCGATCTTATGGTTATCTGTGTGGAGAGAGATTCG	AAACTATGAACCCAATTCCCCGTACTATCACAGTCAAGATCGGAAGAGCGTCGTGTAGGGAAAGAGT
904	PZE_108133641	TGGAGTTCAGACGTGTGCTCTTCCGATCTAGTCACTGGCAAGCGTTATGTACATGTA	TGGAGTTCAGACGTGTGCTCTTCCGATCTGCTGCTGGCAAGCGTTATGTACATGTC	AGAAGTGAAAAAGGAACCTTTTCAGCTGTACTCTGTGAGATCGGAAGAGCGTCGTGTAGGGAAAGAGT
905	PZE_108135143	TGGAGTTCAGACGTGTGCTCTTCCGATCTTACTTGGGATAGAGAGTGAAATACGGAA	TGGAGTTCAGACGTGTGCTCTTCCGATCTTGTAGGGATAGAGAGTGAAATACGGAG	TCTGCTGGGGACAGTAGAGTTGCACATATCATACAGATCGGAAGAGCGTCGTGTAGGGAAAGAGT
906	PZE_109000162	TGGAGTTCAGACGTGTGCTCTTCCGATCTAGCTGAGTAGGGAGGGGGTGGGGA	TGGAGTTCAGACGTGTGCTCTTCCGATCTGTCTGAGTAGGGAGGGGGTGGGGG	AAAAAAACAAACAAAGTCGTCGAAGCGCGAGTCGTGTAAGATCGGAAGAGCGTCGTGTAGGGAAAGAGT
907	PZE_109000860	TGGAGTTCAGACGTGTGCTCTTCCGATCTGACGGGATACTGAATTTTTGGGATATGATTA	TGGAGTTCAGACGTGTGCTCTTCCGATCTTCAGGATACTGAATTTTTGGGATATGATTC	TCTCTCTGCTTCTGCTGTCATTAACGAGATCTGTACAGATCGGAAGAGCGTCGTGTAGGGAAAGAGT
908	PZE_109002004	TGGAGTTCAGACGTGTGCTCTTCCGATCTCTGACAACATGATCTGAGAAACCCTGCA	TGGAGTTCAGACGTGTGCTCTTCCGATCTTAGAAACATGATCTGAGAAACCCTGCG	GGTGATCGACGGCATTGTCGTTTCTGTCGTGAGTAGATCGGAAGAGCGTCGTGTAGGGAAAGAGT
909	PZE_109003658	TGGAGTTCAGACGTGTGCTCTTCCGATCTAGTCGAAGTCCTAGCATACTGGCTTTCA	TGGAGTTCAGACGTGTGCTCTTCCGATCTGCTGAAGTCCTAGCATACTGGCTTTCG	AATGCTTCGACGCTGCTGCTGCCGACTAGATCTGAGATCGGAAGAGCGTCGTGTAGGGAAAGAGT
910	PZE_109006730	TGGAGTTCAGACGTGTGCTCTTCCGATCTAGCTTGAGTCTCGGAATATTCAGCTTTTA	TGGAGTTCAGACGTGTGCTCTTCCGATCTGTCTGAGTCTCGGAATATTCAGCTTTTC	TTGGGATATTTTGTGAGCTGCATCAGACACGACGTGAGATCGGAAGAGCGTCGTGTAGGGAAAGAGT
911	PZE_109008014	TGGAGTTCAGACGTGTGCTCTTCCGATCTCTGAGCTTTAGCTGCACAACTGCTATGA	TGGAGTTCAGACGTGTGCTCTTCCGATCTTAGACTTTAGCTGCACAACTGCTATGG	AACTAAATTTCTTGCCAACCTGCAGTCGTATAGCGCGAGATCGGAAGAGCGTCGTGTAGGGAAAGAGT
912	PZE_109008242	TGGAGTTCAGACGTGTGCTCTTCCGATCTACTATTGTTTTTTAGTGTGGGTCTGGGA	TGGAGTTCAGACGTGTGCTCTTCCGATCTTGATTGTTTTTTAGTGTGGGTCTGGGG	TTTACGTTAGGGTGGTACTTTCAGAGTCTAGTGCACAGATCGGAAGAGCGTCGTGTAGGGAAAGAGT
913	PZE_109008994	TGGAGTTCAGACGTGTGCTCTTCCGATCTCTATCGATAATAACCATTAAACGGTGACA	TGGAGTTCAGACGTGTGCTCTTCCGATCTCGACCGATAATAACCATTAAACGGTGACC	CACCCTAGCAGAGCCACCCCGTCATGACTACGAGATCGGAAGAGCGTCGTGTAGGGAAAGAGT
914	PZE_109010476	TGGAGTTCAGACGTGTGCTCTTCCGATCTTACTCAAAAAGCAGGCAACTGTGAAAAAA	TGGAGTTCAGACGTGTGCTCTTCCGATCTTGTACAAAAAGCAGGCAACTGTGAAAAAG	GAGCAACAAAACAAGAGCTTACCATACGCTCACGCGAGATCGGAAGAGCGTCGTGTAGGGAAAGAGT
915	PZE_109011477	TGGAGTTCAGACGTGTGCTCTTCCGATCTAGCTCTCATCTTCCCGGTCCGAACGA	TGGAGTTCAGACGTGTGCTCTTCCGATCTGTCTTCATCTTCCCGGTCCGAACGG	TAGACACATGTAATAAGGCCACCCTGCTCTAGATAGAGATCGGAAGAGCGTCGTGTAGGGAAAGAGT
916	PZE_109011738	TGGAGTTCAGACGTGTGCTCTTCCGATCTGAGTAGACTACCGTGTTAAACAGTCTCA	TGGAGTTCAGACGTGTGCTCTTCCGATCTGTACGACTACCGTGTTAAACAGTCTCG	ACAGTCTGCACAGAATACTGTTTCTATGATCGTGACAGATCGGAAGAGCGTCGTGTAGGGAAAGAGT
917	PZE_109012535	TGGAGTTCAGACGTGTGCTCTTCCGATCTCTGAGCCACCTTTTCATTTTTCTTCTCTA	TGGAGTTCAGACGTGTGCTCTTCCGATCTTAGAGCCACCTTTTCATTTTTCTTCTCTG	CAAGCTGAACTGTTCCCTCTTTTATCGAGTACGCACAGATCGGAAGAGCGTCGTGTAGGGAAAGAGT
918	PZE_109013421	TGGAGTTCAGACGTGTGCTCTTCCGATCTCACACAACTTGTCGAATTAAGACCCCCA	TGGAGTTCAGACGTGTGCTCTTCCGATCTTATGAACTTGTCGAATTAAGACCCCCC	AGTTGCTAGTTGGCACGCACTACGCGACATCACACAGATCGGAAGAGCGTCGTGTAGGGAAAGAGT
919	PZE_109013974	TGGAGTTCAGACGTGTGCTCTTCCGATCTATCATACAGTTAATGAACTGCGGAAAGAA	TGGAGTTCAGACGTGTGCTCTTCCGATCTTGCGACAGTTAATGAACTGCGGAAAGAG	TCAATGCACTGTGTGTAGTACAAAAGTCTCTGACGTGAGATCGGAAGAGCGTCGTGTAGGGAAAGAGT
920	PZE_109015057	TGGAGTTCAGACGTGTGCTCTTCCGATCTCGTGTTTGATGTCATTATAAACCCGGTCA	TGGAGTTCAGACGTGTGCTCTTCCGATCTGCGCTTGATGTCATTATAAACCCGGTCG	AGTTTACAGACGAGAGCGTTGAGCTGCTACTGAGTAGATCGGAAGAGCGTCGTGTAGGGAAAGAGT
921	PZE_109015290	TGGAGTTCAGACGTGTGCTCTTCCGATCTCTCGATTCACGGATTAATGAAAGAAAACGA	TGGAGTTCAGACGTGTGCTCTTCCGATCTTCTCTTCACGGATTAATGAAAGAAAACGG	TGGAGAACAGAGGCCACGGAAAGTGTCATATACAAGATCGGAAGAGCGTCGTGTAGGGAAAGAGT
922	PZE_109016177	TGGAGTTCAGACGTGTGCTCTTCCGATCTGACGGTGTCAGAGCTATCTCCATTCTCA	TGGAGTTCAGACGTGTGCTCTTCCGATCTTCAGTGTCAGAGCTATCTCCATTCTCG	AGTTGATAGTTGAGTGCCCATGTGAGCAGCACAGACAGATCGGAAGAGCGTCGTGTAGGGAAAGAGT
923	PZE_109016624	TGGAGTTCAGACGTGTGCTCTTCCGATCTGCATATTAGCTGCTGGGAACTTAGGGA	TGGAGTTCAGACGTGTGCTCTTCCGATCTACGTTTAGCTGCTGGGAACTTAGGGC	CTCTACTGCCCTAGCTAGCTAGTCATCTGACAGTAGATCGGAAGAGCGTCGTGTAGGGAAAGAGT
924	PZE_109018222	TGGAGTTCAGACGTGTGCTCTTCCGATCTCTATTTAGGAGTAGATGTCGATCCTCTA	TGGAGTTCAGACGTGTGCTCTTCCGATCTCGACTAGGAGTAGATGTCGATCCTCTG	TGATGATGATGATCGATGATGCGTAGATAGTGAGTAAGATCGGAAGAGCGTCGTGTAGGGAAAGAGT
925	PZE_109018474	TGGAGTTCAGACGTGTGCTCTTCCGATCTAGTCAAGGTACGGCTTGGTTAAAGAAGA	TGGAGTTCAGACGTGTGCTCTTCCGATCTGCTGAGGTACGGCTTGGTTAAAGAAGG	CTGATGTGTGTGGACCTTATGCCTACGTCGAGTCGAGATCGGAAGAGCGTCGTGTAGGGAAAGAGT
926	PZE_109019829	TGGAGTTCAGACGTGTGCTCTTCCGATCTTACTGCAACAATTCGATGGTAATCTCCA	TGGAGTTCAGACGTGTGCTCTTCCGATCTTGTAGCAACAATTCGATGGTAATCTCCG	AAAGTGCTGCTCGCGCTTACCTGCACGTCTACTAAGATCGGAAGAGCGTCGTGTAGGGAAAGAGT
927	PZE_109021337	TGGAGTTCAGACGTGTGCTCTTCCGATCTGAGTGCAGATCTGATCGACCCATTTGA	TGGAGTTCAGACGTGTGCTCTTCCGATCTGTACGCAGATCTGATCGACCCATTTGG	ATCTGTACAAGTCGCGTTCTCTGACGCGTCATGCAAGATCGGAAGAGCGTCGTGTAGGGAAAGAGT
928	PZE_109021584	TGGAGTTCAGACGTGTGCTCTTCCGATCTCTGAAGCGGAAGCATTCCAACTATTTATA	TGGAGTTCAGACGTGTGCTCTTCCGATCTTAGAGCGGAAGCATTCCAACTATTTATG	GTAAATTTTCATATGGTAGCCGCCTGATATACATGCAGATCGGAAGAGCGTCGTGTAGGGAAAGAGT
929	PZE_109023492	TGGAGTTCAGACGTGTGCTCTTCCGATCTCACAAATCGATAAGAAGAGATGAATCGAAA	TGGAGTTCAGACGTGTGCTCTTCCGATCTTATGATCGATAAGAAGAGATGAATCGAAG	TCGAAGGGGGTCGAGATCGACCAGACATCGAGAAGATCGGAAGAGCGTCGTGTAGGGAAAGAGT
930	PZE_109024307	TGGAGTTCAGACGTGTGCTCTTCCGATCTAGTCCTCCACAAAAGGACCACGAGACA	TGGAGTTCAGACGTGTGCTCTTCCGATCTGCTGTCCACAAAAGGACCACGAGACG	AAGGGAAAAAGATCCACCCTATCGATGCTAGTCGCTAGATCGGAAGAGCGTCGTGTAGGGAAAGAGT
931	PZE_109025557	TGGAGTTCAGACGTGTGCTCTTCCGATCTATGCGAAGTGGATGGCCAGTCTAATAAA	TGGAGTTCAGACGTGTGCTCTTCCGATCTCAGCGAAGTGGATGGCCAGTCTAATAAG	TGCCCATAGATTTACTCGGCATTAATATGAGTAGTCAGATCGGAAGAGCGTCGTGTAGGGAAAGAGT
932	PZE_109026651	TGGAGTTCAGACGTGTGCTCTTCCGATCTTACTTGTCTGTAACAGACTGGCCTACA	TGGAGTTCAGACGTGTGCTCTTCCGATCTTGTAGTCTGTAACAGACTGGCCTACC	GGCAATTTTGTATGCATCTCATCAATAGCTGCACTGCAGATCGGAAGAGCGTCGTGTAGGGAAAGAGT
933	PZE_109028615	TGGAGTTCAGACGTGTGCTCTTCCGATCTGCATTTGACCGGAGAATTAGTGATTCCA	TGGAGTTCAGACGTGTGCTCTTCCGATCTACGTTGACCGGAGAATTAGTGATTCCG	GTCATATGCGATCTAGCTAGGAGGTGTGACTCGTGAGATCGGAAGAGCGTCGTGTAGGGAAAGAGT
934	PZE_109030589	TGGAGTTCAGACGTGTGCTCTTCCGATCTCACAGGTTTAGATGGATTTCTCTGTCTTA	TGGAGTTCAGACGTGTGCTCTTCCGATCTTATGGGTTTAGATGGATTTCTCTGTCTTG	TTATGTTGCTAATTTGAGATATCTTGCCTCTGCTAGATCAGATCGGAAGAGCGTCGTGTAGGGAAAGAGT
935	PZE_109032898	TGGAGTTCAGACGTGTGCTCTTCCGATCTAGTCGCGCAGCTTGGTTCGTTCTAATTA	TGGAGTTCAGACGTGTGCTCTTCCGATCTGCTGGCGCAGCTTGGTTCGTTCTAATTT	CTTCGTCGTCTTGGTACTGAGGGTACATCGAGCTAGATCGGAAGAGCGTCGTGTAGGGAAAGAGT
936	PZE_109034832	TGGAGTTCAGACGTGTGCTCTTCCGATCTTACTATGGAACCCGAACGGGAAACCA	TGGAGTTCAGACGTGTGCTCTTCCGATCTTGTATGGAACCCGAACGGGAAACCG	GATCTGTCAGTACTCAGTTGCCGTGTAGAGTCTAGAGATCGGAAGAGCGTCGTGTAGGGAAAGAGT
937	PZE_109042675	TGGAGTTCAGACGTGTGCTCTTCCGATCTACACGCAAACGACCTGAGAAATCCTTATA	TGGAGTTCAGACGTGTGCTCTTCCGATCTAGAGCAAACGACCTGAGAAATCCTTATG	TACAGAGGTAGAAGAGATGGGAAGCTACTATCAGAGAGATCGGAAGAGCGTCGTGTAGGGAAAGAGT
938	PZE_109045288	TGGAGTTCAGACGTGTGCTCTTCCGATCTCTGACGAAACAAACGACCACTCAAATGA	TGGAGTTCAGACGTGTGCTCTTCCGATCTTAGACGAAACAAACGACCACTCAAATGG	AGCCCCATCCTTTTGCAGCGGAGCGTAGAGTATAGATCGGAAGAGCGTCGTGTAGGGAAAGAGT
939	PZE_109047635	TGGAGTTCAGACGTGTGCTCTTCCGATCTATCAATGTATCTGCAAACTCTCTGTAGTA	TGGAGTTCAGACGTGTGCTCTTCCGATCTTGCGTGTATCTGCAAACTCTCTGTAGTC	TGTATGTACCTCGGATGTGCTCTGCTGTGTAGTGAAGATCGGAAGAGCGTCGTGTAGGGAAAGAGT
940	PZE_109049246	TGGAGTTCAGACGTGTGCTCTTCCGATCTATGCTTAGCCTGTGAGGGTTTGGCCA	TGGAGTTCAGACGTGTGCTCTTCCGATCTCAGCTAGCCTGTGAGGGTTTGGCCG	GTTTGTGACACTCTAGCACCCAATATCAGCACGCTAGATCGGAAGAGCGTCGTGTAGGGAAAGAGT
941	PZE_109050180	TGGAGTTCAGACGTGTGCTCTTCCGATCTCTCGCTTAGGTTGTTTAGCCGGACTCA	TGGAGTTCAGACGTGTGCTCTTCCGATCTTCTCCTTAGGTTGTTTAGCCGGACTCG	AGATGTGAATTGATCCGTTCTTGGTGTAGCATCAGTAGATCGGAAGAGCGTCGTGTAGGGAAAGAGT
942	PZE_109054925	TGGAGTTCAGACGTGTGCTCTTCCGATCTCACACCTCACCTTGGAAGCTTGGATAA	TGGAGTTCAGACGTGTGCTCTTCCGATCTTATGCCTCACCTTGGAAGCTTGGATAC	GAAAGCAGAACAACAATCCTGGAGTACACTATCATCAGATCGGAAGAGCGTCGTGTAGGGAAAGAGT
943	PZE_109055211	TGGAGTTCAGACGTGTGCTCTTCCGATCTATCAATCATGCATGTAGCTAGATACAGAA	TGGAGTTCAGACGTGTGCTCTTCCGATCTTGCGTCATGCATGTAGCTAGATACAGAG	GCTATAATGGGTAGCAGAATCAACAGCTGACTATGCAGATCGGAAGAGCGTCGTGTAGGGAAAGAGT
944	PZE_109056967	TGGAGTTCAGACGTGTGCTCTTCCGATCTCGTGGATAGAGCAGCTTAGGGTGCGA	TGGAGTTCAGACGTGTGCTCTTCCGATCTGCGCGATAGAGCAGCTTAGGGTGCGC	ATCTTCTTCCCTAGACACCAGCACGACAGCACGCTAGATCGGAAGAGCGTCGTGTAGGGAAAGAGT
945	PZE_109057209	TGGAGTTCAGACGTGTGCTCTTCCGATCTATGCTGTACGGCTTGTATTGAGCAAACA	TGGAGTTCAGACGTGTGCTCTTCCGATCTCAGCGTACGGCTTGTATTGAGCAAACC	TATTGCCTGAAAGAGAGACAAAGAATATCTGTCGCATAGATCGGAAGAGCGTCGTGTAGGGAAAGAGT
946	PZE_109058129	TGGAGTTCAGACGTGTGCTCTTCCGATCTTACTGTTCTGTTCACTCCATGTGGAACA	TGGAGTTCAGACGTGTGCTCTTCCGATCTTGTATTCTGTTCACTCCATGTGGAACG	GGACAACATTGTCAATCAGGCTATGACTAGTCGACGAGATCGGAAGAGCGTCGTGTAGGGAAAGAGT
947	PZE_109064469	TGGAGTTCAGACGTGTGCTCTTCCGATCTCTATAGTCTGGTACTGGCAGCATTAGA	TGGAGTTCAGACGTGTGCTCTTCCGATCTCGACGTCTGGTACTGGCAGCATTAGG	ACGCAAGGATTGAAGTCTTCAAGAGACATGTGTATGAGATCGGAAGAGCGTCGTGTAGGGAAAGAGT
948	PZE_109064888	TGGAGTTCAGACGTGTGCTCTTCCGATCTAGTCCTATTCCTCTGCAAGATTTGAACCA	TGGAGTTCAGACGTGTGCTCTTCCGATCTGCTGTATTCCTCTGCAAGATTTGAACCC	AAAATAAAGACGATCATGCTAAAACCAGTCGTCATATAAGATCGGAAGAGCGTCGTGTAGGGAAAGAGT
949	PZE_109065712	TGGAGTTCAGACGTGTGCTCTTCCGATCTATGCGGGCACTGATCTAACAACCTGAA	TGGAGTTCAGACGTGTGCTCTTCCGATCTCAGCGGGCACTGATCTAACAACCTGAC	CAGAGCTTGAAGGCTACTTGGGTGCGACTGATGCAGATCGGAAGAGCGTCGTGTAGGGAAAGAGT
950	PZE_109067144	TGGAGTTCAGACGTGTGCTCTTCCGATCTTACTTGGGTACCCAAAGATGAACAAGTA	TGGAGTTCAGACGTGTGCTCTTCCGATCTTGTAGGGTACCCAAAGATGAACAAGTC	ATCCAAAGCAGCAAAATGGAGCAATGACTATGAGATAGATCGGAAGAGCGTCGTGTAGGGAAAGAGT
951	PZE_109067632	TGGAGTTCAGACGTGTGCTCTTCCGATCTAGCTATGGAATCGTGACAACTGGTGTTA	TGGAGTTCAGACGTGTGCTCTTCCGATCTGTCTTGGAATCGTGACAACTGGTGTTG	GAGACTTATTGGGCCAAATCTGGAGTCTGTAGCAGAGATCGGAAGAGCGTCGTGTAGGGAAAGAGT
952	PZE_109069913	TGGAGTTCAGACGTGTGCTCTTCCGATCTCTGAGTACCTGATATTTCCTTCGCTGATA	TGGAGTTCAGACGTGTGCTCTTCCGATCTTAGATACCTGATATTTCCTTCGCTGATG	AGAATTCAGACACGAGCAGCGGCAGCTGCGCACAAGATCGGAAGAGCGTCGTGTAGGGAAAGAGT
953	PZE_109074670	TGGAGTTCAGACGTGTGCTCTTCCGATCTTACTGGTTTCTAGACCGGCTCAGCTA	TGGAGTTCAGACGTGTGCTCTTCCGATCTTGTAGGTTTCTAGACCGGCTCAGCTG	GTTTCTCTTCTGGTCCACCTTGTGACTGTATAGCTAGATCGGAAGAGCGTCGTGTAGGGAAAGAGT
954	PZE_109075570	TGGAGTTCAGACGTGTGCTCTTCCGATCTAGCTTGGTTTAATAGAAGGAAAATCCAACA	TGGAGTTCAGACGTGTGCTCTTCCGATCTGTCTGGTTTAATAGAAGGAAAATCCAACG	CAACCAAACCGGATGGCGAAACAGCGTCAGAGACAGATCGGAAGAGCGTCGTGTAGGGAAAGAGT
955	PZE_109076505	TGGAGTTCAGACGTGTGCTCTTCCGATCTGAGTCACAACATTTTCCCTGTTTGTCTCA	TGGAGTTCAGACGTGTGCTCTTCCGATCTGTACACAACATTTTCCCTGTTTGTCTCG	AGCGCACATGCTTTGGCCTTTCCTAGTGTCAGCGAGATCGGAAGAGCGTCGTGTAGGGAAAGAGT
956	PZE_109077374	TGGAGTTCAGACGTGTGCTCTTCCGATCTCTGAGTGTGTGCTCCATTCCCAAATTATA	TGGAGTTCAGACGTGTGCTCTTCCGATCTTAGATGTGTGCTCCATTCCCAAATTATG	TATGATCGATTAGTAGCGTTAGGGACGCACACACTGAGATCGGAAGAGCGTCGTGTAGGGAAAGAGT
957	PZE_109077983	TGGAGTTCAGACGTGTGCTCTTCCGATCTATCAATCGAGATTATTAAACTGATTTCACAA	TGGAGTTCAGACGTGTGCTCTTCCGATCTTGCGTCGAGATTATTAAACTGATTTCACAG	CCTTCGGAATTTAACAATCTCGTAATATCGCATATCAAGATCGGAAGAGCGTCGTGTAGGGAAAGAGT
958	PZE_109079433	TGGAGTTCAGACGTGTGCTCTTCCGATCTCGTGCGCAAACATCAAAATAAAGGGGCA	TGGAGTTCAGACGTGTGCTCTTCCGATCTGCGCCGCAAACATCAAAATAAAGGGGCG	GAGGCACAAATGAAGGCTTTGCCGCAGTGCTGACTAGATCGGAAGAGCGTCGTGTAGGGAAAGAGT
959	PZE_109082015	TGGAGTTCAGACGTGTGCTCTTCCGATCTTACTAGAAACATACAACACAGCCAGTGA	TGGAGTTCAGACGTGTGCTCTTCCGATCTTGTAGAAACATACAACACAGCCAGTGG	CAAAGCGCAAACGCAGCCCTGGCTGTAGCGTCAAGATCGGAAGAGCGTCGTGTAGGGAAAGAGT
960	PZE_109083058	TGGAGTTCAGACGTGTGCTCTTCCGATCTAGCTTCATGGTCATGCATAAATCTTAGCA	TGGAGTTCAGACGTGTGCTCTTCCGATCTGTCTCATGGTCATGCATAAATCTTAGCC	TATTCATTTTCAGCTCAATCAACTACCTATGCACAGCGAGATCGGAAGAGCGTCGTGTAGGGAAAGAGT
961	PZE_109087397	TGGAGTTCAGACGTGTGCTCTTCCGATCTACTACCAACTGAACTCCGGGTCACCA	TGGAGTTCAGACGTGTGCTCTTCCGATCTTGATCAACTGAACTCCGGGTCACCG	GTTTTCAGAAACTCTTCATACTCTATTCTATAGAGCATAGATCGGAAGAGCGTCGTGTAGGGAAAGAGT
962	PZE_109088384	TGGAGTTCAGACGTGTGCTCTTCCGATCTCTATCAGGATTTCTCCGACTTCATGCAA	TGGAGTTCAGACGTGTGCTCTTCCGATCTCGACAGGATTTCTCCGACTTCATGCAG	GAGATGCTGGTGATGATGGATAACGATCTCTAGTAGAGATCGGAAGAGCGTCGTGTAGGGAAAGAGT
963	PZE_109090152	TGGAGTTCAGACGTGTGCTCTTCCGATCTAGTCCAAAACCAACGCAGGGTGTTTCA	TGGAGTTCAGACGTGTGCTCTTCCGATCTGCTGCAAAACCAACGCAGGGTGTTTCG	CATCATAGCACTGTCAGCATGGAATCACGCTATGTAGATCGGAAGAGCGTCGTGTAGGGAAAGAGT
964	PZE_109091148	TGGAGTTCAGACGTGTGCTCTTCCGATCTCGTGGCGTGATGGCCCCTAGCTTGA	TGGAGTTCAGACGTGTGCTCTTCCGATCTGCGCGCGTGATGGCCCCTAGCTTGC	GGATACTTTGCCGCTACTCTTGCGATCGCAGAGCGAGATCGGAAGAGCGTCGTGTAGGGAAAGAGT
965	PZE_109092637	TGGAGTTCAGACGTGTGCTCTTCCGATCTTACTAATATGTCTGGCCAATACTCCTAAA	TGGAGTTCAGACGTGTGCTCTTCCGATCTTGTAATATGTCTGGCCAATACTCCTAAC	TATAACAATGATGAAGTGGACTGAGTCGCTGCAGTGCAGATCGGAAGAGCGTCGTGTAGGGAAAGAGT
966	PZE_109093846	TGGAGTTCAGACGTGTGCTCTTCCGATCTGACGCGGAGTTTAAGTAGAGACATCGAA	TGGAGTTCAGACGTGTGCTCTTCCGATCTTCAGCGGAGTTTAAGTAGAGACATCGAG	AAAGAAACAAATGGCACCCCCTTCTATCTGTAGTATAGATCGGAAGAGCGTCGTGTAGGGAAAGAGT
967	PZE_109094894	TGGAGTTCAGACGTGTGCTCTTCCGATCTGCATTTCCACCTTGCAAGAGTCATTAGA	TGGAGTTCAGACGTGTGCTCTTCCGATCTACGTTCCACCTTGCAAGAGTCATTAGG	TTTTTTGCCAGAGAGCAGCCAGAAGACATGCGCGTAGATCGGAAGAGCGTCGTGTAGGGAAAGAGT
968	PZE_109095932	TGGAGTTCAGACGTGTGCTCTTCCGATCTCTGATACCCTATTTTTCACGCTCCACTA	TGGAGTTCAGACGTGTGCTCTTCCGATCTTAGAACCCTATTTTTCACGCTCCACTG	GAAATAGTCATCTATATCCCTGACCGAGTCGATCGTAAGATCGGAAGAGCGTCGTGTAGGGAAAGAGT
969	PZE_109098921	TGGAGTTCAGACGTGTGCTCTTCCGATCTCTCGTACGATTATAATCAGAAACTGACATAA	TGGAGTTCAGACGTGTGCTCTTCCGATCTTCTCACGATTATAATCAGAAACTGACATAC	GCATAAAACAGTTGCAGCAAGGAACTCGTAGACATAAGATCGGAAGAGCGTCGTGTAGGGAAAGAGT
970	PZE_109099702	TGGAGTTCAGACGTGTGCTCTTCCGATCTACACGAGGTACAATCTGATCAGTTGTAAA	TGGAGTTCAGACGTGTGCTCTTCCGATCTAGAGGAGGTACAATCTGATCAGTTGTAAC	TTGTGCGCTCAGTTCTTTTCCTCGTAGCGATATGCAGATCGGAAGAGCGTCGTGTAGGGAAAGAGT
971	PZE_109101698	TGGAGTTCAGACGTGTGCTCTTCCGATCTGACGTTGGGGCTGCAAGTTAAGAATAATA	TGGAGTTCAGACGTGTGCTCTTCCGATCTTCAGTGGGGCTGCAAGTTAAGAATAATG	TTAAAACAATTTATCAGATGACTTGCTTAGACAGATAGCAGATCGGAAGAGCGTCGTGTAGGGAAAGAGT
972	PZE_109103267	TGGAGTTCAGACGTGTGCTCTTCCGATCTGCATACACAACTCTCTACCTCCGGCA	TGGAGTTCAGACGTGTGCTCTTCCGATCTACGTCACAACTCTCTACCTCCGGCC	GGCTGCGGTAGCAGTAGTCGTTCGCTACATAGCAGATCGGAAGAGCGTCGTGTAGGGAAAGAGT
973	PZE_109103697	TGGAGTTCAGACGTGTGCTCTTCCGATCTACTACAATCGCAGCTCACTGATCAATTTA	TGGAGTTCAGACGTGTGCTCTTCCGATCTTGATAATCGCAGCTCACTGATCAATTTG	GACTGTATCATCACGAGATCATTCGCTCGCTATGCAAGATCGGAAGAGCGTCGTGTAGGGAAAGAGT
974	PZE_109108323	TGGAGTTCAGACGTGTGCTCTTCCGATCTATGCCTACTACTACAACACGAGGACGA	TGGAGTTCAGACGTGTGCTCTTCCGATCTCAGCCTACTACTACAACACGAGGACGC	AGAAGCGGACGTGCAAGGACCGCTGTATACATCAGATCGGAAGAGCGTCGTGTAGGGAAAGAGT
975	PZE_109109248	TGGAGTTCAGACGTGTGCTCTTCCGATCTTACTCAAAGTGTTTGGCAAGCCCTATAA	TGGAGTTCAGACGTGTGCTCTTCCGATCTTGTACAAAGTGTTTGGCAAGCCCTATAG	GAAGCTGCAGCAATAAAACAGGGAGTCTCAGAGTGAGATCGGAAGAGCGTCGTGTAGGGAAAGAGT
976	PZE_109109629	TGGAGTTCAGACGTGTGCTCTTCCGATCTAGCTCCTAAAATTTCAGGTACACAGAAGA	TGGAGTTCAGACGTGTGCTCTTCCGATCTGTCTCCTAAAATTTCAGGTACACAGAAGG	TAGCAAGAATAAGTCTCTTCGGTCCGCTGCAGCGTAAGATCGGAAGAGCGTCGTGTAGGGAAAGAGT
977	PZE_109109768	TGGAGTTCAGACGTGTGCTCTTCCGATCTGACGGGTAAGCAATCATACTCGAGCTTA	TGGAGTTCAGACGTGTGCTCTTCCGATCTTCAGGGTAAGCAATCATACTCGAGCTTG	CTTGGATTCCCTAGTCCGAAGGTCTATGAGACTAAGATCGGAAGAGCGTCGTGTAGGGAAAGAGT
978	PZE_109110252	TGGAGTTCAGACGTGTGCTCTTCCGATCTGCATGCAGCTCACTGTGATAAAACAAGA	TGGAGTTCAGACGTGTGCTCTTCCGATCTACGTGCAGCTCACTGTGATAAAACAAGG	GCAATGTGCTTTTGTGGGCCTGACGCGCTGCGATAGATCGGAAGAGCGTCGTGTAGGGAAAGAGT
979	PZE_109111133	TGGAGTTCAGACGTGTGCTCTTCCGATCTACTACAGAAAATTCAGAATAGAAAACCAGA	TGGAGTTCAGACGTGTGCTCTTCCGATCTTGATCAGAAAATTCAGAATAGAAAACCAGG	TACTCCAGGGCTCATGTTGGAGCTGTCTGTCTATAGATCGGAAGAGCGTCGTGTAGGGAAAGAGT
980	PZE_109113692	TGGAGTTCAGACGTGTGCTCTTCCGATCTAGTCCTCCCCTGACACTGTCAGATGA	TGGAGTTCAGACGTGTGCTCTTCCGATCTGCTGCTCCCCTGACACTGTCAGATGG	CACTCAAACTTGGAGAAGTACGACTGCGTGCGTCTAAGATCGGAAGAGCGTCGTGTAGGGAAAGAGT
981	PZE_109115955	TGGAGTTCAGACGTGTGCTCTTCCGATCTATGCAGACGCAATTGAGCGTTAGTTTATA	TGGAGTTCAGACGTGTGCTCTTCCGATCTCAGCAGACGCAATTGAGCGTTAGTTTATT	TACGAGCAACTGGTAGTACTCTGTACTAGACGCGCAGATCGGAAGAGCGTCGTGTAGGGAAAGAGT
982	PZE_109119211	TGGAGTTCAGACGTGTGCTCTTCCGATCTAGCTCACGATGAAGGCAGCTTCTTCAA	TGGAGTTCAGACGTGTGCTCTTCCGATCTGTCTCACGATGAAGGCAGCTTCTTCAC	CAGGAATTTGTCCCTGATGAGCGCTGATGCTCAGTAGATCGGAAGAGCGTCGTGTAGGGAAAGAGT
983	PZE_109122239	TGGAGTTCAGACGTGTGCTCTTCCGATCTCTGAGGACTATCTCTTACCTGTTGCGTA	TGGAGTTCAGACGTGTGCTCTTCCGATCTTAGAGACTATCTCTTACCTGTTGCGTG	CGTCGTGGAAACCCTAACTTTTTCGTCTGAGTATATAGATCGGAAGAGCGTCGTGTAGGGAAAGAGT
984	PZE_110002424	TGGAGTTCAGACGTGTGCTCTTCCGATCTATCAGACTAATAGCTGCATACCACTCAA	TGGAGTTCAGACGTGTGCTCTTCCGATCTTGCGGACTAATAGCTGCATACCACTCAG	ACTGCCAACAATACGAGTAATAGGGACACTGAGCGAAGATCGGAAGAGCGTCGTGTAGGGAAAGAGT
985	PZE_110005408	TGGAGTTCAGACGTGTGCTCTTCCGATCTCGTGCCGATTGTCTACTGCAGGCATCA	TGGAGTTCAGACGTGTGCTCTTCCGATCTGCGCCGATTGTCTACTGCAGGCATCG	CACCTAGCATCAATAAATGGATGGTCAGTGACAGCGAGATCGGAAGAGCGTCGTGTAGGGAAAGAGT
986	PZE_110007091	TGGAGTTCAGACGTGTGCTCTTCCGATCTACACCTTCACTGCTGTGGATAAAGAGAA	TGGAGTTCAGACGTGTGCTCTTCCGATCTAGAGCTTCACTGCTGTGGATAAAGAGAG	AGTGGCGCTGCCTGTTGCGTGTGTACTCGTGCTAGATCGGAAGAGCGTCGTGTAGGGAAAGAGT
987	PZE_110007572	TGGAGTTCAGACGTGTGCTCTTCCGATCTGACGGGGAGCAAAAGATGGTTAAAAGCTA	TGGAGTTCAGACGTGTGCTCTTCCGATCTTCAGGGAGCAAAAGATGGTTAAAAGCTG	CACATGCTTACCTTGCTCTCACTATCTGTCATGTGAGATCGGAAGAGCGTCGTGTAGGGAAAGAGT
988	PZE_110009725	TGGAGTTCAGACGTGTGCTCTTCCGATCTATCACTAATTACCAAACACAAAACAAAACCA	TGGAGTTCAGACGTGTGCTCTTCCGATCTTGCGTAATTACCAAACACAAAACAAAACCG	TTCTATCCTTCGAATATGGAACAGAACAGACGCTAGTAGATCGGAAGAGCGTCGTGTAGGGAAAGAGT
989	PZE_110010390	TGGAGTTCAGACGTGTGCTCTTCCGATCTAGTCCATTGCCATGTGATGCTGAGGAAA	TGGAGTTCAGACGTGTGCTCTTCCGATCTGCTGATTGCCATGTGATGCTGAGGAAG	AGAGAGGGGCTAGAAAGGTAGAACTATCGTGACGTAGATCGGAAGAGCGTCGTGTAGGGAAAGAGT
990	PZE_110011312	TGGAGTTCAGACGTGTGCTCTTCCGATCTATGCCACAGGAGATCTAGAACGTGTCAA	TGGAGTTCAGACGTGTGCTCTTCCGATCTCAGCACAGGAGATCTAGAACGTGTCAG	TCTGAAGCTGTTGTAACTGATCCAGTCATCTACTCAAGATCGGAAGAGCGTCGTGTAGGGAAAGAGT
991	PZE_110012671	TGGAGTTCAGACGTGTGCTCTTCCGATCTTACTGTTGAACCCAATACGGATAGGCA	TGGAGTTCAGACGTGTGCTCTTCCGATCTTGTAGTTGAACCCAATACGGATAGGCG	ACGATGTCGTTTTTAGGTCTTGAAAACTGACGACGACAGATCGGAAGAGCGTCGTGTAGGGAAAGAGT
992	PZE_110013211	TGGAGTTCAGACGTGTGCTCTTCCGATCTAGCTTCTTTGGATAAGCCGCGTGTAGA	TGGAGTTCAGACGTGTGCTCTTCCGATCTGTCTCTTTGGATAAGCCGCGTGTAGC	TCATGTGTGTATCTGCAGAAACCAGCATATATCGCAAGATCGGAAGAGCGTCGTGTAGGGAAAGAGT
993	PZE_110013759	TGGAGTTCAGACGTGTGCTCTTCCGATCTGACGCAAGATGGGGCATTCGCAGCAA	TGGAGTTCAGACGTGTGCTCTTCCGATCTTCAGCAAGATGGGGCATTCGCAGCAG	TCATTTCAAAAGTTTTAAGAATCCGACTGCATCTCTATGAGATCGGAAGAGCGTCGTGTAGGGAAAGAGT
994	PZE_110014694	TGGAGTTCAGACGTGTGCTCTTCCGATCTCTGATGCAAGAGAGACAAAAACGTCACA	TGGAGTTCAGACGTGTGCTCTTCCGATCTTAGAGCAAGAGAGACAAAAACGTCACG	TACCACCAAGACAGTGAACCGGCATAGATGCAGCAGATCGGAAGAGCGTCGTGTAGGGAAAGAGT
995	PZE_110016288	TGGAGTTCAGACGTGTGCTCTTCCGATCTATCACTGTAACGTTGTGCGAAATCACGA	TGGAGTTCAGACGTGTGCTCTTCCGATCTTGCGTGTAACGTTGTGCGAAATCACGG	TCAGAGCAGTCCCAGATGCATTGGTATCATCACATAGATCGGAAGAGCGTCGTGTAGGGAAAGAGT
996	PZE_110017901	TGGAGTTCAGACGTGTGCTCTTCCGATCTATGCGAGGGATGATCCCCATAAAAAACAA	TGGAGTTCAGACGTGTGCTCTTCCGATCTCAGCAGGGATGATCCCCATAAAAAACAG	TTCTATTCCTCTGCAGCCAAAAGCTATACGATGCTGAGATCGGAAGAGCGTCGTGTAGGGAAAGAGT
997	PZE_110018330	TGGAGTTCAGACGTGTGCTCTTCCGATCTCTCGCGCAGCGAACAGAATTCTCGATA	TGGAGTTCAGACGTGTGCTCTTCCGATCTTCTCCGCAGCGAACAGAATTCTCGATC	CCGTCCAAATAACATCAGAGGCCAGCTATGATACAAGATCGGAAGAGCGTCGTGTAGGGAAAGAGT
998	PZE_110019041	TGGAGTTCAGACGTGTGCTCTTCCGATCTACACCACAAGGGAATGATGCAATGAGGA	TGGAGTTCAGACGTGTGCTCTTCCGATCTAGAGACAAGGGAATGATGCAATGAGGC	CAAAGAAATATTGGATGCCTGCACACAGAGACACTGAGATCGGAAGAGCGTCGTGTAGGGAAAGAGT
999	PZE_110019906	TGGAGTTCAGACGTGTGCTCTTCCGATCTGAGTCTCTCGACGTAGCTGCATCCAA	TGGAGTTCAGACGTGTGCTCTTCCGATCTGTACCTCTCGACGTAGCTGCATCCAG	GGGGCACAATGGTAGGATTAACTAGCAGTGACGACAGATCGGAAGAGCGTCGTGTAGGGAAAGAGT
1000	PZE_110020178	TGGAGTTCAGACGTGTGCTCTTCCGATCTCTGACTAACAGCACTAGTTGTAGCACTA	TGGAGTTCAGACGTGTGCTCTTCCGATCTTAGACTAACAGCACTAGTTGTAGCACTG	ACGATGAACTTACCTGTAAATATGGTATACTCGTCATAGATCGGAAGAGCGTCGTGTAGGGAAAGAGT
1001	PZE_110021463	TGGAGTTCAGACGTGTGCTCTTCCGATCTCTATTTCCACAAGGACAAGGGCAGCA	TGGAGTTCAGACGTGTGCTCTTCCGATCTCGACTCCACAAGGACAAGGGCAGCG	GGAACCCTAAGAAGAACAAAATGAATCTGTCGTCAGAAGATCGGAAGAGCGTCGTGTAGGGAAAGAGT
1002	PZE_110024032	TGGAGTTCAGACGTGTGCTCTTCCGATCTCTCGCGGCTTCCCATTTGGCGATACA	TGGAGTTCAGACGTGTGCTCTTCCGATCTTCTCCGGCTTCCCATTTGGCGATACG	GACAGATGTCTCCGGATTTCTAAACGCTGATATGCTAGATCGGAAGAGCGTCGTGTAGGGAAAGAGT
1003	PZE_110024330	TGGAGTTCAGACGTGTGCTCTTCCGATCTTACTCTTTCTTCCTTCTCTTTCCGTCTA	TGGAGTTCAGACGTGTGCTCTTCCGATCTTGTACTTTCTTCCTTCTCTTTCCGTCTG	TTTGGTTCCTCTGCTAGACAAAGCTATACATGCTCAAGATCGGAAGAGCGTCGTGTAGGGAAAGAGT
1004	PZE_110025994	TGGAGTTCAGACGTGTGCTCTTCCGATCTAGCTGGTGTCTGTACGTCATGCATGATA	TGGAGTTCAGACGTGTGCTCTTCCGATCTGTCTGTGTCTGTACGTCATGCATGATG	ATTAAGACATTCTTGCTGACCGGTACAGAGCTGTGCAGATCGGAAGAGCGTCGTGTAGGGAAAGAGT
1005	PZE_110026264	TGGAGTTCAGACGTGTGCTCTTCCGATCTGAGTCGGGAAGCTTGCTCTACGGGA	TGGAGTTCAGACGTGTGCTCTTCCGATCTGTACCGGGAAGCTTGCTCTACGGGG	CATCGTCATGGCATATATATATAATCTGTATCGCTAGAAGATCGGAAGAGCGTCGTGTAGGGAAAGAGT
1006	PZE_110027038	TGGAGTTCAGACGTGTGCTCTTCCGATCTCTGACTAGCCGAGCTAGGGATCCTCA	TGGAGTTCAGACGTGTGCTCTTCCGATCTTAGATAGCCGAGCTAGGGATCCTCG	GCTTCGGCATATAAGACCAAACTGCTATAGTAGATGAGATCGGAAGAGCGTCGTGTAGGGAAAGAGT
1007	PZE_110029429	TGGAGTTCAGACGTGTGCTCTTCCGATCTCGTGCAAAGTAGGAGCTGGAACATAAGTA	TGGAGTTCAGACGTGTGCTCTTCCGATCTGCGCAAAGTAGGAGCTGGAACATAAGTG	ACCATTATCGTAGCAGCAACAACAAGCTCACTCAGTAGATCGGAAGAGCGTCGTGTAGGGAAAGAGT
1008	PZE_110030003	TGGAGTTCAGACGTGTGCTCTTCCGATCTCTCGCGACAAGAAGAAAGCTCAAAGAGA	TGGAGTTCAGACGTGTGCTCTTCCGATCTTCTCCGACAAGAAGAAAGCTCAAAGAGC	GGCTTTTAATCCATTGCCTCCATAGACTACTCATAGAGATCGGAAGAGCGTCGTGTAGGGAAAGAGT
1009	PZE_110031865	TGGAGTTCAGACGTGTGCTCTTCCGATCTAGCTATGTTATTATTGAGATTCTCCTCTTTA	TGGAGTTCAGACGTGTGCTCTTCCGATCTGTCTTGTTATTATTGAGATTCTCCTCTTTG	TGATTGGGAACTAGGTGTTTGGTGGCGACGTCAGACAGATCGGAAGAGCGTCGTGTAGGGAAAGAGT
1010	PZE_110032621	TGGAGTTCAGACGTGTGCTCTTCCGATCTGAGTCCTACATCGGCATATCTACCATC	TGGAGTTCAGACGTGTGCTCTTCCGATCTGTACCCTACATCGGCATATCTACCATG	GCCTCTACTTTTCCTTGCTCGTATCTAGAGTGACTAGATCGGAAGAGCGTCGTGTAGGGAAAGAGT
1011	PZE_110033926	TGGAGTTCAGACGTGTGCTCTTCCGATCTCTATCAGTAGCAACTACGACAAGCTCTA	TGGAGTTCAGACGTGTGCTCTTCCGATCTCGACAGTAGCAACTACGACAAGCTCTG	GAGAGGGAGGCCGCTTGCAAAATCTAGTACGTAAGATCGGAAGAGCGTCGTGTAGGGAAAGAGT
1012	PZE_110038474	TGGAGTTCAGACGTGTGCTCTTCCGATCTAGCTGTCTCATAATTTCAAAATCGGATGCA	TGGAGTTCAGACGTGTGCTCTTCCGATCTGTCTTCTCATAATTTCAAAATCGGATGCG	TGCCGCAAATGATGAGGCCTGGCAGTGTCAGAGAAGATCGGAAGAGCGTCGTGTAGGGAAAGAGT
1013	PZE_110039360	TGGAGTTCAGACGTGTGCTCTTCCGATCTGACGAATTAAGGATGTCTATCGACCGGA	TGGAGTTCAGACGTGTGCTCTTCCGATCTTCAGATTAAGGATGTCTATCGACCGGG	CACGATGTAGTTTCAGTGTGCTGCACGCTGCTGCTAGATCGGAAGAGCGTCGTGTAGGGAAAGAGT
1014	PZE_110040068	TGGAGTTCAGACGTGTGCTCTTCCGATCTCTGAGAGGAAATACAAATACAAATCAGGTAA	TGGAGTTCAGACGTGTGCTCTTCCGATCTTAGAAGGAAATACAAATACAAATCAGGTAC	GAGTAGTAGCCAGTTAGTGAAGCCACTATCTGAGAAGATCGGAAGAGCGTCGTGTAGGGAAAGAGT
1015	PZE_110040705	TGGAGTTCAGACGTGTGCTCTTCCGATCTACTACCTGCAGCCTTTTCTTCTCTTCA	TGGAGTTCAGACGTGTGCTCTTCCGATCTTGATCCTGCAGCCTTTTCTTCTCTTCG	TTCTGACACATCAGTGGAGCCATTCGCTCGCTGAGAGATCGGAAGAGCGTCGTGTAGGGAAAGAGT
1016	PZE_110041371	TGGAGTTCAGACGTGTGCTCTTCCGATCTCTATCATGCCAGATTTTATTTTCGGTTCA	TGGAGTTCAGACGTGTGCTCTTCCGATCTCGACCATGCCAGATTTTATTTTCGGTTCG	GTGAAATAATCAGTCCTAATAGTAGCGAGCAGCGCAGAAGATCGGAAGAGCGTCGTGTAGGGAAAGAGT
1017	PZE_110044120	TGGAGTTCAGACGTGTGCTCTTCCGATCTCTCGCAACAGTTCCGTCACACATTTCTA	TGGAGTTCAGACGTGTGCTCTTCCGATCTTCTCCAACAGTTCCGTCACACATTTCTC	ATGCATGGAGGAAGACTTGACCGTCACATACGTCGAGATCGGAAGAGCGTCGTGTAGGGAAAGAGT
1018	PZE_110045597	TGGAGTTCAGACGTGTGCTCTTCCGATCTGACGGGCAATCGAAAACAAGGACAAGAAA	TGGAGTTCAGACGTGTGCTCTTCCGATCTTCAGGCAATCGAAAACAAGGACAAGAAG	ATGCATGTTTTGCAGCTGTGTTGTGTACTATATGTAAGATCGGAAGAGCGTCGTGTAGGGAAAGAGT
1019	PZE_110045930	TGGAGTTCAGACGTGTGCTCTTCCGATCTGAGTGTCATCCGTACGTGTCTCTCTAA	TGGAGTTCAGACGTGTGCTCTTCCGATCTGTACGTCATCCGTACGTGTCTCTCTAG	TTTGGACATGCAAACAGACAGTTAGTCATGCAGACTGAGATCGGAAGAGCGTCGTGTAGGGAAAGAGT
1020	PZE_110047350	TGGAGTTCAGACGTGTGCTCTTCCGATCTCTGAGCTAGCTGGAGGATCAACAAAGA	TGGAGTTCAGACGTGTGCTCTTCCGATCTTAGAGCTAGCTGGAGGATCAACAAAGG	CATGCACATCAGATGAGAAACAGCCAGCGATGCGACAGATCGGAAGAGCGTCGTGTAGGGAAAGAGT
1021	PZE_110047799	TGGAGTTCAGACGTGTGCTCTTCCGATCTCACAACCATGCCAACTGGAATAGAACAA	TGGAGTTCAGACGTGTGCTCTTCCGATCTTATGCCATGCCAACTGGAATAGAACAC	GTCTGAAAACATGCAGCAAACGTTTCGTCAGCTCGAAGATCGGAAGAGCGTCGTGTAGGGAAAGAGT
1022	PZE_110049371	TGGAGTTCAGACGTGTGCTCTTCCGATCTAGTCCTACCGATAGAATGTTAGTTTCCAA	TGGAGTTCAGACGTGTGCTCTTCCGATCTGCTGCTACCGATAGAATGTTAGTTTCCAG	GCGCCGAAATCCCAGAGGACCCTATCGTGTCGCAGATCGGAAGAGCGTCGTGTAGGGAAAGAGT
1023	PZE_110050295	TGGAGTTCAGACGTGTGCTCTTCCGATCTCGTGGCGTGTTTGAGTAAAACTAGGCTA	TGGAGTTCAGACGTGTGCTCTTCCGATCTGCGCGCGTGTTTGAGTAAAACTAGGCTG	CACAAGCTAGAGACGAACCTGATCTAGCTGTACTCAGATCGGAAGAGCGTCGTGTAGGGAAAGAGT
1024	PZE_110053918	TGGAGTTCAGACGTGTGCTCTTCCGATCTGCATCTGACCAATGGTTAGCTGACATGA	TGGAGTTCAGACGTGTGCTCTTCCGATCTACGTTGACCAATGGTTAGCTGACATGG	CACCCGATTCAGAGGTGCATCACGTCTGTACTGAAGATCGGAAGAGCGTCGTGTAGGGAAAGAGT
1025	PZE_110054274	TGGAGTTCAGACGTGTGCTCTTCCGATCTCTGACGTTAGGTCATGCTCGATCAGTAA	TGGAGTTCAGACGTGTGCTCTTCCGATCTTAGAGTTAGGTCATGCTCGATCAGTAG	TACTCATCCATCTCTGCTGTGTCCATACTAGTAGAAGATCGGAAGAGCGTCGTGTAGGGAAAGAGT
1026	PZE_110057129	TGGAGTTCAGACGTGTGCTCTTCCGATCTCGTGTTCAAGTTCATCCCTAAGGAGCAA	TGGAGTTCAGACGTGTGCTCTTCCGATCTGCGCTCAAGTTCATCCCTAAGGAGCAC	CATCTTGCTGCTGCAGTTCCATATAGCTGCAGATAAGATCGGAAGAGCGTCGTGTAGGGAAAGAGT
1027	PZE_110057767	TGGAGTTCAGACGTGTGCTCTTCCGATCTCTCGATTGTCATTTGCAATAGCTGCTTATA	TGGAGTTCAGACGTGTGCTCTTCCGATCTTCTCTTGTCATTTGCAATAGCTGCTTATG	TCAAAAGGTAATTGCATACAACACAGGTATGCGCACGCAGATCGGAAGAGCGTCGTGTAGGGAAAGAGT
1028	PZE_110058966	TGGAGTTCAGACGTGTGCTCTTCCGATCTTACTGCCACTCCTAACCGCTTTCCTTA	TGGAGTTCAGACGTGTGCTCTTCCGATCTTGTACCACTCCTAACCGCTTTCCTTG	TATTCTTGCAGCTTTAACAGCCGACTGAGATCGCGTAGATCGGAAGAGCGTCGTGTAGGGAAAGAGT
1029	PZE_110060021	TGGAGTTCAGACGTGTGCTCTTCCGATCTGACGCGTTCATTATATTTCTAGATTGCTCTA	TGGAGTTCAGACGTGTGCTCTTCCGATCTTCAGGTTCATTATATTTCTAGATTGCTCTG	TAGTTCGAATGCTTTTGGTACCATTACAGCAGTCGACAGATCGGAAGAGCGTCGTGTAGGGAAAGAGT
1030	PZE_110060897	TGGAGTTCAGACGTGTGCTCTTCCGATCTGAGTGAACTACGTGTTCAAGCGTAAATAA	TGGAGTTCAGACGTGTGCTCTTCCGATCTGTACGAACTACGTGTTCAAGCGTAAATAG	TGCATATGGTAGACATAAAACACAATCAGTAGACACTCAGATCGGAAGAGCGTCGTGTAGGGAAAGAGT
1031	PZE_110064279	TGGAGTTCAGACGTGTGCTCTTCCGATCTCACATTGACAACAATCCATACCTATGCAA	TGGAGTTCAGACGTGTGCTCTTCCGATCTTATGTGACAACAATCCATACCTATGCAC	AAATCAATCTTGTGCTGCCATTATTCTAGAGTCGTGATAGATCGGAAGAGCGTCGTGTAGGGAAAGAGT
1032	PZE_110066098	TGGAGTTCAGACGTGTGCTCTTCCGATCTATCAGGGAAAAAAGAAAGAAACACCGGA	TGGAGTTCAGACGTGTGCTCTTCCGATCTTGCGGGGAAAAAAGAAAGAAACACCGGC	TGCCAGCAGCCCAGCATAGTAGACACTAGCTCGCAGATCGGAAGAGCGTCGTGTAGGGAAAGAGT
1033	PZE_110067273	TGGAGTTCAGACGTGTGCTCTTCCGATCTCTCGAAGGATGTTGTAGAGATCAAACTGA	TGGAGTTCAGACGTGTGCTCTTCCGATCTTCTCAGGATGTTGTAGAGATCAAACTGC	CAGACACAGTTCTTTCTCCTGATCAGAGTCAGCGCAAGATCGGAAGAGCGTCGTGTAGGGAAAGAGT
1034	PZE_110069835	TGGAGTTCAGACGTGTGCTCTTCCGATCTAGCTTTTCTTTGTTAAACATTGAACTTAGGA	TGGAGTTCAGACGTGTGCTCTTCCGATCTGTCTTTCTTTGTTAAACATTGAACTTAGGG	TGATCTGCTTTACTCATCAATGCAGACTGCATGTCTGAGATCGGAAGAGCGTCGTGTAGGGAAAGAGT
1035	PZE_110070074	TGGAGTTCAGACGTGTGCTCTTCCGATCTGACGGGTCCAAGATTATAGAACGCAGAA	TGGAGTTCAGACGTGTGCTCTTCCGATCTTCAGGGTCCAAGATTATAGAACGCAGAG	AAGTCTCTCGTGTTGAAATTTTGTCTAGTGATAGCATAGATCGGAAGAGCGTCGTGTAGGGAAAGAGT
1036	PZE_110070387	TGGAGTTCAGACGTGTGCTCTTCCGATCTGCATTCTGAAGTATGGATTAATGCAGCTA	TGGAGTTCAGACGTGTGCTCTTCCGATCTACGTCTGAAGTATGGATTAATGCAGCTC	CAAAGACATGCTGCTATTGTATTAAGGTGCACTCAGTCAGATCGGAAGAGCGTCGTGTAGGGAAAGAGT
1037	PZE_110070679	TGGAGTTCAGACGTGTGCTCTTCCGATCTCTGAGAGTACAACAAGAGAAAAAGAGAAATA	TGGAGTTCAGACGTGTGCTCTTCCGATCTTAGAAGTACAACAAGAGAAAAAGAGAAATG	AATGGACGCGAGATCACGAGTACACTCATCGCGCTAGATCGGAAGAGCGTCGTGTAGGGAAAGAGT
1038	PZE_110076741	TGGAGTTCAGACGTGTGCTCTTCCGATCTCTCGGGCCCTTTCGCAAGAGCAAAGA	TGGAGTTCAGACGTGTGCTCTTCCGATCTTCTCGGCCCTTTCGCAAGAGCAAAGG	AAATATCGACTTCAATGCTTAAGGTAAGCGAGATCTGAAGATCGGAAGAGCGTCGTGTAGGGAAAGAGT
1039	PZE_110078281	TGGAGTTCAGACGTGTGCTCTTCCGATCTACACATGTAAGATTGTTCTAAAGAGCTAATA	TGGAGTTCAGACGTGTGCTCTTCCGATCTAGAGTGTAAGATTGTTCTAAAGAGCTAATG	AAAAACTGTAGGGCATAGCTGCACATCTGACGCACGAGATCGGAAGAGCGTCGTGTAGGGAAAGAGT
1040	PZE_110080492	TGGAGTTCAGACGTGTGCTCTTCCGATCTGCATTTCCAGCTTACAACGAACCAAAGA	TGGAGTTCAGACGTGTGCTCTTCCGATCTACGTTCCAGCTTACAACGAACCAAAGG	CACTTTTGTCAGTAGACGCAGCAACTGTCTAGCTGAGATCGGAAGAGCGTCGTGTAGGGAAAGAGT
1041	PZE_110082048	TGGAGTTCAGACGTGTGCTCTTCCGATCTCTGATACATCGTGTTGTCCGCTGTTATA	TGGAGTTCAGACGTGTGCTCTTCCGATCTTAGAACATCGTGTTGTCCGCTGTTATG	ATAAGCCCCAAGACAATGTATACAGAGACTCGAGAGCAGATCGGAAGAGCGTCGTGTAGGGAAAGAGT
1042	PZE_110085234	TGGAGTTCAGACGTGTGCTCTTCCGATCTATCAGTTTCTTAGAACCACCAAAAACTGA	TGGAGTTCAGACGTGTGCTCTTCCGATCTTGCGGTTTCTTAGAACCACCAAAAACTGG	CGATGAAATTCAGATGGATGTGGATATGACGTCTCTAGATCGGAAGAGCGTCGTGTAGGGAAAGAGT
1043	PZE_110087783	TGGAGTTCAGACGTGTGCTCTTCCGATCTCTCGGTCGATCTATTCTAATTTAAAGCACAA	TGGAGTTCAGACGTGTGCTCTTCCGATCTTCTCTCGATCTATTCTAATTTAAAGCACAC	GTTTGCATGGTGTTTCTATTTCGATACGTCTCAGTATAGATCGGAAGAGCGTCGTGTAGGGAAAGAGT
1044	PZE_110089645	TGGAGTTCAGACGTGTGCTCTTCCGATCTACACGTCTTGGTTTTCATGGTTCCATACA	TGGAGTTCAGACGTGTGCTCTTCCGATCTAGAGTCTTGGTTTTCATGGTTCCATACG	TAAATATTGGAGTCTTCGCTTGCACCAGTCTATGATCAGATCGGAAGAGCGTCGTGTAGGGAAAGAGT
1045	PZE_110091181	TGGAGTTCAGACGTGTGCTCTTCCGATCTGACGGGGCAAACTGGATCTTTGTTTTTCA	TGGAGTTCAGACGTGTGCTCTTCCGATCTTCAGGGCAAACTGGATCTTTGTTTTTCG	AGCTGCGCGTGTGCTGTGTTTTTGCATAGCGATGAGATCGGAAGAGCGTCGTGTAGGGAAAGAGT
1046	PZE_110092504	TGGAGTTCAGACGTGTGCTCTTCCGATCTGAGTAAAGATAATGCAGCAAGGGAACCA	TGGAGTTCAGACGTGTGCTCTTCCGATCTGTACAAGATAATGCAGCAAGGGAACCG	GTTACAACAAGGACATAATAAAACTTATCATGCACGCAGAGATCGGAAGAGCGTCGTGTAGGGAAAGAGT
1047	PZE_110095271	TGGAGTTCAGACGTGTGCTCTTCCGATCTACTACAGTTGCAGACAGGAGAAGAGAA	TGGAGTTCAGACGTGTGCTCTTCCGATCTTGATCAGTTGCAGACAGGAGAAGAGAG	CACTGCGTACCCATTTTCTTCAGACGTGATATCTAAGATCGGAAGAGCGTCGTGTAGGGAAAGAGT
1048	PZE_110096735	TGGAGTTCAGACGTGTGCTCTTCCGATCTCTATGACTGGGCTTGCTTTTGGGTCA	TGGAGTTCAGACGTGTGCTCTTCCGATCTCGACGACTGGGCTTGCTTTTGGGTCG	GCGGTTGTATTCTTTCGTACGTGTCGACATCACTGAGATCGGAAGAGCGTCGTGTAGGGAAAGAGT
1049	PZE_110097415	TGGAGTTCAGACGTGTGCTCTTCCGATCTATCACACTGCAGCAACTGATGATTGTGA	TGGAGTTCAGACGTGTGCTCTTCCGATCTTGCGACTGCAGCAACTGATGATTGTGG	GATGACAAGTTCAGCATCCTGCCATCGCTGCTCGAAGATCGGAAGAGCGTCGTGTAGGGAAAGAGT
1050	PZE_110099188	TGGAGTTCAGACGTGTGCTCTTCCGATCTATGCGGGGGTTACTTTGGGGGCGTA	TGGAGTTCAGACGTGTGCTCTTCCGATCTCAGCGGGGGTTACTTTGGGGGCGTG	CGTCATTGTGTTCGTGTGCTACTCTCGTCGCTACGAGATCGGAAGAGCGTCGTGTAGGGAAAGAGT
1051	PZE_110100685	TGGAGTTCAGACGTGTGCTCTTCCGATCTACACCAGCATGGCTGCTCATGCTTCTA	TGGAGTTCAGACGTGTGCTCTTCCGATCTAGAGCAGCATGGCTGCTCATGCTTCTT	ACTGAACAAGTTCCATCCATATTTCACGATCGTGCTCAGATCGGAAGAGCGTCGTGTAGGGAAAGAGT
1052	PZE_110101412	TGGAGTTCAGACGTGTGCTCTTCCGATCTAGCTCCTGCATCTTTGTCCTATCCTATA	TGGAGTTCAGACGTGTGCTCTTCCGATCTGTCTCCTGCATCTTTGTCCTATCCTATG	GCATGTGACTGCTGCCTGACTACGTGTCACTCATAGATCGGAAGAGCGTCGTGTAGGGAAAGAGT
1053	PZE_110103108	TGGAGTTCAGACGTGTGCTCTTCCGATCTGAGTGCTGGGATACCAAAGGAGGTAAA	TGGAGTTCAGACGTGTGCTCTTCCGATCTGTACGCTGGGATACCAAAGGAGGTAAG	CGACAAGGCCCAGAACATCATGCGCTAGCGCACTAGATCGGAAGAGCGTCGTGTAGGGAAAGAGT
1054	PZE_110103696	TGGAGTTCAGACGTGTGCTCTTCCGATCTCTGAGGTGTCCATTTCCTCGAGTAAAAAA	TGGAGTTCAGACGTGTGCTCTTCCGATCTTAGAGTGTCCATTTCCTCGAGTAAAAAC	ATATCCATCCAGAACTGAAGAGGAGCGTGCGATCAGAGATCGGAAGAGCGTCGTGTAGGGAAAGAGT
1055	PZE_110104741	TGGAGTTCAGACGTGTGCTCTTCCGATCTCACAAGTGTAATGTGATGGTACTTGTGAA	TGGAGTTCAGACGTGTGCTCTTCCGATCTTATGGTGTAATGTGATGGTACTTGTGAG	TTGTGAATTGTGAGCAGGCTGCATGTATACTAGAGAGATCGGAAGAGCGTCGTGTAGGGAAAGAGT
1056	PZE_110109454	TGGAGTTCAGACGTGTGCTCTTCCGATCTTACTTGCCCTTCGTTGTCCTGAACATA	TGGAGTTCAGACGTGTGCTCTTCCGATCTTGTAGCCCTTCGTTGTCCTGAACATG	GTAGAGACAGTTAAGTTCAGTTCATATCGATGTCGTAAGATCGGAAGAGCGTCGTGTAGGGAAAGAGT
