# Supplementary material for: SNPSelect: A scalable and flexible targeted sequence-based genotyping solution
Source: PLoS One. 2018 Oct 12;13(10):e0205577. doi: 10.1371/journal.pone.0205577 (PMC6185863; doi:10.1371/journal.pone.0205577)
Supplement: S1 Scripts — (ZIP) [file pone.0205577.s015.zip]

Archive with 2 entries (2 files):
- library.py
- SNPSelectPrepare.py
