# Supplementary material for: SNPSelect: A scalable and flexible targeted sequence-based genotyping solution
Source: PLoS One. 2018 Oct 12;13(10):e0205577. doi: 10.1371/journal.pone.0205577 (PMC6185863; doi:10.1371/journal.pone.0205577)
Supplement: S1 Scripts — (ZIP) [file pone.0205577.s015.zip › library.py]

import gzip
import os
import shutil
import sys
from functools import wraps
from multiprocessing import Process,Queue
from numpy import floor,where,sqrt,ceil,array,log10
from random import sample
from time import time
def _readFastqFile(fastq_file_or_dir, full_ids = True, gzipped = False):
    fastq_files = _getFileList(fastq_file_or_dir)
    for fastq_file in fastq_files:
        blocks = _readFileBlocks(fastq_file, 4, gzipped)
        for block in blocks:
            read_id = block[0].strip()[1:]
            if not full_ids:
                read_id = read_id.split()[0].split("#")[0]
            read = {"id"       : read_id,
                    "sequence" : block[1].strip(),
                    "quality"  : block[3].strip()}
            yield read
def _getFileListFromDir(directory, return_full_paths = True, sorted = True):
    files = _getItemListFromDir(directory,
                                return_full_paths,
                                sorted,
                                item_index = 2)
    return files
def _getItemListFromDir(directory, return_full_paths = True, sorted = True, item_index = 2):
    generator = os.walk(directory)
    items = generator.next()[item_index]
    if return_full_paths:
        items = [os.path.join(directory, item) for item in items]
    if sorted:
        items.sort()
    return items
def _getFileListByExtension(file_names, extension, include_extension = True):
    extension_depth = extension.count(".") + 1
    selected_files = [file_name for file_name in file_names   \
                      if ".".join(file_name.split(".")[-1 * extension_depth:]) == extension]
    if not include_extension:
        selected_files = [".".join(file_name.split(".")[:-1 * extension_depth]) \
                          for file_name in selected_files]
    return selected_files
def _getFileList(file_or_dir, extension = None, sorted = True):
    files = []
    input_objects = file_or_dir \
                    if hasattr(file_or_dir, "__iter__") \
                    else [file_or_dir]
    for input_object in input_objects:
        if os.path.isdir(input_object):
            object_files = _getFileListFromDir(input_object)
            if extension:
                object_files = _getFileListByExtension(object_files,
                                                       extension)
        else:
            object_files = [input_object]
        files += object_files
    if sorted:
        files.sort()
    return files
def _getFileListFromFile(text_file, files_per_line = 1, as_dict = False):
    files = {}
    lines = _readCleanFileContents(text_file)
    for index, line in enumerate(lines):
        attributes = line.strip().split()
        file_names = attributes[0] if files_per_line == 1 else \
                     attributes[:files_per_line]
        if len(attributes) > files_per_line:
            description = attributes[files_per_line]
        else:
            description = str(index + 1)
        files[description] = file_names
    if not as_dict:
        files = files.values()
        files.sort()
    return files
def _readFile(file_name, gzipped = False):
    if gzipped:
        in_file = gzip.open(file_name, "rb")
    else:
        in_file = open(file_name, "r")
    return in_file
def _writeFile(file_name, gzipped = False):
    if gzipped:
        out_file = gzip.open(file_name, "wb")
    else:
        out_file = open(file_name, "w")
    return out_file
def _readFileContents(file_name, read_as_lines = True, gzipped = False):
    if read_as_lines:
        data = _readFileContentsAsGenerator(file_name,
                                            gzipped)
    else:
        in_file = _readFile(file_name,
                            gzipped)
        data = in_file.read()
        in_file.close()
    return data
def _readFileContentsAsGenerator(file_name, gzipped = False):
    in_file = _readFile(file_name,
                        gzipped)
    for line in in_file:
        yield line
    in_file.close()
def _readFileBlocks(file_name, block_size = 1, gzipped = False):
    in_file = _readFile(file_name,
                        gzipped)
    block = []
    count = 0
    for line in in_file:
        block.append(line)
        count += 1
        if count == block_size:
            yield block
            block = []
            count = 0
    if block:
        yield block
    in_file.close()
def _readCleanFileContents(file_name, comment_character = "#", gzipped = False):
    skip_length = len(comment_character)
    in_file = _readFile(file_name,
                        gzipped)
    for line in in_file:
        line = line.strip()
        if line and line[:skip_length] != comment_character:
           yield line
    in_file.close()
def _createFile(file_name, recursive = False):
    if recursive:
        _createDirectoryStructure(file_name)
    out_file = open(file_name, "w")
    out_file.close()
def _createDirectoryStructure(full_path, includes_file = True):
    if includes_file:
        full_path = "/".join(full_path.split("/")[:-1])
    if not os.path.exists(full_path):
        os.makedirs(full_path)
def _writeTextFileFromList(data_list, file_name, separator = "\n", block_size = 50000, gzipped = False):
    out_file = _writeFile(file_name,
                          gzipped)
    _writeListDataToFile(data_list,
                         out_file,
                         separator,
                         block_size)
    out_file.close()
def _writeListDataToFile(data_list, out_file, separator = "\n", block_size = 50000):
    data_length = len(data_list)
    for block_start in xrange(0, data_length, block_size):
        block_stop = block_start + block_size
        data_block = data_list[block_start:block_stop]
        data_block = separator.join(data_block)
        out_file.write(data_block)
        out_file.write(separator)
def _exitOnError(message):
    sys.stderr.write(message + "\n")
    sys.exit(1)
def _startThreads(input_items, worker_function, threads, parameters = None, queue_size = 0, sentinel = None):
    input_queue  = Queue(queue_size if queue_size else threads)
    output_queue = Queue(queue_size if queue_size else threads)
    queuer = Process(target = _startQueuer,
                     args   = (input_queue,
                               sentinel,
                               threads,
                               input_items,
                               parameters))
    queuer.start()
    analyzers = _startAnalyzers(input_queue,
                                output_queue,
                                worker_function,
                                threads,
                                parameters,
                                sentinel)
    output_items = _getMessages(output_queue,
                                sentinel,
                                threads)
    [process.join() for process in analyzers]
    return output_items
def _startAnalyzers(input_queue, output_queue, worker_function, threads = 1, parameters = None, sentinel = None):
    analyzers = []
    for thread in xrange(0, threads):
        process = Process(target = _startAnalyzer,
                          args   = (input_queue,
                                    output_queue,
                                    sentinel,
                                    worker_function,
                                    parameters))
        process.start()
        analyzers.append(process)
    return analyzers
def _startAnalyzer(input_queue, output_queue, sentinel, analyzer_function, parameters):
    input_item = input_queue.get()
    while input_item != sentinel:
        output_item = analyzer_function(input_item,
                                        parameters)
        output_queue.put(output_item)
        input_item = input_queue.get()
    output_queue.put(sentinel)
def _startQueuer(input_queue, sentinel, threads, input_items, parameters):
    [input_queue.put(input_item) for input_item in input_items]
    for thread in xrange(0, threads):
        input_queue.put(sentinel)
def _getMessages(message_queue, sentinel, threads):
    messages = []
    done_count = 0
    while done_count < threads:
        message_object = message_queue.get()
        if message_object == sentinel:
            done_count += 1
        else:
            messages.append(message_object)
    return messages
def _invertDictionary(dictionary, duplicate_values = True, sorted = True):
    print dictionary
    if duplicate_values:
        inverted_dictionary = {}
        for key, value in dictionary.iteritems():
            if not inverted_dictionary.has_key(value):
                inverted_dictionary[value] = []
            inverted_dictionary[value].append(key)
        if sorted:
            [keys.sort() for keys in inverted_dictionary.itervalues()]
    else:
        inverted_dictionary = {value : key \
                               for key, value in dictionary.iteritems()}
    return inverted_dictionary
def _invertDictionaryOfDictionaries(dictionary):
    inverted_dictionary = {}
    for first_key in dictionary.iterkeys():
        for second_key in dictionary[first_key].iterkeys():
            try:
                inverted_dictionary[second_key][first_key] = dictionary[first_key][second_key]
            except KeyError:
                inverted_dictionary[second_key] = {first_key : dictionary[first_key][second_key]}
    return inverted_dictionary
def _sortDictionaryKeysByValue(dictionary, reverse = False, sort_function = None):
    if not sort_function:
        keys = [(value, key) for key, value in dictionary.iteritems()]
    else:
        keys = [(sort_function(value), key) \
                for key, value in dictionary.iteritems()]
    keys.sort()
    if reverse:
        keys.reverse()
    keys = [key for (value, key) in keys]
    return keys
