# Supplementary material for: SNPSelect: A scalable and flexible targeted sequence-based genotyping solution
Source: PLoS One. 2018 Oct 12;13(10):e0205577. doi: 10.1371/journal.pone.0205577 (PMC6185863; doi:10.1371/journal.pone.0205577)
Supplement: S1 Scripts — (ZIP) [file pone.0205577.s015.zip › SNPSelectPrepare.py]

import os
import sys
import argparse
from library import _exitOnError
from library import _readFastqFile
from library import _invertDictionary
from library import _invertDictionaryOfDictionaries
from library import _sortDictionaryKeysByValue
from library import _startThreads
from library import _getFileList
from library import _getFileListFromFile
from library import _readFileContents
from library import _createDirectoryStructure
from library import _createFile
from library import _writeTextFileFromList
def startAnalysis():
    parameters = _parseCommandLine()
    _checkInput(parameters)
    _initializeOutput(parameters)
    parameters.tagtable = _createLocusAndAlleleTagTable(parameters)
    tsbg_data = _startThreads(parameters.readfiles,
                              _callTsbgTagGenotypes,
                              parameters.threads,
                              parameters)
    counts,   \
    genotypes = _mergeTsbgData(tsbg_data)
    _writeOutputFile(genotypes,
                     counts,
                     parameters.outputtype,
                     parameters.outputfile)
def _checkInput(parameters):
    if parameters.readdir and parameters.readfofn:
        _exitOnError("Use either --readdir or --readfofn, not both.")
    _getReadFiles(parameters)
    if not parameters.readfiles:
        _exitOnError("No FASTQ input files specified.")
    for input_item in parameters.readfiles.keys() + [parameters.tablefile]:
        if not os.path.exists(input_item):
            _exitOnError("Input file or dir %s does not exist." % (input_item))
def _getReadFiles(parameters):
    parameters.readfiles = {}
    if parameters.readdir:
        parameters.readfiles = _getReadFilesFromDir(parameters.readdir)
    elif parameters.readfofn:
        parameters.readfiles = _getFileListFromFile(parameters.readfofn,
                                                    as_dict = True)
    parameters.readfiles = _invertDictionary(parameters.readfiles, False)
def _getReadFilesFromDir(read_dir):
    read_files = _getFileList(read_dir)
    for read_file in read_files:
        sample = ".".join(read_file.split("/")[-1].split(".")[:-2]) \
                 if parameters.gzipped else \
                 ".".join(read_file.split("/")[-1].split(".")[:-1])
        parameters.readfiles[read_file] = sample
def _initializeOutput(parameters):
    parameters.outputfile = ".".join((parameters.prefix,
                                      parameters.suffix))
    if "/" in parameters.prefix:
        try:
            _createDirectoryStructure(parameters.prefix)
        except OSError, message:
            _exitOnError("Error creating output directory " + \
                         "%s: %s" % (parameters.prefix,
                                     message))
    try:
        _createFile(parameters.outputfile)
    except OSError, message:
        _exitOnError("Error creating output file " + \
                     "%s: %s" % (parameters.outputfile,
                                 message))
def _createLocusAndAlleleTagTable(parameters, check = True):
    tag_table = {}
    lines = _readFileContents(parameters.tablefile)
    for index, line in enumerate(lines):
        attributes = line.strip().split("\t")
        if check:
            _checkTableFileLine(index,
                                attributes,
                                parameters)
        locus_id  = attributes[0]
        locus_tag = attributes[1]
        tag_table[locus_tag] = {"locus_id" : locus_id,
                                "alleles"  : []}
        for index in xrange(2, len(attributes), 3):
            allele = {"nucleotide" : attributes[index] \
                                     if len(attributes[index]) == 1 else "+",
                      "allele_tag" : attributes[index + 1],
                      "length"     : int(attributes[index + 2])}
            tag_table[locus_tag]["alleles"].append(allele)
    return tag_table
def _checkTableFileLine(index, attributes, parameters):
    if len(attributes) < 8 or (len(attributes) - 2) % 3 != 0:
        _exitOnError("Error parsing tablefile %s: " % (parameters.tablefile) + \
                     "line %i: " % (index + 1) + \
                     "\t".join(attributes))
    if len(attributes[1]) != parameters.locustaglength:
        _exitOnError("Error parsing tablefile %s: " % (parameters.tablefile) + \
                     "line %i: " % (index + 1) + \
                     "locus tag %s is not %i nt!" % (attributes[1],
                                                     parameters.locustaglength))
    for tag_index in xrange(3, len(attributes), 3):
        if len(attributes[tag_index]) != parameters.alleletaglength:
            _exitOnError("Error parsing tablefile %s: " % (parameters.tablefile) + \
                         "line %i: " % (index + 1) + \
                         "allele tag %s is not %i nt!" % (attributes[tag_index],
                                                          parameters.alleletaglength))
def _callTsbgTagGenotypes(read_file, parameters):
    tsbg_data = {"sample" : parameters.readfiles[read_file]}
    reads = _readFastqFile(read_file,
                           gzipped = parameters.gzipped)
    tsbg_data["counts"] = _countReadsPerSample(reads,
                                               parameters.tagtable,
                                               parameters)
    _completeReadCountsDictionary(tsbg_data["counts"])
    tsbg_data["genotypes"] = _callGenotypes(tsbg_data["counts"],
                                            parameters)
    return tsbg_data
def _countReadsPerSample(reads, tag_table, parameters):
    counts = {}
    for read in reads:
        locus_tag = read["sequence"][:parameters.locustaglength]
        if tag_table.has_key(locus_tag):
            locus_id = tag_table[locus_tag]["locus_id"]
            matches = []
            for allele in tag_table[locus_tag]["alleles"]:
                allele_length = allele["length"]
                allele_tag    = allele["allele_tag"]
                start = parameters.locustaglength + allele_length
                stop  = start + parameters.alleletaglength
                if read["sequence"][start:stop] == allele_tag:
                    matches.append(True)
                    nucleotide = allele["nucleotide"]
                else:
                    matches.append(False)
            if matches.count(True) > 1:
                nucleotide = "N"
            if True in matches:
                try:
                    counts[locus_id][nucleotide] += 1
                except KeyError:
                    try:
                        counts[locus_id][nucleotide] = 1
                    except KeyError:
                        counts[locus_id] = {nucleotide : 1}
    return counts
def _completeReadCountsDictionary(counts, nucleotides = "ACGTN+-"):
    for locus_id in counts.iterkeys():
        counts[locus_id] = {nucleotide : counts[locus_id][nucleotide] \
                            if counts[locus_id].has_key(nucleotide) else 0 \
                            for nucleotide in nucleotides}
def _callGenotypes(counts, parameters):
    genotypes = {}
    for locus_id in counts.iterkeys():
        read_count = counts[locus_id]
        order = _sortDictionaryKeysByValue(read_count,
                                           reverse = True)
        first, second = order[:2]
        if first == "N":
            genotypes[locus_id] = "./."
        elif second != "N" and \
             float(read_count[second]) / read_count[first] >= parameters.minallelefrequency:
            genotypes[locus_id] = "/".join((first, second))
        else:
            genotypes[locus_id] = "/".join((first, first))
    return genotypes
def _mergeTsbgData(tsbg_data):
    counts = {record["sample"] : record["counts"] for record in tsbg_data}
    genotypes = {record["sample"] : record["genotypes"] for record in tsbg_data}
    counts = _invertDictionaryOfDictionaries(counts)
    genotypes = _invertDictionaryOfDictionaries(genotypes)
    return counts, genotypes
def _writeOutputFile(genotypes, counts, output_type, output_file):
    if output_type == "snptable":
        _createSnpTable(genotypes,
                        counts,
                        output_file)
    else:
        _createTsbgTable(genotypes,
                         counts,
                         output_file)
def _createSnpTable(genotypes, counts, output_file, missing_value = "."):
    file_data = ["\t".join(("#REFERENCE", "POSITION", "REF_ALLELE", "SNP_QUALITY",
                            "SAMPLE", "GENOTYPE", "GENOTYPE_QUALITY", "GENOTYPE_COVERAGE",
                            "COVERAGE_A", "COVERAGE_C", "COVERAGE_G", "COVERAGE_T",
                            "COVERAGE_+", "COVERAGE_-"))]
    reference_ids = counts.keys()
    reference_ids.sort()
    for reference_id in reference_ids:
        sample_ids = counts[reference_id].keys()
        sample_ids.sort()
        for sample_id in sample_ids:
            count_A = counts[reference_id][sample_id]["A"]
            count_C = counts[reference_id][sample_id]["C"]
            count_G = counts[reference_id][sample_id]["G"]
            count_T = counts[reference_id][sample_id]["T"]
            count_I = counts[reference_id][sample_id]["+"]
            count_D = counts[reference_id][sample_id]["-"]
            count_N = counts[reference_id][sample_id]["N"]
            coverage = sum(counts[reference_id][sample_id].values())
            genotype = genotypes[reference_id][sample_id]
            file_line = "\t".join((reference_id,
                                   missing_value,
                                   missing_value,
                                   missing_value,
                                   sample_id,
                                   genotype,
                                   missing_value,
                                   str(coverage),
                                   str(count_A),
                                   str(count_C),
                                   str(count_G),
                                   str(count_T),
                                   str(count_I),
                                   str(count_D)))
            file_data.append(file_line)
    _writeTextFileFromList(file_data,
                           output_file)
def _createTsbgTable(genotypes, counts, output_file):
    file_data = ["\t".join(("Locus ID", "Sample ID", "A", "C", "G", "T", "+", "-"))]
    reference_ids = counts.keys()
    reference_ids.sort()
    for reference_id in reference_ids:
        sample_ids = counts[reference_id].keys()
        sample_ids.sort()
        for sample_id in sample_ids:
            count_A = counts[reference_id][sample_id]["A"]
            count_C = counts[reference_id][sample_id]["C"]
            count_G = counts[reference_id][sample_id]["G"]
            count_T = counts[reference_id][sample_id]["T"]
            count_I = counts[reference_id][sample_id]["+"]
            count_D = counts[reference_id][sample_id]["-"]
            file_line = "\t".join((reference_id,
                                   sample_id,
                                   str(count_A),
                                   str(count_C),
                                   str(count_G),
                                   str(count_T),
                                   str(count_I),
                                   str(count_D)))
            file_data.append(file_line)
    _writeTextFileFromList(file_data,
                           output_file)
def _parseCommandLine():
    parser = argparse.ArgumentParser(description = "KeyGene SNPSelect Prepare v1.0",
                                     epilog      = "Written by Erwin Datema. " + \
                                                   "Copyright 2013-2015 Keygene N.V.")
    group1 = parser.add_argument_group(title = "required arguments")
    group1.add_argument("--tablefile",
                        help     = "Input locus and allele tag table.",
                        action   = "store",
                        required = True)
    group1.add_argument("--readdir",
                        help     = "Input FASTQ directory.",
                        action   = "store")
    group1.add_argument("--readfofn",
                        help     = "Input FASTQ file-of-filenames.",
                        action   = "store")
    group2 = parser.add_argument_group(title = "input/output arguments")
    group2.add_argument("--prefix",
                        help     = "Filename prefix for the output file. " + \
                                   "Can also be used to specify the output directory.",
                        default  = "output",
                        action   = "store")
    group2.add_argument("--suffix",
                        help     = "Filename suffix for the output file.",
                        default  = "txt",
                        action   = "store")
    group2.add_argument("--outputtype",
                        help     = "Output table format.",
                        choices  = ("snptable", "snpselect"),
                        default  = "snpselect",
                        action   = "store")
    group2.add_argument("--gzipped",
                        help     = "Input FASTQ files are compressed with gzip.",
                        action   = "store_true")
    group2.add_argument("--threads",
                        help     = "Number of concurrent worker threads to use for analysis.",
                        type     = int,
                        default  = 1,
                        action   = "store")
    group3 = parser.add_argument_group(title = "tag length arguments")
    group3.add_argument("--locustaglength",
                        help     = "Length of the locus tag sequences.",
                        type     = int,
                        default  = 8,
                        action   = "store")
    group3.add_argument("--alleletaglength",
                        help     = "Length of the allele tag sequences.",
                        type     = int,
                        default  = 4,
                        action   = "store")
    group4 = parser.add_argument_group(title = "genotyping arguments")
    group4.add_argument("--minallelefrequency",
                        help     = "Minimum frequency of the second-most abundant nucleotide to call heterozygotes.",
                        type     = float,
                        default  = 0.1,
                        action   = "store")
    parameters = parser.parse_args()
    return parameters
startAnalysis()
